# Supplementary material for: Computational Screening of Electroactive Biobased-Phthalimide Molecules for Redox Flow Batteries
Source: J Org Chem. 2026 Jan 6;91(2):842–58. doi: 10.1021/acs.joc.5c01283 (PMC12814552; doi:10.1021/acs.joc.5c01283)
Supplement: Supplementary file 1 [file jo5c01283_si_001.zip › computed_data.xlsx]

## Sheet: Energies and Frequencies
	molecule_name	thermal_energy_mecn_ox	electronic_energy_mecn_ox	thermal_energy_vac_ox	electronic_energy_vac_ox	thermal_energy_mecn_red	electronic_energy_mecn_red	lowest_freq_ox_mecn	lowest_freq_red_mecn	lowest_freq_ox_vac
0	0000_r2r4_3-py_NHC6H4-OCH3_C6H5	0.334353	-1391.81			0.329453	-1391.91	17.97	1.04
1	0001_r1r4_CO-N(CH3)2_CO2CH3_C6H5	0.264084	-1219.07			0.26106	-1219.19	30.25	29.15
2	0002_r1r2_CO2CH3_CO2CH3_CH3	0.177395	-1007.96	0.177902	-1007.94	0.17477	-1008.08	20.54	39.98	24.66
3	0003_r1r2_OCH3_CH3_C6H4-p-NO2	0.207011	-1102.25			0.202718	-1102.37	26.8	27.04
5	0005_r1r4_CH2N(CH2)4_OCH3_CH2CH(CH3)2	0.341253	-1035.33	0.342201	-1035.32	0.337957	-1035.43	21.6	22.11	22
6	0006_r1r2_H_HN-CO(CH3)_C6H4-p-NO2	0.20038	-1156.43			0.197339	-1156.55	11.11	19.07
7	0007_r1r5_CO-N(CH2)4_N(CH2)4_phenylN(CH2)4	0.467526	-1491.3			0.46413	-1491.4	18.44	16.54
8	0008_r1r2_N(CH2)4_OCH3_C6H4-p-NO2	0.284445	-1274.28			0.280139	-1274.4	22.64	22.66
9	0009_r1r2_OCH3_CH3-OCH3_CH3	0.188953	-820.583	0.189618	-820.569	0.186106	-820.689	37.71	43.04	37.29
10	0010_r1r2_CO2CH3_CO-N(CH3)2_CH2CH(CH3)2	0.294742	-1145.3			0.291852	-1145.42	22.01	26.6
11	0011_r2r4_NO2_CH2N(CH2)4_C6H4-p-N(CH2)4	0.382551	-1410.4			0.379476	-1410.53	13.84	14.83
12	0012_r1r4_CO2CH3_NO2_NO2benzene	0.188291	-1380.76			0.185646	-1380.91	25.51	24.21
13	0013_r1r2_NHCH3_NHC6H4-OCH3_C6H4-p-N(CH2)4	0.414892	-1450.77			0.410948	-1450.87	11.2	10.5
14	0014_r1r4_HN-CO(CH3)_HN-CO(CH3)_CH2CH(CH3)2	0.280422	-1086.17	0.282528	-1086.15	0.277561	-1086.28	18.29	16.56	-5.07
15	0015_r1r5_HN-CO(CH3)_CH2N(CH3)2_CH2CH(CH3)2	0.325785	-1051.42			0.322815	-1051.52	15.14	15.33
16	0016_r1r2_CO-N(CH3)2_CO-N(CH3)2_C6H5	0.301885	-1238.5			0.298364	-1238.61	24.4	18.58
17	0017_r1r2_CN_HN-CO(CH3)_C6H5	0.197877	-1044.16			0.194822	-1044.28	22.4	13.81
18	0018_r1r5_3-py_NHC6H4-OCH3_C6H5	0.335024	-1391.81			0.331632	-1391.92	18.78	15.43
19	0019_r1r4_CH2N(CH2)4_CH2OCH3_C6H4-p-NO2	0.335366	-1352.88			0.331497	-1352.99	16.01	14.76
20	0020_r1r4_3-py_NHCH3_C6H5	0.257055	-1085.63			0.253876	-1085.73	32.21	34.22
21	0021_r1r2_3-py_CN_CH3	0.164465	-891.518			0.161338	-891.638	46.39	47.81
22	0022_r1r2_CH3_NHCH3_CH2CH(CH3)2	0.251276	-804.155	0.251402	-804.138	0.247928	-804.245	34.4	32.81	33.98
23	0023_r1r2_OCH3_CO2CH3_CH3	0.169885	-894.617	0.170535	-894.6	0.166866	-894.732	29.31	31.2	28.2
24	0024_r1r2_H_CO-N(CH2)4_CH2CH(CH3)2	0.294866	-994.865	0.295491	-994.844	0.291763	-994.973	29.47	29.08	28.44
25	0025_r2r4_CO2CH3_NHC6H4-OCH3_CH2CH(CH3)2	0.339595	-1298.88			0.336291	-1298.98	21.23	18.02
26	0026_r1r4_CHO_CO2CH3_C6H5	0.196806	-1085.1			0.194194	-1085.23	28.21	29.09
27	0027_r1r2_NHC6H4-OCH3_3-py_C6H4-p-NO2	0.334721	-1596.3			0.330652	-1596.42	15.59	11.46
28	0028_r1r2_OCH3_CH2N(CH3)2_C6H4-p-N(CH2)4	0.377725	-1243.03			0.374879	-1243.13	18.2	17.8
29	0029_r1r5_CO-N(CH2)4_CH2N(CH2)4_C6H5	0.390872	-1319.25			0.38791	-1319.36	17.64	19.19
30	0030_r1r2_CH2N(CH2)4_OCH3_C6H4-p-NO2	0.310712	-1313.58			0.307072	-1313.7	20.34	22.18
31	0031_r1r4_CHO2(CH2)2_NHCH3_C6H5	0.260217	-1105.71			0.257056	-1105.81	27.36	25.85
32	0032_r1r4_OCH3_N(CH2)4_CH2CH(CH3)2	0.315918	-996.046	0.316496	-996.024	0.312078	-996.135	27.4	26.34	27.48
33	0033_r1r5_CH2OCH3_HC=N-CH2CH3_C6H4-p-N(CH2)4	0.35411	-1241.82			0.350552	-1241.92	18.1	19.7
34	0034_r1r2_CH2N(CH2)4_CN_CH2CH(CH3)2	0.30847	-1013.04			0.306292	-1013.16	7.75	21.94
35	0035_r1r2_CHO2(CH2)2_CH2N(CH2)4_CH2CH(CH3)2	0.379332	-1187.92	0.380185	-1187.9	0.37531	-1188.02	20.27	18.92	20.44
36	0036_r1r5_3-py_HC=N-CH2CH(CH3)2_C6H5	0.339344	-1241.61			0.335634	-1241.72	18.84	19.41
37	0037_r1r4_N(CH2)4_N(CH2)4_C6H4-p-NO2	0.357451	-1371.13			0.353488	-1371.24	20.12	17.55
38	0038_r1r4_HC=N-CH2CH(CH3)2_OCH3_CH2CH(CH3)2	0.336641	-1035.34	0.337708	-1035.32	0.332475	-1035.44	18.43	19.76	19.21
39	0039_r1r2_CN_NO2_CH2CH(CH3)2	0.180496	-966.887			0.177825	-967.031	32.95	32.36
40	0040_r1r2_3-py_CHO_C6H4-p-N(CH2)4	0.324652	-1315.62			0.321724	-1315.74	19.44	21.37
41	0041_r1r4_NHC6H4-OCH3_OCH3_CH2CH(CH3)2	0.332157	-1185.54			0.328166	-1185.64	21.64	14.51
42	0042_r1r2_CH2OCH3_HC=N-CH2CH(CH3)2_C6H4-p-N(CH2)4	0.433982	-1359.73			0.430573	-1359.84	13.62	13.95
43	0043_r2r4_CHO2(CH2)2_CO-N(CH3)2_C6H5	0.294439	-1258.33			0.291124	-1258.44	24.96	16.01
44	0044_r1r5_CO-N(CH2)4_NO2_C6H4-p-N(CH2)4	0.36364	-1484.44			0.360679	-1484.57	15.7	17.27
45	0045_r1r4_CH2N(CH3)2_HC=N-CH2CH(CH3)2_C6H4-p-N(CH2)4	0.471956	-1379.17			0.468653	-1379.28	11.54	12.3
46	0046_r1r2_HC=N-CH2CH3_CH3_C6H4-p-NO2	0.222761	-1120.47			0.218872	-1120.59	28.03	26.09
47	0047_r1r2_NHC6H4-OCH3_NHC6H4-OCH3_C6H5	0.390426	-1545.63			0.388152	-1545.73	8.5	11.67
48	0048_r2r4_3-py_HC=N-CH2CH3_CH2CH(CH3)2	0.291369	-1049.94			0.288012	-1050.05	28.38	29.06
49	0049_r1r4_NHC6H4-OCH3_CO-N(CH3)2_CH3	0.297244	-1200.39			0.29462	-1200.5	20.1	19.7
50	0050_r1r2_CO-N(CH2)4_NO2_C6H4-p-N(CH2)4	0.364069	-1484.45			0.361041	-1484.58	15.66	11.95
51	0051_r1r2_CO-N(CH3)2_CH2OCH3_C6H4-p-NO2	0.28202	-1349.52			0.278034	-1349.64	19.89	17.13
52	0052_r1r4_HN-CO(CH3)_NHCH3_CH2CH(CH3)2	0.273853	-972.839	0.274146	-972.818	0.270618	-972.936	35	31.79	29.51
53	0053_r1r5_NHC6H4-OCH3_CHO_C6H4-p-N(CH2)4	0.380674	-1469.44			0.37755	-1469.55	16.81	15.15
54	0054_r1r2_CH3_HN-CO(CH3)_C6H4-p-NO2	0.226771	-1195.74			0.222825	-1195.86	19.65	19.27
55	0055_r1r5_OCH3_NHC6H4-OCH3_C6H4-p-N(CH2)4	0.402542	-1470.63			0.399358	-1470.73	16.77	13.94
56	0056_r1r2_H_HC=N-CH2CH(CH3)2_CH2CH(CH3)2	0.307796	-920.832	0.308515	-920.817	0.304572	-920.944	19.61	21.03	19.57
57	0057_r1r5_N(CH2)4_CO-N(CH3)2_phenylN(CH2)4	0.431878	-1413.9			0.428368	-1414	18.78	19.2
58	0058_r2r4_CH3_3-py_CH2CH(CH3)2	0.272745	-956.522			0.269656	-956.626	28.7	27.54
59	0059_r1r2_CH2N(CH3)2_NHC6H4-OCH3_C6H4-p-N(CH2)4	0.467729	-1529.37			0.463734	-1529.46	11.88	7.67
60	0060_r1r2_NHCH3_H_CH2CH(CH3)2	0.225973	-764.849	0.226706	-764.836	0.222117	-764.947	41.89	30.36	41.15
61	0061_r1r2_CN_3-py_C6H4-p-N(CH2)4	0.31454	-1294.53			0.310968	-1294.65	17.61	16.23
62	0062_r1r2_NHCH3_NO2_NO2benzene	0.193901	-1247.58			0.190655	-1247.71	21.31	23.06
63	0063_r1r4_HC=N-CH2CH3_N(CH2)4_C6H4-p-NO2	0.299179	-1292.52			0.294955	-1292.63	20.35	19.12
64	0064_r1r2_CH2N(CH3)2_HN-CO(CH3)_C6H5	0.295112	-1125.18			0.292748	-1125.29	13.97	23.88
65	0065_r1r2_HC=N-CH2CH(CH3)2_CH3_CH2CH(CH3)2	0.333302	-960.133	0.334556	-960.121	0.329459	-960.238	14.43	17.12	18.89
66	0066_r2r4_NHC6H4-OCH3_HC=N-CH2CH3_C6H5	0.316481	-1277.52			0.313185	-1277.63	22.56	19.2
67	0067_r1r2_CO-N(CH3)2_CH2N(CH3)2_C6H4-p-N(CH2)4	0.423209	-1375.8			0.419051	-1375.91	18.5	14.77
68	0068_r1r4_CO-N(CH2)4_NHC6H4-OCH3_C6H5	0.381464	-1469.46			0.378126	-1469.56	16.68	13.69
69	0069_r1r4_CHO_N(CH2)4_CH3	0.213895	-876.932	0.21449	-876.913	0.210279	-877.037	42.23	39.69	42.22
70	0070_r1r4_N(CH2)4_HN-CO(CH3)_phenylN(CH2)4	0.405568	-1374.62			0.402423	-1374.71	16.42	17.65
71	0071_r1r2_CO-N(CH3)2_CO-N(CH3)2_CH3	0.252819	-1046.83			0.249924	-1046.94	27.42	27.25
72	0072_r1r4_HC=N-CH2CH3_N(CH2)4_C6H5	0.299858	-1088.02			0.295477	-1088.12	26.91	26.16
73	0073_r2r4_3-py_NO2_CH3	0.16687	-1003.78			0.164049	-1003.92	43.44	42.29
74	0074_r1r2_CHO2(CH2)2_NHC6H4-OCH3_CH2CH(CH3)2	0.369663	-1338.13			0.366114	-1338.23	13.94	9
75	0075_r1r4_CH2N(CH3)2_CH3_C6H5	0.271481	-956.496			0.268807	-956.599	23.08	25.16
76	0076_r1r4_NHC6H4-OCH3_HC=N-CH2CH(CH3)2_C6H5	0.394649	-1395.43			0.391716	-1395.54	13.44	15.77
77	0077_r2r4_3-py_CH2N(CH2)4_CH3	0.296145	-1049.93			0.293061	-1050.04	36.5	35.86
78	0078_r1r2_CHO_CN_CH3	0.10861	-757.798			0.10536	-757.924	54.62	51.4
79	0079_r1r5_CO-N(CH2)4_CHO_C6H4-p-NO2	0.269133	-1386.42			0.265846	-1386.55	21.11	22.15
80	0080_r1r4_N(CH2)4_NHC6H4-OCH3_C6H5	0.373878	-1356.13			0.369991	-1356.22	11.48	10.34
81	0081_r1r4_CN_HC=N-CH2CH3_C6H4-p-NO2	0.193384	-1173.38			0.19019	-1173.52	22.85	23.84
82	0082_r2r4_HN-CO(CH3)_CO-N(CH3)2_C6H4-p-N(CH2)4	0.377424	-1410.56			0.374808	-1410.66	16.64	16.56
83	0083_r1r2_HC=N-CH2CH(CH3)2_H_CH2CH(CH3)2	0.307949	-920.83	0.308879	-920.817	0.304295	-920.937	19.95	22.26	21.35
84	0084_r1r5_CH2N(CH3)2_CO-N(CH3)2_C6H4-p-N(CH2)4	0.422277	-1375.8			0.419199	-1375.9	17.97	18.87
85	0085_r1r5_CN_NHC6H4-OCH3_C6H5	0.268722	-1237.01			0.266128	-1237.13	19.96	19.3
86	0086_r2r4_CH3_NO2_NO2benzene	0.17781	-1192.24			0.174346	-1192.37	22.91	12.21
87	0087_r1r5_N(CH2)4_CN_phenylN(CH2)4	0.354515	-1258.85			0.351254	-1258.96	22.41	22.21
88	0088_r1r5_CHO2(CH2)2_HN-CO(CH3)_CH2CH(CH3)2	0.297374	-1145.29	0.298641	-1145.27	0.294725	-1145.39	6.32	12.44	6.16
89	0089_r1r5_CO2CH3_HC=N-CH2CH(CH3)2_CH3	0.264201	-1030.75	0.264916	-1030.74	0.259969	-1030.86	20.21	17.74	21.52
90	0090_r1r4_CN_NHC6H4-OCH3_C6H5	0.268177	-1237.01			0.26448	-1237.12	14.84	13.69
91	0091_r1r2_HC=N-CH2CH3_CO2CH3_C6H4-p-N(CH2)4	0.335652	-1315.85			0.331816	-1315.96	19.6	17.68
92	0092_r1r2_NHC6H4-OCH3_CN_C6H4-p-NO2	0.267764	-1441.5			0.264675	-1441.63	16.62	16.86
93	0093_r1r4_CH3_HN-CO(CH3)_CH3	0.178274	-799.579	0.178066	-799.558	0.175562	-799.68	41.57	43.99	15.96
94	0094_r1r4_CO-N(CH2)4_CH3_CH2CH(CH3)2	0.318803	-1034.17	0.319775	-1034.15	0.316015	-1034.28	29.32	31.29	29.57
95	0095_r1r2_N(CH2)4_NHCH3_CH3	0.247609	-858.259	0.248291	-858.246	0.244319	-858.351	31.87	51.69	27.82
96	0096_r1r5_NO2_CH2N(CH3)2_C6H4-p-N(CH2)4	0.347461	-1333.01			0.344844	-1333.13	20.76	22.2
97	0097_r1r2_3-py_3-py_C6H5	0.279121	-1237.99			0.275866	-1238.1	24.04	24.33
98	0098_r1r2_CH2N(CH3)2_CH2N(CH2)4_C6H4-p-N(CH2)4	0.47717	-1379.16			0.473444	-1379.26	15.14	12.29
99	0099_r1r4_CH3_CH3_C6H4-p-N(CH2)4	0.304874	-1033.91			0.301874	-1034.01	22.14	22.23
100	0100_r1r4_N(CH2)4_CH2OCH3_phenylN(CH2)4	0.412633	-1320.43			0.408705	-1320.53	18.49	17.79
101	0101_r1r2_NHC6H4-OCH3_CO2CH3_CH3	0.260428	-1180.96			0.257239	-1181.07	27.64	24.19
102	0102_r1r2_CH2N(CH3)2_NO2_NO2benzene	0.245425	-1326.16			0.24307	-1326.29	21.67	22.69
103	0103_r1r2_CH3_CHO_CH2CH(CH3)2	0.217316	-822.805	0.217702	-822.79	0.214549	-822.927	35.27	32.45	34.55
104	0104_r1r5_CO-N(CH2)4_CN_CH3	0.210937	-969.168			0.207763	-969.286	29.46	30.98
105	0105_r1r2_NO2_CHO2(CH2)2_CH2CH(CH3)2	0.250216	-1141.77			0.247594	-1141.9	26.31	27.53
106	0106_r1r2_HN-CO(CH3)_CO-N(CH2)4_C6H4-p-NO2	0.31139	-1481.1			0.307758	-1481.22	16.6	17.06
107	0107_r1r4_HC=N-CH2CH3_CHO_CH2CH(CH3)2	0.235462	-916.224	0.236007	-916.207	0.232693	-916.348	35.59	34.54	35.26
108	0108_r1r2_CH2OCH3_NO2_CH2CH(CH3)2	0.239355	-1028.48			0.236376	-1028.61	34.98	17.04
109	0109_r1r4_CHO_HC=N-CH2CH3_C6H5	0.204405	-989.982			0.201793	-990.108	31.8	32.83
110	0110_r1r2_NO2_CH2N(CH2)4_NO2benzene	0.280605	-1403.55			0.275979	-1403.68	20.15	18.71
111	0111_r1r5_CH3_NHC6H4-OCH3_CH2CH(CH3)2	0.32804	-1110.34			0.324833	-1110.44	20.14	19.52
112	0112_r1r4_CN_3-py_C6H4-p-NO2	0.212212	-1287.68			0.208483	-1287.81	21.73	19.62
113	0113_r1r4_NHCH3_3-py_C6H5	0.257211	-1085.63			0.253256	-1085.74	26.68	22.45
114	0114_r1r5_HN-CO(CH3)_NHC6H4-OCH3_C6H4-p-NO2	0.319377	-1557.27			0.315506	-1557.39	16.26	14.62
115	0115_r1r2_CO-N(CH3)2_H_CH2CH(CH3)2	0.259426	-917.468			0.256062	-917.574	39.98	38.59
116	0116_r1r2_CH3_HN-CO(CH3)_CH3	0.178709	-799.577	0.179141	-799.557	0.175912	-799.678	34.74	38.35	27.94
117	0117_r1r2_CO-N(CH3)2_CHO_C6H5	0.2343	-1104.53			0.23189	-1104.66	32.39	31.61
118	0118_r2r4_CN_CO-N(CH3)2_C6H4-p-NO2	0.223524	-1287.93			0.220188	-1288.06	21.17	18.42
119	0119_r2r4_CO2CH3_CN_C6H4-p-N(CH2)4	0.287828	-1275.35			0.285138	-1275.48	18.05	18.16
120	0120_r2r4_NO2_CO-N(CH3)2_NO2benzene	0.225846	-1400.2			0.223003	-1400.34	20.03	15.4
121	0121_r1r2_NHCH3_CH3_CH3	0.172438	-686.236	0.172994	-686.223	0.168675	-686.334	45.08	45.79	51.18
122	0122_r1r2_H_CH2N(CH2)4_CH3	0.232422	-802.91	0.233131	-802.897	0.229056	-803.013	15.95	18.16	20.72
123	0123_r1r4_NHC6H4-OCH3_CH3_CH3	0.248122	-992.427			0.24483	-992.526	22.65	20.63
124	0124_r1r4_CN_CH3_CH2CH(CH3)2	0.206209	-801.72			0.202241	-801.832	40.17	14.09
125	0125_r1r5_3-py_NHCH3_C6H5	0.257472	-1085.63			0.253966	-1085.73	36.34	32.54
126	0126_r1r5_3-py_CHO_CH2CH(CH3)2	0.254404	-1030.52			0.251094	-1030.63	34.18	36.38
127	0127_r1r5_CO2CH3_HC=N-CH2CH3_C6H4-p-N(CH2)4	0.335423	-1315.85			0.331239	-1315.96	20.77	20.8
128	0128_r2r4_HC=N-CH2CH(CH3)2_NHC6H4-OCH3_C6H4-p-NO2	0.394761	-1599.93			0.391059	-1600.05	15.46	15.23
129	0129_r1r2_N(CH2)4_CO2CH3_CH3	0.244307	-991.45	0.245189	-991.432	0.241053	-991.555	37.55	40.63	39.38
130	0130_r1r5_CO2CH3_NHC6H4-OCH3_CH2CH(CH3)2	0.339212	-1298.87			0.33599	-1298.98	18.67	17.48
131	0131_r1r2_CHO_N(CH2)4_CH2CH(CH3)2	0.29446	-994.836	0.295319	-994.817	0.291145	-994.944	27.39	26.61	28.19
132	0132_r1r2_CN_HN-CO(CH3)_CH3	0.148872	-852.486			0.145665	-852.602	13.97	6.92
133	0133_r1r4_CN_OCH3_C6H5	0.179361	-950.679			0.175645	-950.791	35.73	34.94
134	0134_r1r2_CHO2(CH2)2_CHO2(CH2)2_CH3	0.23822	-1086.48	0.239121	-1086.46	0.234059	-1086.58	27.91	5.1	33.88
135	0135_r1r4_3-py_NHC6H4-OCH3_CH2CH(CH3)2	0.365375	-1318.05			0.361535	-1318.15	18.31	16.05
136	0136_r1r2_NO2_H_C6H5	0.153142	-948.433			0.150199	-948.562	38.04	38.83
137	0137_r1r4_HC=N-CH2CH3_CO2CH3_CH3	0.185453	-912.846	0.186059	-912.83	0.182526	-912.965	38.81	43.91	39.89
138	0138_r2r4_CH2N(CH2)4_CH2N(CH3)2_CH2CH(CH3)2	0.406052	-1094.06			0.402652	-1094.16	21.73	22.11
139	0139_r1r5_CN_3-py_CH2CH(CH3)2	0.244181	-1009.43			0.240585	-1009.55	33.73	35.61
140	0140_r1r2_CO-N(CH2)4_CH2OCH3_CH3	0.269657	-1030.75	0.270328	-1030.73	0.265995	-1030.86	24.69	17.91	27.8
141	0141_r1r2_NHCH3_CO2CH3_C6H4-p-NO2	0.231149	-1270.93			0.227422	-1271.06	19.33	18.46
142	0142_r1r2_CH3_CH3-ether_CH2CH(CH3)2	0.265694	-863.304	0.26645	-863.29	0.262094	-863.405	32.05	30.96	32.34
143	0143_r1r2_CN_HN-CO(CH3)_C6H4-p-N(CH2)4	0.299398	-1255.5			0.296263	-1255.61	16.91	16.7
144	0144_r2r4_CH3_CH2N(CH3)2_C6H4-p-NO2	0.271937	-1160.99			0.268149	-1161.11	22.09	21.57
145	0145_r1r2_3-py_NO2_C6H5	0.215541	-1195.45			0.212322	-1195.59	31.12	27.75
146	0146_r1r2_N(CH2)4_CH2N(CH3)2_CH3	0.30125	-936.843			0.297065	-936.939	20.95	38.18
147	0147_r1r5_OCH3_CO2CH3_C6H4-p-N(CH2)4	0.320594	-1297.64			0.316938	-1297.74	23.24	18.58
148	0148_r1r2_HN-CO(CH3)_CH2N(CH2)4_C6H4-p-NO2	0.329581	-1407.07			0.325922	-1407.18	17.24	18.47
149	0149_r1r4_CN_NHC6H4-OCH3_CH3	0.219359	-1045.34			0.215372	-1045.44	19.37	15.53
150	0150_r1r5_CHO2(CH2)2_CHO2(CH2)2_C6H4-p-N(CH2)4	0.386555	-1489.49			0.383535	-1489.6	13.7	18.53
151	0151_r1r2_CO-N(CH2)4_H_C6H5	0.263456	-1068.62			0.260303	-1068.73	26.07	26.76
152	0152_r1r5_3-py_HN-CO(CH3)_C6H4-p-NO2	0.263739	-1403.46			0.259542	-1403.57	23.26	8.92
153	0153_r1r5_OCH3_CN_CH3	0.131064	-759.007			0.128056	-759.121	56.45	71.01
154	0154_r1r4_HC=N-CH2CH(CH3)2_HN-CO(CH3)_CH2CH(CH3)2	0.355457	-1128.82	0.356159	-1128.8	0.352003	-1128.92	18.46	20.76	18.56
155	0155_r1r2_CH2N(CH2)4_HN-CO(CH3)_C6H5	0.330064	-1202.58			0.32711	-1202.68	24.83	21.88
156	0156_r1r4_N(CH2)4_NHC6H4-OCH3_phenylN(CH2)4	0.475739	-1567.47			0.471669	-1567.56	10.46	10.7
157	0157_r1r5_HC=N-CH2CH3_CH2N(CH3)2_C6H4-p-N(CH2)4	0.392159	-1261.25			0.388803	-1261.36	16.88	16.4
158	0158_r1r4_CH2N(CH2)4_CO-N(CH3)2_C6H4-p-N(CH2)4	0.456848	-1453.19			0.453744	-1453.3	12.59	13.39
159	0159_r1r4_HC=N-CH2CH3_NO2_CH2CH(CH3)2	0.227634	-1007.4			0.225095	-1007.54	26.52	32.61
160	0160_r1r4_NO2_CO-N(CH3)2_C6H5	0.227026	-1195.7			0.224413	-1195.84	29.84	29.4
161	0161_r1r2_HC=N-CH2CH3_CH2N(CH3)2_C6H4-p-NO2	0.2902	-1254.4			0.286517	-1254.52	18.43	17.23
162	0162_r1r2_3-py_CO-N(CH3)2_CH3	0.24179	-1046.57			0.238431	-1046.68	33.38	36.53
163	0163_r2r4_CHO2(CH2)2_HC=N-CH2CH3_CH2CH(CH3)2	0.294864	-1070.02	0.29554	-1070	0.291769	-1070.13	26.43	29.28	28.35
164	0164_r1r2_CHO_CHO_CH3	0.118431	-778.883	0.118096	-778.861	0.115762	-779.01	51.34	58.09	49.08
165	0165_r2r4_CHO2(CH2)2_CO-N(CH3)2_CH3	0.245662	-1066.66			0.242691	-1066.76	25.79	22.88
166	0166_r1r4_CH2OCH3_3-py_C6H4-p-N(CH2)4	0.372918	-1356.12			0.369301	-1356.22	16.18	14.94
167	0167_r1r2_NO2_CH2OCH3_NO2benzene	0.207419	-1306.73			0.203917	-1306.85	22.57	21.67
168	0168_r1r4_CH3_NO2_C6H5	0.178061	-987.749			0.175659	-987.884	34.43	33.36
169	0169_r1r2_OCH3_N(CH2)4_phenylN(CH2)4	0.385532	-1281.13			0.382192	-1281.22	15.89	15.92
170	0170_r1r5_CHO2(CH2)2_N(CH2)4_CH3	0.27293	-1030.72	0.273346	-1030.7	0.269237	-1030.82	17.45	12.87	10.66
171	0171_r2r4_OCH3_CH2N(CH2)4_C6H4-p-N(CH2)4	0.413178	-1320.43			0.409787	-1320.52	16.1	15.04
172	0172_r1r5_3-py_NO2_CH3	0.166893	-1003.78			0.163781	-1003.91	43.44	45.61
173	0173_r1r2_N(CH2)4_CH2OCH3_CH2CH(CH3)2	0.342937	-1035.32	0.343744	-1035.31	0.338672	-1035.42	20.73	26.2	22.7
174	0174_r1r4_NO2_NO2_NO2benzene	0.151041	-1357.4			0.148795	-1357.56	25.26	25.76
175	0175_r1r4_CH3_CO-N(CH3)2_C6H4-p-N(CH2)4	0.354481	-1241.87			0.351523	-1241.98	18.71	18.93
176	0176_r1r4_CH2N(CH3)2_NHCH3_C6H4-p-NO2	0.286872	-1216.33			0.282723	-1216.45	20.53	17.94
177	0177_r2r4_CHO2(CH2)2_3-py_CH3	0.23365	-1066.4			0.230405	-1066.51	28.82	34.13
178	0178_r1r2_NHC6H4-OCH3_NO2_C6H4-p-N(CH2)4	0.373267	-1560.61			0.370357	-1560.74	14.74	14.13
179	0179_r1r5_CO2CH3_HN-CO(CH3)_C6H4-p-N(CH2)4	0.339591	-1391.12			0.335941	-1391.23	20.14	17.86
180	0180_r1r4_NHCH3_HC=N-CH2CH3_CH2CH(CH3)2	0.269554	-897.575	0.270348	-897.559	0.264589	-897.682	29.64	3.03	29.25
181	0181_r2r4_N(CH2)4_CO-N(CH3)2_phenylN(CH2)4	0.432136	-1413.91			0.428381	-1414	16.65	15.36
182	0182_r1r2_H_H_C6H5	0.155011	-743.955			0.15186	-744.061	46.02	45.43
183	0183_r1r2_3-py_CHO2(CH2)2_C6H4-p-NO2	0.282164	-1462.56			0.277578	-1462.68	20.37	14.67
184	0184_r1r2_CO-N(CH3)2_HC=N-CH2CH(CH3)2_CH2CH(CH3)2	0.381897	-1168.11			0.378489	-1168.22	16.95	19.75
185	0185_r1r2_HC=N-CH2CH(CH3)2_CHO2(CH2)2_C6H4-p-NO2	0.342601	-1466.18			0.339269	-1466.3	17.94	19.56
186	0186_r1r4_CH3_CHO2(CH2)2_CH2CH(CH3)2	0.275408	-976.604	0.276018	-976.588	0.272394	-976.707	10.3	11.24	12.04
187	0187_r1r5_CO2CH3_N(CH2)4_C6H4-p-NO2	0.291741	-1387.62			0.287968	-1387.74	26.43	25.99
188	0188_r1r2_CO-N(CH3)2_HC=N-CH2CH3_C6H4-p-N(CH2)4	0.372893	-1335.29			0.369801	-1335.41	17.48	16.56
189	0189_r1r4_NHCH3_HC=N-CH2CH3_C6H4-p-NO2	0.238032	-1175.83			0.234	-1175.94	23.27	22.6
190	0190_r1r2_N(CH2)4_N(CH2)4_C6H5	0.358298	-1166.61			0.354193	-1166.71	22.39	22.91
191	0191_r1r4_OCH3_CN_CH3	0.130865	-759.005			0.127828	-759.124	51.18	53.64
192	0192_r1r4_CN_CN_C6H4-p-NO2	0.145944	-1132.87			0.143181	-1133.01	26.5	26.99
193	0193_r1r2_CO-N(CH3)2_CH2OCH3_C6H5	0.282776	-1145.03			0.279379	-1145.14	25.3	23.83
194	0194_r1r5_CH3_OCH3_C6H5	0.207974	-897.768			0.204734	-897.871	38.6	37.35
195	0195_r2r4_OCH3_NHCH3_C6H4-p-NO2	0.222933	-1157.61			0.218572	-1157.72	25.04	22.59
196	0196_r1r2_CH2N(CH3)2_NO2_C6H5	0.246276	-1121.67			0.244003	-1121.8	26.52	27.77
197	0197_r1r5_HN-CO(CH3)_NHC6H4-OCH3_C6H4-p-N(CH2)4	0.421329	-1564.12			0.418894	-1564.22	13.25	13.95
198	0198_r2r4_NHCH3_HC=N-CH2CH3_CH2CH(CH3)2	0.270468	-897.581	0.2713	-897.565	0.266471	-897.681	30.85	28.38	30.37
199	0199_r1r2_N(CH2)4_NHC6H4-OCH3_C6H4-p-NO2	0.374238	-1560.61			0.369969	-1560.72	14.82	14.77
200	0200_r1r2_NO2_CN_CH3	0.100864	-848.97			0.0975946	-849.106	58.48	37.26
201	0201_r2r4_CN_CH2N(CH3)2_CH3	0.19479	-817.735			0.191922	-817.852	28.58	29.93
202	0202_r2r4_OCH3_NHC6H4-OCH3_CH2CH(CH3)2	0.331968	-1185.54			0.328251	-1185.63	21.95	17.46
203	0203_r1r4_CH2OCH3_CH3_C6H4-p-NO2	0.232725	-1141.56			0.229069	-1141.67	25.04	23.1
204	0204_r1r4_OCH3_HN-CO(CH3)_C6H4-p-NO2	0.229808	-1270.94			0.226302	-1271.06	16.2	20.4
205	0205_r1r2_OCH3_NHCH3_CH2CH(CH3)2	0.254097	-879.347	0.254978	-879.331	0.251372	-879.44	32.99	33.39	33.09
206	0206_r1r2_CO2CH3_CO-N(CH2)4_C6H4-p-N(CH2)4	0.400879	-1507.8			0.3983	-1507.91	13.53	12.54
207	0207_r1r4_CO-N(CH2)4_HC=N-CH2CH(CH3)2_CH2CH(CH3)2	0.417006	-1245.5	0.417921	-1245.48	0.413796	-1245.62	16.49	17.09	17.22
208	0208_r1r5_HN-CO(CH3)_NHCH3_CH2CH(CH3)2	0.273288	-972.838			0.270073	-972.939	13.07	27.18	-16.81
209	0209_r1r2_NHC6H4-OCH3_CH2OCH3_CH3	0.279247	-1106.92			0.275715	-1107.02	29.14	28.49
210	0210_r1r2_HC=N-CH2CH(CH3)2_CH2N(CH2)4_C6H4-p-N(CH2)4	0.506197	-1456.55			0.502569	-1456.65	10.78	11.64
211	0211_r1r4_CH2N(CH2)4_NHCH3_CH2CH(CH3)2	0.352996	-1015.48	0.353621	-1015.46	0.349447	-1015.57	20.96	19.52	21.65
212	0212_r1r2_NO2_HN-CO(CH3)_NO2benzene	0.200296	-1360.91			0.197067	-1361.04	20.9	18.94
213	0213_r1r2_HC=N-CH2CH(CH3)2_NHCH3_C6H4-p-NO2	0.317698	-1293.74			0.314058	-1293.86	18.12	18.19
214	0214_r1r4_HN-CO(CH3)_HC=N-CH2CH3_C6H4-p-NO2	0.244883	-1289.16			0.241666	-1289.28	22.83	23.24
215	0215_r1r4_CH2N(CH2)4_NO2_NO2benzene	0.279587	-1403.56			0.277667	-1403.7	10.16	20.11
216	0216_r1r5_N(CH2)4_methylN(CH2)4_C6H5	0.383684	-1205.92			0.380494	-1206.01	17.33	21.35
217	0217_r1r5_CH3_CO2CH3_C6H5	0.215054	-1011.1			0.21151	-1011.21	38.07	28.41
218	0218_r1r5_NHC6H4-OCH3_HC=N-CH2CH3_CH2CH(CH3)2	0.347271	-1203.76			0.343795	-1203.86	21.05	19.69
219	0219_r1r2_HN-CO(CH3)_CHO_C6H5	0.20845	-1065.24			0.206119	-1065.37	32.42	32.59
220	0220_r1r5_NHC6H4-OCH3_CH2N(CH2)4_CH2CH(CH3)2	0.43045	-1321.66			0.427429	-1321.76	12.94	15.13
221	0221_r2r4_OCH3_OCH3_C6H5	0.212001	-972.967			0.20891	-973.066	30.97	33.76
222	0222_r1r4_NHCH3_NHCH3_CH3	0.186183	-741.588	0.186606	-741.569	0.18309	-741.678	59.15	56.25	37.49
223	0223_r2r4_CN_3-py_C6H5	0.212863	-1083.19			0.210161	-1083.32	27.6	27.95
224	0224_r1r4_HN-CO(CH3)_HN-CO(CH3)_C6H4-p-N(CH2)4	0.350558	-1371.27			0.348445	-1371.38	8.56	17.52
225	0225_r1r2_OCH3_OCH3_CH2CH(CH3)2	0.242557	-899.199	0.243223	-899.183	0.239114	-899.297	32.79	32.66	33.48
226	0226_r1r4_3-py_CHO2(CH2)2_C6H5	0.281678	-1258.08			0.27908	-1258.18	6.85	14.69
227	0227_r2r4_CO2CH3_CO-N(CH2)4_CH3	0.250623	-1104.79	0.251573	-1104.77	0.247917	-1104.91	19.49	24.37	28.26
228	0228_r1r5_CH2OCH3_NHCH3_CH3	0.200923	-800.738	0.201676	-800.723	0.19725	-800.837	23.23	14.84	27.48
229	0229_r1r5_OCH3_HC=N-CH2CH3_CH3	0.178324	-799.512	0.178811	-799.495	0.174809	-799.618	51.13	49.36	54.71
230	0230_r1r5_CN_NHC6H4-OCH3_C6H4-p-NO2	0.268028	-1441.5			0.264485	-1441.63	17.66	16.6
231	0231_r2r4_NHCH3_NHC6H4-OCH3_CH3	0.264238	-1047.77			0.260493	-1047.86	24.56	18.53
232	0232_r1r4_CH2OCH3_HN-CO(CH3)_C6H4-p-NO2	0.25577	-1310.24			0.25185	-1310.35	17.78	10.38
233	0233_r1r2_NHC6H4-OCH3_CN_C6H4-p-N(CH2)4	0.370077	-1448.35			0.367163	-1448.47	16.17	14.83
234	0234_r1r5_NO2_HC=N-CH2CH3_NO2benzene	0.196014	-1285.65			0.192868	-1285.78	26.56	29.4
235	0235_r2r4_CO2CH3_CHO2(CH2)2_C6H4-p-NO2	0.25568	-1443.38			0.252344	-1443.51	18.96	18.76
236	0236_r2r4_CHO2(CH2)2_NHC6H4-OCH3_C6H4-p-N(CH2)4	0.440103	-1623.23			0.436466	-1623.33	15.45	14.71
237	0237_r2r4_CN_CH2N(CH3)2_C6H5	0.243232	-1009.41			0.240666	-1009.53	23.64	28.45
238	0238_r1r5_NO2_CH2N(CH2)4_C6H4-p-N(CH2)4	0.382109	-1410.4			0.379118	-1410.53	18.33	15.29
239	0239_r1r2_HC=N-CH2CH(CH3)2_HC=N-CH2CH3_CH3	0.272199	-935.638	0.272648	-935.621	0.268345	-935.75	25.61	16.28	12.19
240	0240_r1r5_CO2CH3_N(CH2)4_CH3	0.243589	-991.456	0.244327	-991.437	0.240544	-991.559	38.69	40.13	40.16
241	0241_r1r2_CN_CHO_C6H5	0.157034	-949.471			0.154362	-949.606	35.62	33.17
242	0242_r1r4_NO2_NHC6H4-OCH3_CH3	0.222271	-1157.6			0.218769	-1157.72	19.66	17.24
243	0243_r1r2_CH2N(CH2)4_NO2_C6H5	0.281308	-1199.07			0.278308	-1199.19	21.36	23.39
244	0244_r1r4_NO2_CH2N(CH2)4_CH2CH(CH3)2	0.311928	-1125.3			0.308864	-1125.43	23.57	22.69
245	0245_r2r4_CHO2(CH2)2_CN_CH2CH(CH3)2	0.247584	-1029.51			0.244698	-1029.64	27.72	27.24
246	0246_r1r2_HC=N-CH2CH(CH3)2_HC=N-CH2CH3_C6H5	0.32077	-1127.31			0.317369	-1127.42	23.75	23.01
247	0247_r1r5_HC=N-CH2CH(CH3)2_NO2_C6H5	0.275627	-1199.07			0.272797	-1199.2	17.13	19.64
248	0248_r1r5_CO-N(CH2)4_HC=N-CH2CH3_CH3	0.258465	-1009.68	0.259287	-1009.65	0.254985	-1009.78	28.15	28.82	30.76
249	0249_r1r5_HN-CO(CH3)_NHC6H4-OCH3_CH2CH(CH3)2	0.351309	-1279.02			0.348292	-1279.12	17.72	15.91
250	0250_r1r2_NO2_NO2_CH3	0.102062	-961.236			0.100365	-961.38	3.72	31.35
251	0251_r1r2_CO-N(CH3)2_CH3_CH2CH(CH3)2	0.28418	-956.777			0.280631	-956.88	37.32	36
252	0252_r1r5_CO2CH3_CN_C6H4-p-NO2	0.185674	-1268.49			0.181646	-1268.62	29.46	27.72
253	0253_r1r5_CO2CH3_CH2OCH3_C6H4-p-N(CH2)4	0.346346	-1336.93			0.342621	-1337.04	20.29	16.15
254	0254_r1r5_OCH3_CO-N(CH2)4_CH3	0.243782	-991.458	0.244355	-991.433	0.240626	-991.563	32.36	32.12	36.07
255	0255_r1r2_CN_H_CH2CH(CH3)2	0.181709	-762.411			0.178315	-762.527	40.18	37.63
256	0256_r1r4_HN-CO(CH3)_OCH3_C6H4-p-N(CH2)4	0.331915	-1277.79			0.328481	-1277.89	17.8	15.62
257	0257_r1r5_OCH3_CO-N(CH3)2_C6H4-p-NO2	0.256374	-1310.22			0.252628	-1310.34	26.08	23.95
258	0258_r1r2_CH2N(CH3)2_NHC6H4-OCH3_C6H4-p-NO2	0.365519	-1522.52			0.361772	-1522.64	13.37	12.64
259	0259_r1r2_NHCH3_NHCH3_CH3	0.188037	-741.579	0.189033	-741.563	0.185047	-741.67	61.38	64.57	63.1
260	0260_r1r5_CH3_CH3_C6H4-p-NO2	0.203494	-1027.06			0.200608	-1027.17	33.16	33.4
261	0261_r1r2_CH2OCH3_CH2OCH3_CH2CH(CH3)2	0.295666	-977.797	0.296477	-977.782	0.292276	-977.901	26.5	23.97	26.43
262	0262_r1r4_CHO2(CH2)2_CHO2(CH2)2_CH3	0.236342	-1086.48	0.236337	-1086.46	0.233291	-1086.59	8.59	14.45	6.96
263	0263_r2r4_NHC6H4-OCH3_CO-N(CH3)2_C6H4-p-N(CH2)4	0.448198	-1603.4			0.4447	-1603.51	15.31	13.44
264	0264_r1r5_CO2CH3_HC=N-CH2CH(CH3)2_C6H4-p-NO2	0.311901	-1426.92			0.307888	-1427.04	16.53	17.28
265	0265_r1r4_CO-N(CH2)4_CO-N(CH3)2_C6H5	0.337363	-1315.9			0.334694	-1316.01	25.05	26.02
266	0266_r1r5_CN_HC=N-CH2CH(CH3)2_C6H4-p-N(CH2)4	0.374733	-1298.14			0.371016	-1298.26	15.01	16.11
267	0267_r1r4_OCH3_HC=N-CH2CH(CH3)2_C6H4-p-NO2	0.304785	-1313.59			0.301068	-1313.71	14.26	13.6
268	0268_r1r2_CHO_CH2N(CH2)4_C6H5	0.290036	-1107.89			0.286451	-1108	27.25	25.25
269	0269_r1r2_NO2_CO2CH3_C6H5	0.188569	-1176.27			0.185966	-1176.4	13.25	26.37
270	0270_r1r4_CH3_NHC6H4-OCH3_CH3	0.248176	-992.426			0.244409	-992.521	23.6	16.99
271	0271_r1r5_CO-N(CH2)4_HC=N-CH2CH3_C6H4-p-NO2	0.306244	-1405.84			0.302731	-1405.96	19.95	20.85
272	0272_r1r4_CH3_NHC6H4-OCH3_C6H4-p-N(CH2)4	0.398224	-1395.44			0.394607	-1395.53	16.6	14.36
273	0273_r1r2_CO-N(CH3)2_NO2_CH2CH(CH3)2	0.258036	-1121.95			0.254928	-1122.09	31.84	18.2
274	0274_r1r2_CH3_CO-N(CH3)2_C6H4-p-NO2	0.251939	-1235.03			0.248985	-1235.14	22.28	19.21
275	0275_r2r4_N(CH2)4_NO2_phenylN(CH2)4	0.357368	-1371.12			0.353636	-1371.24	17.39	16.07
276	0276_r1r5_CH3_HN-CO(CH3)_CH2CH(CH3)2	0.258028	-917.493	0.25862	-917.477	0.255091	-917.598	35.99	27.78	25.63
277	0277_r1r2_N(CH2)4_HC=N-CH2CH(CH3)2_C6H5	0.379339	-1205.92			0.375707	-1206.02	17.98	15.72
278	0278_r2r4_CH2N(CH2)4_CH2N(CH3)2_C6H4-p-N(CH2)4	0.476719	-1379.16			0.473295	-1379.26	12.83	12.5
279	0279_r1r4_CH2N(CH3)2_OCH3_C6H5	0.276066	-1031.7			0.272589	-1031.8	26.06	25.89
280	0280_r2r4_3-py_NHC6H4-OCH3_C6H4-p-NO2	0.333637	-1596.3			0.329798	-1596.42	16.42	15.08
281	0281_r2r4_CN_CHO_C6H4-p-NO2	0.156122	-1153.96			0.153754	-1154.1	25.64	25.6
282	0282_r1r4_CH2N(CH3)2_CH3_CH2CH(CH3)2	0.302616	-882.736			0.299616	-882.836	25.98	25.14
283	0283_r2r4_CO-N(CH2)4_CN_C6H4-p-N(CH2)4	0.361185	-1372.18			0.358294	-1372.3	15.93	14.63
284	0284_r1r2_N(CH2)4_n-acetylN(CH2)4_C6H4-p-NO2	0.365912	-1484.45			0.361839	-1484.56	14.51	12.57
285	0285_r2r4_CO-N(CH2)4_N(CH2)4_phenylN(CH2)4	0.467692	-1491.31			0.464101	-1491.4	15.99	14.36
286	0286_r1r2_CO-N(CH3)2_CH3_CH3	0.20426	-838.864			0.201085	-838.967	37.51	42.29
287	0287_r1r5_HC=N-CH2CH(CH3)2_CO-N(CH3)2_CH2CH(CH3)2	0.381734	-1168.1			0.378272	-1168.21	17.19	19.26
288	0288_r1r5_3-py_NO2_C6H4-p-N(CH2)4	0.316902	-1406.79			0.31382	-1406.92	19.73	18.73
289	0289_r1r5_CO2CH3_CH2N(CH3)2_C6H4-p-NO2	0.282332	-1349.52			0.278541	-1349.63	24.27	20.23
290	0290_r1r4_HN-CO(CH3)_CO2CH3_CH2CH(CH3)2	0.268832	-1106.03	0.270104	-1106.01	0.266464	-1106.14	20.79	29.53	29.95
291	0291_r1r2_CH2OCH3_NHCH3_C6H4-p-N(CH2)4	0.352188	-1203.75			0.348539	-1203.84	19.41	17.72
292	0292_r1r4_CH2N(CH2)4_CH2N(CH3)2_CH2CH(CH3)2	0.405934	-1094.06			0.402632	-1094.16	16.01	16.91
293	0293_r1r4_CH2N(CH2)4_HC=N-CH2CH(CH3)2_CH3	0.355374	-1053.55	0.35618	-1053.53	0.352324	-1053.66	18.79	21.43	19.7
294	0294_r1r4_N(CH2)4_N(CH2)4_CH2CH(CH3)2	0.389099	-1092.87	0.389987	-1092.86	0.384521	-1092.96	29.35	25.76	27.72
295	0295_r1r4_HC=N-CH2CH(CH3)2_HN-CO(CH3)_C6H4-p-NO2	0.323802	-1407.07			0.319447	-1407.19	14.09	9.22
296	0296_r1r2_OCH3_NHC6H4-OCH3_C6H4-p-NO2	0.299904	-1463.78			0.296365	-1463.9	11.41	12.51
297	0297_r1r4_HC=N-CH2CH(CH3)2_CO-N(CH3)2_CH3	0.302099	-1050.19			0.299169	-1050.3	19.36	22.97
298	0298_r1r2_3-py_CO-N(CH2)4_C6H4-p-N(CH2)4	0.427703	-1526.98			0.424347	-1527.09	14.05	14.16
299	0299_r1r4_NHCH3_CO2CH3_CH3	0.182285	-874.779	0.183017	-874.762	0.178649	-874.888	33.33	30.31	41.54
300	0300_r1r2_CO2CH3_HC=N-CH2CH3_CH2CH(CH3)2	0.264519	-1030.75	0.265572	-1030.74	0.261157	-1030.87	27.37	25.76	29.4
301	0301_r1r2_CO-N(CH2)4_CHO_C6H4-p-N(CH2)4	0.371316	-1393.27			0.368352	-1393.39	12.55	10.13
302	0302_r1r4_NHC6H4-OCH3_CO-N(CH2)4_C6H4-p-N(CH2)4	0.483611	-1680.8			0.480463	-1680.91	14.56	11.15
303	0303_r1r2_CH3_CO2CH3_CH3	0.167204	-819.426	0.167791	-819.411	0.164187	-819.539	32.58	24.46	18.18
304	0304_r1r4_CH2N(CH2)4_NHC6H4-OCH3_C6H4-p-N(CH2)4	0.500833	-1606.76			0.4971	-1606.85	11.56	12.37
305	0305_r2r4_N(CH2)4_methylN(CH2)4_phenylN(CH2)4	0.486273	-1417.26			0.482218	-1417.35	15.95	14.48
306	0306_r1r5_CH3_OCH3_CH2CH(CH3)2	0.239186	-824.008	0.239615	-823.992	0.23611	-824.108	39.03	36.84	38.08
307	0307_r1r2_H_CH2N(CH3)2_C6H4-p-NO2	0.245909	-1121.68			0.242299	-1121.8	13.74	16.14
308	0308_r1r2_CH2N(CH2)4_CH2N(CH3)2_CH2CH(CH3)2	0.406842	-1094.06			0.403296	-1094.16	26.85	27.7
309	0309_r1r2_CH2OCH3_CO-N(CH2)4_C6H4-p-NO2	0.318145	-1426.92			0.314913	-1427.03	17.74	17.16
310	0310_r1r2_CH2OCH3_CO-N(CH3)2_C6H4-p-N(CH2)4	0.384353	-1356.37			0.381039	-1356.47	17.89	17.62
311	0311_r1r2_CO2CH3_HC=N-CH2CH(CH3)2_C6H4-p-NO2	0.312626	-1426.92			0.308935	-1427.04	16.52	17.02
312	0312_r1r4_CO-N(CH3)2_CO-N(CH3)2_CH2CH(CH3)2	0.33292	-1164.74			0.330252	-1164.85	28.53	29.91
313	0313_r2r4_NHCH3_CO-N(CH3)2_C6H4-p-NO2	0.268644	-1290.37			0.265078	-1290.49	21.28	17.93
314	0314_r1r5_NHCH3_NHC6H4-OCH3_C6H4-p-NO2	0.311967	-1443.94			0.307707	-1444.05	16.43	14.22
315	0315_r2r4_CO-N(CH2)4_CH2OCH3_CH2CH(CH3)2	0.349376	-1148.67	0.35073	-1148.65	0.345875	-1148.77	25.78	19.98	27.24
316	0316_r1r2_HC=N-CH2CH3_N(CH2)4_C6H5	0.300361	-1088.01			0.297138	-1088.11	23.56	26.37
317	0317_r1r4_CHO2(CH2)2_CN_C6H4-p-NO2	0.21537	-1307.76			0.212051	-1307.89	20.61	25.36
318	0318_r1r2_CH2OCH3_NO2_C6H4-p-N(CH2)4	0.309638	-1313.58			0.30686	-1313.7	20.65	16.62
319	0319_r1r2_NO2_CO-N(CH3)2_C6H5	0.226644	-1195.7			0.223793	-1195.83	22.56	18.9
320	0320_r1r5_NHCH3_CH2N(CH2)4_C6H5	0.321608	-1089.24			0.318616	-1089.33	7.14	19.3
321	0321_r1r2_CHO2(CH2)2_CO-N(CH2)4_CH3	0.2815	-1144.05	0.282579	-1144.03	0.278149	-1144.16	27.39	24.41	30.82
322	0322_r1r4_CH2N(CH3)2_NHC6H4-OCH3_CH2CH(CH3)2	0.396111	-1244.27			0.39228	-1244.36	20.81	17
323	0323_r1r2_N(CH2)4_methylN(CH2)4_C6H5	0.384223	-1205.91			0.380646	-1206.01	14.85	21.98
324	0324_r1r2_HN-CO(CH3)_NHCH3_CH3	0.194778	-854.921	0.19676	-854.904	0.191771	-855.019	27.97	46.74	-4.38
325	0325_r1r4_CO-N(CH3)2_NHCH3_C6H4-p-NO2	0.267826	-1290.37			0.263607	-1290.49	24.08	23.38
326	0326_r1r4_CHO_3-py_C6H4-p-N(CH2)4	0.324669	-1315.62			0.321497	-1315.74	17.78	16.66
327	0327_r1r2_HC=N-CH2CH3_N-isobutylethanHC=N-CH2CH3_C6H4-p-NO2	0.320038	-1331.8			0.315911	-1331.92	14.86	14.89
328	0328_r1r4_HC=N-CH2CH3_CHO_C6H5	0.204464	-989.983			0.201757	-990.11	35.46	35.19
329	0329_r1r2_CH2OCH3_OCH3_CH3	0.190221	-820.591	0.190699	-820.574	0.186306	-820.689	52.16	49.13	53.19
330	0330_r1r2_CHO2(CH2)2_CO-N(CH3)2_C6H5	0.294981	-1258.33			0.291354	-1258.44	25.03	22.27
331	0331_r1r4_CO-N(CH2)4_CH3_C6H4-p-N(CH2)4	0.389337	-1319.27			0.386317	-1319.38	17.49	17.24
332	0332_r1r5_CO2CH3_3-py_CH2CH(CH3)2	0.283616	-1145.05			0.279935	-1145.16	33	30.92
333	0333_r1r4_HC=N-CH2CH(CH3)2_CH2N(CH2)4_C6H5	0.405629	-1245.22			0.402309	-1245.32	14.62	16.04
334	0334_r2r4_CH2OCH3_NHCH3_C6H4-p-NO2	0.249811	-1196.91			0.245956	-1197.02	20.82	21.21
335	0335_r1r4_CH2N(CH3)2_3-py_CH3	0.260725	-972.538			0.257333	-972.645	24.73	27.76
336	0336_r1r5_CO-N(CH2)4_CHO2(CH2)2_CH3	0.280748	-1144.05	0.281223	-1144.03	0.276254	-1144.16	24.15	10.17	22.74
337	0337_r1r4_CO2CH3_CH2N(CH2)4_C6H4-p-NO2	0.318306	-1426.91			0.314573	-1427.03	18.53	18.95
338	0338_r1r2_CH3_CHO_C6H5	0.186151	-896.565			0.183679	-896.688	35.47	33.59
339	0339_r1r2_H_CH3_CH3	0.130281	-591.59	0.130594	-591.577	0.127111	-591.692	43.03	65.9	40.22
340	0340_r1r2_NHC6H4-OCH3_NHCH3_CH2CH(CH3)2	0.343621	-1165.68			0.340548	-1165.77	18.08	13.59
341	0341_r1r5_CO2CH3_3-py_C6H4-p-NO2	0.251823	-1423.3			0.247731	-1423.42	26.85	24.48
342	0342_r1r4_CH2OCH3_CH2N(CH3)2_CH2CH(CH3)2	0.333615	-997.232			0.329967	-997.333	28.51	24.49
343	0343_r1r5_HC=N-CH2CH3_HC=N-CH2CH3_CH3	0.193158	-817.729	0.193718	-817.715	0.188745	-817.837	49.5	49.56	49.32
344	0344_r1r4_CO-N(CH2)4_CO-N(CH2)4_CH3	0.324243	-1201.62	0.324946	-1201.59	0.321501	-1201.73	22.84	22.43	22.76
345	0345_r2r4_CN_NHC6H4-OCH3_C6H4-p-N(CH2)4	0.369865	-1448.35			0.36641	-1448.46	16.52	15.51
346	0346_r1r4_NHCH3_CN_C6H4-p-NO2	0.190648	-1135.32			0.186789	-1135.44	26.21	25.64
347	0347_r1r4_NHC6H4-OCH3_NO2_NO2benzene	0.270362	-1553.77			0.267563	-1553.91	16.68	16.54
348	0348_r2r4_N(CH2)4_CH3N(CH2)4_CH3	0.336062	-1014.25	0.336855	-1014.23	0.331722	-1014.34	25.21	20.49	25.24
349	0349_r1r2_HC=N-CH2CH(CH3)2_CHO2(CH2)2_CH3	0.295054	-1070.01	0.29564	-1070	0.291403	-1070.12	25.01	23.64	20.11
350	0350_r1r4_CO-N(CH3)2_CN_CH2CH(CH3)2	0.255503	-1009.68			0.252263	-1009.81	35.17	33.33
351	0351_r2r4_CH2OCH3_3-py_C6H4-p-NO2	0.270985	-1349.27			0.267352	-1349.39	20.76	18.91
352	0352_r2r4_NHCH3_CH2N(CH3)2_C6H4-p-N(CH2)4	0.390261	-1223.19			0.387081	-1223.28	17.47	17.16
353	0353_r1r4_CH3_NO2_CH2CH(CH3)2	0.208978	-913.99			0.206587	-914.122	28.26	33.83
354	0354_r1r2_CO-N(CH2)4_HC=N-CH2CH(CH3)2_C6H4-p-NO2	0.38572	-1523.75			0.382389	-1523.88	13.02	15.1
355	0355_r2r4_OCH3_CH2N(CH3)2_CH2CH(CH3)2	0.307855	-957.937			0.304332	-958.035	29.71	29.9
356	0356_r2r4_CO2CH3_CO2CH3_C6H4-p-N(CH2)4	0.327586	-1410.97			0.324459	-1411.09	16.51	14.99
357	0357_r1r2_CO-N(CH3)2_CH2OCH3_C6H4-p-N(CH2)4	0.384501	-1356.37			0.380433	-1356.48	18.16	12.64
358	0358_r1r2_CH2OCH3_HC=N-CH2CH3_CH2CH(CH3)2	0.284129	-956.718	0.285012	-956.703	0.281023	-956.831	28.5	29.7	28.83
359	0359_r1r5_NO2_CHO_CH3	0.111103	-870.061			0.108326	-870.2	51.09	59.97
360	0360_r1r2_CO-N(CH2)4_CH2OCH3_CH2CH(CH3)2	0.349238	-1148.67	0.350193	-1148.64	0.345788	-1148.77	21.91	18.89	23.65
361	0361_r1r2_NO2_CHO2(CH2)2_C6H5	0.219169	-1215.53			0.216564	-1215.66	27.96	24.21
362	0362_r1r4_CO2CH3_CN_CH2CH(CH3)2	0.217363	-990.246			0.214447	-990.371	35.63	32.89
363	0363_r2r4_NHCH3_NHCH3_CH3	0.187816	-741.582	0.18873	-741.562	0.184921	-741.672	57.35	59.7	54.13
364	0364_r1r2_3-py_HC=N-CH2CH3_CH3	0.211442	-932.024			0.208006	-932.138	38.45	35.56
365	0365_r1r4_NO2_HC=N-CH2CH3_CH3	0.148171	-889.486			0.145204	-889.618	47.45	48.76
366	0366_r1r2_CO-N(CH3)2_NHCH3_C6H4-p-N(CH2)4	0.370795	-1297.22			0.3672	-1297.32	18.7	16.81
367	0367_r2r4_3-py_CH2N(CH3)2_C6H4-p-N(CH2)4	0.411839	-1375.55			0.408909	-1375.65	15.82	15.96
368	0368_r1r4_OCH3_CO-N(CH3)2_C6H5	0.257021	-1105.73			0.25408	-1105.84	29.98	28.27
369	0369_r2r4_NO2_CH2N(CH3)2_CH2CH(CH3)2	0.277332	-1047.91			0.274644	-1048.04	29.51	27.93
370	0370_r2r4_CO2CH3_CHO_C6H5	0.196637	-1085.09			0.194278	-1085.23	30.67	31.64
371	0371_r2r4_CO2CH3_HC=N-CH2CH3_C6H4-p-N(CH2)4	0.335461	-1315.85			0.332049	-1315.97	18.35	17.13
372	0372_r1r4_HN-CO(CH3)_3-py_CH2CH(CH3)2	0.295515	-1125.21			0.292435	-1125.32	28.62	28.22
373	0373_r2r4_N(CH2)4_CN_C6H5	0.252906	-1047.52			0.249617	-1047.62	26.4	27.73
374	0374_r1r2_CN_CHO_CH3	0.108433	-757.799			0.105767	-757.932	57.57	61.52
375	0375_r1r2_CH2OCH3_CH3_C6H4-p-N(CH2)4	0.336504	-1148.4			0.332912	-1148.5	23.09	21.45
376	0376_r1r5_CO-N(CH2)4_CH2N(CH3)2_C6H4-p-N(CH2)4	0.458005	-1453.2			0.454437	-1453.3	16.83	13.51
377	0377_r1r5_HN-CO(CH3)_NO2_NO2benzene	0.200237	-1360.91			0.196603	-1361.05	27.43	21.3
378	0378_r1r4_CH2N(CH3)2_3-py_C6H5	0.309466	-1164.21			0.306182	-1164.32	22.35	22.4
379	0379_r1r5_CO-N(CH2)4_NO2_CH3	0.21362	-1081.43			0.210874	-1081.56	28.51	33.15
380	0380_r2r4_NO2_HC=N-CH2CH3_CH2CH(CH3)2	0.22773	-1007.4			0.224725	-1007.53	32.03	31.44
381	0381_r1r5_CH2OCH3_NHC6H4-OCH3_C6H5	0.327074	-1298.59			0.324043	-1298.7	17.64	17.63
382	0382_r1r5_CH2OCH3_HN-CO(CH3)_C6H5	0.256869	-1105.75			0.25327	-1105.86	24.43	13.42
383	0383_r2r4_CN_CHO_C6H5	0.156862	-949.472			0.154328	-949.611	34.3	31.92
384	0384_r1r4_CO-N(CH2)4_CH2N(CH3)2_CH3	0.308447	-1050.19			0.304953	-1050.29	28.4	28.09
385	0385_r1r5_CHO2(CH2)2_CO-N(CH3)2_CH3	0.245434	-1066.66			0.241578	-1066.76	28.95	25.39
386	0386_r2r4_CH2OCH3_3-py_CH3	0.222915	-953.104			0.219568	-953.21	40.09	35.32
387	0387_r1r4_NHCH3_CHO2(CH2)2_CH3	0.211755	-914.038	0.212479	-914.02	0.208021	-914.138	20.11	14.58	23.31
388	0388_r1r5_NHCH3_CO-N(CH3)2_C6H5	0.268876	-1085.88			0.265663	-1085.99	32.11	33.39
389	0389_r1r4_CO-N(CH3)2_CN_CH3	0.175667	-891.772			0.172633	-891.894	36.07	35.71
390	0390_r1r5_CO2CH3_HC=N-CH2CH3_CH2CH(CH3)2	0.264896	-1030.75	0.265653	-1030.74	0.260842	-1030.86	33.06	24.2	33.34
391	0391_r1r2_CH2OCH3_CO-N(CH2)4_CH3	0.270032	-1030.75	0.270529	-1030.73	0.267062	-1030.86	31.17	30.22	23.34
392	0392_r1r2_NHCH3_3-py_C6H5	0.257358	-1085.62			0.254843	-1085.72	23.86	23.45
393	0393_r1r4_CHO2(CH2)2_CH3_CH3	0.194509	-858.69	0.195167	-858.673	0.19212	-858.793	4.17	16.61	7.03
394	0394_r1r5_CH2OCH3_NHC6H4-OCH3_C6H4-p-N(CH2)4	0.428342	-1509.93			0.425104	-1510.03	13.79	13.33
395	0395_r1r5_CH2N(CH2)4_CO-N(CH3)2_CH3	0.306617	-1050.18			0.303371	-1050.29	19.16	18.48
396	0396_r1r2_HN-CO(CH3)_CH3_CH3	0.178609	-799.575	0.179626	-799.558	0.17552	-799.679	50.85	52.44	55.41
397	0397_r1r5_CO2CH3_CH2N(CH3)2_C6H5	0.283113	-1145.02			0.279683	-1145.13	26.47	27.2
398	0398_r1r2_CHO2(CH2)2_CH2N(CH3)2_CH3	0.265232	-992.613			0.261359	-992.718	32.47	24.4
399	0399_r1r2_CO-N(CH2)4_HN-CO(CH3)_C6H5	0.311654	-1276.61			0.308689	-1276.72	23.86	22.44
400	0400_r1r2_CH2N(CH3)2_HN-CO(CH3)_C6H4-p-N(CH2)4	0.397321	-1336.52			0.393904	-1336.62	17.59	14.03
401	0401_r1r2_NHCH3_N(CH2)4_CH2CH(CH3)2	0.328969	-976.175	0.329946	-976.16	0.324556	-976.267	28.79	24.53	28.44
402	0402_r2r4_CN_NO2_NO2benzene	0.148575	-1245.14			0.146434	-1245.29	24.92	25.08
403	0403_r1r4_CN_3-py_CH2CH(CH3)2	0.243889	-1009.43			0.24044	-1009.55	28.26	27.73
404	0404_r1r2_CO-N(CH3)2_CN_CH3	0.175242	-891.772			0.172679	-891.894	23.03	38.55
405	0405_r1r4_CO-N(CH3)2_CH2N(CH3)2_CH3	0.273078	-972.791			0.269802	-972.896	36	33.55
406	0406_r1r2_H_CHO2(CH2)2_C6H4-p-NO2	0.218545	-1215.55			0.215597	-1215.66	9.33	9.63
407	0407_r2r4_CO2CH3_CH2OCH3_CH3	0.196905	-933.923	0.197417	-933.903	0.193924	-934.036	40.76	27.74	38.84
408	0408_r1r4_CH2N(CH3)2_CH3_C6H4-p-N(CH2)4	0.373021	-1167.84			0.369917	-1167.93	18.5	18.12
409	0409_r1r2_HN-CO(CH3)_3-py_C6H4-p-N(CH2)4	0.365733	-1410.3			0.363125	-1410.41	16.45	16.47
410	0410_r1r5_NO2_NO2_NO2benzene	0.151023	-1357.4			0.147898	-1357.54	28.99	28.29
411	0411_r1r2_CO-N(CH2)4_H_CH2CH(CH3)2	0.294452	-994.865	0.295254	-994.844	0.2912	-994.971	29.12	29.73	29.68
412	0412_r2r4_HN-CO(CH3)_CHO_C6H4-p-N(CH2)4	0.310556	-1276.59			0.307663	-1276.72	18.21	17.4
413	0413_r1r5_HC=N-CH2CH3_CO-N(CH3)2_CH2CH(CH3)2	0.302865	-1050.19			0.299192	-1050.3	33.35	32.48
414	0414_r1r2_CH2N(CH2)4_CO-N(CH2)4_CH3	0.343013	-1127.58	0.344473	-1127.56	0.340293	-1127.69	9.65	21.44	23.83
415	0415_r1r2_CN_CO-N(CH2)4_C6H4-p-N(CH2)4	0.361227	-1372.18			0.357981	-1372.3	15.57	15.11
416	0416_r1r4_NHC6H4-OCH3_CH3_C6H4-p-NO2	0.295794	-1388.59			0.292029	-1388.71	16.87	15.78
417	0417_r2r4_CHO2(CH2)2_CH2N(CH3)2_CH2CH(CH3)2	0.344672	-1110.53			0.341377	-1110.63	26.18	25.07
418	0418_r1r2_N(CH2)4_HN-CO(CH3)_C6H5	0.304341	-1163.27			0.300469	-1163.37	26.24	18.57
419	0419_r1r2_CN_CO-N(CH3)2_C6H4-p-NO2	0.223553	-1287.93			0.219767	-1288.06	20.27	20.3
420	0420_r1r4_HC=N-CH2CH(CH3)2_CO-N(CH3)2_C6H5	0.350808	-1241.86			0.3479	-1241.98	18.23	17.43
421	0421_r1r2_3-py_CH2OCH3_CH2CH(CH3)2	0.302336	-1071.01			0.299218	-1071.12	25.34	27.72
422	0422_r1r5_CO-N(CH2)4_HC=N-CH2CH(CH3)2_CH2CH(CH3)2	0.417185	-1245.5	0.418424	-1245.48	0.413755	-1245.61	16.48	18.32	17.01
424	0424_r1r4_NO2_HN-CO(CH3)_C6H5	0.200173	-1156.42			0.197663	-1156.55	15.55	23.96
425	0425_r1r5_NO2_HC=N-CH2CH3_C6H5	0.196843	-1081.16			0.193879	-1081.29	36.1	35.81
426	0426_r1r2_CO2CH3_CO-N(CH3)2_C6H5	0.26356	-1219.06			0.260947	-1219.18	15.46	23.29
427	0427_r1r4_HN-CO(CH3)_CH2OCH3_CH3	0.208034	-914.075	0.208619	-914.056	0.203729	-914.182	26.25	2.67	26.46
428	0428_r2r4_CO-N(CH2)4_CH2N(CH2)4_C6H4-p-N(CH2)4	0.49351	-1530.6			0.490735	-1530.7	12.57	14.3
429	0429_r1r4_CO2CH3_NHCH3_C6H5	0.230761	-1066.45			0.226755	-1066.54	32.28	21.38
430	0430_r1r2_CH2N(CH2)4_3-py_C6H4-p-N(CH2)4	0.446727	-1452.94			0.443566	-1453.05	15.77	14.46
431	0431_r2r4_CH2N(CH2)4_CHO_C6H5	0.28975	-1107.89			0.28557	-1108.01	20.02	22.37
432	0432_r1r2_OCH3_NHCH3_C6H4-p-NO2	0.222234	-1157.6			0.218544	-1157.72	23.07	24.45
433	0433_r2r4_CN_NO2_C6H5	0.149377	-1040.65			0.14699	-1040.8	32.23	31.54
434	0434_r1r4_CH2N(CH2)4_CHO2(CH2)2_CH2CH(CH3)2	0.377956	-1187.92	0.378725	-1187.91	0.374458	-1188.03	13.91	5.51	11.86
435	0435_r1r2_NHCH3_CO2CH3_CH3	0.183305	-874.77	0.183905	-874.756	0.180299	-874.881	36.78	40.02	36.26
436	0436_r1r2_CO2CH3_CO-N(CH2)4_CH3	0.250703	-1104.79	0.251329	-1104.76	0.248165	-1104.9	18.29	26.7	24.76
437	0437_r1r2_H_CN_C6H4-p-NO2	0.149777	-1040.66			0.146208	-1040.79	27.04	23.46
438	0438_r1r2_HC=N-CH2CH3_CH2OCH3_C6H4-p-NO2	0.251715	-1234.97			0.247869	-1235.09	19.19	18.73
439	0439_r1r2_CH2N(CH2)4_HC=N-CH2CH(CH3)2_CH2CH(CH3)2	0.436847	-1171.46	0.438176	-1171.45	0.433089	-1171.57	18.9	20.09	19.55
440	0440_r1r5_CO-N(CH2)4_CN_C6H5	0.25977	-1160.84			0.256571	-1160.96	27.67	26.2
441	0441_r1r2_NO2_CH2OCH3_C6H5	0.208306	-1102.24			0.20526	-1102.36	30.65	28.7
442	0442_r1r4_CH2OCH3_CO-N(CH3)2_C6H5	0.282984	-1145.03			0.280044	-1145.14	25.84	25.16
443	0443_r1r5_3-py_CH2N(CH2)4_C6H4-p-NO2	0.343204	-1446.09			0.33958	-1446.21	16.28	16.08
444	0444_r1r5_3-py_CH2N(CH2)4_CH2CH(CH3)2	0.374852	-1167.84			0.371568	-1167.95	16.44	17.87
445	0445_r1r2_HC=N-CH2CH3_HN-CO(CH3)_CH3	0.197594	-892.998	0.198549	-892.982	0.194244	-893.106	30.68	41.02	35.25
446	0446_r1r4_CO-N(CH3)2_CN_C6H5	0.224421	-1083.44			0.221499	-1083.57	34.73	32.94
447	0447_r1r2_CHO_CH3_C6H5	0.186292	-896.562			0.183344	-896.679	38.92	38.24
448	0448_r1r4_CO-N(CH3)2_CH2N(CH2)4_C6H4-p-N(CH2)4	0.457352	-1453.2			0.454093	-1453.3	14.65	14.98
449	0449_r1r2_CH2N(CH3)2_CH2OCH3_C6H4-p-NO2	0.302141	-1275.48			0.298266	-1275.6	21.4	18.63
450	0450_r1r4_OCH3_CH2N(CH2)4_C6H4-p-NO2	0.309386	-1313.58			0.305459	-1313.7	12.46	12.02
451	0451_r1r2_3-py_CH2N(CH2)4_CH3	0.295114	-1049.93			0.291789	-1050.03	23.49	23.15
452	0452_r2r4_CHO2(CH2)2_CHO_CH3	0.177866	-932.685	0.17827	-932.665	0.175633	-932.809	24.77	30.8	27.2
453	0453_r1r2_HN-CO(CH3)_CHO2(CH2)2_CH3	0.219921	-1027.37	0.220625	-1027.35	0.216909	-1027.47	37.35	37.17	36.37
454	0454_r1r4_OCH3_CH2N(CH3)2_CH3	0.227203	-840.023			0.224021	-840.125	27.74	29.77
455	0455_r1r2_OCH3_CH2N(CH3)2_CH2CH(CH3)2	0.306691	-957.927			0.30345	-958.031	26.4	27.49
456	0456_r1r4_CO2CH3_CH2OCH3_C6H5	0.244845	-1125.59			0.24151	-1125.71	22.64	20.24
457	0457_r2r4_CO-N(CH2)4_NHC6H4-OCH3_C6H5	0.38232	-1469.46			0.379077	-1469.57	18.23	13.87
458	0458_r2r4_NO2_NHC6H4-OCH3_C6H5	0.271584	-1349.28			0.26811	-1349.41	23.16	18.28
459	0459_r1r2_CHO2(CH2)2_NHCH3_C6H4-p-NO2	0.2608	-1310.2			0.256887	-1310.32	22.64	22.23
460	0460_r1r4_CO2CH3_HC=N-CH2CH(CH3)2_CH3	0.263981	-1030.75	0.264508	-1030.74	0.260928	-1030.87	20.72	21.86	22.33
461	0461_r1r5_HN-CO(CH3)_HN-CO(CH3)_C6H4-p-N(CH2)4	0.350779	-1371.27			0.348484	-1371.38	18.13	19.25
462	0462_r2r4_CH2N(CH3)2_CHO_CH2CH(CH3)2	0.285506	-956.737			0.282271	-956.855	26.65	29.43
463	0463_r1r2_HN-CO(CH3)_HN-CO(CH3)_CH3	0.201381	-968.256			0.19867	-968.365	20.41	22.56	-21.7
464	0464_r1r2_NHCH3_NHC6H4-OCH3_C6H5	0.313193	-1239.44			0.309748	-1239.53	15.27	13.63
465	0465_r1r4_NHC6H4-OCH3_CH2N(CH3)2_C6H5	0.365958	-1318.03			0.362346	-1318.13	19.46	14.59
466	0466_r1r5_CO-N(CH2)4_NHC6H4-OCH3_CH2CH(CH3)2	0.412904	-1395.7			0.409568	-1395.81	15.35	11.62
467	0467_r1r5_OCH3_CN_CH2CH(CH3)2	0.210674	-876.92			0.207296	-877.033	40.2	36.38
468	0468_r1r2_HN-CO(CH3)_H_CH2CH(CH3)2	0.232564	-878.185	0.23354	-878.169	0.230021	-878.292	12.27	25.95	15.03
469	0469_r2r4_NHCH3_NHCH3_CH2CH(CH3)2	0.2673	-859.495	0.268567	-859.474	0.264283	-859.584	33.25	29.45	33.33
470	0470_r1r2_HN-CO(CH3)_HN-CO(CH3)_C6H4-p-NO2	0.249025	-1364.42			0.245891	-1364.54	14.62	17.92
471	0471_r1r4_CH2N(CH3)2_NHCH3_CH2CH(CH3)2	0.318641	-938.082			0.315124	-938.173	28.62	19.2
472	0472_r1r2_OCH3_CO-N(CH3)2_C6H4-p-NO2	0.255577	-1310.22			0.252104	-1310.34	19.35	21.18
473	0473_r1r4_OCH3_methyl-OCH3_C6H4-p-N(CH2)4	0.339459	-1223.6			0.335857	-1223.71	19.58	17.45
474	0474_r1r5_CO-N(CH2)4_HN-CO(CH3)_CH3	0.26234	-1084.94	0.263385	-1084.92	0.259911	-1085.05	17.09	29.97	20.69
475	0475_r1r4_NHCH3_CO-N(CH2)4_C6H4-p-NO2	0.303543	-1367.77			0.299703	-1367.89	18.19	18.63
476	0476_r1r5_CHO2(CH2)2_CH2OCH3_CH3	0.225648	-973.184	0.226331	-973.166	0.222205	-973.288	17.57	11.46	17.13
477	0477_r1r2_CH2N(CH3)2_CO2CH3_CH2CH(CH3)2	0.314733	-1071.27			0.311862	-1071.38	28.82	26.66
478	0478_r1r2_CH2OCH3_CHO_C6H4-p-N(CH2)4	0.317335	-1222.4			0.314573	-1222.52	21.4	19.24
479	0479_r1r4_3-py_CO-N(CH3)2_CH2CH(CH3)2	0.321705	-1164.49			0.318469	-1164.6	28.72	27.92
480	0480_r1r2_3-py_HC=N-CH2CH(CH3)2_C6H5	0.339548	-1241.61			0.336183	-1241.72	17.4	17.29
481	0481_r1r4_CO-N(CH2)4_CH2N(CH2)4_CH3	0.342654	-1127.58	0.343547	-1127.56	0.339171	-1127.69	25.77	24.01	24.9
482	0482_r2r4_CH3_CO2CH3_C6H4-p-N(CH2)4	0.316856	-1222.44			0.313843	-1222.55	16.35	18.27
483	0483_r1r2_HC=N-CH2CH3_NHC6H4-OCH3_C6H4-p-N(CH2)4	0.418111	-1488.86			0.414418	-1488.96	11.39	10.6
484	0484_r1r2_CH2OCH3_H_C6H5	0.209063	-897.756			0.20589	-897.862	31.19	29.84
485	0485_r1r4_CH3_HC=N-CH2CH3_C6H4-p-N(CH2)4	0.324106	-1127.33			0.320843	-1127.44	17.88	17.37
486	0486_r1r2_CHO2(CH2)2_CHO_CH3	0.177931	-932.68	0.178366	-932.66	0.175492	-932.806	15.39	39.78	19.97
487	0487_r1r2_CH2N(CH3)2_CN_CH2CH(CH3)2	0.274752	-935.648			0.271954	-935.765	23.44	32.71
488	0488_r1r5_CO2CH3_CH2N(CH3)2_CH2CH(CH3)2	0.313842	-1071.26			0.310259	-1071.37	21.71	14.56
489	0489_r1r2_NHCH3_3-py_CH2CH(CH3)2	0.288811	-1011.86			0.285311	-1011.97	25.2	23.91
490	0490_r1r2_CH3_NO2_C6H4-p-N(CH2)4	0.280195	-1199.08			0.277425	-1199.21	20.3	19.92
491	0491_r1r4_CO2CH3_CO-N(CH2)4_C6H5	0.299648	-1296.46			0.296691	-1296.58	24.01	25.24
492	0492_r1r4_CO-N(CH2)4_HC=N-CH2CH3_C6H4-p-NO2	0.306126	-1405.84			0.302886	-1405.96	20.07	19.26
493	0493_r1r2_CO-N(CH2)4_CH2N(CH3)2_C6H4-p-N(CH2)4	0.458608	-1453.2			0.454646	-1453.31	12.5	7.59
494	0494_r2r4_CH2OCH3_CN_C6H4-p-NO2	0.204388	-1194.46			0.201035	-1194.59	22.61	21.5
495	0495_r2r4_HC=N-CH2CH(CH3)2_CH2N(CH2)4_CH3	0.355911	-1053.54	0.356904	-1053.52	0.352852	-1053.65	14.97	18.55	17.69
496	0496_r1r5_CO-N(CH2)4_CO-N(CH2)4_C6H4-p-NO2	0.371853	-1597.79			0.369265	-1597.9	19.67	20.31
497	0497_r1r5_NO2_NO2_C6H4-p-N(CH2)4	0.25319	-1364.25			0.250608	-1364.39	22.43	24.7
498	0498_r1r4_CH2N(CH2)4_HC=N-CH2CH3_C6H4-p-NO2	0.324198	-1331.8			0.320678	-1331.92	15.23	16.09
499	0499_r1r2_HC=N-CH2CH(CH3)2_CH2N(CH2)4_CH2CH(CH3)2	0.435786	-1171.45	0.43729	-1171.44	0.432119	-1171.55	11.98	15.89	14.78
500	0500_r1r5_HC=N-CH2CH(CH3)2_CO-N(CH3)2_C6H4-p-N(CH2)4	0.452328	-1453.2			0.448645	-1453.31	13.33	15.26
501	0501_r1r2_CO-N(CH3)2_NHC6H4-OCH3_C6H4-p-NO2	0.345983	-1596.56			0.342148	-1596.67	12.37	10.35
502	0502_r2r4_CHO2(CH2)2_NHC6H4-OCH3_C6H5	0.338604	-1411.89			0.334946	-1411.99	21.06	16.37
503	0503_r1r4_CO-N(CH3)2_OCH3_CH3	0.208295	-914.064			0.204471	-914.164	44.32	41.41
504	0504_r1r4_NHCH3_HN-CO(CH3)_CH2CH(CH3)2	0.273476	-972.839	0.273875	-972.816	0.269875	-972.936	24.02	22.19	12.63
505	0505_r1r4_HC=N-CH2CH(CH3)2_NO2_NO2benzene	0.274874	-1403.57			0.272023	-1403.71	16.37	15.5
506	0506_r1r5_N(CH2)4_CHO_phenylN(CH2)4	0.364792	-1279.94			0.361813	-1280.05	22	22.08
507	0507_r1r4_CH2OCH3_N(CH2)4_CH2CH(CH3)2	0.342014	-1035.34	0.342752	-1035.32	0.33808	-1035.43	27.98	26.52	28.17
508	0508_r1r2_CO-N(CH3)2_NO2_C6H4-p-N(CH2)4	0.328501	-1407.05			0.325693	-1407.19	19.75	18.92
509	0509_r1r2_CH2N(CH3)2_HN-CO(CH3)_CH3	0.247116	-933.51			0.243969	-933.612	29.51	31.25
510	0510_r1r5_CH2OCH3_CN_CH3	0.156748	-798.301			0.153529	-798.416	34.34	31.88
511	0511_r1r2_CN_CN_CH3	0.0983022	-736.71			0.0951489	-736.839	55.91	63.75
512	0512_r1r5_CO2CH3_CHO2(CH2)2_C6H4-p-NO2	0.255455	-1443.38			0.251578	-1443.5	26.37	20.71
513	0513_r2r4_HN-CO(CH3)_NHC6H4-OCH3_CH3	0.271493	-1161.1			0.268128	-1161.2	24.42	21.24
514	0514_r1r4_CH3_CH3pyrrolidine_CH3	0.25728	-842.218	0.258034	-842.205	0.25434	-842.319	16.78	21.32	19.36
515	0515_r1r2_CO-N(CH2)4_NHCH3_C6H4-p-N(CH2)4	0.406209	-1374.62			0.40274	-1374.71	17.01	15.09
516	0516_r1r2_OCH3_CO2CH3_C6H4-p-N(CH2)4	0.320116	-1297.63			0.317021	-1297.74	19.43	17.44
517	0517_r1r2_HC=N-CH2CH3_H_C6H4-p-NO2	0.197292	-1081.17			0.193316	-1081.29	29.26	27.19
518	0518_r1r2_OCH3_CO2CH3_C6H5	0.218722	-1086.29			0.215693	-1086.41	29.07	28.86
519	0519_r1r4_CO-N(CH2)4_CO-N(CH3)2_CH2CH(CH3)2	0.368343	-1242.14			0.365719	-1242.25	25.46	26.81
520	0520_r1r2_CO-N(CH3)2_N(CH2)4_CH2CH(CH3)2	0.361812	-1128.81			0.357821	-1128.9	26.72	25.48
521	0521_r1r2_HN-CO(CH3)_CH3_C6H4-p-N(CH2)4	0.328904	-1202.59			0.325265	-1202.69	23.19	21.13
522	0522_r1r4_CHO_CHO_C6H4-p-NO2	0.166259	-1175.05			0.163961	-1175.19	26.19	27.92
523	0523_r2r4_CO-N(CH2)4_CO-N(CH3)2_C6H4-p-N(CH2)4	0.439197	-1527.24			0.436074	-1527.35	13.53	12.17
524	0524_r1r2_CO-N(CH2)4_CO-N(CH3)2_C6H4-p-N(CH2)4	0.439195	-1527.24			0.435607	-1527.35	15.1	13.49
525	0525_r1r2_OCH3_NHCH3_CH3	0.174437	-761.435	0.175273	-761.418	0.171627	-761.528	40.97	57.07	55.74
526	0526_r1r2_NHCH3_CH2OCH3_CH2CH(CH3)2	0.282002	-918.645	0.282942	-918.631	0.278289	-918.744	24.94	25.42	27.06
527	0527_r1r2_CHO2(CH2)2_HC=N-CH2CH3_CH2CH(CH3)2	0.29538	-1070.02	0.295231	-1070	0.291528	-1070.13	28.02	26.77	16.57
528	0528_r1r2_CO-N(CH3)2_N(CH2)4_C6H5	0.330512	-1202.57			0.327146	-1202.67	23.62	24.74
529	0529_r2r4_CHO2(CH2)2_CO-N(CH3)2_CH2CH(CH3)2	0.325102	-1184.57			0.322301	-1184.68	14.7	22.98
530	0530_r1r2_CH2OCH3_CHO2(CH2)2_C6H4-p-N(CH2)4	0.377478	-1376.19			0.373705	-1376.3	16.42	13.42
531	0531_r1r5_OCH3_CO-N(CH2)4_C6H4-p-N(CH2)4	0.393653	-1394.47			0.390798	-1394.57	16.4	17.33
532	0532_r1r2_N(CH2)4_CH2OCH3_C6H5	0.311895	-1109.08			0.307946	-1109.18	21.93	26.08
533	0533_r1r4_CO-N(CH3)2_N(CH2)4_phenylN(CH2)4	0.431343	-1413.91			0.427594	-1414.01	16.72	16.95
534	0534_r1r5_CHO_CHO_CH2CH(CH3)2	0.198389	-896.799	0.198935	-896.782	0.195185	-896.931	38.25	36.81	37.91
535	0535_r1r4_CO-N(CH2)4_OCH3_CH2CH(CH3)2	0.323385	-1109.37	0.324248	-1109.35	0.319751	-1109.47	28.6	29.94	30.49
536	0536_r1r4_CO-N(CH3)2_N(CH2)4_C6H5	0.329899	-1202.57			0.325975	-1202.67	28.14	24.58
537	0537_r1r2_CN_CH2N(CH3)2_CH2CH(CH3)2	0.274299	-935.646			0.271219	-935.761	16.25	21.11
538	0538_r1r4_CO-N(CH3)2_HC=N-CH2CH3_C6H5	0.271885	-1123.95			0.268867	-1124.07	30.04	28.38
539	0539_r1r2_CHO_CO-N(CH3)2_CH3	0.18603	-912.857			0.183008	-912.976	33.73	35.57
540	0540_r1r4_CHO2(CH2)2_CHO_C6H5	0.226751	-1124.36			0.22429	-1124.49	29.18	30.13
541	0541_r1r2_CO-N(CH3)2_OCH3_C6H4-p-NO2	0.25596	-1310.23			0.252185	-1310.34	24.45	23.76
542	0542_r2r4_CH2OCH3_NO2_CH3	0.159158	-910.566			0.155927	-910.697	35.15	12.72
543	0543_r1r5_3-py_CO-N(CH3)2_C6H4-p-N(CH2)4	0.391917	-1449.59			0.388213	-1449.69	18.28	15.67
544	0544_r1r2_CHO_NHCH3_C6H5	0.202647	-951.918			0.199587	-952.033	34.42	32.59
545	0545_r2r4_CO-N(CH2)4_HN-CO(CH3)_C6H4-p-NO2	0.310297	-1481.11			0.307701	-1481.23	5.2	18.68
546	0546_r1r2_CH3_H_CH2CH(CH3)2	0.210401	-709.503	0.210801	-709.491	0.206795	-709.604	43.39	38.26	42.11
547	0547_r1r4_NO2_3-py_C6H4-p-N(CH2)4	0.316977	-1406.79			0.313779	-1406.92	16.87	17.01
548	0548_r1r4_3-py_CHO_C6H5	0.223016	-1104.28			0.220467	-1104.41	33.59	30.95
549	0549_r1r2_HC=N-CH2CH3_N(CH2)4_CH2CH(CH3)2	0.331292	-1014.25	0.332246	-1014.23	0.32742	-1014.35	23.91	22.94	25.17
550	0550_r1r2_HC=N-CH2CH3_CO-N(CH3)2_CH2CH(CH3)2	0.302859	-1050.19			0.29912	-1050.3	22.98	19.72
551	0551_r1r2_NO2_NHC6H4-OCH3_CH2CH(CH3)2	0.302408	-1275.51			0.299096	-1275.64	16.94	14.49
552	0552_r1r4_3-py_3-py_C6H5	0.279176	-1238			0.27578	-1238.11	28.61	25.48
553	0553_r1r2_CO-N(CH2)4_NHCH3_CH2CH(CH3)2	0.335955	-1089.52	0.337459	-1089.5	0.332904	-1089.62	31.08	32	32.3
554	0554_r1r2_CN_CH2OCH3_CH2CH(CH3)2	0.236451	-916.213			0.232874	-916.329	28.42	16.81
555	0555_r1r4_NO2_CO-N(CH3)2_NO2benzene	0.226142	-1400.2			0.2232	-1400.33	21.57	21.87
556	0556_r1r4_NO2_NHCH3_C6H4-p-N(CH2)4	0.295174	-1254.43			0.291499	-1254.55	19.5	20.84
557	0557_r1r4_CHO2(CH2)2_CO-N(CH2)4_C6H4-p-N(CH2)4	0.431098	-1547.06			0.428406	-1547.17	15.77	15.65
558	0558_r2r4_HC=N-CH2CH(CH3)2_NO2_C6H4-p-N(CH2)4	0.377328	-1410.41			0.374644	-1410.55	14.68	15.81
559	0559_r1r2_CO2CH3_HC=N-CH2CH3_CH3	0.184843	-912.841	0.185673	-912.822	0.181756	-912.958	35.07	27.5	41.43
560	0560_r1r2_CN_CO-N(CH3)2_CH2CH(CH3)2	0.255271	-1009.68			0.251885	-1009.8	28.14	27.59
561	0561_r1r2_CH2N(CH2)4_N(CH2)4_C6H4-p-NO2	0.384786	-1410.41			0.380579	-1410.52	17.85	17.51
562	0562_r1r2_HN-CO(CH3)_N(CH2)4_C6H5	0.304405	-1163.28			0.300993	-1163.38	23.27	26.15
563	0563_r1r4_CH2N(CH3)2_HN-CO(CH3)_C6H5	0.294654	-1125.18			0.292115	-1125.28	25.89	26.11
564	0564_r1r4_NHCH3_CO-N(CH3)2_C6H4-p-NO2	0.268184	-1290.37			0.264211	-1290.49	21.9	21.52
565	0565_r1r5_N(CH2)4_N(CH2)4_C6H5	0.358392	-1166.62			0.354144	-1166.71	34.06	29.2
566	0566_r1r5_3-py_HN-CO(CH3)_C6H5	0.264532	-1198.96			0.260061	-1199.08	29.76	2.76
567	0567_r1r2_CHO2(CH2)2_CO-N(CH2)4_CH2CH(CH3)2	0.361303	-1261.96	0.362491	-1261.94	0.357926	-1262.07	23.38	23.17	23.67
568	0568_r2r4_CO-N(CH2)4_HC=N-CH2CH3_CH2CH(CH3)2	0.337836	-1127.59	0.338876	-1127.57	0.335237	-1127.7	13.79	26.57	25.27
569	0569_r2r4_CO2CH3_3-py_C6H4-p-NO2	0.251854	-1423.3			0.24824	-1423.43	20.28	19.09
570	0570_r1r2_CH2OCH3_CH2N(CH2)4_C6H4-p-N(CH2)4	0.438921	-1359.72			0.435405	-1359.82	15.41	14.95
571	0571_r1r4_NHCH3_CN_C6H5	0.191237	-930.828			0.187584	-930.944	33.9	28.88
572	0572_r1r2_CH3_CHO2(CH2)2_CH2CH(CH3)2	0.276694	-976.602	0.27748	-976.586	0.272819	-976.704	27.53	26.87	27.74
574	0574_r1r2_NO2_CO-N(CH2)4_C6H5	0.262426	-1273.1			0.259407	-1273.23	18.76	18.79
575	0575_r1r5_CN_HN-CO(CH3)_C6H4-p-NO2	0.197366	-1248.65			0.193894	-1248.78	18.35	23
576	0576_r1r4_CHO_NHCH3_CH2CH(CH3)2	0.232424	-878.153	0.232746	-878.132	0.228886	-878.259	36.06	35.23	35.45
577	0577_r1r4_CO-N(CH2)4_HN-CO(CH3)_CH3	0.261962	-1084.94			0.259346	-1085.05	12.5	28.82	-21.07
578	0578_r1r4_NO2_OCH3_CH2CH(CH3)2	0.213161	-989.183			0.209878	-989.307	37.03	32.57
579	0579_r1r2_CO-N(CH2)4_CO-N(CH2)4_C6H5	0.373322	-1393.3			0.370214	-1393.41	17.26	16.93
580	0580_r1r2_N(CH2)4_H_C6H5	0.256387	-955.292			0.25285	-955.389	30.55	33.86
581	0581_r1r4_NO2_CN_C6H4-p-N(CH2)4	0.250608	-1251.99			0.247774	-1252.12	21.22	21.08
582	0582_r1r2_OCH3_NHCH3_C6H4-p-N(CH2)4	0.324157	-1164.45			0.321768	-1164.54	19.54	20.33
583	0583_r1r5_NHC6H4-OCH3_CH2N(CH3)2_C6H4-p-N(CH2)4	0.466261	-1529.36			0.462828	-1529.46	5.01	6.24
584	0584_r1r4_CHO2(CH2)2_CO-N(CH2)4_C6H4-p-NO2	0.328892	-1540.22			0.325949	-1540.34	19.04	20.43
585	0585_r1r4_CH2N(CH2)4_3-py_CH2CH(CH3)2	0.375119	-1167.84			0.371587	-1167.95	21.37	19.6
586	0586_r1r5_CHO2(CH2)2_NHC6H4-OCH3_CH3	0.288381	-1220.22			0.285483	-1220.32	13.18	16.28
587	0587_r1r2_NHCH3_NHCH3_C6H4-p-NO2	0.234834	-1137.74			0.231796	-1137.86	22.54	23.5
588	0588_r2r4_N(CH2)4_3-py_C6H4-p-NO2	0.318165	-1406.81			0.314251	-1406.92	19.11	16.82
589	0589_r2r4_CHO2(CH2)2_NHCH3_CH3	0.212878	-914.036	0.213653	-914.017	0.209958	-914.132	35.48	39	36.01
590	0590_r1r5_OCH3_3-py_CH2CH(CH3)2	0.276656	-1031.72			0.273296	-1031.82	35.02	34.56
591	0591_r1r2_CH3_N(CH2)4_CH2CH(CH3)2	0.313282	-920.836	0.314001	-920.82	0.308792	-920.927	28.35	26.35	28.26
592	0592_r2r4_HN-CO(CH3)_CH2N(CH2)4_CH3	0.280951	-1010.91	0.281985	-1010.88	0.27794	-1011.01	22.38	22.87	28.51
593	0593_r1r2_CH2OCH3_HN-CO(CH3)_C6H4-p-NO2	0.25657	-1310.24			0.252964	-1310.36	19.68	16.46
594	0594_r1r2_CHO2(CH2)2_CN_C6H4-p-N(CH2)4	0.318249	-1314.61			0.315036	-1314.73	19.97	17.64
595	0595_r1r2_CO-N(CH3)2_CH2N(CH2)4_C6H4-p-NO2	0.355808	-1446.35			0.351683	-1446.47	16.87	15.39
596	0596_r1r2_CO2CH3_CH2N(CH3)2_C6H4-p-NO2	0.282788	-1349.52			0.278934	-1349.64	22.65	22.05
597	0597_r1r2_CHO_CH2N(CH3)2_C6H5	0.254845	-1030.49			0.251131	-1030.6	29.55	26.86
598	0598_r1r4_NHC6H4-OCH3_HC=N-CH2CH3_CH3	0.267107	-1085.84			0.264013	-1085.95	22.19	20.79
599	0599_r1r4_N(CH2)4_CN_CH2CH(CH3)2	0.283793	-973.751			0.280359	-973.861	31.87	31.62
600	0600_r1r4_CHO_CH2N(CH2)4_C6H4-p-NO2	0.28697	-1312.38			0.283702	-1312.5	16.37	16.3
601	0601_r1r4_N(CH2)4_HC=N-CH2CH(CH3)2_phenylN(CH2)4	0.480311	-1417.27			0.476643	-1417.37	10.93	11.82
602	0602_r1r4_3-py_N(CH2)4_C6H4-p-NO2	0.318099	-1406.81			0.313806	-1406.93	21.43	19.29
603	0603_r1r2_CHO2(CH2)2_CO-N(CH3)2_CH2CH(CH3)2	0.325945	-1184.57			0.322222	-1184.67	27.23	25.74
604	0604_r1r2_HC=N-CH2CH3_NHCH3_C6H5	0.239606	-971.338			0.236099	-971.441	34	32.94
605	0605_r2r4_HN-CO(CH3)_HC=N-CH2CH3_C6H4-p-NO2	0.245307	-1289.16			0.24205	-1289.29	21.32	20.89
606	0606_r1r4_CHO_NO2_CH2CH(CH3)2	0.190422	-987.982			0.188059	-988.123	26.26	33.42
607	0607_r1r5_HC=N-CH2CH3_CH2N(CH3)2_CH2CH(CH3)2	0.322023	-976.152			0.318372	-976.257	27.39	22.47
608	0608_r1r2_H_H_C6H4-p-NO2	0.153436	-948.446			0.150327	-948.557	32.61	31.57
609	0609_r1r4_NO2_CH2OCH3_NO2benzene	0.207045	-1306.73			0.203526	-1306.86	21.67	18.65
610	0610_r1r5_N(CH2)4_NHC6H4-OCH3_C6H4-p-NO2	0.373692	-1560.62			0.369446	-1560.73	14.48	12.61
611	0611_r2r4_NHC6H4-OCH3_CHO_C6H5	0.279565	-1258.11			0.276575	-1258.22	23.86	19.42
612	0612_r1r5_N(CH2)4_HC=N-CH2CH3_CH2CH(CH3)2	0.331543	-1014.26	0.332387	-1014.24	0.327567	-1014.36	34.38	31.89	33
613	0613_r1r2_CH3_CH2N(CH3)2_C6H5	0.272768	-956.496			0.269512	-956.599	27.65	28
614	0614_r1r4_CHO_CHO_C6H4-p-N(CH2)4	0.268602	-1181.9			0.266042	-1182.03	20.5	20.46
615	0615_r1r4_CO-N(CH2)4_HC=N-CH2CH(CH3)2_C6H4-p-NO2	0.385217	-1523.75			0.381812	-1523.88	14.58	14.71
616	0616_r2r4_NO2_NO2_C6H5	0.151813	-1152.91			0.149764	-1153.06	30.3	31.59
617	0617_r1r2_CO-N(CH2)4_CH2N(CH2)4_CH3	0.343364	-1127.58	0.344016	-1127.56	0.339816	-1127.69	22.85	23.83	20.76
618	0618_r1r2_NHCH3_CO-N(CH2)4_CH2CH(CH3)2	0.33604	-1089.51	0.337493	-1089.49	0.333586	-1089.61	21.27	24.53	24.61
619	0619_r2r4_CN_HC=N-CH2CH3_CH3	0.145448	-777.223			0.142606	-777.349	47.2	49.41
620	0620_r1r4_CH2OCH3_NO2_C6H5	0.208017	-1102.24			0.205484	-1102.38	31.76	30.98
621	0621_r1r5_OCH3_HC=N-CH2CH(CH3)2_C6H4-p-N(CH2)4	0.407314	-1320.44			0.404019	-1320.54	15.84	15.69
622	0622_r1r4_CO2CH3_CO-N(CH2)4_C6H4-p-NO2	0.298987	-1500.95			0.295494	-1501.07	21.99	20.73
623	0623_r1r5_CH3_CH3_CH3	0.155552	-630.897	0.155867	-630.886	0.152452	-630.997	60.91	66.42	55.31
624	0624_r1r2_CO2CH3_H_C6H4-p-NO2	0.18931	-1176.28			0.185595	-1176.4	28.48	27.07
625	0625_r1r2_CO2CH3_OCH3_C6H5	0.218518	-1086.3			0.215409	-1086.4	23.16	30.64
626	0626_r1r5_NHC6H4-OCH3_CH2N(CH2)4_C6H4-p-N(CH2)4	0.500483	-1606.76			0.497605	-1606.86	5.78	10.01
627	0627_r1r2_HN-CO(CH3)_CHO2(CH2)2_CH2CH(CH3)2	0.299724	-1145.28	0.300594	-1145.26	0.296515	-1145.39	26.9	26.99	27.75
628	0628_r1r4_HN-CO(CH3)_CO-N(CH2)4_C6H4-p-N(CH2)4	0.412794	-1487.95			0.410392	-1488.06	13.8	13.88
629	0629_r2r4_CHO_CO-N(CH3)2_C6H4-p-NO2	0.233649	-1309.02			0.230711	-1309.15	19.72	20.89
630	0630_r1r4_CO2CH3_NHCH3_CH3	0.182012	-874.773	0.181945	-874.749	0.17827	-874.869	41.91	34.07	34.77
631	0631_r1r5_CH3_CH3-ether_C6H4-p-NO2	0.233202	-1141.56			0.229471	-1141.67	26.32	25.11
632	0632_r1r5_CHO2(CH2)2_NHCH3_C6H4-p-N(CH2)4	0.361439	-1317.05			0.357109	-1317.15	15.68	6.49
633	0633_r2r4_NHC6H4-OCH3_NHC6H4-OCH3_C6H5	0.38973	-1545.62			0.385818	-1545.72	13.98	7.06
634	0634_r1r2_N(CH2)4_CHO_CH2CH(CH3)2	0.294606	-994.832	0.295377	-994.814	0.291373	-994.942	32.19	31.84	32.93
635	0635_r1r2_HC=N-CH2CH(CH3)2_HC=N-CH2CH3_C6H4-p-N(CH2)4	0.422376	-1338.65			0.417961	-1338.76	17.82	11.39
636	0636_r2r4_HC=N-CH2CH(CH3)2_CH2N(CH2)4_C6H5	0.404425	-1245.21			0.401519	-1245.32	12.68	12.12
637	0637_r1r2_CH2N(CH2)4_CHO_CH3	0.241051	-916.216	0.240825	-916.196	0.237353	-916.321	24.8	13.26	26.04
638	0638_r1r5_CH2OCH3_NHC6H4-OCH3_CH2CH(CH3)2	0.357938	-1224.83			0.354518	-1224.93	17.24	15.26
639	0639_r1r5_HC=N-CH2CH3_CH2N(CH2)4_CH3	0.276624	-935.633	0.277544	-935.619	0.272896	-935.738	23.38	18.06	24.6
640	0640_r1r4_CO-N(CH3)2_HC=N-CH2CH3_CH3	0.223056	-932.28			0.219977	-932.396	36.24	37.98
641	0641_r1r4_NHC6H4-OCH3_CH2N(CH2)4_C6H4-p-NO2	0.398749	-1599.91			0.394657	-1600.03	11.77	11.65
642	0642_r2r4_N(CH2)4_HC=N-CH2CH3_CH3	0.251682	-896.343	0.252285	-896.324	0.247833	-896.442	43.61	39.28	43.56
643	0643_r1r2_HC=N-CH2CH3_CO-N(CH3)2_C6H4-p-N(CH2)4	0.373094	-1335.29			0.369662	-1335.4	15.9	17.07
644	0644_r1r4_CO-N(CH2)4_HC=N-CH2CH3_C6H4-p-N(CH2)4	0.408602	-1412.69			0.405426	-1412.8	15.78	15.55
645	0645_r1r4_NHCH3_OCH3_C6H5	0.223731	-953.119			0.219844	-953.214	32.01	28.19
646	0646_r1r2_NO2_CH2OCH3_CH3	0.159749	-910.563			0.156656	-910.685	45.88	39.75
648	0648_r1r2_3-py_CHO_CH3	0.174578	-912.604			0.171546	-912.728	45.88	32.48
649	0649_r1r5_CH3_CO2CH3_CH3	0.166493	-819.426	0.166913	-819.409	0.163082	-819.533	45.69	32.83	41.93
650	0650_r1r4_N(CH2)4_CH2N(CH3)2_C6H4-p-NO2	0.348377	-1333.02			0.344484	-1333.13	16.44	14.74
651	0651_r2r4_CO2CH3_NHC6H4-OCH3_C6H5	0.308778	-1372.64			0.305466	-1372.74	21.77	15.86
652	0652_r1r4_CH2N(CH2)4_NO2_CH3	0.232245	-1007.4			0.229757	-1007.53	31.22	33.41
653	0653_r1r4_CO-N(CH3)2_N(CH2)4_CH2CH(CH3)2	0.360779	-1128.81			0.357029	-1128.91	27	24.88
654	0654_r2r4_CN_CN_C6H5	0.146703	-928.383			0.143801	-928.521	33.35	30.52
655	0655_r1r4_N(CH2)4_CH2N(CH3)2_C6H5	0.34912	-1128.53			0.345585	-1128.62	20.2	21.87
656	0656_r1r5_N(CH2)4_HC=N-CH2CH3_C6H4-p-NO2	0.299729	-1292.51			0.295927	-1292.63	24.7	25.63
657	0657_r1r2_CH2N(CH2)4_CO-N(CH2)4_C6H4-p-N(CH2)4	0.49376	-1530.59			0.490875	-1530.7	12.74	14.79
658	0658_r2r4_NO2_CO-N(CH3)2_C6H4-p-N(CH2)4	0.328218	-1407.05			0.325605	-1407.19	17.29	16.71
659	0659_r1r2_OCH3_3-py_C6H4-p-N(CH2)4	0.346386	-1316.81			0.343275	-1316.92	15.57	15.76
660	0660_r1r4_CN_NO2_C6H5	0.149422	-1040.65			0.146817	-1040.8	34.8	32.33
661	0661_r2r4_N(CH2)4_HN-CO(CH3)_C6H4-p-NO2	0.303199	-1367.77			0.299454	-1367.89	17.06	17.63
662	0662_r2r4_HN-CO(CH3)_CH2N(CH3)2_C6H4-p-N(CH2)4	0.396875	-1336.52			0.394155	-1336.63	17.75	17.08
663	0663_r1r2_CH3_CH2N(CH3)2_CH3	0.224359	-764.823			0.221121	-764.924	48.06	47.25
664	0664_r1r2_CO2CH3_CHO2(CH2)2_CH2CH(CH3)2	0.287438	-1165.13	0.28883	-1165.11	0.284603	-1165.24	24.32	24.31	26.97
665	0665_r1r2_CH2N(CH3)2_CO2CH3_CH3	0.235122	-953.356			0.232255	-953.464	34.73	28.5
666	0666_r1r5_CO2CH3_NHC6H4-OCH3_C6H5	0.308243	-1372.63			0.305271	-1372.74	18.1	18.51
667	0667_r1r2_NHCH3_NHC6H4-OCH3_CH3	0.264511	-1047.76			0.260658	-1047.86	19.06	16.66
668	0668_r1r5_CH3_3-py_C6H4-p-N(CH2)4	0.34298	-1241.62			0.339594	-1241.72	20.3	19.5
669	0669_r1r2_OCH3_CHO2(CH2)2_CH2CH(CH3)2	0.279231	-1051.79	0.280337	-1051.78	0.276479	-1051.9	21.24	24.48	26.77
670	0670_r1r2_CH2N(CH3)2_CH2OCH3_CH2CH(CH3)2	0.33399	-997.23			0.33084	-997.332	29.12	32.1
671	0671_r1r5_CH3_OCH3_C6H4-p-N(CH2)4	0.309382	-1109.11			0.306018	-1109.21	23.43	21.59
672	0672_r1r2_CH2OCH3_H_C6H4-p-NO2	0.208312	-1102.25			0.204439	-1102.37	26.81	24.55
673	0673_r1r2_CN_CH2N(CH2)4_C6H4-p-N(CH2)4	0.379066	-1298.14			0.375746	-1298.25	10.22	7.25
674	0674_r1r2_CN_N(CH2)4_CH3	0.20434	-855.841			0.200925	-855.948	34.99	33.81
675	0675_r1r2_HC=N-CH2CH3_CH3_C6H5	0.223449	-915.981			0.220136	-916.089	34.11	37.22
676	0676_r1r4_3-py_NO2_C6H4-p-N(CH2)4	0.316975	-1406.8			0.314406	-1406.93	19.28	18.77
677	0677_r1r2_CO-N(CH2)4_HN-CO(CH3)_C6H4-p-N(CH2)4	0.413162	-1487.95			0.41044	-1488.06	14.85	15.97
678	0678_r1r4_NHC6H4-OCH3_3-py_C6H5	0.334614	-1391.82			0.331649	-1391.92	18.29	19.65
679	0679_r2r4_HC=N-CH2CH(CH3)2_NHCH3_C6H4-p-NO2	0.31754	-1293.75			0.313793	-1293.86	15.83	15.71
680	0680_r1r2_H_NO2_CH3	0.104702	-756.768			0.102002	-756.903	38.9	64.94
681	0681_r2r4_NHCH3_NHC6H4-OCH3_C6H4-p-N(CH2)4	0.414234	-1450.78			0.410556	-1450.87	15.12	13.41
682	0682_r1r4_NHC6H4-OCH3_CHO_CH2CH(CH3)2	0.309678	-1184.34			0.307004	-1184.46	18.56	17.71
683	0683_r1r2_3-py_NHCH3_C6H4-p-NO2	0.256221	-1290.12			0.252589	-1290.23	23.79	24.04
684	0684_r2r4_HC=N-CH2CH(CH3)2_CO-N(CH3)2_C6H5	0.35071	-1241.86			0.347735	-1241.98	15.07	18.36
685	0685_r1r4_NO2_CO2CH3_C6H4-p-N(CH2)4	0.290356	-1387.61			0.287459	-1387.75	18.09	17.34
686	0686_r2r4_CHO2(CH2)2_HC=N-CH2CH(CH3)2_CH2CH(CH3)2	0.37353	-1187.93	0.374583	-1187.91	0.370739	-1188.04	10.89	22.8	14.04
687	0687_r1r4_3-py_HC=N-CH2CH3_CH2CH(CH3)2	0.291397	-1049.94			0.288267	-1050.05	30.57	30.05
688	0688_r1r2_N(CH2)4_OCH3_CH3	0.236329	-878.115	0.237046	-878.1	0.231867	-878.206	28.09	38.96	33.14
689	0689_r1r2_3-py_HN-CO(CH3)_C6H4-p-N(CH2)4	0.364923	-1410.3			0.362819	-1410.4	12.04	17.92
690	0690_r1r5_N(CH2)4_N(CH2)4_CH3	0.309648	-974.949	0.310355	-974.933	0.304891	-975.037	40.41	29.11	37.88
691	0691_r1r4_N(CH2)4_CHO2(CH2)2_C6H4-p-NO2	0.321375	-1426.89			0.317506	-1427	17.13	13.63
692	0692_r1r5_CH3_CO2CH3_C6H4-p-NO2	0.214341	-1215.59			0.210594	-1215.71	29.36	30.51
693	0693_r1r4_HC=N-CH2CH3_CN_C6H4-p-NO2	0.1934	-1173.38			0.189987	-1173.51	25.06	24.89
694	0694_r1r5_CO-N(CH2)4_N(CH2)4_C6H4-p-NO2	0.365109	-1484.45			0.361061	-1484.57	21.14	16.21
695	0695_r1r2_CH2N(CH2)4_CH3_C6H4-p-N(CH2)4	0.408814	-1245.23			0.40528	-1245.33	22.13	20.11
696	0696_r1r4_NO2_HC=N-CH2CH3_CH2CH(CH3)2	0.227832	-1007.4			0.22489	-1007.53	34.52	33.33
697	0697_r2r4_HN-CO(CH3)_HN-CO(CH3)_CH3	0.20118	-968.257	0.201734	-968.228	0.198327	-968.362	34.25	34.16	33.14
698	0698_r1r4_CHO_CN_CH3	0.108476	-757.8			0.105663	-757.93	56.86	57.38
699	0699_r1r2_CN_OCH3_C6H5	0.179598	-950.68			0.176505	-950.795	35.01	33.54
700	0700_r2r4_N(CH2)4_methylN(CH2)4_C6H4-p-NO2	0.384096	-1410.41			0.380202	-1410.53	17.57	18.11
701	0701_r1r2_CH2OCH3_CO2CH3_C6H5	0.245597	-1125.59			0.242783	-1125.71	26.86	21.66
702	0702_r2r4_N(CH2)4_3-py_CH3	0.270096	-1010.64			0.266519	-1010.74	38.62	41.76
703	0703_r1r2_HC=N-CH2CH3_NHC6H4-OCH3_C6H5	0.316556	-1277.52			0.31323	-1277.63	15.05	15.39
704	0704_r1r4_N(CH2)4_NHCH3_phenylN(CH2)4	0.398113	-1261.28			0.39464	-1261.37	20.11	19.2
705	0705_r1r4_NO2_CO-N(CH2)4_CH3	0.213715	-1081.43			0.211321	-1081.56	19.97	29.07
706	0706_r1r2_CO-N(CH3)2_N(CH2)4_C6H4-p-NO2	0.330135	-1407.06			0.326169	-1407.18	19.04	17.9
707	0707_r2r4_CO-N(CH2)4_HC=N-CH2CH(CH3)2_C6H5	0.386295	-1319.26			0.383599	-1319.38	16.42	15.68
708	0708_r1r2_CHO_NHCH3_C6H4-p-NO2	0.201853	-1156.41			0.198406	-1156.53	25.24	24.42
709	0709_r1r2_HN-CO(CH3)_HN-CO(CH3)_CH2CH(CH3)2	0.280652	-1086.17			0.278325	-1086.28	17.87	26.06	-21.51
710	0710_r1r2_CO-N(CH2)4_CH2N(CH3)2_C6H5	0.357339	-1241.86			0.354152	-1241.97	24.46	27.03
711	0711_r1r2_HC=N-CH2CH3_HN-CO(CH3)_C6H4-p-N(CH2)4	0.347746	-1296.01			0.344406	-1296.12	17.96	17.76
712	0712_r1r2_NHC6H4-OCH3_CO-N(CH3)2_C6H4-p-NO2	0.346304	-1596.56			0.342391	-1596.68	12.44	9.52
713	0713_r1r4_CHO_3-py_CH3	0.174431	-912.607			0.171292	-912.726	42.88	41
714	0714_r1r2_3-py_OCH3_CH2CH(CH3)2	0.276475	-1031.72			0.272731	-1031.82	31.82	30.59
715	0715_r2r4_CHO2(CH2)2_N(CH2)4_CH2CH(CH3)2	0.35411	-1148.63	0.354957	-1148.61	0.35041	-1148.72	26.12	25.84	27.35
716	0716_r2r4_HC=N-CH2CH3_CO-N(CH3)2_C6H4-p-NO2	0.270986	-1328.44			0.267254	-1328.57	20.13	18.68
717	0717_r2r4_CH2OCH3_HN-CO(CH3)_CH2CH(CH3)2	0.28845	-1031.99	0.289098	-1031.97	0.285386	-1032.09	30.08	29.09	27.18
718	0718_r2r4_3-py_NO2_CH2CH(CH3)2	0.246568	-1121.7			0.243845	-1121.83	28.86	28.64
719	0719_r1r4_CH2OCH3_NO2_CH2CH(CH3)2	0.239049	-1028.48			0.236389	-1028.62	30.87	30.56
720	0720_r1r4_HN-CO(CH3)_CH2OCH3_C6H4-p-N(CH2)4	0.357834	-1317.09			0.354799	-1317.19	18.2	16.86
721	0721_r1r2_CH2N(CH3)2_CN_C6H5	0.243845	-1009.41			0.24099	-1009.53	27.31	30.88
722	0722_r1r4_NHC6H4-OCH3_NHC6H4-OCH3_C6H5	0.390139	-1545.63			0.386647	-1545.73	12.59	9.77
723	0723_r1r5_CO2CH3_NHCH3_C6H4-p-N(CH2)4	0.332511	-1277.79			0.328756	-1277.89	21.41	16.29
724	0724_r1r5_CHO2(CH2)2_CHO2(CH2)2_C6H5	0.286517	-1278.16			0.282589	-1278.26	30.1	29.76
725	0725_r1r4_NO2_N(CH2)4_CH2CH(CH3)2	0.286044	-1086.02			0.282455	-1086.14	28.47	27.43
726	0726_r1r2_H_CO2CH3_CH2CH(CH3)2	0.221363	-898.036	0.22204	-898.021	0.218052	-898.152	32.16	31.35	33.68
727	0727_r1r4_3-py_OCH3_C6H4-p-N(CH2)4	0.346762	-1316.82			0.343265	-1316.92	19.62	19.05
728	0728_r1r4_CH2N(CH2)4_CN_C6H4-p-N(CH2)4	0.379258	-1298.14			0.376252	-1298.26	16.24	15.3
729	0729_r1r5_NHCH3_HC=N-CH2CH3_C6H4-p-N(CH2)4	0.340239	-1182.67			0.336448	-1182.78	21.83	20.71
730	0730_r1r4_CH2OCH3_CO-N(CH3)2_CH3	0.234215	-953.357			0.231224	-953.465	28.95	32.82
731	0731_r2r4_CHO2(CH2)2_CHO2(CH2)2_C6H4-p-NO2	0.285859	-1482.65			0.282735	-1482.76	20.96	18.7
732	0732_r2r4_CH2OCH3_CHO_C6H4-p-N(CH2)4	0.316657	-1222.4			0.313834	-1222.52	18.41	18.22
733	0733_r1r2_NO2_CHO_CH2CH(CH3)2	0.190464	-987.975			0.187614	-988.107	32.43	32.98
734	0734_r1r2_CH2N(CH2)4_CH2OCH3_C6H5	0.336988	-1148.38			0.33413	-1148.49	22.04	23.09
735	0735_r1r5_CN_HN-CO(CH3)_CH3	0.149289	-852.49			0.146917	-852.608	14.24	36.8
736	0736_r1r4_NHC6H4-OCH3_NHC6H4-OCH3_CH3	0.341221	-1353.95			0.337663	-1354.05	16.49	14.13
737	0737_r2r4_NHC6H4-OCH3_CH2N(CH3)2_C6H4-p-NO2	0.365174	-1522.52			0.361486	-1522.64	18.09	17.72
738	0738_r1r2_NHC6H4-OCH3_HC=N-CH2CH(CH3)2_CH2CH(CH3)2	0.427002	-1321.67			0.423425	-1321.78	16.2	13.77
739	0739_r1r2_NHC6H4-OCH3_CH2OCH3_C6H4-p-NO2	0.327531	-1503.08			0.323247	-1503.2	17.37	14.29
740	0740_r2r4_3-py_HN-CO(CH3)_C6H4-p-NO2	0.262657	-1403.45			0.259436	-1403.57	9.06	18.2
741	0741_r1r2_HN-CO(CH3)_CHO_CH2CH(CH3)2	0.239684	-991.483	0.240248	-991.462	0.236894	-991.604	31.69	31.73	31.56
742	0742_r1r2_H_CH2N(CH3)2_C6H4-p-N(CH2)4	0.349283	-1128.53			0.345676	-1128.63	17.63	17.39
743	0743_r1r5_3-py_CO-N(CH3)2_CH3	0.241795	-1046.57			0.238626	-1046.68	31.97	35.84
744	0744_r1r4_CO2CH3_NHCH3_CH2CH(CH3)2	0.261677	-992.685	0.261815	-992.662	0.257925	-992.781	34.13	30.53	33.22
745	0745_r1r2_CN_CH2N(CH2)4_C6H4-p-NO2	0.27694	-1291.29			0.273136	-1291.41	13.38	9.51
746	0746_r1r4_3-py_CN_C6H4-p-N(CH2)4	0.314286	-1294.53			0.311349	-1294.65	19.96	19.95
747	0747_r1r4_NHCH3_CO2CH3_CH2CH(CH3)2	0.261988	-992.692	0.262953	-992.674	0.258395	-992.801	30.66	29.19	30.41
748	0748_r1r4_CH2N(CH3)2_N(CH2)4_CH2CH(CH3)2	0.38007	-1054.77			0.375921	-1054.86	28.76	23.18
749	0749_r1r2_CH2N(CH2)4_N(CH2)4_CH2CH(CH3)2	0.416249	-1132.16	0.417467	-1132.14	0.411942	-1132.25	24.2	21.73	27.27
750	0750_r1r2_CH3_CH2N(CH3)2_CH2CH(CH3)2	0.30386	-882.736			0.300311	-882.836	30.45	28.94
751	0751_r1r4_CH2OCH3_N(CH2)4_CH3	0.262192	-917.429	0.262855	-917.411	0.257945	-917.52	35.57	29.17	36.02
752	0752_r2r4_CO-N(CH2)4_N(CH2)4_C6H4-p-NO2	0.365408	-1484.46			0.361171	-1484.57	18.26	9.98
753	0753_r2r4_HN-CO(CH3)_CH2N(CH3)2_C6H4-p-NO2	0.294542	-1329.68			0.291064	-1329.79	20.64	20.29
754	0754_r1r2_NO2_OCH3_CH2CH(CH3)2	0.212792	-989.179			0.209737	-989.299	32.99	30.49
755	0755_r1r2_HC=N-CH2CH(CH3)2_HC=N-CH2CH3_CH2CH(CH3)2	0.35175	-1053.55	0.352722	-1053.53	0.348027	-1053.66	19.86	16.1	13.87
756	0756_r1r2_CO2CH3_CH2OCH3_C6H4-p-N(CH2)4	0.346966	-1336.93			0.343415	-1337.04	21.71	20.56
757	0757_r1r2_CH2OCH3_NHC6H4-OCH3_CH3	0.279181	-1106.92			0.275485	-1107.02	21.86	19.35
758	0758_r1r2_CH2N(CH2)4_NO2_NO2benzene	0.280431	-1403.56			0.277267	-1403.69	17.41	18.34
759	0759_r1r4_N(CH2)4_CN_CH3	0.204091	-855.838			0.200642	-855.949	46.08	46.24
760	0760_r1r4_CN_HC=N-CH2CH3_CH3	0.145458	-777.222			0.14248	-777.346	47.93	49.38
761	0761_r1r4_CN_CH2N(CH3)2_CH2CH(CH3)2	0.275047	-935.647			0.271529	-935.761	29.2	28.69
762	0762_r1r4_N(CH2)4_NHC6H4-OCH3_CH3	0.32554	-1164.45			0.321198	-1164.54	18.47	15.57
763	0763_r1r2_CHO2(CH2)2_CH3_C6H4-p-NO2	0.245419	-1254.85			0.241213	-1254.97	27.19	25.57
764	0764_r2r4_CH2N(CH2)4_CH2N(CH2)4_C6H5	0.409288	-1245.21			0.40646	-1245.32	18.46	19.73
765	0765_r1r2_N(CH2)4_HC=N-CH2CH(CH3)2_CH3	0.330704	-1014.24	0.331585	-1014.23	0.327045	-1014.35	23.18	23.81	25.65
766	0766_r1r4_NO2_NHC6H4-OCH3_C6H5	0.271029	-1349.27			0.267939	-1349.39	15.2	12.92
767	0767_r2r4_CHO2(CH2)2_HN-CO(CH3)_CH3	0.219406	-1027.37	0.219714	-1027.35	0.216647	-1027.48	26.11	24.88	13.41
768	0768_r1r2_CH2N(CH3)2_NO2_CH2CH(CH3)2	0.277485	-1047.91			0.27525	-1048.04	30.7	33.64
769	0769_r1r4_HN-CO(CH3)_CN_C6H4-p-NO2	0.197565	-1248.65			0.19413	-1248.78	24.64	23.47
770	0770_r2r4_CHO2(CH2)2_NHC6H4-OCH3_CH2CH(CH3)2	0.369518	-1338.13			0.366171	-1338.23	20.45	21.28
771	0771_r1r2_CN_CN_C6H4-p-N(CH2)4	0.248318	-1139.72			0.24502	-1139.85	21.19	21.39
772	0772_r1r5_HN-CO(CH3)_CHO_CH2CH(CH3)2	0.239607	-991.491	0.24055	-991.471	0.23667	-991.608	32.9	24.46	32.51
773	0773_r1r4_CH2OCH3_CH3_CH2CH(CH3)2	0.264702	-863.304	0.265384	-863.29	0.261279	-863.405	32.67	30.73	33.54
774	0774_r1r2_NHC6H4-OCH3_OCH3_CH2CH(CH3)2	0.332153	-1185.53			0.328565	-1185.63	21.07	21.54
775	0775_r1r4_HC=N-CH2CH3_CO-N(CH2)4_C6H4-p-N(CH2)4	0.409021	-1412.69			0.405954	-1412.8	14.22	15.28
776	0776_r1r4_CH2N(CH3)2_CO-N(CH2)4_CH3	0.308129	-1050.19			0.30525	-1050.29	22.17	29.09
777	0777_r1r4_CH2N(CH3)2_OCH3_CH2CH(CH3)2	0.307093	-957.937			0.303243	-958.033	28.49	25.97
778	0778_r1r4_CN_CHO_C6H4-p-NO2	0.156172	-1153.96			0.153682	-1154.1	25.61	26.24
779	0779_r2r4_CHO2(CH2)2_CN_C6H4-p-N(CH2)4	0.31791	-1314.61			0.314948	-1314.73	15.81	16.3
780	0780_r1r4_CO2CH3_CN_C6H4-p-NO2	0.185584	-1268.5			0.182439	-1268.63	26.08	25.26
781	0781_r1r4_HN-CO(CH3)_CH2N(CH2)4_C6H4-p-NO2	0.328204	-1407.06			0.325513	-1407.18	15.21	15.85
782	0782_r1r4_CH3_CH3-ether_C6H5	0.233664	-937.065			0.230329	-937.171	21.84	21.45
783	0783_r1r2_NHC6H4-OCH3_HC=N-CH2CH(CH3)2_C6H5	0.395641	-1395.43			0.392754	-1395.54	15.29	15.81
784	0784_r1r4_HN-CO(CH3)_HC=N-CH2CH3_CH2CH(CH3)2	0.276282	-1010.91	0.277561	-1010.89	0.273586	-1011.02	16.43	29.41	29.89
785	0785_r1r2_NHCH3_3-py_CH3	0.209186	-893.951			0.205636	-894.054	38.99	40.73
786	0786_r1r2_CHO_CN_C6H4-p-N(CH2)4	0.258694	-1160.81			0.255281	-1160.94	21.44	21.79
787	0787_r1r5_CH2OCH3_CO-N(CH3)2_C6H5	0.282638	-1145.03			0.279677	-1145.14	26.24	26.59
788	0788_r1r2_OCH3_NO2_CH3	0.133079	-871.262			0.129237	-871.39	50.74	7.93
789	0789_r1r4_CO2CH3_N(CH2)4_C6H4-p-NO2	0.291254	-1387.63			0.287303	-1387.74	20.65	19.86
790	0790_r1r2_CH3_NHC6H4-OCH3_C6H4-p-N(CH2)4	0.398798	-1395.44			0.395044	-1395.53	10.88	9.73
791	0791_r1r2_OCH3_CO2CH3_C6H4-p-NO2	0.217894	-1290.78			0.214172	-1290.9	22.03	19.09
792	0792_r1r2_OCH3_HC=N-CH2CH3_CH3	0.177668	-799.504	0.178332	-799.491	0.174829	-799.618	45.44	48.04	45.57
793	0793_r1r4_3-py_CH2N(CH3)2_CH3	0.261569	-972.537			0.25828	-972.642	34.86	32.73
794	0794_r1r5_3-py_CHO_CH3	0.174606	-912.604			0.171445	-912.722	47	48.59
795	0795_r2r4_CO2CH3_CN_C6H4-p-NO2	0.185524	-1268.5			0.182993	-1268.63	21.91	22.88
796	0796_r1r4_CH3_CO-N(CH3)2_CH3	0.204422	-838.863			0.201445	-838.969	37.38	48.6
797	0797_r1r4_CHO2(CH2)2_CO2CH3_CH2CH(CH3)2	0.287258	-1165.14	0.28799	-1165.12	0.284427	-1165.25	22.23	28.45	23.62
798	0798_r1r4_HC=N-CH2CH3_HN-CO(CH3)_C6H5	0.245211	-1084.67			0.242259	-1084.78	15.87	26.92
799	0799_r1r4_CN_CH3_C6H4-p-NO2	0.174246	-1079.97			0.170829	-1080.09	29.27	29.33
800	0800_r2r4_N(CH2)4_NHCH3_C6H5	0.297062	-1049.94			0.293828	-1050.03	29.48	28.82
801	0801_r1r2_CHO2(CH2)2_NO2_CH2CH(CH3)2	0.250794	-1141.77			0.247989	-1141.9	31.98	30.03
802	0802_r1r5_CH2OCH3_CH2OCH3_C6H4-p-NO2	0.263089	-1256.05			0.259842	-1256.16	21.41	19.88
803	0803_r1r4_NHCH3_HC=N-CH2CH(CH3)2_C6H4-p-NO2	0.316527	-1293.74			0.31243	-1293.86	13.65	12.56
804	0804_r1r5_CO-N(CH2)4_CH2OCH3_CH2CH(CH3)2	0.34948	-1148.67	0.350383	-1148.64	0.346202	-1148.77	25.78	24.71	28.58
805	0805_r1r4_N(CH2)4_OCH3_C6H5	0.285069	-1069.8			0.281359	-1069.89	34.06	32.51
806	0806_r1r5_CH3_NHCH3_C6H4-p-NO2	0.219094	-1082.41			0.215164	-1082.52	30.9	30.61
807	0807_r1r5_3-py_CHO_C6H5	0.223424	-1104.28			0.220122	-1104.4	37.35	36.41
808	0808_r1r5_OCH3_OCH3_C6H4-p-NO2	0.211982	-1177.46			0.208249	-1177.56	29.68	28.54
809	0809_r1r4_NHC6H4-OCH3_NHC6H4-OCH3_C6H4-p-N(CH2)4	0.491912	-1756.97			0.487877	-1757.06	10.89	8.46
810	0810_r2r4_CH3_CO-N(CH3)2_CH2CH(CH3)2	0.283645	-956.776			0.280874	-956.88	23.94	27.74
811	0811_r2r4_N(CH2)4_CHO_C6H5	0.263587	-1068.6			0.260048	-1068.71	28.61	28.3
812	0812_r2r4_OCH3_CO2CH3_C6H4-p-N(CH2)4	0.320601	-1297.64			0.31779	-1297.75	17.14	18.53
813	0813_r1r4_CO-N(CH3)2_CH2OCH3_C6H5	0.282626	-1145.03			0.279356	-1145.14	24.48	22.7
814	0814_r1r2_CN_CO2CH3_CH3	0.137449	-872.333			0.134817	-872.457	9.43	34.73
815	0815_r1r5_CO-N(CH2)4_3-py_CH3	0.277109	-1123.97			0.273876	-1124.08	25.24	25.15
816	0816_r1r4_CH2OCH3_CHO_C6H4-p-NO2	0.214737	-1215.55			0.21154	-1215.68	24.65	23.84
817	0817_r1r4_CN_NHCH3_C6H4-p-NO2	0.190609	-1135.32			0.18636	-1135.44	27.5	27.8
818	0818_r1r2_CHO_NHCH3_CH2CH(CH3)2	0.233606	-878.158	0.234346	-878.142	0.230338	-878.27	33.61	31.88	33.98
819	0819_r1r4_CHO_N(CH2)4_C6H4-p-NO2	0.261974	-1273.1			0.258238	-1273.22	20.22	20.41
820	0820_r1r5_CN_CO-N(CH3)2_CH2CH(CH3)2	0.255507	-1009.68			0.251828	-1009.8	37.03	32.79
821	0821_r1r4_OCH3_HC=N-CH2CH(CH3)2_C6H4-p-N(CH2)4	0.407178	-1320.44			0.403965	-1320.55	12.77	13.06
822	0822_r1r2_3-py_CH2OCH3_C6H4-p-NO2	0.270828	-1349.27			0.266863	-1349.38	21.77	20.23
823	0823_r1r2_3-py_CHO2(CH2)2_CH3	0.2339	-1066.4			0.230341	-1066.5	30.84	15.79
824	0824_r1r2_CHO2(CH2)2_CO2CH3_C6H5	0.256788	-1238.89			0.253437	-1239	26.96	23.96
825	0825_r1r5_HN-CO(CH3)_CH2N(CH3)2_CH3	0.246036	-933.506			0.243178	-933.611	18.74	25.57
826	0826_r2r4_CH3_3-py_C6H4-p-N(CH2)4	0.343104	-1241.62			0.34005	-1241.72	17.38	15.32
827	0827_r1r4_CH2OCH3_CHO_CH2CH(CH3)2	0.246541	-937.303	0.247072	-937.286	0.243621	-937.424	29.7	30.09	31.54
828	0828_r2r4_OCH3_NO2_CH2CH(CH3)2	0.213133	-989.183			0.209965	-989.309	33.67	30.92
829	0829_r1r4_NO2_CN_NO2benzene	0.148391	-1245.14			0.145702	-1245.28	26.07	25.83
830	0830_r1r5_CH3_3-py_C6H5	0.241765	-1030.28			0.238509	-1030.39	38.85	30.94
831	0831_r1r2_NHC6H4-OCH3_CHO_C6H5	0.279678	-1258.1			0.277227	-1258.22	20.35	21.8
832	0832_r2r4_3-py_HC=N-CH2CH3_C6H4-p-NO2	0.259614	-1328.19			0.255833	-1328.31	20.59	19.64
833	0833_r2r4_NO2_CHO_NO2benzene	0.158689	-1266.23			0.156445	-1266.37	24.76	24.96
834	0834_r1r4_HN-CO(CH3)_CH2OCH3_C6H5	0.256531	-1105.75			0.253195	-1105.86	26.78	12.55
835	0835_r1r4_NHC6H4-OCH3_CO-N(CH2)4_CH3	0.332907	-1277.79			0.329856	-1277.89	17.61	17.04
836	0836_r1r5_OCH3_3-py_C6H4-p-NO2	0.244831	-1309.97			0.240995	-1310.09	27.58	25.55
837	0837_r1r2_CN_H_CH3	0.102122	-644.498			0.0989089	-644.614	55.65	74.87
838	0838_r1r4_N(CH2)4_NO2_C6H5	0.255453	-1159.78			0.252676	-1159.91	32.72	33.88
839	0839_r1r2_CO-N(CH3)2_NHC6H4-OCH3_CH2CH(CH3)2	0.377729	-1318.31			0.374216	-1318.4	13.46	14.35
840	0840_r1r4_CO-N(CH3)2_NO2_NO2benzene	0.226196	-1400.2			0.22351	-1400.34	23.27	22.02
841	0841_r1r5_CH2OCH3_HC=N-CH2CH(CH3)2_C6H4-p-NO2	0.330858	-1352.88			0.327104	-1353	14.02	16.01
842	0842_r1r4_CO-N(CH3)2_CH2N(CH2)4_CH3	0.307179	-1050.18			0.30384	-1050.29	25.18	24.91
843	0843_r1r5_N(CH2)4_N(CH2)4_C6H4-p-NO2	0.357838	-1371.12			0.353555	-1371.23	25.68	24.71
844	0844_r1r2_H_CH2OCH3_C6H5	0.208872	-897.757			0.205505	-897.865	26.18	23.22
845	0845_r2r4_HC=N-CH2CH(CH3)2_NHCH3_C6H4-p-N(CH2)4	0.41984	-1300.59			0.415909	-1300.69	15.11	12.61
846	0846_r1r2_CHO2(CH2)2_CO2CH3_C6H4-p-NO2	0.256029	-1443.38			0.252175	-1443.5	20.13	19.18
847	0847_r1r2_NHCH3_CH2OCH3_C6H4-p-NO2	0.250232	-1196.9			0.246149	-1197.01	23.55	21.9
848	0848_r1r2_CH3_NHC6H4-OCH3_CH3	0.248611	-992.425			0.244791	-992.52	21.11	19.19
849	0849_r1r4_CH3_CHO_C6H5	0.185633	-896.569			0.183047	-896.693	33.9	33.21
850	0850_r1r5_HC=N-CH2CH(CH3)2_NHC6H4-OCH3_C6H5	0.395149	-1395.43			0.392058	-1395.54	16.41	15.76
851	0851_r2r4_N(CH2)4_CHO_CH2CH(CH3)2	0.294578	-994.842	0.295109	-994.822	0.29104	-994.949	28.17	27.35	28.3
852	0852_r1r2_CH3_CHO2(CH2)2_C6H4-p-NO2	0.244723	-1254.85			0.241069	-1254.97	20.66	19.72
853	0853_r1r4_CO-N(CH2)4_CO2CH3_CH3	0.250914	-1104.79	0.251485	-1104.77	0.247977	-1104.91	28.78	30.68	30.15
854	0854_r1r5_CHO2(CH2)2_NHCH3_C6H5	0.260097	-1105.71			0.256308	-1105.81	14.35	9.19
855	0855_r2r4_CO-N(CH2)4_NHC6H4-OCH3_CH3	0.333681	-1277.79			0.330258	-1277.89	18.11	16.12
856	0856_r1r4_CH3_CH3pyrrolidine_C6H4-p-NO2	0.305243	-1238.38			0.3014	-1238.5	12.91	11.69
857	0857_r1r2_CO-N(CH3)2_OCH3_C6H5	0.256576	-1105.74			0.253362	-1105.84	28.48	27.7
858	0858_r1r4_CH2OCH3_CO-N(CH2)4_C6H4-p-NO2	0.317774	-1426.92			0.314382	-1427.04	15.38	15.62
859	0859_r1r2_CN_CO-N(CH2)4_CH3	0.211218	-969.167			0.207938	-969.285	35.61	34.1
860	0860_r1r2_CO2CH3_NO2_C6H5	0.188851	-1176.27			0.186551	-1176.41	21.81	30.53
861	0861_r1r2_CH2N(CH2)4_OCH3_C6H5	0.312618	-1109.09			0.309387	-1109.19	23.97	26.65
862	0862_r1r5_OCH3_CH2N(CH3)2_C6H4-p-NO2	0.275127	-1236.18			0.271439	-1236.3	19.75	18.83
863	0863_r1r2_HC=N-CH2CH3_3-py_C6H5	0.260018	-1123.69			0.256549	-1123.8	24.9	23.74
864	0864_r1r2_CHO_CH2N(CH3)2_C6H4-p-N(CH2)4	0.356155	-1241.83			0.35236	-1241.94	20.35	19.01
865	0865_r1r4_NO2_CH3_CH2CH(CH3)2	0.208645	-913.983			0.205763	-914.108	38.13	35.12
866	0866_r1r5_CH3_HC=N-CH2CH(CH3)2_CH3	0.253233	-842.225	0.253859	-842.213	0.249666	-842.331	22.66	24.04	23.32
867	0867_r2r4_CHO2(CH2)2_NO2_C6H4-p-N(CH2)4	0.320829	-1426.88			0.318225	-1427.01	18.84	18.6
868	0868_r1r2_CO-N(CH3)2_CH3_C6H4-p-NO2	0.252228	-1235.03			0.24832	-1235.15	26.18	25.65
869	0869_r1r2_H_CH2N(CH2)4_C6H5	0.280939	-994.583			0.278071	-994.689	12.11	17.79
870	0870_r1r4_CO-N(CH2)4_NHC6H4-OCH3_CH3	0.332598	-1277.79			0.329277	-1277.89	17.31	15.16
871	0871_r1r4_NO2_CH2N(CH3)2_NO2benzene	0.245846	-1326.16			0.242686	-1326.29	21.32	20.29
872	0872_r1r2_CO-N(CH2)4_CO2CH3_CH3	0.25079	-1104.79	0.251107	-1104.77	0.24746	-1104.91	22.49	17.1	21.76
873	0873_r1r4_HC=N-CH2CH3_CN_C6H4-p-N(CH2)4	0.295741	-1180.23			0.29253	-1180.36	20.39	19.69
874	0874_r1r2_CO2CH3_CH3_C6H4-p-NO2	0.214138	-1215.59			0.210362	-1215.71	25	23.59
875	0875_r1r4_CH2N(CH3)2_N(CH2)4_C6H4-p-NO2	0.348341	-1333.03			0.344305	-1333.14	18.75	16.86
876	0876_r1r4_CHO2(CH2)2_CO-N(CH3)2_CH3	0.245426	-1066.66			0.242603	-1066.77	28.61	33.16
877	0877_r1r2_CHO_CO2CH3_C6H4-p-NO2	0.195684	-1289.58			0.19224	-1289.71	21.13	20.14
878	0878_r1r4_HC=N-CH2CH3_CH2N(CH2)4_CH2CH(CH3)2	0.35767	-1053.54	0.358391	-1053.53	0.353968	-1053.65	15.75	15.19	15.17
879	0879_r1r2_H_HN-CO(CH3)_CH2CH(CH3)2	0.232138	-878.184			0.229616	-878.286	10.11	24.38	-27.55
880	0880_r1r4_HC=N-CH2CH(CH3)2_CH3_CH3	0.252839	-842.225	0.253629	-842.212	0.248708	-842.329	22.75	21.49	23.73
881	0881_r2r4_CH2N(CH3)2_CO-N(CH3)2_CH2CH(CH3)2	0.352701	-1090.71			0.349088	-1090.81	27.31	27.74
882	0882_r1r4_CHO_CO2CH3_C6H4-p-NO2	0.19597	-1289.59			0.193145	-1289.72	21.79	23.09
883	0883_r1r2_CH2N(CH2)4_CH2N(CH3)2_C6H4-p-NO2	0.37485	-1372.31			0.370761	-1372.42	15.92	15.31
884	0884_r1r5_HC=N-CH2CH(CH3)2_NHCH3_CH3	0.269205	-897.575	0.270066	-897.559	0.265589	-897.677	23.91	26.08	24.25
885	0885_r1r2_NHCH3_CO2CH3_C6H5	0.232068	-1066.44			0.228843	-1066.56	26.09	27.02
886	0886_r1r4_OCH3_NHCH3_CH2CH(CH3)2	0.254592	-879.355	0.254738	-879.332	0.251165	-879.445	33.5	30.87	32.96
887	0887_r1r5_CH2OCH3_CH2N(CH2)4_CH2CH(CH3)2	0.367392	-1074.62	0.368551	-1074.61	0.363985	-1074.72	19.6	18.41	21.76
888	0888_r1r2_3-py_HC=N-CH2CH(CH3)2_C6H4-p-NO2	0.338621	-1446.1			0.334711	-1446.22	13.96	11.81
889	0889_r1r4_CH2N(CH2)4_NHCH3_C6H4-p-NO2	0.321186	-1293.73			0.317186	-1293.84	18	17.04
890	0890_r1r4_CN_CO-N(CH2)4_C6H4-p-N(CH2)4	0.361632	-1372.18			0.358835	-1372.3	16.44	17.82
891	0891_r1r4_CO-N(CH3)2_CO-N(CH2)4_CH2CH(CH3)2	0.368646	-1242.14			0.365621	-1242.25	25.67	23.62
892	0892_r1r5_OCH3_HN-CO(CH3)_CH2CH(CH3)2	0.261753	-992.69	0.262159	-992.67	0.259102	-992.795	25.43	33.12	9.53
893	0893_r1r5_NHCH3_NHC6H4-OCH3_CH3	0.263747	-1047.77			0.260868	-1047.87	19.56	18.32
894	0894_r1r4_HN-CO(CH3)_HC=N-CH2CH(CH3)2_C6H4-p-N(CH2)4	0.425945	-1413.92			0.422739	-1414.03	16.01	14.9
895	0895_r1r4_HC=N-CH2CH(CH3)2_NO2_CH2CH(CH3)2	0.306656	-1125.32			0.304171	-1125.45	17.16	18.76
896	0896_r1r5_CH3_CH3-ether_C6H5	0.233999	-937.064			0.230752	-937.168	30.93	29.37
897	0897_r1r2_OCH3_N(CH2)4_C6H5	0.28436	-1069.79			0.280531	-1069.89	26.19	23.64
898	0898_r1r4_CO-N(CH2)4_CO-N(CH3)2_CH3	0.288558	-1124.22			0.285853	-1124.34	25.35	26.77
899	0899_r1r5_OCH3_CHO_C6H5	0.189915	-971.767			0.186831	-971.883	39.5	37.24
900	0900_r2r4_CHO2(CH2)2_CN_CH3	0.168091	-911.601			0.165226	-911.724	38.61	42.21
901	0901_r1r4_CO-N(CH3)2_NHCH3_C6H5	0.26859	-1085.88			0.265183	-1085.98	32.83	31.38
902	0902_r1r2_NHC6H4-OCH3_CHO_C6H4-p-NO2	0.279192	-1462.59			0.276127	-1462.72	17.91	18.05
903	0903_r1r2_CN_HC=N-CH2CH(CH3)2_C6H4-p-NO2	0.272233	-1291.3			0.268645	-1291.42	12.67	12.81
904	0904_r1r4_CH2N(CH3)2_CHO2(CH2)2_CH3	0.263587	-992.617			0.260744	-992.721	11.48	12.42
905	0905_r1r4_OCH3_NO2_C6H5	0.182139	-1062.95			0.179548	-1063.08	33.45	32.67
906	0906_r1r5_OCH3_3-py_CH3	0.196941	-913.807			0.193763	-913.912	47.84	49.44
907	0907_r1r2_CH3_CH3_CH3	0.156516	-630.897	0.15689	-630.885	0.152974	-630.995	63.45	82.87	66.05
908	0908_r1r4_CH2N(CH2)4_N(CH2)4_phenylN(CH2)4	0.484757	-1417.27			0.481146	-1417.36	14.87	14.1
909	0909_r2r4_CN_NO2_C6H4-p-N(CH2)4	0.250607	-1251.99			0.24829	-1252.14	19.01	18.09
910	0910_r1r2_CHO_CO2CH3_C6H4-p-N(CH2)4	0.298387	-1296.43			0.295169	-1296.55	20.29	16.11
911	0911_r1r2_H_HC=N-CH2CH3_C6H4-p-NO2	0.197009	-1081.17			0.193384	-1081.29	21.79	21
912	0912_r1r4_NO2_CH2N(CH2)4_C6H4-p-N(CH2)4	0.382307	-1410.4			0.379506	-1410.53	15.2	16.49
913	0913_r2r4_OCH3_NO2_CH3	0.133627	-871.271			0.130516	-871.397	51.61	36.45
914	0914_r1r4_CH3_CHO2(CH2)2_CH3	0.195694	-858.691	0.196254	-858.675	0.192746	-858.795	12.59	14.65	14.52
915	0915_r1r4_CO2CH3_3-py_C6H4-p-NO2	0.251712	-1423.3			0.247918	-1423.42	20.71	18.4
916	0916_r2r4_CH2OCH3_NHCH3_C6H4-p-N(CH2)4	0.352066	-1203.75			0.348753	-1203.85	18.59	17.73
917	0917_r1r4_CO2CH3_NHC6H4-OCH3_C6H4-p-N(CH2)4	0.409588	-1583.97			0.405222	-1584.07	9.15	9.11
918	0918_r1r5_CO-N(CH2)4_NHC6H4-OCH3_C6H4-p-N(CH2)4	0.483274	-1680.8			0.480298	-1680.91	12.79	11.84
919	0919_r1r5_CO2CH3_CO-N(CH2)4_C6H4-p-N(CH2)4	0.400601	-1507.8			0.397111	-1507.91	14.36	14.79
920	0920_r1r2_NHCH3_CHO_CH3	0.153689	-760.237	0.154121	-760.22	0.150869	-760.355	40.34	39.58	41.93
921	0921_r1r2_CO2CH3_CH3_CH3	0.166392	-819.426	0.167123	-819.409	0.162879	-819.531	28.07	32.78	44.75
922	0922_r1r2_H_CH3_CH2CH(CH3)2	0.209841	-709.503	0.210352	-709.49	0.206674	-709.604	38.56	37.16	38.52
923	0923_r2r4_CH2N(CH3)2_CO-N(CH3)2_CH3	0.272943	-972.793			0.269672	-972.898	39.16	38.09
924	0924_r2r4_CHO2(CH2)2_CHO2(CH2)2_CH2CH(CH3)2	0.317728	-1204.39	0.318446	-1204.38	0.314495	-1204.5	26.29	26.29	28.87
925	0925_r2r4_HC=N-CH2CH(CH3)2_CO-N(CH3)2_CH2CH(CH3)2	0.381965	-1168.1			0.378645	-1168.22	16.64	17.32
926	0926_r1r5_NHCH3_CH2N(CH3)2_C6H5	0.287896	-1011.84			0.284056	-1011.94	21.96	20.36
927	0927_r2r4_CH3_N(CH2)4_CH3	0.233353	-802.924	0.233931	-802.908	0.229781	-803.017	43.67	46.87	45.59
928	0928_r1r2_CH2N(CH2)4_HN-CO(CH3)_CH2CH(CH3)2	0.360548	-1128.82			0.357912	-1128.92	8.16	22.23	-20.22
929	0929_r1r4_NHC6H4-OCH3_NO2_CH2CH(CH3)2	0.302031	-1275.52			0.299428	-1275.65	18.91	17.67
930	0930_r2r4_CHO2(CH2)2_CHO2(CH2)2_C6H4-p-N(CH2)4	0.387953	-1489.49			0.383533	-1489.6	16.8	3.53
931	0931_r1r4_HN-CO(CH3)_NO2_NO2benzene	0.199944	-1360.92			0.197118	-1361.06	23.4	18.86
932	0932_r1r4_CH2N(CH3)2_CO2CH3_CH3	0.234454	-953.358			0.231538	-953.472	24.9	25.13
933	0933_r1r2_H_CH3_C6H4-p-N(CH2)4	0.279965	-994.602			0.27697	-994.703	23.03	21.86
934	0934_r1r2_HC=N-CH2CH(CH3)2_OCH3_C6H5	0.305599	-1109.09			0.302279	-1109.2	4.24	17.1
935	0935_r2r4_CO2CH3_3-py_C6H5	0.252585	-1218.81			0.249625	-1218.93	27.48	25.87
936	0936_r1r5_HN-CO(CH3)_CHO_C6H4-p-NO2	0.207755	-1269.74			0.204567	-1269.87	26.83	25.83
937	0937_r1r4_CHO_NHC6H4-OCH3_C6H4-p-N(CH2)4	0.380064	-1469.43			0.376607	-1469.54	16.51	14.96
938	0938_r1r4_OCH3_N(CH2)4_C6H4-p-NO2	0.284313	-1274.3			0.280388	-1274.41	20.76	20.28
939	0939_r1r2_HC=N-CH2CH3_CO-N(CH3)2_C6H4-p-NO2	0.270984	-1328.44			0.267091	-1328.56	17.54	18.31
940	0940_r1r4_CH2N(CH3)2_CH2N(CH2)4_C6H4-p-N(CH2)4	0.476982	-1379.15			0.473592	-1379.25	8.65	9.91
941	0941_r1r4_NHC6H4-OCH3_HC=N-CH2CH3_C6H4-p-N(CH2)4	0.417379	-1488.86			0.414359	-1488.97	14.53	13.95
942	0942_r1r4_CHO_CHO_C6H5	0.167198	-970.562			0.164717	-970.696	36.59	34.35
943	0943_r1r4_CH2N(CH2)4_CH2N(CH2)4_CH3	0.361113	-1053.54	0.36197	-1053.52	0.357764	-1053.64	9.8	11.31	10.37
944	0944_r1r5_N(CH2)4_CH2N(CH3)2_CH3	0.300906	-936.851			0.297309	-936.945	31.23	35.03
945	0945_r1r5_3-py_HC=N-CH2CH3_C6H4-p-N(CH2)4	0.36199	-1335.04			0.358205	-1335.14	20.02	19.94
946	0946_r2r4_CN_HC=N-CH2CH(CH3)2_C6H4-p-NO2	0.272102	-1291.3			0.26839	-1291.43	19.83	17.69
947	0947_r1r2_OCH3_N(CH2)4_CH2CH(CH3)2	0.315285	-996.031	0.316388	-996.014	0.311418	-996.123	26.75	26.16	26.23
948	0948_r1r4_NHC6H4-OCH3_CH2N(CH2)4_CH3	0.351085	-1203.75			0.347379	-1203.85	21.56	13.2
949	0949_r1r2_3-py_H_CH3	0.168115	-799.301			0.164787	-799.407	49.9	50.93
950	0950_r2r4_NHCH3_NHCH3_C6H4-p-N(CH2)4	0.337919	-1144.59			0.334963	-1144.68	19.44	20.21
951	0951_r2r4_CO2CH3_CO-N(CH2)4_CH2CH(CH3)2	0.330483	-1222.7	0.33143	-1222.68	0.327556	-1222.82	21.39	22.47	26.16
952	0952_r1r4_HN-CO(CH3)_CO-N(CH3)2_C6H4-p-NO2	0.275039	-1403.71			0.271457	-1403.83	19.48	18.37
953	0953_r1r5_NHCH3_NHCH3_C6H5	0.234908	-933.259			0.232394	-933.355	34.43	39.23
954	0954_r1r5_CH3_CHO_C6H4-p-NO2	0.18491	-1101.06			0.181332	-1101.18	31.54	30.63
955	0955_r1r4_CO2CH3_CO2CH3_C6H4-p-NO2	0.225308	-1404.12			0.221938	-1404.25	23.37	20.14
956	0956_r1r4_HC=N-CH2CH3_CHO_C6H4-p-NO2	0.203662	-1194.47			0.200546	-1194.61	25.87	25.8
957	0957_r1r4_OCH3_CO-N(CH2)4_C6H5	0.292742	-1183.13			0.289812	-1183.24	24.12	26.3
958	0958_r1r4_3-py_HC=N-CH2CH3_C6H5	0.260285	-1123.7			0.257204	-1123.82	29.64	28.35
959	0959_r1r4_NHC6H4-OCH3_3-py_CH3	0.285945	-1200.14			0.282585	-1200.25	21.77	19.89
960	0960_r1r5_CN_NHCH3_C6H5	0.191671	-930.832			0.188416	-930.945	40.62	39.86
961	0961_r1r4_NHCH3_CO2CH3_C6H4-p-NO2	0.230347	-1270.94			0.226335	-1271.06	22.62	22.84
962	0962_r1r4_NHCH3_HC=N-CH2CH3_CH3	0.189781	-779.662	0.190438	-779.646	0.185996	-779.77	48.43	38.64	49.05
963	0963_r2r4_CH3_3-py_C6H4-p-NO2	0.240957	-1234.77			0.237302	-1234.89	19.24	19.27
964	0964_r2r4_CN_HN-CO(CH3)_C6H5	0.19803	-1044.16			0.195276	-1044.28	28.84	28.26
965	0965_r2r4_NHC6H4-OCH3_CH2N(CH2)4_C6H5	0.400478	-1395.43			0.396786	-1395.52	20.97	17.63
966	0966_r1r5_CO-N(CH2)4_CHO_C6H4-p-N(CH2)4	0.371369	-1393.27			0.368448	-1393.39	17.2	18.18
967	0967_r1r5_CHO2(CH2)2_CH2OCH3_C6H4-p-N(CH2)4	0.375885	-1376.2			0.372747	-1376.3	17.2	19.51
968	0968_r1r4_CH2N(CH2)4_CHO2(CH2)2_C6H4-p-N(CH2)4	0.44827	-1473.02			0.444961	-1473.13	11.91	11.65
969	0969_r1r4_CHO2(CH2)2_3-py_C6H4-p-NO2	0.28137	-1462.57			0.277724	-1462.69	14.5	20.93
970	0970_r2r4_NO2_NO2_NO2benzene	0.150986	-1357.4			0.149206	-1357.55	23.71	25.16
971	0971_r1r2_NO2_CN_C6H5	0.149271	-1040.64			0.146344	-1040.78	35.53	32.68
972	0972_r1r2_NO2_HN-CO(CH3)_CH2CH(CH3)2	0.232041	-1082.66			0.228608	-1082.79	26.98	22.05
973	0973_r1r4_HC=N-CH2CH3_CH3_CH2CH(CH3)2	0.25366	-842.226	0.254423	-842.213	0.249964	-842.33	35.07	34.75	34.94
974	0974_r1r4_CH2OCH3_HN-CO(CH3)_CH2CH(CH3)2	0.287731	-1031.99	0.289198	-1031.96	0.284849	-1032.09	28.62	28.68	-14.19
975	0975_r1r5_CHO2(CH2)2_NHCH3_CH3	0.211409	-914.038	0.212027	-914.02	0.207475	-914.138	16.48	19.37	15.2
976	0976_r1r4_NHCH3_NHC6H4-OCH3_CH2CH(CH3)2	0.343278	-1165.69			0.339192	-1165.78	13.68	12.07
978	0978_r1r2_NHCH3_3-py_C6H4-p-N(CH2)4	0.359241	-1296.96			0.356012	-1297.07	16.11	15.94
979	0979_r1r4_CH2OCH3_3-py_CH3	0.222697	-953.106			0.219366	-953.213	36.77	35.68
980	0980_r1r5_CHO_CO-N(CH3)2_C6H4-p-NO2	0.233865	-1309.02			0.23065	-1309.15	26.78	26.94
981	0981_r1r2_H_N(CH2)4_C6H4-p-NO2	0.255276	-1159.79			0.251391	-1159.91	21.01	18.95
982	0982_r1r5_NHC6H4-OCH3_CO-N(CH3)2_C6H4-p-NO2	0.345797	-1596.56			0.342186	-1596.67	17.33	15.87
983	0983_r1r4_N(CH2)4_n-acetylN(CH2)4_CH2CH(CH3)2	0.396941	-1206.2	0.398074	-1206.18	0.393723	-1206.3	24.46	25.02	24.07
984	0984_r1r4_CH2N(CH2)4_CO-N(CH3)2_CH2CH(CH3)2	0.386508	-1168.1			0.383645	-1168.2	18.25	19.82
985	0985_r1r4_NO2_HC=N-CH2CH3_NO2benzene	0.195974	-1285.65			0.192961	-1285.79	26.11	22.9
986	0986_r1r5_CN_CHO_C6H5	0.157141	-949.47			0.153717	-949.601	40.74	41.32
987	0987_r1r2_NHC6H4-OCH3_NHC6H4-OCH3_C6H4-p-NO2	0.389788	-1750.12			0.386294	-1750.23	9.17	7.92
988	0988_r1r2_CN_N(CH2)4_phenylN(CH2)4	0.354346	-1258.85			0.351046	-1258.96	16.39	15.89
989	0989_r1r4_HC=N-CH2CH(CH3)2_CH2N(CH3)2_C6H4-p-NO2	0.369763	-1372.32			0.366028	-1372.44	16.15	18.39
990	0990_r1r5_CO-N(CH2)4_CO-N(CH3)2_C6H4-p-N(CH2)4	0.438958	-1527.24			0.435732	-1527.35	15.59	16.66
991	0991_r1r2_CHO_NO2_CH2CH(CH3)2	0.190232	-987.974			0.187883	-988.114	26.73	31.58
992	0992_r1r5_CO2CH3_NHC6H4-OCH3_C6H4-p-N(CH2)4	0.409929	-1583.97			0.406304	-1584.08	16.79	14.19
993	0993_r1r4_OCH3_methyl-OCH3_C6H5	0.237818	-1012.26			0.234478	-1012.37	25.14	24.2
995	0995_r1r5_OCH3_CO-N(CH3)2_CH3	0.208467	-914.061			0.205477	-914.166	41.11	43.18
996	0996_r1r4_CHO2(CH2)2_N(CH2)4_phenylN(CH2)4	0.423518	-1433.74			0.418123	-1433.83	16.92	6.75
997	0997_r1r2_HC=N-CH2CH3_NO2_C6H4-p-N(CH2)4	0.298194	-1292.49			0.295329	-1292.63	20.87	21.36
998	0998_r1r2_CHO2(CH2)2_CHO_C6H4-p-N(CH2)4	0.327938	-1335.69			0.325533	-1335.82	14.37	20.23
999	0999_r1r2_NHC6H4-OCH3_NHCH3_C6H5	0.3127	-1239.44			0.310074	-1239.54	15.7	17.77
1000	1000_r1r4_CO-N(CH2)4_CH2N(CH3)2_C6H5	0.356936	-1241.86			0.353832	-1241.97	24.68	25.68
1001	1001_r1r5_HC=N-CH2CH3_HC=N-CH2CH3_C6H4-p-N(CH2)4	0.343419	-1220.74			0.338657	-1220.85	21.61	20.66
1002	1002_r1r5_CO2CH3_HN-CO(CH3)_CH3	0.188868	-988.109	0.189938	-988.088	0.186093	-988.221	10.07	27.71	30.54
1003	1003_r1r2_CO-N(CH2)4_CO-N(CH2)4_C6H4-p-NO2	0.372491	-1597.79			0.368842	-1597.91	15.05	14.66
1004	1004_r1r4_CO-N(CH2)4_HN-CO(CH3)_C6H5	0.311208	-1276.61			0.308626	-1276.72	24.69	24.57
1005	1005_r1r2_NHC6H4-OCH3_CO-N(CH2)4_CH2CH(CH3)2	0.413896	-1395.7			0.410661	-1395.81	19.06	16.67
1006	1006_r1r4_CHO2(CH2)2_CH2OCH3_CH3	0.226361	-973.186	0.226559	-973.166	0.221931	-973.291	29.96	14.57	23.74
1007	1007_r1r2_CH3_OCH3_C6H4-p-NO2	0.207537	-1102.26			0.203613	-1102.38	24.93	23.65
1008	1008_r1r4_CO-N(CH3)2_CH2N(CH2)4_C6H5	0.355818	-1241.86			0.35243	-1241.96	22.04	19.83
1009	1009_r1r2_CO-N(CH3)2_CH2N(CH3)2_CH2CH(CH3)2	0.352862	-1090.71			0.349001	-1090.81	28.87	24.44
1010	1010_r2r4_CH3_CO-N(CH3)2_C6H5	0.252438	-1030.54			0.249846	-1030.64	16.54	24.07
1011	1011_r1r2_HC=N-CH2CH3_3-py_CH2CH(CH3)2	0.2911	-1049.93			0.287406	-1050.04	26.06	26.64
1012	1012_r2r4_N(CH2)4_CO-N(CH3)2_CH2CH(CH3)2	0.361533	-1128.81			0.357883	-1128.9	29.01	26.77
1013	1013_r1r2_OCH3_CHO_CH3	0.140741	-780.086	0.141231	-780.071	0.138258	-780.209	53.79	59.91	54.63
1014	1014_r1r2_NHC6H4-OCH3_CHO2(CH2)2_C6H5	0.33889	-1411.89			0.335826	-1411.99	21.54	19.76
1015	1015_r1r4_CH2OCH3_CH2OCH3_CH3	0.215085	-859.887	0.215603	-859.87	0.211595	-859.99	29.57	23.34	31.24
1016	1016_r1r4_NHCH3_CH2N(CH3)2_CH2CH(CH3)2	0.31876	-938.084			0.314835	-938.182	23.34	24.59
1017	1017_r1r5_N(CH2)4_N(CH2)4_phenylN(CH2)4	0.45979	-1377.96			0.454924	-1378.05	20.3	16.48
1018	1018_r1r2_NHCH3_CO-N(CH2)4_C6H5	0.305022	-1163.27			0.302578	-1163.38	19.81	21.6
1019	1019_r1r2_CO2CH3_HN-CO(CH3)_C6H4-p-N(CH2)4	0.339907	-1391.12			0.33668	-1391.23	17.88	16.49
1020	1020_r1r2_CO-N(CH2)4_CO2CH3_C6H4-p-N(CH2)4	0.400968	-1507.8			0.397564	-1507.92	14.65	7.2
1022	1022_r1r2_HN-CO(CH3)_CHO2(CH2)2_C6H4-p-NO2	0.267797	-1423.53			0.263939	-1423.65	18.89	19.36
1023	1023_r1r2_CHO_NHCH3_CH3	0.153999	-760.245	0.154625	-760.229	0.150801	-760.358	63.31	60	65.62
1024	1024_r2r4_HC=N-CH2CH3_HC=N-CH2CH3_C6H5	0.241119	-1009.4			0.238589	-1009.52	26.95	27.13
1025	1025_r1r4_HC=N-CH2CH3_CO2CH3_CH2CH(CH3)2	0.265139	-1030.76	0.266019	-1030.74	0.262067	-1030.88	29.28	31.02	29.94
1026	1026_r1r2_N(CH2)4_CO-N(CH3)2_phenylN(CH2)4	0.432296	-1413.9			0.42871	-1413.99	15.62	16.65
1027	1027_r1r2_NHCH3_N(CH2)4_CH3	0.249278	-858.263	0.249974	-858.247	0.244078	-858.354	43.62	6.37	43.9
1028	1028_r2r4_CH2N(CH2)4_CHO_C6H4-p-NO2	0.289214	-1312.38			0.284115	-1312.51	17.59	16.4
1029	1029_r1r4_CHO_OCH3_CH2CH(CH3)2	0.220791	-898.007	0.221374	-897.99	0.217498	-898.12	35.91	33.8	35.45
1030	1030_r1r4_CHO_OCH3_C6H5	0.189675	-971.766			0.186465	-971.882	33.41	31.43
1031	1031_r1r4_CO2CH3_NHC6H4-OCH3_CH2CH(CH3)2	0.338933	-1298.87			0.334753	-1298.97	14.22	12.89
1032	1032_r1r2_CH3_CO-N(CH2)4_C6H5	0.288121	-1107.93			0.285535	-1108.04	15.43	18.43
1033	1033_r1r2_OCH3_H_C6H5	0.183201	-858.461			0.179944	-858.565	40.03	38.53
1034	1034_r1r4_NHC6H4-OCH3_CH2OCH3_C6H5	0.326819	-1298.6			0.323855	-1298.7	17.1	16.33
1035	1035_r1r4_HC=N-CH2CH3_OCH3_CH2CH(CH3)2	0.25789	-917.427	0.25863	-917.412	0.253689	-917.528	34.3	31.99	34.2
1036	1036_r2r4_HN-CO(CH3)_CHO_CH2CH(CH3)2	0.239923	-991.493	0.240863	-991.473	0.237397	-991.616	26.02	27.97	30.38
1037	1037_r2r4_CH2OCH3_HC=N-CH2CH3_CH3	0.204301	-838.806	0.204729	-838.79	0.20102	-838.917	36.47	39.36	39.18
1038	1038_r2r4_CH3_CH3_CH2CH(CH3)2	0.235802	-748.811	0.236325	-748.797	0.232382	-748.909	37.03	33.41	36.9
1039	1039_r2r4_OCH3_CH2N(CH2)4_CH3	0.263482	-917.415	0.263872	-917.398	0.259804	-917.513	25.29	19.66	25.1
1040	1040_r1r2_CO-N(CH2)4_CO-N(CH2)4_CH2CH(CH3)2	0.404138	-1319.54	0.405074	-1319.51	0.400919	-1319.64	16.07	16.16	13.91
1041	1041_r1r4_HN-CO(CH3)_CO-N(CH3)2_C6H5	0.275725	-1199.22			0.273066	-1199.33	24.89	24.7
1042	1042_r1r2_N(CH2)4_HC=N-CH2CH3_CH2CH(CH3)2	0.331645	-1014.25	0.332399	-1014.23	0.327945	-1014.35	31.14	29.54	30.32
1043	1043_r1r5_CHO2(CH2)2_HC=N-CH2CH3_C6H4-p-NO2	0.262951	-1348.27			0.257892	-1348.39	23.58	3.18
1045	1045_r1r5_CN_HC=N-CH2CH3_C6H4-p-N(CH2)4	0.29583	-1180.23			0.291964	-1180.35	22.81	22.34
1046	1046_r1r4_CH3_CH3-ether_CH2CH(CH3)2	0.264878	-863.305	0.265487	-863.291	0.261581	-863.408	28.31	27.71	27.2
1047	1047_r2r4_CO2CH3_NHC6H4-OCH3_CH3	0.260065	-1180.96			0.256593	-1181.07	24.9	21.71
1048	1048_r1r2_HC=N-CH2CH(CH3)2_CO-N(CH2)4_CH3	0.338037	-1127.59	0.339219	-1127.57	0.334477	-1127.7	21.83	20.38	23.55
1049	1049_r1r2_HC=N-CH2CH(CH3)2_CHO2(CH2)2_C6H5	0.343475	-1261.69			0.340123	-1261.8	17.31	18.54
1050	1050_r1r4_CH3_CN_CH3	0.126864	-683.808			0.123944	-683.926	58.45	59.83
1051	1051_r1r2_HN-CO(CH3)_CO-N(CH3)2_CH3	0.228016	-1007.54			0.224826	-1007.65	43.61	44.7
1052	1052_r1r4_NHCH3_N(CH2)4_CH3	0.247801	-858.28	0.248612	-858.262	0.243585	-858.367	43.67	36.04	42.43
1053	1053_r1r4_NHC6H4-OCH3_CO2CH3_C6H4-p-NO2	0.307608	-1577.13			0.304145	-1577.25	16.5	16.64
1054	1054_r1r4_HN-CO(CH3)_CO-N(CH3)2_CH2CH(CH3)2	0.30706	-1125.46			0.304392	-1125.57	27.67	28.84
1055	1055_r2r4_OCH3_NHC6H4-OCH3_C6H5	0.300636	-1259.3			0.297424	-1259.39	19.37	18.07
1056	1056_r1r4_3-py_NHCH3_CH2CH(CH3)2	0.288195	-1011.87			0.284489	-1011.96	34.94	31.43
1057	1057_r1r4_CH2OCH3_CH3_C6H4-p-N(CH2)4	0.334718	-1148.4			0.331851	-1148.5	18.38	19.08
1058	1058_r1r5_CHO2(CH2)2_3-py_C6H5	0.281986	-1258.07			0.279049	-1258.18	17.21	27.79
1059	1059_r1r2_CH3_N(CH2)4_C6H5	0.282262	-994.596			0.27804	-994.691	25.73	24.98
1060	1060_r1r5_CH3_CO-N(CH3)2_C6H4-p-NO2	0.25219	-1235.03			0.248359	-1235.15	26.16	24.72
1061	1061_r1r4_NO2_OCH3_C6H4-p-N(CH2)4	0.283223	-1274.28			0.280187	-1274.41	19.66	20.95
1062	1062_r2r4_HC=N-CH2CH(CH3)2_NHC6H4-OCH3_CH2CH(CH3)2	0.426433	-1321.68			0.423082	-1321.78	17.96	17.02
1063	1063_r2r4_N(CH2)4_CH2N(CH3)2_CH3	0.301714	-936.852			0.297639	-936.943	29.73	27.58
1064	1064_r1r5_OCH3_NO2_CH2CH(CH3)2	0.213337	-989.182			0.210131	-989.305	38.58	38.35
1065	1065_r1r4_CHO_CO-N(CH3)2_CH3	0.186252	-912.858			0.183408	-912.978	35.06	40.99
1066	1066_r1r4_CHO2(CH2)2_HC=N-CH2CH(CH3)2_C6H5	0.34279	-1261.69			0.339997	-1261.81	18.01	19.59
1067	1067_r1r5_OCH3_CH2N(CH2)4_CH3	0.261611	-917.415	0.262341	-917.398	0.258423	-917.515	17.6	20.93	22.01
1068	1068_r1r4_NHCH3_CH3_C6H5	0.219547	-877.918			0.215062	-878.016	37.97	4.67
1069	1069_r1r4_CN_N(CH2)4_C6H4-p-NO2	0.251755	-1252.01			0.247569	-1252.13	20.45	20.19
1070	1070_r2r4_OCH3_NHC6H4-OCH3_C6H4-p-NO2	0.300038	-1463.79			0.296388	-1463.9	16.65	18.71
1071	1071_r1r4_HN-CO(CH3)_NO2_C6H4-p-N(CH2)4	0.302149	-1367.77			0.299789	-1367.91	18.42	18.6
1072	1072_r2r4_OCH3_CN_C6H4-p-NO2	0.178834	-1155.17			0.175524	-1155.3	23.94	24.01
1073	1073_r1r2_OCH3_CO-N(CH2)4_C6H4-p-NO2	0.291069	-1387.61			0.28696	-1387.73	15.73	15.75
1074	1074_r1r2_NHC6H4-OCH3_CO-N(CH3)2_CH3	0.29849	-1200.39			0.294917	-1200.5	22.58	20
1075	1075_r1r2_CO-N(CH2)4_CH3_C6H4-p-NO2	0.287621	-1312.43			0.283512	-1312.54	18.01	17.53
1076	1076_r1r2_N(CH2)4_CHO_phenylN(CH2)4	0.36493	-1279.93			0.361916	-1280.04	19.9	19.98
1077	1077_r1r4_CH3_CO-N(CH3)2_C6H5	0.253163	-1030.54			0.250064	-1030.64	27.04	25.94
1078	1078_r2r4_3-py_CHO_CH3	0.174514	-912.606			0.171739	-912.73	43.19	41.97
1079	1079_r1r2_NHCH3_HN-CO(CH3)_CH3	0.193984	-854.915	0.195544	-854.895	0.191581	-855.017	25.31	30.34	38.68
1080	1080_r1r4_CN_NHCH3_CH2CH(CH3)2	0.222159	-857.067			0.218274	-857.169	35.43	32.89
1081	1081_r2r4_CO-N(CH2)4_HN-CO(CH3)_C6H4-p-N(CH2)4	0.412931	-1487.95			0.410373	-1488.06	15.1	14.44
1082	1082_r2r4_CH2N(CH2)4_CH2N(CH3)2_CH3	0.326433	-976.146			0.322932	-976.248	27.37	28.45
1083	1083_r1r4_CO-N(CH2)4_CH2N(CH3)2_C6H4-p-NO2	0.356391	-1446.35			0.352541	-1446.47	20.27	19.28
1084	1084_r1r5_OCH3_OCH3_C6H4-p-N(CH2)4	0.313428	-1184.3			0.30991	-1184.4	23.47	21.5
1085	1085_r1r5_CH2OCH3_CN_C6H4-p-NO2	0.204608	-1194.46			0.200967	-1194.59	26.53	24.84
1086	1086_r1r2_HC=N-CH2CH3_3-py_C6H4-p-N(CH2)4	0.361499	-1335.03			0.357872	-1335.14	15.9	16.5
1087	1087_r1r2_CHO2(CH2)2_CH2N(CH2)4_C6H5	0.348217	-1261.68			0.344843	-1261.79	20.02	21.53
1088	1088_r1r2_CHO2(CH2)2_HN-CO(CH3)_CH2CH(CH3)2	0.298524	-1145.28	0.29972	-1145.26	0.29608	-1145.39	11.02	25.12	21.39
1089	1089_r1r4_CO2CH3_CN_C6H5	0.186362	-1064.01			0.183664	-1064.13	34.56	33.63
1090	1090_r1r4_N(CH2)4_CHO2(CH2)2_CH2CH(CH3)2	0.353	-1148.63	0.353975	-1148.61	0.349422	-1148.73	15.6	18.17	20.74
1091	1091_r1r2_NHCH3_CHO_C6H4-p-N(CH2)4	0.303927	-1163.25			0.301297	-1163.37	20.41	20.9
1092	1092_r1r4_NHCH3_CH2OCH3_C6H4-p-NO2	0.248964	-1196.9			0.244752	-1197.02	21.56	18.48
1093	1093_r2r4_CO2CH3_CHO2(CH2)2_CH3	0.207896	-1047.22	0.208389	-1047.2	0.205072	-1047.34	35.75	25.94	34.25
1094	1094_r1r2_OCH3_HN-CO(CH3)_CH2CH(CH3)2	0.261017	-992.683	0.262157	-992.664	0.258871	-992.787	25.19	27.58	25.3
1095	1095_r1r2_CH3_NO2_CH3	0.130259	-796.072			0.127552	-796.201	55.08	26.42
1096	1096_r2r4_CH3_CO2CH3_C6H4-p-NO2	0.214841	-1215.59			0.211139	-1215.71	23.2	22.02
1097	1097_r1r5_NHC6H4-OCH3_NHC6H4-OCH3_C6H5	0.390214	-1545.63			0.386667	-1545.73	14.88	9.89
1098	1098_r1r2_CH3_HC=N-CH2CH3_C6H4-p-N(CH2)4	0.324829	-1127.32			0.321488	-1127.43	18.68	16.58
1099	1099_r1r2_NHC6H4-OCH3_CH2N(CH3)2_C6H4-p-N(CH2)4	0.46764	-1529.37			0.464251	-1529.46	14.98	14.42
1100	1100_r1r5_HN-CO(CH3)_HC=N-CH2CH3_C6H5	0.245365	-1084.67			0.242745	-1084.78	14.06	26.48
1101	1101_r1r2_CO-N(CH2)4_N(CH2)4_phenylN(CH2)4	0.467579	-1491.3			0.46387	-1491.4	13.74	13.34
1102	1102_r1r4_CN_HC=N-CH2CH(CH3)2_CH3	0.224469	-895.134			0.221309	-895.258	22.21	23.32
1103	1103_r1r4_CN_N(CH2)4_phenylN(CH2)4	0.353837	-1258.86			0.34927	-1258.96	16.66	15.9
1104	1104_r1r4_CH2N(CH3)2_CHO_C6H4-p-NO2	0.252667	-1234.99			0.249692	-1235.11	18.69	20.31
1105	1105_r1r2_HC=N-CH2CH3_CH3_C6H4-p-N(CH2)4	0.324733	-1127.32			0.321334	-1127.42	21.9	22.57
1106	1106_r1r2_CO-N(CH3)2_CO-N(CH2)4_CH3	0.288521	-1124.23			0.285339	-1124.33	20.75	21.75
1107	1107_r1r2_CH3_CH3pyrrolidine_CH3	0.258699	-842.217	0.25927	-842.204	0.255211	-842.317	36.45	35.85	36.28
1108	1108_r1r2_HN-CO(CH3)_CH3_C6H4-p-NO2	0.226335	-1195.74			0.222487	-1195.86	26.69	24.98
1109	1109_r1r4_NO2_CH2OCH3_C6H4-p-N(CH2)4	0.309164	-1313.58			0.305835	-1313.7	18.81	14.55
1110	1110_r2r4_3-py_HC=N-CH2CH(CH3)2_C6H5	0.33987	-1241.61			0.336585	-1241.73	23.64	23.95
1111	1111_r2r4_CHO2(CH2)2_3-py_C6H4-p-N(CH2)4	0.384132	-1469.41			0.380604	-1469.52	16.97	15.18
1112	1112_r1r4_CO-N(CH2)4_NHC6H4-OCH3_C6H4-p-NO2	0.380654	-1673.95			0.376695	-1674.07	15.52	14.03
1113	1113_r1r5_CO2CH3_CO-N(CH2)4_CH2CH(CH3)2	0.330308	-1222.7	0.331127	-1222.68	0.326913	-1222.81	24.56	23.64	24.72
1114	1114_r2r4_CH2OCH3_NHC6H4-OCH3_CH2CH(CH3)2	0.358792	-1224.84			0.355072	-1224.93	22.16	20.13
1115	1115_r1r2_CH2N(CH2)4_CO-N(CH3)2_C6H4-p-NO2	0.355616	-1446.35			0.352027	-1446.47	15.08	17.3
1116	1116_r1r2_CH3_CO2CH3_C6H4-p-N(CH2)4	0.31713	-1222.44			0.314349	-1222.55	17.97	16.21
1117	1117_r1r4_OCH3_CHO2(CH2)2_CH2CH(CH3)2	0.279736	-1051.8	0.280279	-1051.78	0.27668	-1051.91	16.7	18.91	19.77
1118	1118_r1r2_CO-N(CH2)4_3-py_CH2CH(CH3)2	0.357716	-1241.89			0.354346	-1242	25.9	22.57
1119	1119_r1r4_CO-N(CH3)2_3-py_C6H4-p-N(CH2)4	0.391819	-1449.59			0.388251	-1449.7	15.4	15.2
1120	1120_r1r2_CO-N(CH2)4_HC=N-CH2CH(CH3)2_CH2CH(CH3)2	0.417813	-1245.5	0.418873	-1245.48	0.414324	-1245.61	20.19	17.43	18.03
1121	1121_r2r4_CN_CHO_C6H4-p-N(CH2)4	0.258282	-1160.81			0.25581	-1160.95	19.62	19.02
1122	1122_r1r4_CH2N(CH2)4_CH3_C6H4-p-NO2	0.305195	-1238.38			0.301691	-1238.5	17.61	18.22
1123	1123_r2r4_CH2OCH3_CO-N(CH3)2_C6H4-p-NO2	0.281784	-1349.52			0.278444	-1349.64	13.26	17.72
1124	1124_r1r2_HC=N-CH2CH3_CH2OCH3_CH3	0.204029	-838.803	0.204784	-838.79	0.200573	-838.909	32.03	34.18	37.53
1125	1125_r1r2_OCH3_CH2N(CH2)4_CH2CH(CH3)2	0.341107	-1035.32	0.34207	-1035.31	0.337835	-1035.42	21.3	22.33	20.13
1126	1126_r1r5_OCH3_NHCH3_C6H4-p-NO2	0.223079	-1157.6			0.218488	-1157.72	29.41	25.21
1127	1127_r1r4_CH3_CHO2(CH2)2_C6H4-p-NO2	0.242992	-1254.85			0.240187	-1254.97	4.13	18.7
1128	1128_r1r2_CH2OCH3_CH3_CH3	0.186494	-745.39	0.187003	-745.377	0.182865	-745.491	47.8	51.41	49.38
1129	1129_r1r2_CHO_CH2OCH3_CH3	0.166946	-819.384	0.167522	-819.369	0.16383	-819.5	39.94	38.66	42.99
1130	1130_r1r2_CHO_CO2CH3_CH3	0.147847	-893.418	0.147744	-893.397	0.144905	-893.538	34.94	45.58	29.81
1131	1131_r2r4_N(CH2)4_HN-CO(CH3)_CH3	0.255301	-971.605	0.255496	-971.578	0.251671	-971.7	39.03	35.9	29.05
1132	1132_r2r4_CO2CH3_NO2_CH2CH(CH3)2	0.219984	-1102.51			0.217467	-1102.65	23.98	26.09
1134	1134_r1r5_HC=N-CH2CH(CH3)2_NO2_NO2benzene	0.274851	-1403.56			0.271824	-1403.69	16.78	19.33
1135	1135_r1r5_OCH3_CO-N(CH3)2_C6H5	0.257043	-1105.73			0.253962	-1105.84	33.69	33.38
1136	1136_r1r4_CO-N(CH2)4_CHO_CH3	0.221205	-990.258	0.221578	-990.233	0.218582	-990.384	29.95	31.28	33.44
1137	1137_r1r4_CH2OCH3_HN-CO(CH3)_C6H5	0.256387	-1105.75			0.253489	-1105.85	19.62	24.63
1138	1138_r1r2_CHO2(CH2)2_CHO_C6H5	0.226541	-1124.35			0.22405	-1124.48	15.26	29.17
1139	1139_r1r2_CO2CH3_NO2_NO2benzene	0.188271	-1380.76			0.185527	-1380.9	24.62	22.13
1140	1140_r1r5_NHCH3_NHCH3_C6H4-p-NO2	0.234607	-1137.75			0.229367	-1137.86	28.66	18.77
1141	1141_r1r4_HC=N-CH2CH3_CO-N(CH3)2_C6H4-p-NO2	0.271058	-1328.44			0.267685	-1328.56	19.96	20.57
1142	1142_r1r2_CO-N(CH3)2_CO-N(CH3)2_C6H4-p-N(CH2)4	0.403452	-1449.84			0.400048	-1449.95	18.02	15.69
1143	1143_r1r2_HC=N-CH2CH(CH3)2_NHCH3_C6H5	0.31828	-1089.25			0.314978	-1089.35	19.4	20.27
1144	1144_r1r4_CO2CH3_HN-CO(CH3)_C6H5	0.237305	-1179.78			0.234775	-1179.89	19.81	26.34
1145	1145_r1r5_CN_CHO_CH2CH(CH3)2	0.1881	-875.711			0.184689	-875.84	40.39	38.62
1146	1146_r2r4_N(CH2)4_3-py_C6H5	0.318663	-1202.31			0.315088	-1202.41	25.36	19.95
1147	1147_r2r4_CH3_CH2N(CH3)2_CH2CH(CH3)2	0.303654	-882.737			0.299953	-882.838	30.23	27.45
1148	1148_r1r4_NO2_CO-N(CH2)4_CH2CH(CH3)2	0.293769	-1199.34			0.290971	-1199.47	27.14	26.39
1149	1149_r1r2_NHCH3_CN_C6H5	0.191789	-930.826			0.188676	-930.943	31.83	30.7
1150	1150_r1r5_OCH3_HC=N-CH2CH(CH3)2_CH3	0.257269	-917.424	0.257943	-917.407	0.254001	-917.53	23.15	25.23	23.78
1151	1151_r2r4_NHCH3_CH2N(CH3)2_C6H5	0.288776	-1011.85			0.285771	-1011.94	28.39	27.41
1152	1152_r1r4_OCH3_OCH3_C6H4-p-NO2	0.211364	-1177.46			0.207597	-1177.58	26.35	26.37
1153	1153_r1r2_HC=N-CH2CH3_HN-CO(CH3)_C6H4-p-NO2	0.245438	-1289.16			0.241348	-1289.28	20.38	19.73
1154	1154_r1r5_CO-N(CH2)4_CH2N(CH2)4_CH2CH(CH3)2	0.421719	-1245.49	0.422923	-1245.47	0.418339	-1245.6	14.53	14.37	15.3
1155	1155_r1r4_CN_CH3_C6H4-p-N(CH2)4	0.27654	-1086.82			0.272704	-1086.93	22.67	22.16
1156	1156_r1r4_OCH3_CO2CH3_C6H4-p-N(CH2)4	0.320648	-1297.64			0.317605	-1297.76	19.07	19.27
1157	1157_r1r2_HN-CO(CH3)_CO2CH3_C6H5	0.238556	-1179.78			0.235429	-1179.9	28.74	23.14
1158	1158_r1r4_CHO_HN-CO(CH3)_C6H4-p-N(CH2)4	0.309551	-1276.59			0.307049	-1276.7	16.11	18.41
1159	1159_r2r4_CH2OCH3_CO-N(CH3)2_CH3	0.233917	-953.358			0.230898	-953.462	23.15	28.39
1160	1160_r1r5_CH2OCH3_CH2N(CH2)4_C6H5	0.336091	-1148.38			0.333025	-1148.49	15.69	17.39
1161	1161_r2r4_N(CH2)4_NHC6H4-OCH3_C6H4-p-NO2	0.373206	-1560.62			0.368174	-1560.73	11.67	1.6
1162	1162_r2r4_HC=N-CH2CH(CH3)2_CH2N(CH3)2_C6H4-p-N(CH2)4	0.47144	-1379.16			0.468145	-1379.27	12.05	13.69
1163	1163_r1r4_HC=N-CH2CH(CH3)2_CH2N(CH3)2_CH3	0.321799	-976.153			0.318385	-976.259	20.38	21.17
1164	1164_r1r2_CH3_CH3pyrrolidine_C6H4-p-N(CH2)4	0.408521	-1245.23			0.405149	-1245.33	16.97	14.73
1165	1165_r1r5_CH2OCH3_CO-N(CH3)2_C6H4-p-NO2	0.282095	-1349.52			0.278397	-1349.64	22.53	22.07
1166	1166_r1r4_CHO2(CH2)2_NO2_CH3	0.17045	-1023.87			0.16794	-1024	29.65	30.92
1167	1167_r1r2_N(CH2)4_HN-CO(CH3)_CH3	0.255715	-971.593	0.256113	-971.571	0.251957	-971.694	40.97	43.85	41.38
1168	1168_r1r2_CHO_NO2_C6H5	0.159291	-1061.73			0.156966	-1061.88	33.03	33.62
1169	1169_r1r4_CHO2(CH2)2_3-py_CH2CH(CH3)2	0.313753	-1184.32			0.309281	-1184.43	27.39	19.37
1170	1170_r1r5_CH3_CH3pyrrolidine_C6H5	0.306375	-1033.89			0.303464	-1033.99	18.77	18.57
1171	1171_r1r2_CH2N(CH2)4_H_C6H5	0.281369	-994.582			0.27814	-994.686	17.55	17.1
1172	1172_r1r4_CN_3-py_CH3	0.164052	-891.519			0.161106	-891.639	44.11	42.43
1173	1173_r1r5_CH3_NO2_C6H4-p-N(CH2)4	0.279459	-1199.08			0.276451	-1199.21	23.29	22.79
1174	1174_r1r4_CO-N(CH2)4_CO2CH3_CH2CH(CH3)2	0.330524	-1222.71	0.331433	-1222.68	0.327552	-1222.82	25.52	27.27	28.71
1175	1175_r1r2_H_CHO2(CH2)2_C6H4-p-N(CH2)4	0.320956	-1222.39			0.317813	-1222.5	13.88	10.69
1176	1176_r1r2_HC=N-CH2CH(CH3)2_CO2CH3_CH2CH(CH3)2	0.344408	-1148.67	0.345562	-1148.65	0.340545	-1148.78	24.17	25.15	23.97
1177	1177_r1r2_CO-N(CH3)2_CHO2(CH2)2_CH3	0.245422	-1066.65			0.242201	-1066.76	16.56	28.31
1178	1178_r1r2_CN_CO-N(CH3)2_CH3	0.175721	-891.77			0.172622	-891.888	40.18	43.48
1179	1179_r1r2_OCH3_H_CH2CH(CH3)2	0.214347	-784.701	0.21469	-784.684	0.210981	-784.803	42.66	39.89	42.04
1180	1180_r1r4_N(CH2)4_CH2OCH3_CH2CH(CH3)2	0.342071	-1035.33	0.342953	-1035.32	0.338246	-1035.43	26.4	23.08	26.55
1181	1181_r1r2_CH2N(CH3)2_CO-N(CH2)4_C6H4-p-NO2	0.356724	-1446.35			0.352563	-1446.47	14.43	12
1182	1182_r1r2_N(CH2)4_CHO2(CH2)2_C6H5	0.323391	-1222.38			0.319906	-1222.48	21.05	13.1
1183	1183_r1r2_H_CN_CH2CH(CH3)2	0.1816	-762.412			0.178563	-762.531	35.53	34.4
1184	1184_r1r2_CO-N(CH2)4_CH2N(CH3)2_C6H4-p-NO2	0.356582	-1446.35			0.352687	-1446.47	18.32	18.99
1185	1185_r1r2_CH2OCH3_CO2CH3_C6H4-p-NO2	0.244771	-1330.08			0.241372	-1330.21	20.45	20.52
1186	1186_r1r5_CH2N(CH3)2_CO-N(CH3)2_C6H4-p-NO2	0.320328	-1368.95			0.316568	-1369.07	21.99	22.04
1187	1187_r1r2_NO2_CH2N(CH2)4_C6H4-p-N(CH2)4	0.382772	-1410.4			0.37885	-1410.52	18.06	16.9
1188	1188_r2r4_CN_NHCH3_C6H5	0.191323	-930.83			0.187723	-930.94	32.56	32.16
1189	1189_r1r4_3-py_CH2OCH3_CH3	0.222665	-953.104			0.219242	-953.211	31.94	24.18
1190	1190_r1r4_HC=N-CH2CH3_NHC6H4-OCH3_CH3	0.267102	-1085.84			0.262642	-1085.94	21.93	15.67
1191	1191_r1r5_HC=N-CH2CH(CH3)2_CH2N(CH3)2_C6H4-p-NO2	0.369014	-1372.31			0.365174	-1372.43	15.7	15.24
1192	1192_r1r4_CO2CH3_CHO_CH2CH(CH3)2	0.227652	-1011.34	0.227914	-1011.32	0.224912	-1011.46	36.18	32.29	34.18
1193	1193_r1r4_CHO2(CH2)2_CO-N(CH2)4_C6H5	0.329547	-1335.73			0.326796	-1335.84	20.96	23.75
1194	1194_r1r4_3-py_NHCH3_C6H4-p-NO2	0.256502	-1290.12			0.252355	-1290.24	23.37	23.39
1195	1195_r1r4_HC=N-CH2CH3_N-isobutylethanHC=N-CH2CH3_C6H4-p-N(CH2)4	0.422078	-1338.65			0.418706	-1338.77	16.89	16.2
1196	1196_r1r2_CN_HC=N-CH2CH3_C6H4-p-N(CH2)4	0.295577	-1180.23			0.292247	-1180.35	17.86	18.17
1197	1197_r1r4_HN-CO(CH3)_CH2N(CH3)2_CH2CH(CH3)2	0.32652	-1051.42			0.323357	-1051.53	25.67	28.42
1199	1199_r1r2_CO2CH3_CO-N(CH3)2_C6H4-p-NO2	0.262821	-1423.55			0.25883	-1423.68	15.81	10.84
1200	1200_r1r2_NHC6H4-OCH3_HC=N-CH2CH3_CH3	0.268114	-1085.84			0.264789	-1085.95	29.99	30.82
1201	1201_r2r4_CN_HC=N-CH2CH3_CH2CH(CH3)2	0.225277	-895.136			0.222134	-895.261	33.07	31.54
1202	1202_r2r4_CH2OCH3_NO2_NO2benzene	0.206829	-1306.73			0.203965	-1306.87	22.69	22.67
1203	1203_r1r5_CO2CH3_NHC6H4-OCH3_CH3	0.259646	-1180.96			0.256753	-1181.06	22.36	20.14
1204	1204_r1r2_H_NHCH3_CH3	0.146141	-646.936	0.146149	-646.917	0.142772	-647.028	62.14	63.59	53.75
1205	1205_r1r5_CH3_CN_C6H4-p-NO2	0.174743	-1079.97			0.171153	-1080.09	32.26	32.45
1206	1206_r2r4_NO2_HC=N-CH2CH3_CH3	0.148205	-889.486			0.145147	-889.621	42.15	37.31
1208	1208_r1r4_CN_CO-N(CH3)2_C6H5	0.224416	-1083.44			0.221891	-1083.56	28.98	29.79
1209	1209_r1r2_NHC6H4-OCH3_CHO2(CH2)2_C6H4-p-NO2	0.338086	-1616.38			0.334389	-1616.5	14.91	16.09
1210	1210_r1r5_N(CH2)4_HC=N-CH2CH(CH3)2_CH2CH(CH3)2	0.410438	-1132.17	0.41149	-1132.15	0.406724	-1132.27	20.64	20.31	19.95
1211	1211_r1r2_CH2OCH3_HC=N-CH2CH3_C6H4-p-N(CH2)4	0.354625	-1241.82			0.351238	-1241.93	16.94	16.53
1212	1212_r2r4_CHO2(CH2)2_CH2OCH3_CH3	0.226511	-973.184	0.226941	-973.165	0.223314	-973.288	35.75	35.96	34.86
1214	1214_r1r2_CHO2(CH2)2_N(CH2)4_C6H4-p-NO2	0.322783	-1426.88			0.318671	-1426.99	19.78	18.17
1215	1215_r1r2_CN_CO-N(CH2)4_CH2CH(CH3)2	0.290848	-1087.08			0.287612	-1087.2	26.58	26.5
1216	1216_r2r4_HC=N-CH2CH(CH3)2_CH2N(CH3)2_CH2CH(CH3)2	0.401012	-1094.06			0.397619	-1094.17	20.17	19.35
1217	1217_r2r4_OCH3_3-py_C6H4-p-NO2	0.244779	-1309.97			0.241049	-1310.09	20.23	20.55
1218	1218_r1r2_CHO_CH3_C6H4-p-N(CH2)4	0.287697	-1107.9			0.284573	-1108.02	22.69	21.3
1219	1219_r1r5_3-py_HN-CO(CH3)_CH3	0.215579	-1007.29			0.212507	-1007.4	19.72	17.76
1220	1220_r1r4_CHO_CO2CH3_CH3	0.148205	-893.425	0.148694	-893.407	0.145379	-893.552	37.77	42.75	40.2
1221	1221_r1r2_CO2CH3_HN-CO(CH3)_CH3	0.189439	-988.105	0.190264	-988.085	0.186469	-988.214	30.39	36	32.5
1222	1222_r1r4_HN-CO(CH3)_CO2CH3_CH3	0.189494	-988.114	0.190219	-988.093	0.186543	-988.231	25.75	35.68	33.35
1223	1223_r1r4_HC=N-CH2CH3_CH3_C6H4-p-NO2	0.221668	-1120.48			0.217794	-1120.6	26.38	26.17
1224	1224_r1r2_NHC6H4-OCH3_NO2_C6H5	0.271778	-1349.27			0.269109	-1349.41	19.25	20.18
1225	1225_r1r4_HN-CO(CH3)_HC=N-CH2CH(CH3)2_C6H4-p-NO2	0.323716	-1407.07			0.320232	-1407.2	18.85	17.19
1226	1226_r1r4_NHCH3_N(CH2)4_C6H4-p-NO2	0.295949	-1254.45			0.291873	-1254.56	20.99	19.97
1227	1227_r2r4_CHO2(CH2)2_CHO_C6H4-p-N(CH2)4	0.328133	-1335.7			0.325841	-1335.82	18.26	18.08
1228	1228_r1r4_HN-CO(CH3)_CHO_C6H5	0.20843	-1065.25			0.205975	-1065.38	29.46	31.62
1229	1229_r1r2_HC=N-CH2CH(CH3)2_CH2OCH3_C6H4-p-NO2	0.33048	-1352.88			0.326867	-1353	12.5	12.72
1230	1230_r1r4_OCH3_NHCH3_CH3	0.174981	-761.442	0.174874	-761.419	0.171571	-761.533	55.85	53.36	48.18
1231	1231_r1r2_NHCH3_NO2_C6H5	0.194747	-1043.09			0.191697	-1043.22	29.37	32.42
1232	1232_r2r4_CHO2(CH2)2_NHC6H4-OCH3_C6H4-p-NO2	0.338029	-1616.39			0.334081	-1616.5	18.46	17.27
1233	1233_r1r4_OCH3_CO-N(CH2)4_CH3	0.24389	-991.458	0.244566	-991.434	0.241271	-991.565	23.46	31.42	28.26
1234	1234_r1r4_CN_N(CH2)4_CH2CH(CH3)2	0.28343	-973.758			0.278902	-973.859	29.17	26.84
1235	1235_r1r2_CHO2(CH2)2_3-py_C6H4-p-N(CH2)4	0.384236	-1469.41			0.38137	-1469.52	16.14	15.65
1236	1236_r1r5_HC=N-CH2CH(CH3)2_HC=N-CH2CH3_CH3	0.272185	-935.641	0.273012	-935.627	0.268035	-935.749	20.92	24.3	21.93
1237	1237_r1r4_CHO2(CH2)2_NHCH3_C6H4-p-NO2	0.259705	-1310.2			0.255431	-1310.32	22.06	23.21
1238	1238_r1r4_CH2N(CH2)4_NHCH3_C6H5	0.321977	-1089.24			0.318798	-1089.33	19.96	21.11
1239	1239_r1r2_CHO_CH2OCH3_C6H4-p-N(CH2)4	0.316931	-1222.4			0.313884	-1222.51	17.68	16.69
1240	1240_r1r5_HC=N-CH2CH3_CHO_C6H5	0.204613	-989.98			0.201668	-990.103	36.67	37.14
1241	1241_r1r5_CO2CH3_CHO_CH3	0.148107	-893.419	0.14834	-893.401	0.144656	-893.54	43.1	32.86	38.93
1242	1242_r1r5_NHCH3_CH2N(CH3)2_CH2CH(CH3)2	0.319006	-938.083			0.315451	-938.179	24.58	29.6
1243	1243_r1r4_CHO2(CH2)2_NHC6H4-OCH3_CH2CH(CH3)2	0.369008	-1338.13			0.363701	-1338.23	15.06	5.17
1244	1244_r1r5_CO2CH3_CHO2(CH2)2_C6H5	0.255558	-1238.89			0.252328	-1239	19.4	23.54
1245	1245_r1r2_NHC6H4-OCH3_CHO_CH2CH(CH3)2	0.310911	-1184.34			0.308227	-1184.46	19.36	23.66
1246	1246_r1r2_CHO_NO2_CH3	0.110667	-870.061			0.108229	-870.202	35.67	54.94
1247	1247_r2r4_3-py_HC=N-CH2CH3_C6H4-p-N(CH2)4	0.361825	-1335.04			0.35832	-1335.15	16.86	15.86
1248	1248_r1r2_CH2OCH3_N(CH2)4_CH3	0.263513	-917.418	0.264203	-917.402	0.259504	-917.512	28.85	32.65	27.98
1249	1249_r1r2_CO-N(CH3)2_CO2CH3_CH2CH(CH3)2	0.294934	-1145.31			0.291267	-1145.42	24.01	14.53
1250	1250_r1r2_CO-N(CH3)2_HC=N-CH2CH3_C6H4-p-NO2	0.270561	-1328.44			0.267173	-1328.57	20	20.44
1251	1251_r1r2_CH2N(CH2)4_CO-N(CH2)4_C6H5	0.392164	-1319.26			0.3893	-1319.36	12.72	19.59
1252	1252_r1r4_NHCH3_NO2_NO2benzene	0.193353	-1247.59			0.190096	-1247.72	24.74	25.86
1253	1253_r1r2_CO-N(CH3)2_NO2_NO2benzene	0.225822	-1400.2			0.223173	-1400.34	21.79	22.12
1254	1254_r1r4_CH2N(CH2)4_CH2N(CH2)4_CH2CH(CH3)2	0.44048	-1171.45	0.441528	-1171.44	0.436939	-1171.55	14.34	16.11	14.33
1255	1255_r1r4_NHCH3_CO2CH3_C6H5	0.230935	-1066.45			0.227207	-1066.56	29.63	23.77
1256	1256_r1r2_CO-N(CH2)4_CN_C6H4-p-N(CH2)4	0.360962	-1372.18			0.357778	-1372.3	14.73	11.61
1257	1257_r1r4_OCH3_CH3_CH2CH(CH3)2	0.238637	-824.009	0.238988	-823.992	0.23559	-824.108	37.59	34.02	29.16
1258	1258_r1r2_CO-N(CH3)2_CO2CH3_C6H5	0.263675	-1219.07			0.260668	-1219.19	21.79	24.02
1259	1259_r1r4_CHO2(CH2)2_HC=N-CH2CH3_C6H4-p-NO2	0.263089	-1348.27			0.259687	-1348.39	22.11	21.93
1260	1260_r1r5_CHO2(CH2)2_CHO_C6H4-p-NO2	0.225904	-1328.85			0.222622	-1328.97	23.41	23.98
1261	1261_r1r2_3-py_CO-N(CH3)2_C6H5	0.29039	-1238.25			0.287209	-1238.36	24.2	23.08
1262	1262_r1r2_OCH3_HC=N-CH2CH3_CH2CH(CH3)2	0.25728	-917.417	0.25809	-917.403	0.254477	-917.531	28.1	29.04	28.93
1263	1263_r1r2_CHO2(CH2)2_NHC6H4-OCH3_CH3	0.290019	-1220.22			0.286611	-1220.32	21.95	14.79
1264	1264_r1r4_CO-N(CH3)2_N(CH2)4_C6H4-p-NO2	0.329245	-1407.07			0.325239	-1407.18	19.17	18.74
1265	1265_r1r4_3-py_HN-CO(CH3)_C6H5	0.264333	-1198.96			0.261749	-1199.07	25.77	28.32
1266	1266_r1r5_CHO2(CH2)2_CH2N(CH2)4_CH2CH(CH3)2	0.377624	-1187.92	0.378757	-1187.91	0.373884	-1188.03	9.94	8.22	12.81
1267	1267_r2r4_CO-N(CH2)4_HN-CO(CH3)_CH3	0.263406	-1084.94	0.26401	-1084.92	0.260568	-1085.05	27.91	32.87	26.27
1268	1268_r1r2_CH3_3-py_C6H4-p-NO2	0.241025	-1234.77			0.237369	-1234.89	19.2	19.06
1269	1269_r1r2_OCH3_NO2_C6H5	0.181753	-1062.93			0.178513	-1063.06	32.68	31.44
1270	1270_r1r4_NHCH3_NHCH3_CH2CH(CH3)2	0.265974	-859.501	0.266453	-859.482	0.262649	-859.591	34.43	31.25	32
1271	1271_r1r2_CH2N(CH3)2_CH2N(CH2)4_C6H5	0.375912	-1167.82			0.372433	-1167.92	23.58	22.79
1272	1272_r2r4_CH3_OCH3_C6H4-p-N(CH2)4	0.309522	-1109.11			0.30605	-1109.21	20.29	19.5
1273	1273_r1r2_HN-CO(CH3)_3-py_C6H4-p-NO2	0.263462	-1403.45			0.259926	-1403.57	17.89	17.56
1274	1274_r1r2_HC=N-CH2CH3_CH2OCH3_C6H5	0.252462	-1030.48			0.248971	-1030.58	22.95	22.87
1275	1275_r1r2_CN_3-py_CH2CH(CH3)2	0.244139	-1009.43			0.24048	-1009.55	27.79	26.73
1276	1276_r2r4_CO2CH3_NHC6H4-OCH3_C6H4-p-N(CH2)4	0.410351	-1583.97			0.406787	-1584.08	15.85	13.24
1277	1277_r1r2_OCH3_HC=N-CH2CH3_C6H4-p-NO2	0.225396	-1195.67			0.221834	-1195.79	20.23	19.87
1278	1278_r2r4_CH3_HN-CO(CH3)_C6H4-p-N(CH2)4	0.32872	-1202.59			0.325369	-1202.69	19.02	17.57
1279	1279_r1r2_CH2N(CH2)4_HC=N-CH2CH3_CH2CH(CH3)2	0.356854	-1053.55	0.357276	-1053.53	0.353479	-1053.66	23.14	28.81	15.9
1280	1280_r1r2_CH3_NHC6H4-OCH3_C6H5	0.297341	-1184.1			0.293698	-1184.2	14.7	14.6
1281	1281_r1r4_3-py_CHO2(CH2)2_C6H4-p-NO2	0.281094	-1462.57			0.27711	-1462.69	11.08	5.93
1282	1282_r1r5_N(CH2)4_HN-CO(CH3)_C6H5	0.303978	-1163.28			0.301248	-1163.38	18.76	32.46
1283	1283_r1r4_CO2CH3_CH2N(CH3)2_C6H4-p-N(CH2)4	0.385084	-1356.37			0.381394	-1356.47	19.07	16.15
1284	1284_r2r4_HC=N-CH2CH(CH3)2_CHO_C6H4-p-N(CH2)4	0.384965	-1319.23			0.38237	-1319.36	16.52	15.32
1285	1285_r1r5_CH3_HN-CO(CH3)_C6H5	0.226634	-991.253			0.224103	-991.36	19.43	30.34
1286	1286_r1r4_HC=N-CH2CH3_CH3_C6H5	0.222596	-915.986			0.219107	-916.093	36.49	36.17
1287	1287_r2r4_N(CH2)4_CHO_CH3	0.214699	-876.929	0.215265	-876.909	0.211189	-877.036	44.39	39.99	44.78
1288	1288_r2r4_OCH3_CHO_CH2CH(CH3)2	0.220691	-898.008	0.221201	-897.989	0.217988	-898.126	34.68	32.65	34.66
1289	1289_r2r4_NHC6H4-OCH3_NHC6H4-OCH3_C6H4-p-NO2	0.389528	-1750.12			0.385115	-1750.23	14.85	10.44
1290	1290_r1r5_3-py_CH2N(CH2)4_CH3	0.295239	-1049.93			0.292035	-1050.03	21.22	22.05
1291	1291_r2r4_3-py_NO2_C6H5	0.215504	-1195.46			0.212841	-1195.59	27.9	27.7
1292	1292_r1r4_CHO_CH3_CH2CH(CH3)2	0.216402	-822.806	0.217007	-822.791	0.213607	-822.921	38.79	37.74	38.78
1293	1293_r2r4_N(CH2)4_CN_CH2CH(CH3)2	0.284124	-973.757			0.280579	-973.862	28.18	28.29
1294	1294_r2r4_CO2CH3_CO-N(CH2)4_C6H4-p-N(CH2)4	0.400057	-1507.8			0.398023	-1507.92	5.37	14.92
1295	1295_r1r2_CH2OCH3_CO-N(CH3)2_C6H5	0.282795	-1145.03			0.279676	-1145.14	24.42	26.75
1296	1296_r1r5_HC=N-CH2CH(CH3)2_HC=N-CH2CH3_C6H5	0.320715	-1127.31			0.316175	-1127.42	17.49	18.47
1297	1297_r1r4_CO2CH3_HC=N-CH2CH(CH3)2_C6H4-p-NO2	0.311912	-1426.92			0.308359	-1427.04	19.34	17.59
1298	1298_r2r4_CN_NHCH3_C6H4-p-NO2	0.190684	-1135.32			0.18695	-1135.44	24.68	24.55
1299	1299_r1r5_HC=N-CH2CH3_CO-N(CH3)2_C6H4-p-N(CH2)4	0.373348	-1335.29			0.36975	-1335.4	20.03	20.38
1300	1300_r1r2_NHC6H4-OCH3_NHCH3_C6H4-p-NO2	0.312259	-1443.93			0.308173	-1444.05	17.68	16.31
1301	1301_r1r2_CHO_NHC6H4-OCH3_C6H5	0.279667	-1258.1			0.276715	-1258.22	16.89	15.51
1302	1302_r1r2_CO-N(CH2)4_OCH3_CH2CH(CH3)2	0.323108	-1109.37	0.324019	-1109.35	0.319609	-1109.47	16.07	21.68	25.77
1303	1303_r1r5_CHO2(CH2)2_HC=N-CH2CH3_C6H5	0.263325	-1143.78			0.260127	-1143.89	17.9	23.81
1304	1304_r1r5_CH3_HC=N-CH2CH(CH3)2_CH2CH(CH3)2	0.332773	-960.138	0.333728	-960.125	0.328992	-960.243	16.41	14.04	17.77
1305	1305_r1r2_CH2OCH3_OCH3_C6H4-p-N(CH2)4	0.340013	-1223.6			0.336365	-1223.7	20.48	20.26
1306	1306_r1r2_CH2N(CH3)2_OCH3_C6H4-p-N(CH2)4	0.37852	-1243.03			0.374998	-1243.13	18.77	18.7
1307	1307_r2r4_CN_HC=N-CH2CH3_C6H4-p-N(CH2)4	0.295616	-1180.23			0.292534	-1180.36	19.57	19.42
1308	1308_r1r5_CO-N(CH2)4_CH2N(CH3)2_CH3	0.307689	-1050.19			0.304742	-1050.29	20.37	22.81
1309	1309_r1r5_3-py_NHC6H4-OCH3_CH3	0.286102	-1200.14			0.282668	-1200.24	19.47	15.41
1310	1310_r1r4_CO-N(CH3)2_CN_C6H4-p-NO2	0.223594	-1287.93			0.220375	-1288.06	24.09	23.69
1311	1311_r2r4_CO-N(CH2)4_3-py_C6H4-p-N(CH2)4	0.427753	-1526.99			0.424128	-1527.1	13.9	7.61
1312	1312_r1r2_OCH3_CH3_C6H4-p-N(CH2)4	0.308943	-1109.1			0.305499	-1109.2	20.05	22.38
1313	1313_r1r5_HN-CO(CH3)_NHC6H4-OCH3_CH3	0.270921	-1161.11			0.268586	-1161.21	21	19.25
1314	1314_r1r4_CO2CH3_CHO_C6H4-p-N(CH2)4	0.298066	-1296.43			0.295504	-1296.56	21.88	20.75
1315	1315_r1r2_CO-N(CH2)4_CH3_CH2CH(CH3)2	0.319472	-1034.17	0.320511	-1034.15	0.315632	-1034.28	24.81	20.51	29.74
1316	1316_r1r2_CHO_NO2_NO2benzene	0.158331	-1266.22			0.15594	-1266.37	23.59	25.21
1317	1317_r1r5_OCH3_NO2_NO2benzene	0.18147	-1267.43			0.178139	-1267.56	29.34	29.52
1318	1318_r1r4_CH2N(CH2)4_N(CH2)4_CH2CH(CH3)2	0.414129	-1132.17	0.415454	-1132.15	0.409926	-1132.26	20.25	16.91	22.88
1319	1319_r1r4_OCH3_NO2_NO2benzene	0.181367	-1267.44			0.178671	-1267.58	25.08	26.27
1320	1320_r2r4_CHO2(CH2)2_N(CH2)4_CH3	0.274528	-1030.72	0.275147	-1030.7	0.270856	-1030.81	33.94	36.49	35.4
1321	1321_r1r4_NHC6H4-OCH3_NHCH3_C6H4-p-N(CH2)4	0.413999	-1450.78			0.411115	-1450.87	15.52	16.68
1322	1322_r1r2_CH2N(CH2)4_CH3_C6H5	0.307395	-1033.89			0.303725	-1033.99	24.54	22.16
1323	1323_r2r4_HN-CO(CH3)_NO2_CH3	0.151687	-964.754			0.149421	-964.889	7.93	26.11
1324	1324_r1r4_CO-N(CH2)4_N(CH2)4_phenylN(CH2)4	0.466971	-1491.31			0.463057	-1491.4	16.57	14.95
1325	1325_r1r5_CO2CH3_3-py_CH3	0.203986	-1027.14			0.200247	-1027.25	37.94	28.5
1326	1326_r1r5_CN_CH2N(CH3)2_C6H5	0.243483	-1009.41			0.240349	-1009.52	27.37	23.31
1327	1327_r2r4_CO-N(CH2)4_HC=N-CH2CH3_CH3	0.25834	-1009.68	0.259087	-1009.65	0.255698	-1009.79	21.74	33.21	31.91
1328	1328_r1r2_CN_CH3_C6H5	0.175505	-875.48			0.172196	-875.596	39.7	38.31
1329	1329_r1r4_CH2OCH3_HC=N-CH2CH3_C6H5	0.252783	-1030.48			0.249577	-1030.6	29.38	26.87
1330	1330_r1r2_HC=N-CH2CH(CH3)2_H_C6H5	0.276929	-994.59			0.27369	-994.699	18.95	21.48
1331	1331_r2r4_CH2OCH3_HC=N-CH2CH(CH3)2_CH3	0.283034	-956.719	0.283789	-956.702	0.279865	-956.829	17.22	19.39	18.99
1332	1332_r1r2_HC=N-CH2CH(CH3)2_CHO2(CH2)2_C6H4-p-N(CH2)4	0.444762	-1473.02			0.441325	-1473.13	12.76	15.12
1333	1333_r1r4_CHO_CH3_C6H4-p-NO2	0.184453	-1101.06			0.18141	-1101.18	28.31	28.55
1334	1334_r2r4_CH3_HC=N-CH2CH(CH3)2_C6H4-p-NO2	0.301303	-1238.39			0.297797	-1238.51	11.82	14.82
1335	1335_r1r4_CH2N(CH2)4_NHC6H4-OCH3_C6H5	0.399501	-1395.42			0.395908	-1395.52	16.48	14.51
1336	1336_r1r5_CH3_N(CH2)4_phenylN(CH2)4	0.382729	-1205.94			0.379187	-1206.03	23.67	21.65
1337	1337_r2r4_N(CH2)4_HC=N-CH2CH(CH3)2_CH2CH(CH3)2	0.410056	-1132.17	0.411238	-1132.15	0.406187	-1132.27	15.64	16.85	19.55
1338	1338_r1r4_N(CH2)4_CO-N(CH3)2_C6H4-p-NO2	0.329634	-1407.06			0.325735	-1407.17	20.6	19.98
1339	1339_r1r2_NO2_H_CH3	0.104788	-756.761			0.101657	-756.888	55.95	58.48
1340	1340_r2r4_HC=N-CH2CH(CH3)2_NO2_CH2CH(CH3)2	0.306902	-1125.31			0.303449	-1125.45	19.33	8.84
1342	1342_r1r2_CHO_CH2OCH3_C6H4-p-NO2	0.214662	-1215.55			0.211278	-1215.67	21.11	19.89
1343	1343_r1r4_CO-N(CH2)4_CN_CH3	0.211035	-969.169			0.208196	-969.291	29.78	33.16
1344	1344_r2r4_CHO_CO-N(CH3)2_C6H5	0.234476	-1104.53			0.231971	-1104.66	27.47	28.28
1345	1345_r1r5_CHO2(CH2)2_CH2N(CH2)4_C6H4-p-N(CH2)4	0.448067	-1473.02			0.445215	-1473.12	10.36	13.9
1346	1346_r1r4_HC=N-CH2CH3_CH2OCH3_C6H4-p-N(CH2)4	0.35402	-1241.82			0.350433	-1241.93	19.36	19.46
1347	1347_r2r4_OCH3_CHO_C6H5	0.189732	-971.768			0.187078	-971.888	32.93	31.74
1348	1348_r1r2_CH2N(CH2)4_CH2N(CH3)2_CH3	0.327051	-976.144			0.323214	-976.245	31.73	29.9
1349	1349_r1r2_CH2N(CH3)2_CH3_CH3	0.224678	-764.823			0.220945	-764.923	51.66	52.43
1350	1350_r1r4_NHC6H4-OCH3_CN_C6H5	0.268568	-1237.01			0.265427	-1237.13	20.25	17.38
1351	1351_r2r4_OCH3_HC=N-CH2CH(CH3)2_C6H5	0.305474	-1109.1			0.302273	-1109.21	20.09	19.81
1352	1352_r1r2_CH2N(CH3)2_NHC6H4-OCH3_CH3	0.31743	-1126.36			0.313738	-1126.45	23.45	17.27
1353	1353_r2r4_CH3_CH3-ether_CH2CH(CH3)2	0.265612	-863.304	0.266262	-863.29	0.262244	-863.407	33.05	30.71	32.49
1354	1354_r1r4_HC=N-CH2CH3_CO-N(CH3)2_CH2CH(CH3)2	0.303166	-1050.19			0.300036	-1050.3	28.39	30.49
1355	1355_r1r2_CH2N(CH3)2_CH2N(CH2)4_CH2CH(CH3)2	0.406933	-1094.06			0.403295	-1094.16	24.78	23.38
1356	1356_r1r2_NHC6H4-OCH3_CO2CH3_C6H5	0.309167	-1372.63			0.306178	-1372.74	21.96	20.1
1357	1357_r1r2_H_H_C6H4-p-N(CH2)4	0.255609	-955.294			0.252124	-955.397	26.04	24.04
1358	1358_r1r2_NO2_3-py_C6H5	0.215402	-1195.45			0.212447	-1195.58	24.86	24.89
1359	1359_r1r2_HC=N-CH2CH(CH3)2_OCH3_CH2CH(CH3)2	0.33639	-1035.33	0.337271	-1035.31	0.332972	-1035.44	11.17	17.07	10.99
1360	1360_r1r2_HN-CO(CH3)_CH2OCH3_C6H4-p-N(CH2)4	0.35914	-1317.08			0.3556	-1317.19	18.72	19.1
1361	1361_r1r2_HN-CO(CH3)_CH2N(CH3)2_CH3	0.247281	-933.507			0.243589	-933.608	46.04	44.1
1362	1362_r1r5_NHC6H4-OCH3_HC=N-CH2CH3_C6H5	0.316178	-1277.52			0.313105	-1277.63	18.73	18.06
1363	1363_r1r4_N(CH2)4_3-py_CH2CH(CH3)2	0.349712	-1128.55			0.345907	-1128.65	28.77	26.93
1364	1364_r1r4_CHO_NO2_C6H5	0.15968	-1061.74			0.157134	-1061.88	34.35	32.54
1365	1365_r1r2_CH2OCH3_3-py_CH2CH(CH3)2	0.30287	-1071.01			0.299194	-1071.12	26.52	25.61
1366	1366_r2r4_OCH3_HN-CO(CH3)_CH2CH(CH3)2	0.261899	-992.691	0.263377	-992.667	0.258773	-992.79	29.42	29	-7.83
1367	1367_r1r5_NO2_HC=N-CH2CH3_C6H4-p-N(CH2)4	0.298405	-1292.5			0.295261	-1292.63	22.44	21.7
1368	1368_r1r2_HN-CO(CH3)_HC=N-CH2CH(CH3)2_CH2CH(CH3)2	0.356424	-1128.82	0.357672	-1128.8	0.352842	-1128.93	21.28	21.08	22.1
1369	1369_r1r2_OCH3_CHO2(CH2)2_CH3	0.199829	-933.882	0.200414	-933.866	0.196705	-933.987	37.77	25.98	31.21
1370	1370_r1r4_CH2N(CH3)2_NHCH3_CH3	0.238841	-820.169			0.235789	-820.262	26.41	30.5
1371	1371_r2r4_CH3_CO-N(CH2)4_C6H5	0.288083	-1107.93			0.28568	-1108.04	16.68	26.11
1372	1372_r1r4_NHCH3_HC=N-CH2CH(CH3)2_CH2CH(CH3)2	0.348467	-1015.49	0.349555	-1015.47	0.343967	-1015.59	19.01	6.46	19.17
1373	1373_r1r5_CN_HC=N-CH2CH(CH3)2_C6H4-p-NO2	0.272434	-1291.3			0.268565	-1291.42	15.9	17.99
1374	1374_r1r2_NHCH3_CHO2(CH2)2_C6H5	0.261854	-1105.7			0.258891	-1105.81	17.26	21.32
1375	1375_r2r4_NHCH3_CH2N(CH2)4_C6H5	0.323166	-1089.24			0.319988	-1089.34	22.98	20.58
1376	1376_r1r2_CN_CH3_C6H4-p-N(CH2)4	0.277034	-1086.82			0.27357	-1086.93	23.51	22.76
1377	1377_r1r2_CH2N(CH2)4_CH2N(CH2)4_CH3	0.361234	-1053.54	0.362215	-1053.52	0.357839	-1053.64	25.93	26.89	24.19
1378	1378_r1r4_HN-CO(CH3)_NO2_CH2CH(CH3)2	0.231601	-1082.67			0.229608	-1082.81	19.2	31.66
1379	1379_r1r2_3-py_CO-N(CH2)4_C6H5	0.326356	-1315.65			0.323096	-1315.75	21.18	20.54
1380	1380_r1r2_CHO_CH2N(CH2)4_C6H4-p-NO2	0.289233	-1312.38			0.285298	-1312.5	21.97	21.99
1381	1381_r1r4_CO2CH3_HN-CO(CH3)_C6H4-p-NO2	0.236817	-1384.27			0.233271	-1384.39	18.48	17.07
1382	1382_r1r4_CH2N(CH3)2_CH2N(CH3)2_CH3	0.292002	-898.751			0.288628	-898.852	23.14	21.33
1383	1383_r1r5_CH3_CHO2(CH2)2_CH2CH(CH3)2	0.274957	-976.603	0.277014	-976.587	0.271457	-976.706	6.54	9.79	-10.36
1384	1384_r1r4_OCH3_HC=N-CH2CH3_CH2CH(CH3)2	0.257864	-917.426	0.258383	-917.408	0.2547	-917.538	29.99	30.1	29.79
1385	1385_r1r2_CN_CO-N(CH2)4_C6H5	0.259674	-1160.84			0.256519	-1160.96	22.49	21.8
1386	1386_r1r4_HC=N-CH2CH3_HN-CO(CH3)_CH3	0.197214	-892.995	0.19837	-892.972	0.193498	-893.101	35.43	39.1	-14.67
1387	1387_r1r2_HC=N-CH2CH(CH3)2_CN_C6H5	0.273102	-1086.8			0.269855	-1086.93	14.56	13.7
1388	1388_r1r2_NO2_CO-N(CH3)2_NO2benzene	0.225763	-1400.19			0.222656	-1400.33	18.08	15.39
1389	1389_r1r4_CO-N(CH3)2_NHCH3_CH3	0.219977	-894.21			0.21645	-894.304	43.76	43.9
1391	1391_r1r2_HC=N-CH2CH(CH3)2_CO2CH3_C6H5	0.313419	-1222.43			0.309488	-1222.54	23.86	18.22
1392	1392_r2r4_CHO2(CH2)2_NHCH3_C6H4-p-NO2	0.26053	-1310.2			0.256952	-1310.32	19.44	21.35
1393	1393_r2r4_CO-N(CH2)4_NHCH3_CH2CH(CH3)2	0.336122	-1089.52	0.337299	-1089.5	0.333041	-1089.62	27.87	30.48	29.29
1394	1394_r1r2_CN_NHC6H4-OCH3_CH3	0.219605	-1045.34			0.216263	-1045.45	21.29	20.17
1395	1395_r1r5_NHCH3_HC=N-CH2CH3_CH2CH(CH3)2	0.269961	-897.575	0.270866	-897.56	0.266279	-897.678	35.16	33.79	35
1396	1396_r1r4_HC=N-CH2CH3_CN_C6H5	0.194221	-968.894			0.19135	-969.018	35.11	34.46
1397	1397_r1r5_CH3_CO-N(CH3)2_CH3	0.204383	-838.863			0.201277	-838.967	42.52	50.44
1398	1398_r1r2_H_OCH3_C6H4-p-N(CH2)4	0.284275	-1069.8			0.280998	-1069.9	21.68	20.26
1399	1399_r2r4_HN-CO(CH3)_HN-CO(CH3)_CH2CH(CH3)2	0.281075	-1086.17	0.28164	-1086.14	0.278102	-1086.27	28.67	23.26	28.55
1400	1400_r1r4_CN_CH2N(CH2)4_CH2CH(CH3)2	0.308511	-1013.04			0.304748	-1013.15	14.96	8.28
1401	1401_r1r5_CH2OCH3_3-py_CH2CH(CH3)2	0.302533	-1071.02			0.299013	-1071.12	29.61	28.9
1402	1402_r1r2_CH2N(CH3)2_OCH3_CH3	0.228605	-840.022			0.225071	-840.119	41.3	42.9
1403	1403_r1r5_NHCH3_CH2N(CH3)2_C6H4-p-N(CH2)4	0.389746	-1223.18			0.38575	-1223.28	20.53	17.86
1404	1404_r1r4_CH2N(CH3)2_3-py_C6H4-p-NO2	0.309027	-1368.7			0.304983	-1368.82	19.95	17.47
1405	1405_r1r4_NHCH3_CHO2(CH2)2_C6H5	0.260621	-1105.71			0.25681	-1105.81	19.46	18.17
1406	1406_r1r2_CHO2(CH2)2_NHCH3_CH3	0.213032	-914.035	0.213123	-914.016	0.209669	-914.131	45.32	47.04	26.62
1407	1407_r1r4_CH3_NHC6H4-OCH3_C6H4-p-NO2	0.296192	-1388.59			0.292486	-1388.71	19.2	20.89
1408	1408_r2r4_OCH3_CO-N(CH3)2_CH2CH(CH3)2	0.287839	-1031.98			0.284691	-1032.08	27.39	27.57
1409	1409_r1r4_CO-N(CH2)4_N(CH2)4_CH3	0.316521	-1088.3	0.317321	-1088.27	0.312792	-1088.39	26.97	26.03	28.72
1410	1410_r2r4_CHO2(CH2)2_CN_C6H4-p-NO2	0.216016	-1307.76			0.212585	-1307.89	20.77	18.98
1411	1411_r1r4_OCH3_3-py_CH2CH(CH3)2	0.276479	-1031.72			0.273139	-1031.83	27.99	26.81
1412	1412_r1r2_CO-N(CH2)4_HC=N-CH2CH3_C6H4-p-NO2	0.306081	-1405.84			0.302471	-1405.96	17.1	17.82
1413	1413_r1r5_CH2OCH3_NHCH3_CH2CH(CH3)2	0.280631	-918.65	0.281565	-918.636	0.277005	-918.749	23.6	32.01	26.12
1414	1414_r1r4_CO-N(CH3)2_n-CO-N(CH3)2_C6H4-p-N(CH2)4	0.376439	-1410.56			0.374318	-1410.66	8.91	14.92
1415	1415_r2r4_HC=N-CH2CH3_CHO_C6H4-p-NO2	0.203798	-1194.47			0.201022	-1194.6	24.62	24.13
1416	1416_r2r4_CN_CHO_CH2CH(CH3)2	0.187869	-875.713			0.185452	-875.85	34	33.57
1417	1417_r2r4_HC=N-CH2CH(CH3)2_CHO_CH2CH(CH3)2	0.314538	-1034.13	0.314637	-1034.11	0.312147	-1034.26	19.29	20.11	16.02
1418	1418_r1r5_CH3_N(CH2)4_CH3	0.232781	-802.924	0.233315	-802.911	0.229119	-803.018	49.34	41.08	48.38
1419	1419_r1r2_HN-CO(CH3)_OCH3_CH2CH(CH3)2	0.261615	-992.685	0.262419	-992.664	0.257925	-992.785	32.74	25.11	33.24
1420	1420_r2r4_CO2CH3_CO2CH3_C6H5	0.226168	-1199.63			0.223302	-1199.75	24.52	26.57
1421	1421_r1r5_CH3_N(CH2)4_C6H4-p-NO2	0.280462	-1199.09			0.276524	-1199.2	28.53	26.44
1422	1422_r1r5_3-py_3-py_CH2CH(CH3)2	0.310297	-1164.23			0.306894	-1164.34	32.23	32.9
1423	1423_r1r4_HN-CO(CH3)_CO-N(CH3)2_C6H4-p-N(CH2)4	0.377529	-1410.56			0.374461	-1410.67	17.5	15.72
1424	1424_r1r2_N(CH2)4_NHC6H4-OCH3_C6H5	0.374894	-1356.11			0.370536	-1356.21	17.19	17.09
1425	1425_r1r5_HC=N-CH2CH3_CH2N(CH3)2_C6H5	0.290819	-1049.91			0.287419	-1050.02	21.52	19.88
1426	1426_r1r2_CH2N(CH3)2_CN_C6H4-p-NO2	0.242996	-1213.9			0.239874	-1214.02	21.04	23.56
1427	1427_r1r4_HC=N-CH2CH3_HN-CO(CH3)_C6H4-p-NO2	0.244747	-1289.16			0.241173	-1289.28	21.57	21.47
1428	1428_r1r2_NHCH3_CHO_C6H4-p-NO2	0.201801	-1156.4			0.198373	-1156.53	24.47	24.12
1429	1429_r2r4_3-py_CHO_C6H5	0.22309	-1104.28			0.220435	-1104.4	27.93	27.32
1430	1430_r1r4_CO-N(CH3)2_CH2N(CH2)4_CH2CH(CH3)2	0.387262	-1168.1			0.383831	-1168.2	23.45	20.99
1431	1431_r1r5_CH3_CH3_C6H4-p-N(CH2)4	0.305515	-1033.91			0.302254	-1034.01	24.5	24.47
1432	1432_r2r4_CN_HN-CO(CH3)_CH2CH(CH3)2	0.22883	-970.401			0.226085	-970.519	21.26	26.6
1433	1433_r1r4_N(CH2)4_NO2_phenylN(CH2)4	0.356608	-1371.12			0.353896	-1371.25	19.27	19.98
1434	1434_r1r2_CO-N(CH2)4_CN_C6H5	0.259454	-1160.84			0.25668	-1160.97	18.92	21.76
1435	1435_r1r4_HN-CO(CH3)_CN_CH2CH(CH3)2	0.228723	-970.402			0.226693	-970.524	8.58	29.89
1436	1436_r2r4_CO2CH3_HC=N-CH2CH3_C6H4-p-NO2	0.233167	-1309			0.229242	-1309.13	22.45	11.79
1437	1437_r2r4_N(CH2)4_HC=N-CH2CH3_C6H4-p-NO2	0.299621	-1292.51			0.295891	-1292.62	19.5	20.16
1438	1438_r1r4_CO2CH3_CN_C6H4-p-N(CH2)4	0.287811	-1275.34			0.284836	-1275.47	21.37	20.39
1439	1439_r2r4_NO2_CO-N(CH3)2_CH2CH(CH3)2	0.257844	-1121.95			0.255285	-1122.09	29.37	23.21
1440	1440_r2r4_OCH3_CH2N(CH3)2_C6H4-p-N(CH2)4	0.378263	-1243.04			0.37497	-1243.13	17.85	17.37
1441	1441_r2r4_HN-CO(CH3)_CO-N(CH3)2_C6H4-p-NO2	0.275567	-1403.71			0.272554	-1403.83	20.89	21.29
1442	1442_r2r4_CO-N(CH2)4_CO-N(CH2)4_CH2CH(CH3)2	0.404382	-1319.54	0.405302	-1319.51	0.40123	-1319.65	19.97	20.01	20.59
1443	1443_r1r2_OCH3_N(CH2)4_C6H4-p-NO2	0.283424	-1274.28			0.279762	-1274.4	17.84	18.39
1444	1444_r1r5_NO2_CO-N(CH3)2_CH2CH(CH3)2	0.258074	-1121.95			0.254672	-1122.08	31.86	31.3
1445	1445_r1r4_OCH3_HN-CO(CH3)_CH3	0.182282	-874.778	0.182428	-874.753	0.179363	-874.879	41.12	44.76	27.4
1446	1446_r1r4_NO2_HC=N-CH2CH3_C6H5	0.196759	-1081.16			0.19401	-1081.29	33.13	32.56
1447	1447_r1r4_CHO2(CH2)2_HN-CO(CH3)_C6H4-p-N(CH2)4	0.369131	-1430.38			0.366387	-1430.49	16.21	15.87
1448	1448_r1r2_CHO2(CH2)2_CO2CH3_C6H4-p-N(CH2)4	0.358266	-1450.23			0.35517	-1450.34	17.71	18.33
1449	1449_r1r2_CO-N(CH2)4_H_C6H4-p-NO2	0.262733	-1273.12			0.259052	-1273.23	21.13	20.83
1450	1450_r1r4_CH2N(CH3)2_NO2_CH2CH(CH3)2	0.278297	-1047.92			0.275658	-1048.05	33.13	32.81
1451	1451_r1r4_CO-N(CH2)4_CH2OCH3_C6H4-p-N(CH2)4	0.419733	-1433.77			0.416122	-1433.87	16.07	14.83
1452	1452_r1r4_HC=N-CH2CH(CH3)2_CH2OCH3_C6H4-p-NO2	0.330697	-1352.88			0.326943	-1353	15.14	16.82
1453	1453_r1r4_CO-N(CH2)4_3-py_CH2CH(CH3)2	0.356878	-1241.89			0.353774	-1242	24.65	25.52
1454	1454_r2r4_HC=N-CH2CH(CH3)2_CO-N(CH3)2_CH3	0.302143	-1050.19			0.299032	-1050.31	21.24	23.02
1455	1455_r1r2_N(CH2)4_NO2_CH2CH(CH3)2	0.28701	-1086.01			0.28397	-1086.13	30.24	30.17
1456	1456_r1r2_NO2_NHC6H4-OCH3_C6H4-p-N(CH2)4	0.373086	-1560.61			0.369674	-1560.73	12.05	10.21
1457	1457_r1r4_3-py_CHO2(CH2)2_C6H4-p-N(CH2)4	0.383112	-1469.41			0.380396	-1469.52	7.6	15.06
1458	1458_r1r4_CH2OCH3_CO2CH3_C6H4-p-N(CH2)4	0.346514	-1336.94			0.343471	-1337.05	16.87	17.19
1459	1459_r1r2_H_CH2OCH3_CH3	0.160261	-706.084	0.160653	-706.07	0.157037	-706.19	30.32	30.43	32.52
1460	1460_r2r4_3-py_3-py_CH3	0.230373	-1046.32			0.227112	-1046.43	38.89	41.58
1461	1461_r1r4_CH2N(CH3)2_CH2OCH3_C6H5	0.301667	-1070.99			0.298325	-1071.09	24.02	12.52
1462	1462_r1r2_NO2_CHO2(CH2)2_C6H4-p-N(CH2)4	0.32069	-1426.87			0.317758	-1426.99	18.65	17.47
1463	1463_r1r5_OCH3_OCH3_CH3	0.16345	-781.291	0.1635	-781.27	0.160002	-781.392	61.46	62.35	57.96
1464	1464_r1r5_NO2_NHC6H4-OCH3_CH3	0.222855	-1157.6			0.219913	-1157.73	22.79	23.3
1465	1465_r1r4_CH2OCH3_CN_CH2CH(CH3)2	0.236271	-916.214			0.233138	-916.333	29.83	30.28
1466	1466_r1r4_HC=N-CH2CH(CH3)2_NHC6H4-OCH3_CH3	0.345902	-1203.75			0.341641	-1203.85	17.28	13.29
1467	1467_r1r5_CH3_CHO2(CH2)2_C6H5	0.244709	-1050.36			0.241778	-1050.47	26.88	27.8
1468	1468_r1r5_HN-CO(CH3)_CH2N(CH2)4_CH3	0.280475	-1010.9	0.281456	-1010.88	0.277547	-1011	18.33	21.96	20.92
1469	1469_r1r4_CH3_HN-CO(CH3)_CH2CH(CH3)2	0.257546	-917.492	0.259118	-917.47	0.254654	-917.593	25.76	24.54	-13.72
1470	1470_r1r2_CO2CH3_CH3_C6H5	0.215076	-1011.1			0.211638	-1011.21	33.63	32.12
1471	1471_r1r4_HN-CO(CH3)_CH3_CH3	0.178104	-799.58	0.177938	-799.564	0.174877	-799.685	46.96	22.84	10.57
1472	1472_r1r2_CH3_CO-N(CH2)4_C6H4-p-N(CH2)4	0.3898	-1319.27			0.387076	-1319.37	14.42	13.57
1473	1473_r1r2_H_NO2_C6H4-p-N(CH2)4	0.254397	-1159.78			0.251918	-1159.91	19.04	20.38
1474	1474_r1r2_CO-N(CH2)4_CHO_CH2CH(CH3)2	0.300932	-1108.17	0.301244	-1108.14	0.297868	-1108.29	18.37	13.34	18.59
1475	1475_r1r2_CN_HN-CO(CH3)_C6H4-p-NO2	0.197285	-1248.65			0.194105	-1248.77	20.66	19.81
1476	1476_r1r4_CO2CH3_NO2_C6H5	0.188992	-1176.27			0.185966	-1176.41	33.26	16.58
1477	1477_r1r4_CO2CH3_CO-N(CH3)2_CH3	0.215286	-1027.39			0.21255	-1027.5	29.63	34.87
1478	1478_r1r4_CO-N(CH3)2_CH2OCH3_C6H4-p-N(CH2)4	0.38407	-1356.37			0.3808	-1356.48	15.54	18.3
1479	1479_r1r2_N(CH2)4_NO2_C6H5	0.256031	-1159.77			0.253056	-1159.89	29.8	27.25
1480	1480_r1r4_NHCH3_CO-N(CH3)2_C6H5	0.268766	-1085.88			0.265312	-1085.99	29.05	25.64
1481	1481_r2r4_HC=N-CH2CH(CH3)2_CH2N(CH2)4_C6H4-p-NO2	0.403889	-1449.7			0.400452	-1449.82	12.1	10.43
1482	1482_r1r5_CO-N(CH2)4_CO-N(CH3)2_C6H4-p-NO2	0.336574	-1520.39			0.333753	-1520.5	21.36	20.31
1483	1483_r1r2_NHC6H4-OCH3_CH2N(CH2)4_CH2CH(CH3)2	0.43175	-1321.66			0.428023	-1321.76	21.63	19.92
1484	1484_r1r2_CH2N(CH3)2_H_CH2CH(CH3)2	0.278265	-843.428			0.274856	-843.53	25.75	23.2
1485	1485_r1r4_CHO_HC=N-CH2CH(CH3)2_C6H4-p-N(CH2)4	0.384806	-1319.23			0.381889	-1319.36	17.12	16.08
1486	1486_r1r4_HC=N-CH2CH(CH3)2_CH3_C6H5	0.301449	-1033.9			0.297886	-1034	20.49	21.31
1487	1487_r1r2_CHO_CHO2(CH2)2_C6H4-p-NO2	0.226013	-1328.84			0.222453	-1328.96	18.03	21.23
1488	1488_r2r4_CO2CH3_CO-N(CH3)2_C6H4-p-N(CH2)4	0.365433	-1430.41			0.362409	-1430.52	17.02	16.4
1489	1489_r1r4_CO-N(CH2)4_CH2OCH3_CH2CH(CH3)2	0.349209	-1148.67	0.350139	-1148.64	0.34596	-1148.77	21.49	23.25	26.13
1490	1490_r1r4_CO-N(CH3)2_HC=N-CH2CH3_C6H4-p-NO2	0.271097	-1328.44			0.267435	-1328.57	21.77	19.68
1491	1491_r1r2_H_CH2N(CH2)4_C6H4-p-N(CH2)4	0.38271	-1205.92			0.37907	-1206.02	12.26	12.96
1492	1492_r2r4_CH2OCH3_CH2N(CH2)4_C6H5	0.336418	-1148.38			0.333542	-1148.49	19.73	19.86
1493	1493_r1r2_HC=N-CH2CH(CH3)2_CN_C6H4-p-NO2	0.272343	-1291.29			0.268492	-1291.42	13.8	9.24
1494	1494_r1r5_CH3_NO2_C6H5	0.178159	-987.742			0.175029	-987.869	39.4	38.45
1496	1496_r1r4_CH2N(CH2)4_OCH3_C6H5	0.310319	-1109.09			0.306896	-1109.19	18.74	20.45
1497	1497_r1r4_HC=N-CH2CH(CH3)2_CH2N(CH3)2_CH2CH(CH3)2	0.40138	-1094.07			0.39795	-1094.17	15.38	18.31
1498	1498_r1r4_HN-CO(CH3)_CH2N(CH3)2_CH3	0.24627	-933.508			0.243434	-933.613	11.02	24.63
1499	1499_r1r2_NO2_CH2N(CH2)4_CH2CH(CH3)2	0.312375	-1125.3			0.308186	-1125.42	22.72	19.7
1500	1500_r1r2_CO-N(CH2)4_NHC6H4-OCH3_CH2CH(CH3)2	0.413016	-1395.7			0.409984	-1395.8	13.1	12.58
1501	1501_r1r2_CN_N(CH2)4_CH2CH(CH3)2	0.284023	-973.754			0.28069	-973.86	25.24	26.06
1502	1502_r1r2_CH2N(CH2)4_N(CH2)4_C6H5	0.38535	-1205.92			0.381268	-1206.01	22.39	22.79
1503	1503_r1r2_NHC6H4-OCH3_CHO2(CH2)2_C6H4-p-N(CH2)4	0.440325	-1623.23			0.436722	-1623.33	15.37	9.01
1504	1504_r1r5_CHO2(CH2)2_NO2_CH3	0.170465	-1023.86			0.167457	-1023.99	32.28	26.41
1505	1505_r1r5_CHO2(CH2)2_CH2N(CH3)2_CH2CH(CH3)2	0.343151	-1110.53			0.340166	-1110.63	10.19	22.3
1506	1506_r1r4_CO2CH3_CH3_CH3	0.166018	-819.426	0.166458	-819.409	0.162718	-819.532	37.47	37.62	39.7
1507	1507_r1r2_HC=N-CH2CH(CH3)2_CO-N(CH3)2_C6H5	0.351096	-1241.86			0.347704	-1241.97	19.59	22.85
1508	1508_r2r4_CH2OCH3_NHC6H4-OCH3_C6H5	0.327833	-1298.6			0.323768	-1298.7	22.2	13.08
1509	1509_r1r4_CN_CO-N(CH3)2_CH3	0.175787	-891.77			0.172945	-891.89	35.42	45.73
1510	1510_r1r2_CHO2(CH2)2_CH2N(CH3)2_C6H5	0.313947	-1184.29			0.31037	-1184.39	25.76	22.77
1511	1511_r1r4_3-py_CH2OCH3_C6H4-p-NO2	0.270514	-1349.27			0.266697	-1349.39	20.84	16.99
1512	1512_r1r4_N(CH2)4_CHO2(CH2)2_CH3	0.273362	-1030.72	0.273939	-1030.7	0.269909	-1030.82	18.4	17.93	18.45
1513	1513_r2r4_CHO2(CH2)2_NO2_CH2CH(CH3)2	0.250237	-1141.78			0.247024	-1141.91	28.54	14.28
1514	1514_r1r5_HN-CO(CH3)_CO-N(CH3)2_CH2CH(CH3)2	0.307099	-1125.46			0.304258	-1125.57	32.46	32.74
1515	1515_r2r4_NHCH3_CHO_C6H4-p-N(CH2)4	0.304045	-1163.26			0.300306	-1163.37	20.11	18.78
1516	1516_r1r2_CH2N(CH2)4_CH3_C6H4-p-NO2	0.306667	-1238.38			0.302874	-1238.5	21.79	23.03
1517	1517_r1r5_CO2CH3_HC=N-CH2CH3_C6H5	0.233894	-1104.51			0.230133	-1104.63	36.42	30.77
1518	1518_r1r2_NO2_HC=N-CH2CH(CH3)2_C6H4-p-N(CH2)4	0.377524	-1410.41			0.373327	-1410.53	17.86	15.36
1519	1519_r1r4_CH2N(CH2)4_HC=N-CH2CH3_CH2CH(CH3)2	0.35624	-1053.55	0.357197	-1053.53	0.352964	-1053.66	23.25	25.84	23.24
1520	1520_r1r2_CH3_NO2_NO2benzene	0.177877	-1192.23			0.174982	-1192.37	25.02	24
1521	1521_r1r4_CO-N(CH2)4_N(CH2)4_C6H4-p-NO2	0.36473	-1484.46			0.360935	-1484.58	19.59	18.09
1522	1522_r1r5_CO-N(CH2)4_CN_CH2CH(CH3)2	0.290859	-1087.08			0.287438	-1087.2	27.81	26.04
1523	1523_r1r4_N(CH2)4_n-acetylN(CH2)4_C6H4-p-NO2	0.365268	-1484.45			0.361304	-1484.57	19.76	18.59
1524	1524_r2r4_CO-N(CH2)4_CHO2(CH2)2_C6H5	0.329564	-1335.72			0.326661	-1335.83	13.94	21.23
1525	1525_r1r2_CH2N(CH2)4_CH2OCH3_C6H4-p-NO2	0.336298	-1352.87			0.33206	-1352.99	18.65	13.74
1526	1526_r1r2_HC=N-CH2CH3_NHCH3_CH3	0.191042	-779.665	0.191844	-779.651	0.187049	-779.766	56.08	54.43	59.56
1527	1527_r1r5_CH3_3-py_CH3	0.192916	-838.609			0.189868	-838.713	48.03	47.34
1528	1528_r1r4_HN-CO(CH3)_CH2N(CH2)4_C6H5	0.330475	-1202.57			0.32805	-1202.68	14.35	22.63
1529	1529_r1r2_HC=N-CH2CH(CH3)2_CH3_C6H5	0.302172	-1033.89			0.299226	-1034	12.53	18.11
1530	1530_r1r4_CHO2(CH2)2_OCH3_C6H4-p-NO2	0.247881	-1330.05			0.243822	-1330.17	21.96	22.82
1531	1531_r1r4_CH3_CO-N(CH2)4_C6H5	0.288545	-1107.93			0.285568	-1108.04	24.76	26.02
1532	1532_r2r4_HN-CO(CH3)_HC=N-CH2CH3_CH3	0.197332	-893.001	0.198032	-892.981	0.194252	-893.114	30.89	39.51	29.6
1533	1533_r1r2_CO-N(CH3)2_CH2OCH3_CH2CH(CH3)2	0.313895	-1071.27			0.310554	-1071.38	26.06	28.65
1534	1534_r1r2_CHO2(CH2)2_HC=N-CH2CH(CH3)2_C6H4-p-N(CH2)4	0.445134	-1473.03			0.441566	-1473.14	12.54	11.2
1535	1535_r1r2_OCH3_CO-N(CH3)2_CH3	0.207628	-914.054			0.205062	-914.161	34.21	39.52
1536	1536_r1r2_CN_NO2_NO2benzene	0.148616	-1245.14			0.145703	-1245.28	24.96	23.57
1537	1537_r2r4_OCH3_CN_C6H4-p-N(CH2)4	0.280935	-1162.02			0.277804	-1162.14	19.21	18.6
1538	1538_r1r4_CO2CH3_CH2N(CH3)2_C6H4-p-NO2	0.282994	-1349.52			0.279002	-1349.64	22.16	21.04
1539	1539_r1r2_CO-N(CH3)2_HC=N-CH2CH3_CH3	0.222748	-932.28			0.219624	-932.395	35.54	34.52
1540	1540_r1r4_CH2N(CH3)2_NO2_C6H4-p-N(CH2)4	0.348753	-1333.02			0.346037	-1333.15	20	19.78
1541	1541_r1r2_HN-CO(CH3)_H_C6H4-p-NO2	0.201554	-1156.44			0.197662	-1156.55	28.86	25.71
1542	1542_r1r5_CN_HC=N-CH2CH(CH3)2_C6H5	0.273111	-1086.81			0.269663	-1086.93	16.72	18.03
1543	1543_r1r4_CO-N(CH3)2_CHO_CH2CH(CH3)2	0.265696	-1030.77			0.262805	-1030.9	35.12	33.07
1544	1544_r2r4_CO-N(CH2)4_CH2OCH3_CH3	0.269955	-1030.75	0.270826	-1030.73	0.266917	-1030.86	37.62	30.29	39.89
1545	1545_r1r2_CHO_NHC6H4-OCH3_CH2CH(CH3)2	0.310678	-1184.34			0.307544	-1184.45	18.06	16.09
1546	1546_r2r4_CH2N(CH3)2_CHO_CH3	0.205637	-838.824			0.202829	-838.943	23.09	44.6
1547	1547_r2r4_N(CH2)4_N(CH2)4_CH2CH(CH3)2	0.389197	-1092.86	0.390147	-1092.84	0.385461	-1092.95	28.31	26.83	28.86
1548	1548_r1r2_CH2N(CH2)4_CH2N(CH2)4_C6H4-p-N(CH2)4	0.511485	-1456.55			0.508204	-1456.65	15.59	14.54
1549	1549_r1r4_CN_CHO2(CH2)2_C6H5	0.215759	-1103.27			0.212838	-1103.39	13.61	14.48
1550	1550_r1r5_HC=N-CH2CH3_CH2N(CH3)2_C6H4-p-NO2	0.290207	-1254.4			0.286256	-1254.52	20.66	19.98
1551	1551_r1r2_CO2CH3_HC=N-CH2CH(CH3)2_C6H5	0.313412	-1222.43			0.310174	-1222.54	19.59	19.8
1552	1552_r1r2_3-py_CHO2(CH2)2_CH2CH(CH3)2	0.313428	-1184.31			0.309843	-1184.42	22.14	24.98
1553	1553_r1r5_CHO_CO-N(CH3)2_C6H5	0.234503	-1104.53			0.231718	-1104.65	32.38	34.82
1554	1554_r1r4_CH2N(CH2)4_CO-N(CH2)4_C6H5	0.390764	-1319.25			0.388364	-1319.36	12.57	18.47
1555	1555_r2r4_CO-N(CH2)4_HC=N-CH2CH3_C6H4-p-NO2	0.305832	-1405.84			0.30276	-1405.96	12.57	16.62
1556	1556_r1r4_3-py_NHC6H4-OCH3_C6H5	0.334421	-1391.81			0.330815	-1391.91	17.32	13.14
1557	1557_r1r4_CHO2(CH2)2_N(CH2)4_C6H5	0.321578	-1222.4			0.318197	-1222.5	26.51	27.05
1558	1558_r1r2_HC=N-CH2CH3_CH2N(CH3)2_CH3	0.242426	-858.235			0.239072	-858.34	33.35	35.07
1559	1559_r1r5_CO2CH3_CH2OCH3_C6H5	0.244932	-1125.59			0.241658	-1125.7	29.44	27.72
1560	1560_r1r5_N(CH2)4_NHC6H4-OCH3_CH3	0.325286	-1164.45			0.321734	-1164.55	19.21	16.87
1561	1561_r1r4_NHCH3_CH3_CH2CH(CH3)2	0.250452	-804.157	0.251252	-804.143	0.246761	-804.253	36.7	30.72	36.42
1562	1562_r1r4_CHO2(CH2)2_HC=N-CH2CH3_CH3	0.215144	-952.108	0.215541	-952.089	0.211987	-952.222	27.83	33.18	25.96
1563	1563_r1r5_CO2CH3_CHO_C6H4-p-N(CH2)4	0.298143	-1296.43			0.29451	-1296.55	21.86	20.33
1564	1564_r1r2_NHCH3_NHC6H4-OCH3_CH2CH(CH3)2	0.344049	-1165.68			0.34031	-1165.77	14.85	12.09
1565	1565_r1r2_CHO2(CH2)2_H_C6H4-p-N(CH2)4	0.321635	-1222.39			0.317823	-1222.5	21.53	22
1566	1566_r1r2_NO2_NHCH3_C6H4-p-N(CH2)4	0.295799	-1254.43			0.292824	-1254.55	20.44	20.47
1567	1567_r1r2_CH2OCH3_CHO2(CH2)2_C6H5	0.275895	-1164.86			0.272875	-1164.96	24.41	23.09
1568	1568_r1r5_3-py_NHC6H4-OCH3_CH2CH(CH3)2	0.365698	-1318.05			0.362335	-1318.16	17.57	16.75
1569	1569_r1r2_NO2_NO2_C6H5	0.151444	-1152.91			0.149064	-1153.05	17.49	32.24
1570	1570_r1r2_CHO_CH2N(CH2)4_CH3	0.24132	-916.216	0.240414	-916.195	0.237638	-916.32	31.75	28.55	30.32
1571	1571_r1r2_CH2N(CH2)4_N(CH2)4_CH3	0.336573	-1014.24	0.337684	-1014.23	0.333291	-1014.33	34.25	39.08	36.67
1572	1572_r1r4_HC=N-CH2CH3_CO-N(CH3)2_C6H5	0.271973	-1123.95			0.268804	-1124.06	26.71	23.68
1573	1573_r1r2_CH2N(CH3)2_CH2N(CH3)2_CH3	0.292827	-898.751			0.289482	-898.852	43.96	45.87
1574	1574_r1r5_CN_CO-N(CH3)2_CH3	0.175773	-891.771			0.172279	-891.889	42.21	31.6
1575	1575_r1r5_CH2N(CH2)4_CH2N(CH2)4_CH3	0.359957	-1053.54	0.360994	-1053.52	0.356803	-1053.64	17.9	16.59	19.76
1576	1576_r1r4_NHC6H4-OCH3_HC=N-CH2CH(CH3)2_C6H4-p-NO2	0.394109	-1599.92			0.390341	-1600.04	12.86	12.56
1577	1577_r1r5_NHCH3_NHCH3_C6H4-p-N(CH2)4	0.336175	-1144.6			0.333339	-1144.69	21.77	21.99
1578	1578_r1r5_HC=N-CH2CH(CH3)2_HC=N-CH2CH(CH3)2_CH3	0.35104	-1053.55	0.352225	-1053.54	0.346802	-1053.66	21	20.53	22.33
1579	1579_r1r4_CN_CHO2(CH2)2_C6H4-p-N(CH2)4	0.317552	-1314.61			0.313996	-1314.73	18.29	9.75
1580	1580_r1r2_3-py_NHCH3_CH3	0.208287	-893.954			0.205194	-894.048	36.68	43.46
1581	1581_r2r4_HC=N-CH2CH(CH3)2_HC=N-CH2CH(CH3)2_CH3	0.351409	-1053.55	0.352088	-1053.54	0.347899	-1053.67	24.8	16.16	24.89
1582	1582_r2r4_CH3_CH2N(CH3)2_CH3	0.22395	-764.824			0.220659	-764.925	45.57	45.76
1583	1583_r1r5_HN-CO(CH3)_NO2_C6H4-p-N(CH2)4	0.302482	-1367.76			0.298823	-1367.89	19.81	13.48
1584	1584_r1r2_NO2_CH2N(CH2)4_C6H5	0.281133	-1199.06			0.277448	-1199.18	18.06	19.46
1585	1585_r1r4_NHC6H4-OCH3_CH2OCH3_CH3	0.278222	-1106.92			0.274794	-1107.02	19.63	17.03
1586	1586_r1r2_CN_HC=N-CH2CH3_CH2CH(CH3)2	0.225232	-895.134			0.221848	-895.256	29.89	30.33
1587	1587_r2r4_CO2CH3_CH2OCH3_CH2CH(CH3)2	0.276702	-1051.84	0.277318	-1051.82	0.273491	-1051.95	28.52	27.53	28.39
1588	1588_r1r2_CO2CH3_N(CH2)4_CH2CH(CH3)2	0.323681	-1109.37	0.324547	-1109.35	0.319832	-1109.47	26.04	26.26	26.47
1589	1589_r1r4_CO-N(CH3)2_CHO2(CH2)2_C6H4-p-N(CH2)4	0.393995	-1469.67			0.391885	-1469.78	2.04	12.7
1590	1590_r1r2_CHO_CH2OCH3_C6H5	0.21545	-1011.06			0.212575	-1011.17	27.07	25.34
1591	1591_r1r2_HN-CO(CH3)_CH2OCH3_C6H4-p-NO2	0.256885	-1310.23			0.252989	-1310.35	20.53	21.67
1592	1592_r1r4_NHCH3_N(CH2)4_C6H5	0.296557	-1049.95			0.292128	-1050.04	27.34	21.59
1593	1593_r1r5_CH2OCH3_HN-CO(CH3)_CH3	0.208066	-914.074	0.208926	-914.057	0.205202	-914.18	26.76	30.06	29.07
1594	1594_r1r2_H_NO2_CH2CH(CH3)2	0.18403	-874.681			0.181511	-874.815	26.58	33.38
1595	1595_r1r4_CHO_CHO_CH3	0.118637	-778.89	0.11883	-778.871	0.116237	-779.022	58.32	60.52	58.08
1596	1596_r1r5_CN_CH2N(CH2)4_C6H5	0.27778	-1086.8			0.274753	-1086.92	18.9	20.38
1597	1597_r1r2_CH2OCH3_NO2_CH3	0.159671	-910.564			0.157223	-910.694	41.23	33.12
1598	1598_r1r4_CHO_CH2N(CH3)2_CH3	0.205712	-838.821			0.202507	-838.936	38.19	35.88
1599	1599_r1r4_OCH3_CH2N(CH2)4_C6H4-p-N(CH2)4	0.411866	-1320.43			0.408256	-1320.53	11.34	10.69
1600	1600_r1r5_CH3_CO-N(CH3)2_CH2CH(CH3)2	0.284226	-956.776			0.280896	-956.88	35.84	33.51
1601	1601_r2r4_HC=N-CH2CH(CH3)2_CHO_C6H5	0.283586	-1107.89			0.281069	-1108.02	17.48	17.71
1602	1602_r1r5_HC=N-CH2CH(CH3)2_NO2_CH3	0.227062	-1007.4			0.224024	-1007.53	20.28	21.7
1603	1603_r1r2_CO-N(CH3)2_N(CH2)4_CH3	0.281893	-1010.9			0.278609	-1010.99	33.8	42.61
1604	1604_r1r2_OCH3_NHC6H4-OCH3_CH2CH(CH3)2	0.331507	-1185.53			0.328257	-1185.63	15.41	13.75
1605	1605_r1r4_CH2N(CH3)2_HC=N-CH2CH(CH3)2_C6H5	0.370637	-1167.83			0.367859	-1167.94	15.31	19.09
1606	1606_r1r2_CH2OCH3_CH2N(CH3)2_C6H5	0.302492	-1070.99			0.299853	-1071.09	23.46	25.46
1607	1607_r1r2_CH2N(CH3)2_CH2OCH3_C6H5	0.302919	-1070.99			0.300147	-1071.09	27.84	29.01
1608	1608_r1r2_HC=N-CH2CH(CH3)2_N(CH2)4_CH2CH(CH3)2	0.410092	-1132.16	0.411374	-1132.15	0.406644	-1132.26	17.72	14.5	15.02
1609	1609_r1r4_HC=N-CH2CH(CH3)2_CO-N(CH2)4_C6H5	0.386331	-1319.26			0.383652	-1319.37	18.35	18.04
1610	1610_r1r2_CN_CHO2(CH2)2_C6H5	0.216737	-1103.27			0.213352	-1103.39	28.68	27
1611	1611_r2r4_OCH3_CHO_C6H4-p-N(CH2)4	0.291147	-1183.11			0.288366	-1183.23	18.97	18.77
1612	1612_r1r2_HN-CO(CH3)_HC=N-CH2CH(CH3)2_C6H5	0.325342	-1202.58			0.322156	-1202.69	19.44	18.52
1613	1613_r2r4_CO2CH3_HN-CO(CH3)_C6H4-p-N(CH2)4	0.339858	-1391.12			0.33698	-1391.24	17.51	16.94
1614	1614_r1r2_NO2_CH2N(CH3)2_NO2benzene	0.245222	-1326.16			0.242002	-1326.29	22.06	19.47
1615	1615_r1r2_N(CH2)4_CHO_CH3	0.214999	-876.919	0.215476	-876.901	0.21194	-877.03	54.95	57.43	53.39
1616	1616_r1r4_HC=N-CH2CH(CH3)2_HC=N-CH2CH3_CH3	0.271971	-935.643	0.27268	-935.627	0.268631	-935.757	20.93	24.34	22.3
1617	1617_r1r4_CO-N(CH3)2_n-CO-N(CH3)2_C6H4-p-NO2	0.274863	-1403.71			0.270768	-1403.83	16.14	14.54
1618	1618_r1r4_HC=N-CH2CH(CH3)2_CHO_C6H4-p-NO2	0.282601	-1312.38			0.279567	-1312.52	19.29	20.07
1619	1619_r1r2_CH2OCH3_3-py_C6H5	0.271354	-1144.77			0.268074	-1144.88	15.69	18.17
1620	1620_r1r4_CO2CH3_3-py_C6H4-p-N(CH2)4	0.35404	-1430.15			0.350466	-1430.26	17.19	15.93
1621	1621_r1r2_CHO_HC=N-CH2CH3_C6H5	0.204464	-989.974			0.200566	-990.095	27.51	27.2
1622	1622_r1r2_OCH3_CHO2(CH2)2_C6H5	0.248637	-1125.55			0.245554	-1125.66	26.1	24.9
1623	1623_r1r2_3-py_N(CH2)4_CH3	0.270047	-1010.64			0.266314	-1010.73	29.94	37.6
1624	1624_r1r5_CN_CN_C6H5	0.146921	-928.382			0.142819	-928.51	40.45	42.04
1625	1625_r1r4_CO2CH3_CH2N(CH2)4_CH3	0.270412	-1030.74	0.27089	-1030.72	0.267049	-1030.85	28.83	25.76	29.12
1626	1626_r1r2_CH2N(CH2)4_CN_C6H5	0.277633	-1086.8			0.275103	-1086.92	13.63	21.42
1627	1627_r2r4_CH2OCH3_HC=N-CH2CH(CH3)2_C6H4-p-N(CH2)4	0.433164	-1359.73			0.430007	-1359.84	12.52	13.77
1628	1628_r1r4_NHC6H4-OCH3_OCH3_C6H5	0.301168	-1259.3			0.297684	-1259.4	20.34	18.21
1629	1629_r1r4_N(CH2)4_HN-CO(CH3)_C6H5	0.304039	-1163.28			0.301002	-1163.38	23.9	23.64
1630	1630_r1r2_CHO_CH2N(CH3)2_CH3	0.20625	-838.822			0.202306	-838.926	42.05	37.84
1631	1631_r1r4_CHO2(CH2)2_CO2CH3_C6H4-p-N(CH2)4	0.357718	-1450.24			0.354704	-1450.35	18.7	17.75
1632	1632_r1r2_H_N(CH2)4_CH2CH(CH3)2	0.287039	-881.539	0.287636	-881.522	0.282997	-881.631	28.18	25.96	28.1
1633	1633_r2r4_NO2_CH2N(CH2)4_CH3	0.232371	-1007.39			0.229311	-1007.52	24.43	28.08
1634	1634_r1r2_3-py_NO2_C6H4-p-N(CH2)4	0.316999	-1406.79			0.313393	-1406.93	19.31	15.63
1635	1635_r1r4_CH2N(CH2)4_CO2CH3_C6H5	0.317568	-1222.42			0.314587	-1222.54	19.77	20.13
1636	1636_r1r4_CO-N(CH3)2_NO2_CH3	0.178228	-1004.04			0.175618	-1004.18	33	43.08
1637	1637_r1r4_CO2CH3_N(CH2)4_CH3	0.243333	-991.464	0.24366	-991.442	0.239089	-991.559	34.39	32.39	33.41
1638	1638_r1r4_CH2N(CH2)4_CH3_CH3	0.257391	-842.217	0.258052	-842.204	0.254286	-842.317	23.83	23.03	24.33
1639	1639_r1r2_NHC6H4-OCH3_CO-N(CH3)2_C6H4-p-N(CH2)4	0.448737	-1603.41			0.444898	-1603.51	14.25	12.44
1640	1640_r2r4_HC=N-CH2CH(CH3)2_NO2_CH3	0.227098	-1007.4			0.224256	-1007.53	20.73	18.67
1641	1641_r1r2_CN_NHC6H4-OCH3_C6H5	0.268535	-1237.01			0.265185	-1237.12	16.08	13.14
1642	1642_r1r4_CO-N(CH2)4_N(CH2)4_C6H5	0.365058	-1279.97			0.361096	-1280.07	21.14	21.63
1643	1643_r1r5_CN_NO2_C6H4-p-N(CH2)4	0.250784	-1251.99			0.247698	-1252.12	23.16	22.91
1644	1644_r1r4_NHCH3_CH2N(CH3)2_C6H5	0.287804	-1011.84			0.283727	-1011.95	24.71	19.42
1645	1645_r1r2_HC=N-CH2CH3_NHCH3_C6H4-p-N(CH2)4	0.340952	-1182.68			0.33727	-1182.78	20.34	19.77
1646	1646_r1r2_3-py_HN-CO(CH3)_C6H5	0.263686	-1198.96			0.260759	-1199.07	20.69	15.53
1647	1647_r1r5_CN_CN_CH3	0.0982502	-736.711			0.0942507	-736.836	52.39	65.97
1648	1648_r1r2_CO-N(CH3)2_NO2_C6H5	0.226904	-1195.71			0.224006	-1195.85	32.38	22.77
1649	1649_r1r4_CH2OCH3_CH2OCH3_C6H4-p-N(CH2)4	0.365091	-1262.9			0.360761	-1263	18.17	5.96
1650	1650_r2r4_CO2CH3_HN-CO(CH3)_CH2CH(CH3)2	0.269301	-1106.03	0.270361	-1106	0.266436	-1106.14	29.54	29.2	30.37
1651	1651_r1r4_NHC6H4-OCH3_CO2CH3_CH3	0.25965	-1180.96			0.256594	-1181.07	21.7	20.89
1652	1652_r2r4_CH2OCH3_CH2N(CH3)2_C6H5	0.302601	-1070.99			0.298952	-1071.1	28.42	23.76
1653	1653_r1r4_NO2_CHO_CH3	0.110957	-870.064			0.108391	-870.203	49.05	53.83
1654	1654_r1r2_CO-N(CH2)4_NHCH3_C6H4-p-NO2	0.304005	-1367.77			0.300278	-1367.89	21.12	20.52
1655	1655_r1r2_CH2N(CH3)2_NHCH3_C6H4-p-N(CH2)4	0.390429	-1223.18			0.386842	-1223.28	19.38	18.19
1656	1656_r1r4_CH2OCH3_HC=N-CH2CH(CH3)2_C6H5	0.331518	-1148.39			0.328607	-1148.51	17.71	19.07
1657	1657_r1r4_CO2CH3_CO2CH3_CH2CH(CH3)2	0.257209	-1125.87	0.257796	-1125.85	0.254341	-1125.99	31.52	32.34	31.22
1658	1658_r1r2_CH3_NO2_C6H5	0.178751	-987.744			0.176143	-987.875	33.81	27.88
1659	1659_r2r4_CHO2(CH2)2_CHO_C6H5	0.226748	-1124.36			0.223982	-1124.48	27.42	27.28
1660	1660_r1r2_HC=N-CH2CH3_CO-N(CH2)4_CH3	0.258327	-1009.67	0.259437	-1009.65	0.254931	-1009.78	13.07	21.42	30.44
1661	1661_r1r2_CN_CHO2(CH2)2_C6H4-p-N(CH2)4	0.318313	-1314.61			0.314892	-1314.73	19.54	19.11
1662	1662_r1r2_CH2OCH3_CHO_CH3	0.167535	-819.387	0.167791	-819.37	0.164921	-819.509	38.79	46.11	34.72
1663	1663_r1r2_CH3_CHO_CH3	0.13757	-704.893	0.137963	-704.877	0.13516	-705.014	58.61	63.26	60.04
1664	1664_r1r4_OCH3_HC=N-CH2CH3_C6H4-p-NO2	0.226108	-1195.68			0.222589	-1195.8	22.5	23.22
1665	1665_r1r4_CO2CH3_CH3_C6H5	0.214384	-1011.1			0.211341	-1011.21	29.45	30.52
1666	1666_r1r2_CH2N(CH2)4_CO-N(CH3)2_C6H4-p-N(CH2)4	0.457854	-1453.2			0.454391	-1453.3	16.25	12.44
1667	1667_r1r5_CO-N(CH3)2_CO-N(CH3)2_C6H4-p-NO2	0.301354	-1442.99			0.297813	-1443.11	25.38	20.34
1668	1668_r2r4_OCH3_CO2CH3_C6H4-p-NO2	0.218327	-1290.79			0.215405	-1290.91	21.56	23.35
1669	1669_r1r4_HN-CO(CH3)_3-py_CH3	0.215808	-1007.29			0.212669	-1007.4	39.04	33.19
1670	1670_r1r2_NO2_HC=N-CH2CH3_C6H4-p-N(CH2)4	0.298136	-1292.49			0.294535	-1292.61	19.73	19.3
1671	1671_r1r4_CH2N(CH2)4_HC=N-CH2CH(CH3)2_C6H4-p-N(CH2)4	0.505453	-1456.56			0.50239	-1456.67	12.1	11.88
1672	1672_r1r2_NHCH3_CH2N(CH3)2_C6H4-p-NO2	0.288459	-1216.33			0.28438	-1216.45	21.98	20.1
1673	1673_r1r5_CN_CHO_C6H4-p-NO2	0.15613	-1153.96			0.15282	-1154.1	25.85	31.61
1674	1674_r1r4_CH3_NHC6H4-OCH3_C6H5	0.297075	-1184.1			0.293439	-1184.2	23.49	17.98
1675	1675_r2r4_CH3_HC=N-CH2CH3_C6H4-p-NO2	0.222448	-1120.47			0.218887	-1120.6	22.46	22.31
1676	1676_r1r2_CH2N(CH3)2_NHC6H4-OCH3_CH2CH(CH3)2	0.397093	-1244.27			0.393	-1244.36	16.26	11.34
1677	1677_r1r4_CH2N(CH2)4_OCH3_C6H4-p-NO2	0.309509	-1313.58			0.305789	-1313.7	18.09	17.25
1678	1678_r1r2_CH2OCH3_CN_C6H4-p-NO2	0.204352	-1194.46			0.20089	-1194.59	24.85	23.94
1679	1679_r2r4_CO-N(CH2)4_CH2N(CH2)4_CH3	0.343444	-1127.58	0.34414	-1127.56	0.34036	-1127.69	25.34	26.23	24.37
1681	1681_r1r4_3-py_CO-N(CH3)2_C6H5	0.290688	-1238.25			0.287726	-1238.36	25.92	26.18
1682	1682_r1r5_N(CH2)4_NO2_CH2CH(CH3)2	0.28659	-1086.02			0.283211	-1086.13	31.44	31.92
1683	1683_r1r5_CN_CHO_C6H4-p-N(CH2)4	0.25842	-1160.81			0.255044	-1160.94	22.13	22.2
1684	1684_r1r2_NO2_H_CH2CH(CH3)2	0.184296	-874.674			0.181101	-874.801	37.06	36.91
1685	1685_r1r4_CH2N(CH2)4_3-py_C6H4-p-NO2	0.343415	-1446.1			0.339529	-1446.21	18.3	16.64
1686	1686_r1r2_N(CH2)4_CO-N(CH3)2_C6H5	0.330799	-1202.56			0.32742	-1202.66	21.96	19.97
1687	1687_r1r2_3-py_NHC6H4-OCH3_CH2CH(CH3)2	0.365232	-1318.05			0.361726	-1318.15	15.51	10.9
1688	1688_r1r4_CH2N(CH2)4_CH2N(CH3)2_C6H4-p-N(CH2)4	0.476382	-1379.16			0.473097	-1379.26	13.41	14.16
1689	1689_r1r4_N(CH2)4_HC=N-CH2CH(CH3)2_C6H5	0.378928	-1205.93			0.375493	-1206.04	17.74	18.2
1690	1690_r1r4_CN_NO2_C6H4-p-N(CH2)4	0.250595	-1251.99			0.248241	-1252.14	19.83	19.56
1691	1691_r1r5_N(CH2)4_methylN(CH2)4_phenylN(CH2)4	0.485233	-1417.26			0.481495	-1417.35	10.54	16.96
1692	1692_r2r4_CHO2(CH2)2_CH2N(CH3)2_CH3	0.265021	-992.617			0.261725	-992.722	37.24	36.62
1693	1693_r1r2_HC=N-CH2CH(CH3)2_CHO_CH3	0.234944	-916.219	0.234778	-916.201	0.231694	-916.339	17.58	12.02	5.19
1694	1694_r1r2_CH3_CO-N(CH2)4_CH3	0.239608	-916.26	0.240391	-916.238	0.23672	-916.363	18.41	25.82	24.71
1695	1695_r1r4_CHO2(CH2)2_NHC6H4-OCH3_C6H5	0.337545	-1411.89			0.3338	-1411.99	13.7	10.12
1696	1696_r1r4_NHCH3_CO-N(CH3)2_CH3	0.220042	-894.21			0.216955	-894.312	33.76	46.33
1697	1697_r1r2_NO2_NHCH3_NO2benzene	0.193605	-1247.58			0.190254	-1247.71	23.54	23.43
1698	1698_r1r2_CO-N(CH3)2_n-CO-N(CH3)2_C6H4-p-NO2	0.275526	-1403.71			0.27225	-1403.83	18.52	19.82
1700	1700_r1r4_3-py_3-py_CH3	0.230295	-1046.32			0.226862	-1046.43	40.13	34.46
1701	1701_r1r4_CN_NHCH3_CH3	0.142418	-739.154			0.138562	-739.257	54.88	56.1
1702	1702_r2r4_CO2CH3_CHO2(CH2)2_CH2CH(CH3)2	0.287526	-1165.13	0.288256	-1165.11	0.284786	-1165.25	26.74	24.84	27.2
1703	1703_r1r4_CH2OCH3_CH2N(CH3)2_CH3	0.254133	-879.319			0.25067	-879.421	33.21	29.48
1704	1704_r1r4_HN-CO(CH3)_CH2N(CH3)2_C6H4-p-N(CH2)4	0.396893	-1336.52			0.393669	-1336.62	17.34	16.16
1705	1705_r1r4_CO-N(CH2)4_NHCH3_CH3	0.255341	-971.606	0.255647	-971.579	0.252082	-971.703	32.18	34.32	34.59
1706	1706_r1r2_CHO_CHO_C6H5	0.166856	-970.555			0.164393	-970.684	34.95	36.64
1707	1707_r1r4_CH3_CHO_C6H4-p-N(CH2)4	0.286972	-1107.91			0.28431	-1108.03	19.4	19.78
1708	1708_r1r2_CO2CH3_CH2N(CH2)4_C6H4-p-NO2	0.317584	-1426.91			0.313387	-1427.03	18.62	15.54
1709	1709_r1r4_CH2N(CH3)2_CH2N(CH2)4_CH2CH(CH3)2	0.406478	-1094.05			0.403626	-1094.15	8.03	20.18
1710	1710_r1r4_NO2_N(CH2)4_phenylN(CH2)4	0.356438	-1371.12			0.352741	-1371.24	16.89	16.47
1711	1711_r1r2_CO-N(CH2)4_HC=N-CH2CH(CH3)2_C6H5	0.386835	-1319.26			0.383234	-1319.38	15.88	15.83
1712	1712_r1r2_NHCH3_CO-N(CH3)2_CH3	0.220862	-894.2			0.218271	-894.303	39.32	46.29
1713	1713_r1r4_CH2N(CH2)4_CHO_CH2CH(CH3)2	0.319117	-1034.13	0.31982	-1034.11	0.316305	-1034.25	22.46	22.82	22.43
1714	1714_r1r2_NHCH3_NO2_CH3	0.146049	-851.415			0.142908	-851.545	40.81	49.92
1715	1715_r1r5_CHO2(CH2)2_CHO2(CH2)2_CH2CH(CH3)2	0.317158	-1204.4	0.317701	-1204.37	0.313162	-1204.5	21.61	20.7	24.79
1716	1716_r1r2_CH2N(CH3)2_N(CH2)4_phenylN(CH2)4	0.452486	-1339.86			0.448349	-1339.95	16.58	16.14
1717	1717_r1r5_OCH3_HN-CO(CH3)_C6H4-p-NO2	0.229958	-1270.94			0.22628	-1271.06	24.29	22.96
1718	1718_r1r4_N(CH2)4_3-py_CH3	0.270031	-1010.64			0.266328	-1010.74	38.63	36.49
1719	1719_r1r2_CHO_HN-CO(CH3)_C6H4-p-NO2	0.208429	-1269.74			0.205334	-1269.87	21.29	20.45
1720	1720_r1r4_NO2_NO2_C6H4-p-N(CH2)4	0.253006	-1364.25			0.250668	-1364.4	19.68	19.2
1721	1721_r1r4_NHC6H4-OCH3_N(CH2)4_C6H5	0.37386	-1356.14			0.370573	-1356.23	17.81	18.93
1722	1722_r2r4_NO2_CHO_CH3	0.110968	-870.064			0.108495	-870.209	48.97	41.41
1723	1723_r1r5_NHCH3_HC=N-CH2CH3_CH3	0.190329	-779.663	0.19097	-779.648	0.186602	-779.765	53.6	49.99	54.63
1724	1724_r1r2_NHC6H4-OCH3_CH2OCH3_CH2CH(CH3)2	0.358434	-1224.83			0.354839	-1224.93	19.37	17.91
1725	1725_r1r2_HC=N-CH2CH3_CN_CH3	0.145816	-777.22			0.142542	-777.34	37.73	34.21
1726	1726_r1r4_CH2N(CH3)2_CO-N(CH2)4_C6H5	0.356946	-1241.86			0.35411	-1241.97	20.63	20.86
1727	1727_r1r4_CO-N(CH2)4_OCH3_CH3	0.243412	-991.461	0.244295	-991.437	0.239787	-991.561	29.4	27.09	36.73
1728	1728_r1r5_CH3_CH3_CH2CH(CH3)2	0.235149	-748.81	0.235732	-748.799	0.231724	-748.909	41.14	37.83	40.3
1729	1729_r1r4_3-py_CHO_C6H4-p-N(CH2)4	0.324421	-1315.62			0.321851	-1315.74	19.3	19.59
1730	1730_r2r4_HN-CO(CH3)_HC=N-CH2CH3_C6H4-p-N(CH2)4	0.347457	-1296.01			0.344619	-1296.13	17.64	16.84
1731	1731_r1r4_CHO2(CH2)2_OCH3_C6H4-p-N(CH2)4	0.349886	-1336.9			0.346477	-1337	20.35	19.08
1732	1732_r1r4_CH2N(CH3)2_NO2_NO2benzene	0.246186	-1326.17			0.243515	-1326.3	22.16	22.76
1733	1733_r1r2_CHO2(CH2)2_NO2_NO2benzene	0.218891	-1420.02			0.215602	-1420.15	24.38	18.71
1734	1734_r1r4_CH2OCH3_CO-N(CH3)2_C6H4-p-NO2	0.282374	-1349.52			0.278596	-1349.64	20.06	19.15
1735	1735_r1r2_CH2N(CH3)2_NO2_C6H4-p-N(CH2)4	0.347813	-1333.01			0.345521	-1333.14	18.14	18.28
1736	1736_r2r4_OCH3_methyl-OCH3_C6H4-p-NO2	0.23712	-1216.76			0.233216	-1216.87	22.57	22.33
1737	1737_r1r4_CH3_CH3_CH3	0.15504	-630.898	0.155349	-630.885	0.152065	-630.998	41.86	73.8	36.84
1738	1738_r1r2_HN-CO(CH3)_NHCH3_CH2CH(CH3)2	0.274286	-972.833	0.274233	-972.817	0.27133	-972.931	25.61	29.68	1.8
1739	1739_r1r4_CH2N(CH3)2_CHO2(CH2)2_C6H4-p-N(CH2)4	0.414931	-1395.63			0.41169	-1395.73	13.05	15.4
1740	1740_r1r4_HC=N-CH2CH3_CH2N(CH3)2_CH3	0.242757	-858.241			0.23916	-858.346	31.88	31.3
1741	1741_r2r4_OCH3_NO2_C6H4-p-N(CH2)4	0.283517	-1274.28			0.280247	-1274.41	17.97	17.04
1742	1742_r1r2_HC=N-CH2CH3_CHO2(CH2)2_C6H4-p-N(CH2)4	0.365619	-1355.11			0.362078	-1355.22	15.55	15.76
1743	1743_r1r5_HN-CO(CH3)_CH2N(CH2)4_C6H5	0.32945	-1202.57			0.326366	-1202.68	18.42	18.31
1744	1744_r2r4_CO-N(CH2)4_CO-N(CH3)2_C6H4-p-NO2	0.337013	-1520.39			0.333626	-1520.51	16.31	16.8
1745	1745_r1r2_CO-N(CH3)2_CHO_C6H4-p-N(CH2)4	0.335792	-1315.87			0.333199	-1316	19.46	19.66
1746	1746_r1r2_3-py_OCH3_CH3	0.196826	-913.807			0.19333	-913.908	43.53	43.49
1747	1747_r1r2_HN-CO(CH3)_CH2OCH3_CH3	0.20915	-914.071	0.209634	-914.048	0.205247	-914.175	51.67	49.72	52.26
1748	1748_r1r2_CH2N(CH2)4_H_CH3	0.232962	-802.909	0.233591	-802.897	0.229702	-803.011	24.44	22.93	24.6
1749	1749_r1r2_CH2OCH3_CHO2(CH2)2_CH2CH(CH3)2	0.306915	-1091.1	0.307843	-1091.08	0.303275	-1091.2	25.25	22.18	27.07
1750	1750_r1r5_CO-N(CH2)4_3-py_C6H4-p-NO2	0.325205	-1520.13			0.321557	-1520.25	22.41	22.39
1751	1751_r1r4_CH2N(CH2)4_CH3_C6H5	0.305701	-1033.89			0.302868	-1033.99	17.43	16.18
1752	1752_r1r4_CO-N(CH3)2_NO2_C6H4-p-N(CH2)4	0.328454	-1407.05			0.325998	-1407.19	18.69	20.04
1753	1753_r1r2_CHO2(CH2)2_CH3_CH2CH(CH3)2	0.276969	-976.6	0.277581	-976.584	0.273149	-976.702	31	32.95	30.51
1754	1754_r1r4_CN_NO2_NO2benzene	0.148485	-1245.14			0.146222	-1245.29	24.97	26.19
1755	1755_r1r2_CH3_CN_CH3	0.127054	-683.808			0.124221	-683.926	65.05	65.21
1756	1756_r1r4_OCH3_CN_C6H5	0.179374	-950.678			0.176416	-950.798	34.61	32.02
1757	1757_r2r4_CH3_CHO2(CH2)2_CH2CH(CH3)2	0.276603	-976.603	0.277242	-976.586	0.273298	-976.706	31.97	30.19	32.28
1758	1758_r2r4_N(CH2)4_CH2OCH3_C6H5	0.312129	-1109.09			0.308452	-1109.19	23.03	25.41
1759	1759_r1r4_HC=N-CH2CH3_NHCH3_CH3	0.189736	-779.659	0.189997	-779.641	0.185783	-779.755	48.74	51.91	50.24
1760	1760_r1r5_NO2_CH2N(CH3)2_CH3	0.197351	-929.995			0.194236	-930.121	29.58	15.54
1761	1761_r1r4_CH2N(CH2)4_3-py_CH3	0.29524	-1049.93			0.292053	-1050.04	23.61	27.35
1762	1762_r1r5_NO2_NHC6H4-OCH3_CH2CH(CH3)2	0.302537	-1275.52			0.299247	-1275.64	22.36	20.34
1763	1763_r1r2_3-py_HN-CO(CH3)_C6H4-p-NO2	0.263066	-1403.45			0.259574	-1403.57	18.92	17.62
1764	1764_r1r2_OCH3_CH3_C6H5	0.207929	-897.762			0.204262	-897.866	38.76	37.87
1765	1765_r1r2_NHCH3_CHO2(CH2)2_CH3	0.213188	-914.03	0.213949	-914.013	0.210095	-914.13	21.11	30.34	26.34
1766	1766_r1r2_NHCH3_OCH3_C6H5	0.223795	-953.109			0.220304	-953.205	32.45	28.99
1767	1767_r1r4_HC=N-CH2CH(CH3)2_NO2_C6H4-p-N(CH2)4	0.377348	-1410.41			0.374469	-1410.55	15.56	13.74
1768	1768_r2r4_CH2OCH3_CH2OCH3_CH3	0.215723	-859.886	0.216165	-859.869	0.212333	-859.99	34.65	28.97	34.49
1769	1769_r1r4_CH3_OCH3_C6H5	0.207925	-897.771			0.204787	-897.872	35.85	36.21
1770	1770_r1r4_CH2OCH3_CH2N(CH3)2_C6H5	0.302553	-1070.99			0.299183	-1071.1	26.94	25.92
1771	1771_r1r2_NHCH3_CHO_C6H5	0.202584	-951.913			0.199876	-952.032	33.08	34.33
1772	1772_r1r4_CH2OCH3_NHCH3_C6H5	0.249528	-992.411			0.24635	-992.507	32.13	26.92
1773	1773_r1r4_HN-CO(CH3)_HN-CO(CH3)_C6H5	0.249409	-1159.93			0.247033	-1160.04	18.99	26.41
1774	1774_r1r2_CN_NO2_C6H4-p-N(CH2)4	0.250897	-1251.99			0.248104	-1252.13	20.77	20.36
1775	1775_r1r2_CO-N(CH3)2_NHCH3_C6H5	0.269112	-1085.88			0.26607	-1085.98	32.13	30.51
1776	1776_r1r2_CHO2(CH2)2_OCH3_CH3	0.200947	-933.887	0.20133	-933.867	0.197059	-933.987	45.03	41.94	43.62
1777	1777_r1r5_NHC6H4-OCH3_CH2N(CH3)2_CH2CH(CH3)2	0.395941	-1244.27			0.392301	-1244.36	15.06	10.86
1778	1778_r1r4_HC=N-CH2CH(CH3)2_CHO_CH3	0.234776	-916.223	0.235373	-916.206	0.231859	-916.348	21.93	22.16	23.19
1779	1779_r1r2_HC=N-CH2CH(CH3)2_CN_CH3	0.224342	-895.132			0.221462	-895.253	11.88	17
1780	1780_r1r4_NHC6H4-OCH3_CH2OCH3_C6H4-p-N(CH2)4	0.428448	-1509.93			0.42507	-1510.04	15.28	13.43
1781	1781_r1r5_N(CH2)4_NHC6H4-OCH3_C6H5	0.374249	-1356.13			0.370976	-1356.22	15.28	16.09
1782	1782_r1r4_HC=N-CH2CH(CH3)2_HN-CO(CH3)_C6H5	0.324495	-1202.58			0.321175	-1202.69	21.82	23.57
1783	1783_r1r4_HN-CO(CH3)_NHC6H4-OCH3_C6H4-p-N(CH2)4	0.42147	-1564.12			0.417814	-1564.22	15.62	12.02
1784	1784_r2r4_CO2CH3_CH2N(CH3)2_CH3	0.234783	-953.357			0.231958	-953.468	30.96	33.29
1785	1785_r1r5_CHO2(CH2)2_3-py_CH2CH(CH3)2	0.313903	-1184.31			0.309067	-1184.42	30.96	10.62
1786	1786_r1r5_CH2OCH3_NO2_CH2CH(CH3)2	0.239032	-1028.48			0.236083	-1028.6	29.33	29.89
1787	1787_r1r4_HC=N-CH2CH(CH3)2_OCH3_C6H4-p-N(CH2)4	0.40722	-1320.44			0.403272	-1320.54	14.92	18.83
1788	1788_r2r4_CH2OCH3_CHO_C6H4-p-NO2	0.214369	-1215.55			0.211199	-1215.68	22.89	21.93
1789	1789_r1r4_CH2N(CH2)4_CH3_CH2CH(CH3)2	0.336983	-960.13	0.33791	-960.117	0.333918	-960.229	20.19	20.34	20.28
1790	1790_r1r4_CO2CH3_CH2OCH3_CH3	0.196156	-933.92	0.196562	-933.901	0.1926	-934.03	30.28	22.99	31.43
1791	1791_r1r4_CH2OCH3_CO-N(CH3)2_CH2CH(CH3)2	0.314009	-1071.27			0.310931	-1071.38	24.8	26.41
1792	1792_r1r4_N(CH2)4_CHO2(CH2)2_phenylN(CH2)4	0.423555	-1433.73			0.419547	-1433.83	16.34	15.38
1793	1793_r2r4_NHC6H4-OCH3_CH2N(CH3)2_C6H5	0.365986	-1318.03			0.362481	-1318.13	22.93	19.42
1794	1794_r1r4_N(CH2)4_OCH3_phenylN(CH2)4	0.386348	-1281.14			0.382903	-1281.23	20.27	19.92
1795	1795_r1r2_HC=N-CH2CH3_CO-N(CH3)2_C6H5	0.271882	-1123.95			0.268351	-1124.06	23.43	22.37
1796	1796_r2r4_NHCH3_CO-N(CH3)2_C6H5	0.269581	-1085.88			0.266333	-1085.98	29.74	29.97
1797	1797_r1r2_HC=N-CH2CH3_HN-CO(CH3)_CH2CH(CH3)2	0.276816	-1010.91			0.273632	-1011.02	13.27	26.09	-15.29
1798	1798_r1r2_HN-CO(CH3)_CH2OCH3_CH2CH(CH3)2	0.288958	-1031.98	0.289564	-1031.96	0.285087	-1032.09	34.43	29.37	33.01
1799	1799_r2r4_3-py_HN-CO(CH3)_CH2CH(CH3)2	0.294266	-1125.2			0.292373	-1125.31	10.07	28.4
1800	1800_r2r4_OCH3_NO2_C6H5	0.182019	-1062.94			0.179169	-1063.07	30.86	31.13
1801	1801_r1r4_CH2N(CH2)4_NHCH3_C6H4-p-N(CH2)4	0.423355	-1300.57			0.419856	-1300.67	16.06	12.85
1802	1802_r1r2_HN-CO(CH3)_CN_C6H4-p-N(CH2)4	0.299779	-1255.5			0.297192	-1255.62	20.81	20.45
1803	1803_r1r2_CHO2(CH2)2_HN-CO(CH3)_C6H5	0.268364	-1219.04			0.265187	-1219.15	26.27	22.9
1804	1804_r1r4_CH2N(CH2)4_CH2N(CH3)2_C6H4-p-NO2	0.374057	-1372.31			0.370357	-1372.43	13.55	14.08
1805	1805_r1r4_CO-N(CH2)4_CH2N(CH2)4_C6H5	0.39134	-1319.25			0.388279	-1319.36	21.45	20.36
1806	1806_r1r5_CN_NHCH3_CH3	0.143132	-739.159			0.139758	-739.27	61.35	64.22
1807	1807_r1r5_OCH3_CN_C6H5	0.17961	-950.679			0.176375	-950.795	40.07	37.75
1808	1808_r1r2_CH2OCH3_CH2N(CH2)4_CH3	0.288899	-956.711	0.289639	-956.697	0.28551	-956.813	35.37	35.57	34.95
1809	1809_r1r5_HC=N-CH2CH(CH3)2_CH2N(CH2)4_C6H5	0.404028	-1245.22			0.400849	-1245.32	16.92	17.68
1810	1810_r2r4_CO2CH3_HC=N-CH2CH3_CH2CH(CH3)2	0.264782	-1030.75	0.265512	-1030.74	0.26167	-1030.87	30.09	27.91	28.3
1811	1811_r1r4_CH2OCH3_OCH3_C6H5	0.237903	-1012.27			0.234452	-1012.37	31.36	28.24
1812	1812_r1r4_CO-N(CH2)4_CO-N(CH2)4_C6H4-p-NO2	0.372158	-1597.79			0.36903	-1597.91	17.62	17.62
1813	1813_r1r5_CH3_CH3pyrrolidine_CH2CH(CH3)2	0.337304	-960.13	0.338265	-960.117	0.333948	-960.229	16.51	16.41	18.37
1814	1814_r2r4_CO2CH3_N(CH2)4_C6H5	0.293086	-1183.13			0.28957	-1183.24	28.94	27.46
1815	1815_r2r4_CN_3-py_C6H4-p-NO2	0.212058	-1287.68			0.208758	-1287.81	20.55	20.17
1816	1816_r1r2_HC=N-CH2CH3_CH2N(CH3)2_C6H5	0.291023	-1049.91			0.287765	-1050.01	22.91	23.51
1817	1817_r1r4_CH2OCH3_CHO_C6H5	0.215593	-1011.06			0.212899	-1011.19	32.41	29.88
1818	1818_r1r2_CN_CO2CH3_C6H5	0.185991	-1064.01			0.183315	-1064.13	10.2	23.94
1819	1819_r1r2_CHO2(CH2)2_3-py_C6H4-p-NO2	0.281968	-1462.56			0.27838	-1462.68	18.08	17.13
1820	1820_r1r4_CH3_CHO_C6H4-p-NO2	0.184913	-1101.06			0.181959	-1101.19	25.74	26.11
1821	1821_r1r4_NHC6H4-OCH3_CO-N(CH2)4_C6H5	0.381899	-1469.46			0.379077	-1469.57	16.64	16.05
1822	1822_r2r4_HC=N-CH2CH3_HC=N-CH2CH3_CH2CH(CH3)2	0.272179	-935.64	0.27332	-935.622	0.26948	-935.757	28.83	29.58	29.83
1823	1823_r2r4_CO2CH3_NO2_C6H5	0.187963	-1176.27			0.186369	-1176.41	3.14	25.16
1824	1824_r1r4_NHCH3_HC=N-CH2CH(CH3)2_CH3	0.268638	-897.574	0.269468	-897.558	0.264539	-897.682	22.64	19.43	23.24
1825	1825_r1r2_H_CH2N(CH2)4_CH2CH(CH3)2	0.312336	-920.823	0.31313	-920.81	0.308906	-920.926	17.36	19.05	18.05
1826	1826_r1r4_CH2N(CH3)2_CO-N(CH2)4_C6H4-p-N(CH2)4	0.458491	-1453.2			0.455701	-1453.31	14.64	15.3
1827	1827_r1r5_CO2CH3_CH2N(CH2)4_CH3	0.268695	-1030.75	0.269524	-1030.73	0.265108	-1030.85	21.39	15.83	24.11
1828	1828_r1r5_OCH3_CHO2(CH2)2_CH2CH(CH3)2	0.279382	-1051.8	0.279713	-1051.78	0.275815	-1051.9	14.34	13.63	11.75
1829	1829_r1r5_CH3_CN_CH2CH(CH3)2	0.206605	-801.72			0.203319	-801.834	41.41	39.94
1830	1830_r1r4_CO-N(CH3)2_NHC6H4-OCH3_C6H5	0.345854	-1392.07			0.342368	-1392.17	18.55	13.8
1831	1831_r1r5_CH2OCH3_NHCH3_C6H4-p-NO2	0.248882	-1196.9			0.244681	-1197.02	20.08	16.4
1832	1832_r1r4_HC=N-CH2CH(CH3)2_CN_C6H4-p-N(CH2)4	0.374487	-1298.15			0.371638	-1298.27	14.54	16.91
1833	1833_r1r5_CN_NO2_CH2CH(CH3)2	0.180459	-966.886			0.17722	-967.024	39.39	34.96
1834	1834_r1r2_HC=N-CH2CH3_CH2N(CH2)4_C6H5	0.325981	-1127.3			0.322652	-1127.41	19.22	17.32
1835	1835_r1r4_CHO_CH3_C6H5	0.185384	-896.566			0.182583	-896.683	39.41	37.86
1836	1836_r1r4_CO2CH3_CO-N(CH2)4_CH2CH(CH3)2	0.33068	-1222.7	0.331216	-1222.68	0.327742	-1222.81	23.96	24.84	22.57
1837	1837_r1r2_OCH3_HC=N-CH2CH(CH3)2_CH3	0.25646	-917.416	0.25739	-917.403	0.253753	-917.53	19.58	24.06	22.41
1838	1838_r1r2_HN-CO(CH3)_CN_CH2CH(CH3)2	0.229601	-970.398			0.226537	-970.518	35.36	34.54
1839	1839_r2r4_CO2CH3_N(CH2)4_phenylN(CH2)4	0.394351	-1394.47			0.39089	-1394.57	17.57	16.36
1840	1840_r1r2_CH2OCH3_CHO_CH2CH(CH3)2	0.247046	-937.299	0.247554	-937.282	0.244385	-937.422	30.33	30.41	29.12
1841	1841_r1r5_CHO2(CH2)2_HN-CO(CH3)_C6H5	0.266619	-1219.05			0.264717	-1219.16	8.63	20.12
1842	1842_r1r2_CH2N(CH3)2_HC=N-CH2CH(CH3)2_C6H4-p-N(CH2)4	0.472416	-1379.16			0.467845	-1379.27	13.14	4.87
1843	1843_r1r4_CH3_CO2CH3_CH3	0.166426	-819.432	0.167034	-819.416	0.163515	-819.546	34.02	52.17	42.09
1844	1844_r1r4_CO2CH3_3-py_CH3	0.203848	-1027.14			0.200544	-1027.25	35.25	34.3
1845	1845_r1r2_3-py_OCH3_C6H4-p-NO2	0.244636	-1309.97			0.24078	-1310.09	23.8	21.85
1846	1846_r1r2_NO2_CN_C6H4-p-N(CH2)4	0.250973	-1251.98			0.247922	-1252.12	22.03	19.12
1847	1847_r2r4_N(CH2)4_NO2_C6H5	0.256041	-1159.78			0.252395	-1159.9	29.96	26.77
1848	1848_r1r2_NO2_3-py_CH2CH(CH3)2	0.246703	-1121.69			0.243287	-1121.82	26.95	25.54
1849	1849_r1r4_CH2N(CH2)4_HC=N-CH2CH(CH3)2_CH2CH(CH3)2	0.434904	-1171.46	0.436097	-1171.44	0.431746	-1171.57	14.88	16.27	16.65
1850	1850_r2r4_CH2OCH3_HC=N-CH2CH3_C6H5	0.252858	-1030.48			0.249747	-1030.59	29.31	27.73
1851	1851_r1r4_HC=N-CH2CH(CH3)2_CO2CH3_CH2CH(CH3)2	0.344182	-1148.67	0.345235	-1148.65	0.341146	-1148.79	19.29	21.33	19.36
1852	1852_r1r4_CHO2(CH2)2_NHC6H4-OCH3_C6H4-p-N(CH2)4	0.439329	-1623.23			0.435507	-1623.33	16.62	13.42
1853	1853_r2r4_HN-CO(CH3)_CH2N(CH3)2_C6H5	0.294893	-1125.18			0.292801	-1125.29	9.12	27.1
1854	1854_r1r4_HC=N-CH2CH(CH3)2_CO-N(CH2)4_CH3	0.337669	-1127.59	0.338678	-1127.57	0.334764	-1127.7	17.55	20.52	19.81
1855	1855_r1r5_NHC6H4-OCH3_HC=N-CH2CH3_C6H4-p-N(CH2)4	0.417778	-1488.86			0.414459	-1488.96	16.45	14.62
1856	1856_r1r4_NHC6H4-OCH3_3-py_CH2CH(CH3)2	0.3656	-1318.05			0.362142	-1318.16	17.53	16.1
1857	1857_r1r2_CH2OCH3_NHCH3_C6H4-p-NO2	0.249886	-1196.9			0.246203	-1197.02	22.04	23.45
1858	1858_r2r4_NO2_CO-N(CH3)2_CH3	0.178168	-1004.04			0.175415	-1004.17	28.92	22.35
1859	1859_r2r4_CO-N(CH2)4_CHO_C6H5	0.269665	-1181.93			0.267162	-1182.06	22.55	20.13
1860	1860_r1r2_CO2CH3_HC=N-CH2CH(CH3)2_CH3	0.264486	-1030.76	0.265189	-1030.74	0.261152	-1030.87	21.14	23.65	22.66
1861	1861_r1r4_CN_3-py_C6H5	0.212844	-1083.19			0.209776	-1083.31	27.65	26.04
1862	1862_r1r2_HC=N-CH2CH3_N-isobutylethanHC=N-CH2CH3_CH3	0.27218	-935.637	0.272905	-935.622	0.268599	-935.748	28.85	21.15	29.24
1863	1863_r1r2_CH2N(CH2)4_CO2CH3_C6H5	0.318546	-1222.42			0.314831	-1222.53	23.62	15.47
1864	1864_r1r5_3-py_CO-N(CH3)2_C6H4-p-NO2	0.289722	-1442.74			0.28591	-1442.86	24.36	23.05
1865	1865_r1r2_CH2OCH3_CN_CH2CH(CH3)2	0.236752	-916.214			0.233754	-916.333	28.8	30.9
1866	1866_r1r4_CH2N(CH2)4_HN-CO(CH3)_C6H4-p-NO2	0.328391	-1407.06			0.325097	-1407.18	17.4	16.84
1867	1867_r1r5_HN-CO(CH3)_CO-N(CH3)2_C6H4-p-NO2	0.27529	-1403.71			0.271424	-1403.83	25.44	22.99
1868	1868_r1r4_CHO_CO-N(CH2)4_CH2CH(CH3)2	0.301417	-1108.17	0.30205	-1108.14	0.298451	-1108.29	23.46	22.37	20.78
1869	1869_r1r2_HC=N-CH2CH3_HC=N-CH2CH3_CH3	0.193024	-817.725	0.193768	-817.709	0.189792	-817.836	41.47	22.5	33.12
1870	1870_r1r2_CH3_N(CH2)4_C6H4-p-NO2	0.281547	-1199.09			0.277581	-1199.19	19.5	20.46
1871	1871_r2r4_3-py_CO-N(CH3)2_C6H4-p-NO2	0.289838	-1442.74			0.286301	-1442.86	20.58	19.7
1872	1872_r1r4_NO2_CO-N(CH2)4_NO2benzene	0.262067	-1477.59			0.258905	-1477.73	22.6	20.12
1873	1873_r2r4_CO2CH3_CHO_C6H4-p-N(CH2)4	0.298016	-1296.43			0.295461	-1296.56	17.93	17.02
1874	1874_r1r2_CH3_CHO2(CH2)2_C6H4-p-N(CH2)4	0.347004	-1261.7			0.343686	-1261.8	17.14	15.78
1875	1875_r1r5_CO-N(CH2)4_HN-CO(CH3)_C6H4-p-N(CH2)4	0.412644	-1487.95			0.409646	-1488.06	17.95	16.49
1876	1876_r1r2_HN-CO(CH3)_HC=N-CH2CH(CH3)2_CH3	0.276418	-1010.91	0.277468	-1010.88	0.273279	-1011.02	21.58	23.31	23.34
1877	1877_r1r4_NHCH3_CHO_C6H4-p-NO2	0.200836	-1156.41			0.197191	-1156.53	25.21	24.24
1878	1878_r1r5_CO2CH3_CO-N(CH3)2_C6H4-p-N(CH2)4	0.365148	-1430.4			0.362107	-1430.51	15.18	20.64
1879	1879_r1r2_CH2OCH3_CHO2(CH2)2_CH3	0.227094	-973.183	0.227848	-973.166	0.223969	-973.287	32.39	25.72	36.44
1880	1880_r1r5_3-py_CH2N(CH3)2_CH3	0.260836	-972.535			0.257671	-972.639	25.55	27.1
1881	1881_r1r2_CH2N(CH2)4_CN_CH3	0.229387	-895.129			0.226403	-895.246	25.61	31
1882	1882_r1r4_NHC6H4-OCH3_CH2N(CH2)4_CH2CH(CH3)2	0.430652	-1321.66			0.426995	-1321.76	17.45	12.69
1883	1883_r1r4_CO-N(CH2)4_HN-CO(CH3)_C6H4-p-NO2	0.310611	-1481.11			0.307236	-1481.22	19.92	19.79
1884	1884_r2r4_HN-CO(CH3)_NO2_C6H4-p-N(CH2)4	0.302374	-1367.77			0.299503	-1367.9	18.21	18.09
1885	1885_r2r4_OCH3_CH2N(CH2)4_C6H5	0.31183	-1109.09			0.308299	-1109.19	16.35	13.09
1887	1887_r1r2_OCH3_CO-N(CH3)2_CH2CH(CH3)2	0.287282	-1031.97			0.284497	-1032.07	24.87	27.16
1888	1888_r2r4_N(CH2)4_HC=N-CH2CH(CH3)2_phenylN(CH2)4	0.480625	-1417.27			0.47685	-1417.37	13.24	11.55
1889	1889_r1r2_CH2N(CH2)4_HC=N-CH2CH3_CH3	0.276795	-935.634	0.277238	-935.618	0.273861	-935.743	19.42	34	13.19
1890	1890_r1r4_OCH3_CN_CH2CH(CH3)2	0.210402	-876.918			0.207412	-877.036	34.86	33.83
1891	1891_r1r4_HC=N-CH2CH3_N(CH2)4_phenylN(CH2)4	0.401372	-1299.36			0.396456	-1299.46	17.66	16.78
1892	1892_r2r4_HC=N-CH2CH3_HC=N-CH2CH3_CH3	0.192612	-817.727	0.193389	-817.71	0.189734	-817.845	38.95	35.26	37.53
1893	1893_r1r4_CH2N(CH2)4_CH2OCH3_CH2CH(CH3)2	0.367316	-1074.63	0.368186	-1074.61	0.363542	-1074.73	21.43	16.24	19.58
1894	1894_r1r4_CHO_CH2OCH3_C6H5	0.215262	-1011.06			0.212276	-1011.18	23.82	19.56
1895	1895_r1r5_CH2OCH3_CHO_C6H4-p-N(CH2)4	0.317084	-1222.4			0.31387	-1222.51	20.71	18.78
1896	1896_r1r2_CN_OCH3_CH2CH(CH3)2	0.210522	-876.92			0.207273	-877.033	33.74	32.56
1897	1897_r1r4_NHC6H4-OCH3_CH3_C6H4-p-N(CH2)4	0.398298	-1395.44			0.395298	-1395.54	17.6	16.8
1898	1898_r1r5_CH3_NHC6H4-OCH3_CH3	0.24835	-992.426			0.245123	-992.525	23.9	19.97
1899	1899_r1r4_CHO2(CH2)2_HC=N-CH2CH(CH3)2_C6H4-p-NO2	0.341923	-1466.18			0.338477	-1466.31	13.1	14.07
1900	1900_r1r4_CO-N(CH3)2_N(CH2)4_CH3	0.281168	-1010.9			0.277449	-1010.99	33.31	33.34
1901	1901_r1r4_NHC6H4-OCH3_CHO_C6H5	0.278824	-1258.1			0.276063	-1258.22	20.11	18.27
1902	1902_r1r4_3-py_CN_CH2CH(CH3)2	0.244023	-1009.43			0.240974	-1009.55	33.44	31.02
1903	1903_r1r4_NHCH3_HN-CO(CH3)_C6H5	0.242555	-1046.6			0.239113	-1046.7	23.89	25.07
1904	1904_r1r2_N(CH2)4_CH2N(CH3)2_C6H4-p-NO2	0.349544	-1333.01			0.345218	-1333.12	13.03	16.76
1905	1905_r1r2_CH2N(CH2)4_CH2N(CH3)2_C6H5	0.375732	-1167.82			0.372288	-1167.92	24.16	23.03
1906	1906_r1r2_CH2OCH3_N(CH2)4_phenylN(CH2)4	0.413735	-1320.43			0.409622	-1320.52	15.78	15.04
1907	1907_r1r5_CH2N(CH2)4_CHO_CH3	0.2393	-916.213	0.239993	-916.198	0.236493	-916.328	21.51	18.79	22.78
1908	1908_r1r2_CO2CH3_CHO_CH2CH(CH3)2	0.227906	-1011.34	0.228096	-1011.31	0.225085	-1011.46	34.31	34.4	30.81
1909	1909_r2r4_CH2OCH3_3-py_C6H5	0.271603	-1144.78			0.268311	-1144.88	28	25.53
1911	1911_r1r4_OCH3_3-py_C6H4-p-N(CH2)4	0.346881	-1316.82			0.343537	-1316.93	17.33	16.36
1912	1912_r1r4_NHCH3_CH2OCH3_CH3	0.200956	-800.739	0.201677	-800.723	0.197275	-800.839	31.07	30.58	34.03
1913	1913_r1r2_HN-CO(CH3)_NO2_NO2benzene	0.2008	-1360.91			0.197626	-1361.05	23.9	23.56
1914	1914_r1r4_CO-N(CH2)4_CHO2(CH2)2_C6H4-p-N(CH2)4	0.430408	-1547.07			0.427261	-1547.17	11.55	15.8
1915	1915_r1r4_N(CH2)4_CO-N(CH3)2_phenylN(CH2)4	0.4316	-1413.9			0.42785	-1414	15.55	16.85
1916	1916_r1r2_CO2CH3_H_C6H5	0.19013	-971.79			0.186614	-971.901	37.29	31.36
1917	1917_r1r4_CH3_HC=N-CH2CH(CH3)2_CH3	0.253078	-842.227	0.253563	-842.213	0.249963	-842.339	23.65	24.74	23.95
1918	1918_r1r4_NO2_CH2N(CH3)2_C6H5	0.246657	-1121.67			0.243707	-1121.8	27.61	26.75
1919	1919_r1r4_CHO_CO-N(CH3)2_CH2CH(CH3)2	0.265815	-1030.77			0.262952	-1030.89	28.63	27.7
1920	1920_r2r4_CH3_CH3_C6H5	0.205277	-822.571			0.201841	-822.672	36.34	37.43
1921	1921_r1r2_CHO2(CH2)2_NHC6H4-OCH3_C6H4-p-NO2	0.338223	-1616.38			0.334455	-1616.5	12.08	12.55
1922	1922_r1r2_CH3_CH3_C6H4-p-NO2	0.204073	-1027.06			0.200156	-1027.18	28.1	27.47
1923	1923_r1r2_HC=N-CH2CH3_CN_C6H4-p-NO2	0.193471	-1173.38			0.189828	-1173.51	25.9	23.54
1924	1924_r1r2_CO-N(CH2)4_CH2N(CH2)4_C6H4-p-NO2	0.391135	-1523.75			0.387527	-1523.87	13.66	16.57
1925	1925_r1r2_NHC6H4-OCH3_H_C6H4-p-NO2	0.271289	-1349.28			0.267482	-1349.4	18.06	17.05
1926	1926_r1r2_CO-N(CH3)2_n-CO-N(CH3)2_C6H4-p-N(CH2)4	0.378049	-1410.55			0.374642	-1410.66	16.65	16.24
1927	1927_r1r4_CO2CH3_3-py_C6H5	0.252255	-1218.81			0.249318	-1218.93	27.67	26.37
1928	1928_r2r4_CHO_CO-N(CH3)2_CH2CH(CH3)2	0.265371	-1030.77			0.26274	-1030.9	29.24	27.06
1929	1929_r1r2_N(CH2)4_NHCH3_C6H5	0.296194	-1049.93			0.29234	-1050.03	27.18	12.98
1930	1930_r1r2_CH2N(CH2)4_NHCH3_C6H4-p-N(CH2)4	0.424703	-1300.58			0.421313	-1300.67	15.52	14.86
1931	1931_r2r4_HC=N-CH2CH3_CHO_CH3	0.155612	-798.307	0.15616	-798.29	0.153358	-798.436	38.96	44.56	43.14
1932	1932_r1r2_OCH3_NHC6H4-OCH3_C6H5	0.300547	-1259.29			0.297281	-1259.39	14.38	13.56
1933	1933_r1r4_3-py_HC=N-CH2CH(CH3)2_C6H5	0.33903	-1241.61			0.336221	-1241.73	16.98	18.31
1934	1934_r1r2_NO2_HC=N-CH2CH3_CH2CH(CH3)2	0.227625	-1007.4			0.223916	-1007.52	25.11	29.12
1935	1935_r1r4_HC=N-CH2CH(CH3)2_N(CH2)4_CH3	0.329973	-1014.26	0.330891	-1014.24	0.325185	-1014.36	21.34	21.56	21.53
1936	1936_r1r4_NHC6H4-OCH3_CN_CH3	0.219781	-1045.34			0.21674	-1045.45	24	21.29
1937	1937_r1r2_CH2N(CH3)2_CH2N(CH3)2_C6H5	0.341452	-1090.42			0.33798	-1090.53	25.01	25.44
1938	1938_r1r5_HC=N-CH2CH(CH3)2_CHO_CH3	0.234792	-916.22	0.235588	-916.205	0.231582	-916.341	21.21	24.11	22.9
1939	1939_r2r4_N(CH2)4_CN_phenylN(CH2)4	0.354334	-1258.86			0.350813	-1258.96	16.62	16.85
1940	1940_r1r2_NHC6H4-OCH3_OCH3_CH3	0.252473	-1067.62			0.248768	-1067.72	23.97	22.29
1941	1941_r1r2_OCH3_NHC6H4-OCH3_C6H4-p-N(CH2)4	0.402076	-1470.63			0.398709	-1470.73	11.37	9.42
1942	1942_r1r2_H_OCH3_C6H5	0.183039	-858.463			0.179651	-858.566	37.13	34.68
1943	1943_r1r4_CN_CH2OCH3_C6H5	0.205201	-989.973			0.201672	-990.092	25.64	16.11
1944	1944_r1r5_CH2N(CH3)2_CO-N(CH3)2_CH2CH(CH3)2	0.351824	-1090.7			0.349184	-1090.81	19.92	23.63
1945	1945_r1r2_CO2CH3_NHCH3_C6H4-p-N(CH2)4	0.33294	-1277.78			0.329356	-1277.89	20.1	18.21
1946	1946_r1r5_CO-N(CH2)4_CHO2(CH2)2_C6H4-p-NO2	0.32807	-1540.22			0.324672	-1540.34	18.57	22.59
1947	1947_r1r5_CO-N(CH2)4_NHC6H4-OCH3_CH3	0.332898	-1277.79			0.329977	-1277.89	16.69	15.7
1948	1948_r1r4_NO2_CH2OCH3_CH3	0.159197	-910.564			0.156031	-910.69	32	27.4
1949	1949_r1r5_OCH3_CO-N(CH3)2_C6H4-p-N(CH2)4	0.35848	-1317.07			0.35539	-1317.18	20.04	20.88
1950	1950_r1r5_HN-CO(CH3)_CO-N(CH3)2_C6H4-p-N(CH2)4	0.377134	-1410.56			0.374326	-1410.67	18.66	19.39
1951	1951_r2r4_HC=N-CH2CH(CH3)2_HC=N-CH2CH(CH3)2_C6H5	0.399471	-1245.22			0.396492	-1245.34	17.48	15.5
1952	1952_r2r4_3-py_HC=N-CH2CH(CH3)2_C6H4-p-N(CH2)4	0.441262	-1452.95			0.437959	-1453.06	14.69	14.75
1953	1953_r1r4_HC=N-CH2CH3_CHO2(CH2)2_C6H4-p-NO2	0.262293	-1348.27			0.258964	-1348.39	9.13	14.41
1955	1955_r2r4_3-py_CO-N(CH3)2_C6H5	0.290597	-1238.25			0.287381	-1238.36	26.59	24.19
1956	1956_r1r4_CN_NO2_CH2CH(CH3)2	0.180238	-966.893			0.177868	-967.037	27.45	33.69
1957	1957_r1r4_CN_CH2N(CH3)2_C6H4-p-NO2	0.243153	-1213.9			0.2396	-1214.02	21.04	21.32
1958	1958_r1r2_OCH3_methyl-OCH3_C6H4-p-N(CH2)4	0.338696	-1223.59			0.335689	-1223.7	17.85	17.16
1959	1959_r2r4_CO2CH3_3-py_CH3	0.203815	-1027.14			0.200642	-1027.26	40.23	38.03
1960	1960_r1r2_CO-N(CH2)4_OCH3_C6H5	0.291891	-1183.13			0.288816	-1183.24	12.3	19.86
1961	1961_r1r4_CO-N(CH2)4_CHO2(CH2)2_CH3	0.280081	-1144.05	0.280857	-1144.03	0.276996	-1144.16	12.8	10.14	15.23
1962	1962_r1r4_NO2_CHO_C6H4-p-N(CH2)4	0.26092	-1273.08			0.258284	-1273.21	21.41	21.18
1963	1963_r1r2_HN-CO(CH3)_OCH3_C6H4-p-N(CH2)4	0.332168	-1277.78			0.327934	-1277.88	20.38	12.13
1964	1964_r1r2_NO2_NHC6H4-OCH3_C6H5	0.271358	-1349.27			0.268184	-1349.4	15.71	11.4
1965	1965_r2r4_OCH3_HC=N-CH2CH(CH3)2_CH3	0.256945	-917.426	0.257563	-917.408	0.253737	-917.533	21	26.7	22.27
1966	1966_r1r5_3-py_NHCH3_C6H4-p-NO2	0.25696	-1290.12			0.252852	-1290.24	27.25	25.36
1967	1967_r1r2_CH2OCH3_NHCH3_CH3	0.202258	-800.738	0.203008	-800.723	0.19876	-800.832	49.08	45.59	50.74
1968	1968_r1r5_HC=N-CH2CH(CH3)2_NHCH3_CH2CH(CH3)2	0.348905	-1015.49	0.349931	-1015.47	0.34515	-1015.59	21.4	20.42	20.5
1969	1969_r1r4_CO-N(CH2)4_NHC6H4-OCH3_CH2CH(CH3)2	0.412929	-1395.7			0.408824	-1395.8	17.48	12.08
1970	1970_r1r4_HC=N-CH2CH3_NO2_NO2benzene	0.195969	-1285.65			0.193436	-1285.79	23.33	25.42
1971	1971_r1r2_HC=N-CH2CH(CH3)2_HC=N-CH2CH(CH3)2_C6H5	0.400304	-1245.22			0.39657	-1245.34	18.6	17.08
1972	1972_r1r2_HC=N-CH2CH3_CO-N(CH2)4_C6H5	0.307052	-1201.35			0.303674	-1201.46	12.11	16.54
1973	1973_r1r2_NHC6H4-OCH3_CH2N(CH2)4_CH3	0.351516	-1203.75			0.348451	-1203.85	26.4	26.72
1974	1974_r2r4_NHC6H4-OCH3_NHC6H4-OCH3_CH2CH(CH3)2	0.420752	-1471.86			0.416412	-1471.96	12.99	5.95
1975	1975_r1r2_CO2CH3_CH3_C6H4-p-N(CH2)4	0.316462	-1222.44			0.313037	-1222.54	23.08	22.94
1976	1976_r1r4_NHC6H4-OCH3_CH2N(CH3)2_C6H4-p-NO2	0.364103	-1522.52			0.360607	-1522.64	15.13	16.29
1977	1977_r1r4_CH3_CO-N(CH2)4_CH3	0.239904	-916.26	0.240488	-916.24	0.236889	-916.367	27.29	33.98	29.39
1978	1978_r1r2_CHO_CH3_CH2CH(CH3)2	0.217311	-822.803	0.217973	-822.788	0.214276	-822.917	35.69	34.56	36.09
1979	1979_r2r4_CN_NHC6H4-OCH3_C6H5	0.268625	-1237.01			0.26504	-1237.12	23.92	17.43
1980	1980_r2r4_CHO2(CH2)2_CH2N(CH2)4_CH2CH(CH3)2	0.379125	-1187.92	0.379954	-1187.91	0.37593	-1188.03	22.99	22.16	22.33
1981	1981_r1r5_CN_CH2N(CH3)2_CH3	0.194702	-817.733			0.191684	-817.847	27.09	28.01
1982	1982_r1r2_CO2CH3_CN_CH2CH(CH3)2	0.217324	-990.245			0.214228	-990.369	31.97	32.49
1983	1983_r1r2_CHO_HC=N-CH2CH3_C6H4-p-NO2	0.203653	-1194.46			0.199624	-1194.59	21.18	20.55
1984	1984_r1r4_CO-N(CH3)2_HC=N-CH2CH(CH3)2_C6H4-p-NO2	0.349783	-1446.36			0.345966	-1446.48	13.88	12.17
1985	1985_r1r4_NO2_NO2_C6H5	0.151981	-1152.91			0.149316	-1153.06	34.56	30.94
1986	1986_r1r4_CO2CH3_CH2N(CH3)2_CH3	0.23512	-953.354			0.231614	-953.461	36.54	32.82
1987	1987_r1r2_OCH3_CN_C6H4-p-NO2	0.178287	-1155.16			0.174568	-1155.29	22.75	18.84
1988	1988_r1r2_CHO2(CH2)2_CH2N(CH3)2_C6H4-p-N(CH2)4	0.41531	-1395.62			0.411231	-1395.73	18.11	13.24
1989	1989_r1r4_CO-N(CH3)2_OCH3_C6H4-p-N(CH2)4	0.35833	-1317.08			0.354737	-1317.18	19.34	19.1
1990	1990_r1r2_3-py_3-py_CH2CH(CH3)2	0.310138	-1164.23			0.306613	-1164.34	25.95	24.63
1991	1991_r1r4_CO2CH3_CHO2(CH2)2_C6H4-p-N(CH2)4	0.356996	-1450.23			0.353264	-1450.34	14.52	11.43
1992	1992_r1r5_NHCH3_CHO_C6H4-p-N(CH2)4	0.303436	-1163.26			0.300042	-1163.37	21.91	21.56
1993	1993_r1r4_HC=N-CH2CH3_CO-N(CH3)2_CH3	0.223431	-932.278			0.220133	-932.389	33.33	39.35
1994	1994_r1r4_CO-N(CH3)2_HC=N-CH2CH(CH3)2_CH2CH(CH3)2	0.381581	-1168.1			0.37851	-1168.22	17.02	18.84
1995	1995_r1r5_N(CH2)4_CH2N(CH3)2_C6H5	0.349587	-1128.53			0.346308	-1128.62	25.29	32.09
1996	1996_r1r4_CO-N(CH3)2_CHO2(CH2)2_CH3	0.244615	-1066.66			0.241909	-1066.76	10.27	13.8
1997	1997_r1r5_NO2_CH2N(CH3)2_NO2benzene	0.245241	-1326.16			0.241862	-1326.29	22.86	14.68
1998	1998_r2r4_CH2N(CH2)4_CHO_CH2CH(CH3)2	0.320654	-1034.13	0.320515	-1034.11	0.316508	-1034.25	21.25	25.38	22.53
1999	1999_r1r2_NHC6H4-OCH3_CN_CH2CH(CH3)2	0.299701	-1163.25			0.296774	-1163.37	21.59	21.35
2000	2000_r1r4_CO-N(CH3)2_CH3_C6H4-p-NO2	0.251602	-1235.03			0.247925	-1235.15	25.24	22.44
2001	2001_r2r4_HN-CO(CH3)_NHC6H4-OCH3_CH2CH(CH3)2	0.351178	-1279.02			0.347721	-1279.12	23.74	19.42
2002	2002_r1r4_CH3_CH2N(CH3)2_CH2CH(CH3)2	0.30367	-882.738			0.300309	-882.838	29.85	29.9
2003	2003_r1r4_CO-N(CH2)4_CHO_C6H4-p-NO2	0.269165	-1386.42			0.266282	-1386.55	21.68	21.65
2004	2004_r1r2_CH2OCH3_CHO2(CH2)2_C6H4-p-NO2	0.27515	-1369.35			0.272081	-1369.46	19.53	17.07
2005	2005_r1r4_CO-N(CH3)2_CO-N(CH3)2_C6H4-p-NO2	0.30126	-1442.99			0.297622	-1443.11	20.55	18.96
2006	2006_r1r5_N(CH2)4_HN-CO(CH3)_phenylN(CH2)4	0.405801	-1374.62			0.402267	-1374.72	19.47	19.03
2007	2007_r1r4_HC=N-CH2CH3_HC=N-CH2CH3_C6H5	0.241682	-1009.4			0.238428	-1009.52	32.63	31.51
2008	2008_r1r4_N(CH2)4_CO2CH3_phenylN(CH2)4	0.393903	-1394.47			0.390143	-1394.58	18.65	17.31
2009	2009_r1r4_CHO_NHCH3_CH3	0.152816	-760.24	0.15281	-760.22	0.149584	-760.348	55.09	56.99	53.52
2010	2010_r1r5_N(CH2)4_CHO_CH3	0.214823	-876.928	0.215289	-876.909	0.211742	-877.036	47	50.13	46.84
2011	2011_r2r4_CH2OCH3_HC=N-CH2CH3_C6H4-p-N(CH2)4	0.354285	-1241.82			0.350859	-1241.93	17.95	17.13
2012	2012_r2r4_OCH3_N(CH2)4_C6H5	0.284756	-1069.8			0.281347	-1069.89	25.62	26.06
2013	2013_r1r4_CH2N(CH3)2_CH2N(CH3)2_C6H5	0.340645	-1090.42			0.337546	-1090.53	25.57	26.38
2014	2014_r1r4_CH2N(CH3)2_NHC6H4-OCH3_CH3	0.316072	-1126.35			0.311974	-1126.45	20.43	11.42
2015	2015_r1r2_CH2N(CH3)2_CH2N(CH3)2_C6H4-p-NO2	0.340779	-1294.91			0.337586	-1295.02	19.69	19.86
2016	2016_r1r5_CH2N(CH3)2_CH2N(CH3)2_C6H4-p-NO2	0.339471	-1294.91			0.33648	-1295.02	21.72	21.64
2017	2017_r1r4_CH2N(CH3)2_HC=N-CH2CH3_C6H4-p-N(CH2)4	0.393466	-1261.25			0.390081	-1261.36	18.22	17.5
2018	2018_r2r4_CO2CH3_N(CH2)4_CH2CH(CH3)2	0.323948	-1109.37	0.324776	-1109.35	0.320143	-1109.47	29.79	25.67	28.24
[truncated: 3,640 more rows]
