# Supplementary material for: Computational Screening of Electroactive Biobased-Phthalimide Molecules for Redox Flow Batteries
Source: J Org Chem. 2026 Jan 6;91(2):842–58. doi: 10.1021/acs.joc.5c01283 (PMC12814552; doi:10.1021/acs.joc.5c01283)
Supplement: Supplementary file 2 [file jo5c01283_si_002.zip › phthalimide_dataset.xlsx]

## Sheet: Description
Property	Description
cansmi	Canonical SMILES
R1	R1 functional group positio
R2	R2 functional group position
R4	R2’ (=R4) functional group position
R5	R1’ (=R5) functional group position
R3	R3 functional group position
thermal_energy_mecn_ox	Thermal energy correction of neutral species in solution
electronic_energy_mecn_ox	Electronic energy of neutral species in solution
thermal_energy_vac_ox	Thermal energy correction of neutral species in vacuum
electronic_energy_vac_ox	Electronic energy of neutral species in vacuum
thermal_energy_mecn_red	Thermal energy correction of reduced species in solution
electronic_energy_mecn_red	Electronic energy of reduced species in solution
lowest_freq_ox_mecn	Lowest vibrational frequency of neutral species in solution
lowest_freq_red_mecn	Lowest vibrational frequency of reduced species in solution
lowest_freq_ox_vac	Lowest vibrational frequency of neutral species in vacuum
E0	Redox Potential (V vs Fc/Fc+)
stability_score	Stability Score
HOMO_ox	HOMO energy of neutral species (eV)
LUMO_ox	LUMO energy of neutral species (eV)
GAP_ox	HOMO-LUMO gap of neutral species (eV)
SOMO_red	SOMO energy of reduced species (eV)
LUMO_red	LUMO energy of reduced species (eV)
ox_electric_dipole_moment	Electric dipole moment of neutral species (D)
red_electric_dipole_moment	Electric dipole moment of reduced species (D)
solvation_energies	Solvation energies of biobased phthalimides (kcal/mol)
frac_spin_01	Fractional spin density of atom 01
frac_spin_03	Fractional spin density of atom 03
frac_spin_04	Fractional spin density of atom 04
frac_spin_06	Fractional spin density of atom 06
frac_spin_07	Fractional spin density of atom 07
frac_spin_08	Fractional spin density of atom 08
frac_spin_12	Fractional spin density of atom 12
frac_spin_13	Fractional spin density of atom 13
frac_spin_14	Fractional spin density of atom 14
greatest_frac_spin_atom	Atom with the greatest fractional spin density
greatest_frac_spin_value	Greatest fractional spin density value
ch_nbo_ox_01	NBO charge on atom 01 of neutral species
ch_nbo_ox_03	NBO charge on atom 03 of neutral species
ch_nbo_ox_04	NBO charge on atom 04 of neutral species
ch_nbo_ox_06	NBO charge on atom 06 of neutral species
ch_nbo_ox_07	NBO charge on atom 07 of neutral species
ch_nbo_ox_08	NBO charge on atom 08 of neutral species
ch_nbo_ox_12	NBO charge on atom 12 of neutral species
ch_nbo_ox_13	NBO charge on atom 13 of neutral species
ch_nbo_ox_14	NBO charge on atom 14 of neutral species
ch_nbo_red_01	NBO charge on atom 01 of reduced species
ch_nbo_red_03	NBO charge on atom 03 of reduced species
ch_nbo_red_04	NBO charge on atom 04 of reduced species
ch_nbo_red_06	NBO charge on atom 06 of reduced species
ch_nbo_red_07	NBO charge on atom 07 of reduced species
ch_nbo_red_08	NBO charge on atom 08 of reduced species
ch_nbo_red_12	NBO charge on atom 12 of reduced species
ch_nbo_red_13	NBO charge on atom 13 of reduced species
ch_nbo_red_14	NBO charge on atom 14 of reduced species
LP1_01_occ	Occupancy of first lone pair on atom 01
LP2_01_occ	Occupancy of second lone pair on atom 01
BD1_01-03_occ	Occupancy of first bonding pair between atoms 01 and 03
BD1nl_01-03_occ	Occupancy of first nonbonding pair between atoms 01 and 03
BD2_01-03_occ	Occupancy of second nonbonding pair between atoms 01 and 03
LP1_01_coef	Occupancy of second bonding pair between atoms 01 and 03
LP2_01_coef	Coefficient of first lone pair on atom 01
BD1_01-03_coef	Coefficient of second lone pair on atom 01
BD1nl_01-03_coef	Coefficient of first bonding pair between atoms 01 and 03
BD2_01-03_coef	Coefficient of first nonbonding pair between atoms 01 and 03
BD2nl_01-03_coef	Coefficient of second bonding pair between atoms 01 and 03
BD2nl_01-03_occ	Coefficient of second nonbonding pair between atoms 01 and 03
sterimol_L_R1_ox	Sterimol L parameter on R1 of neutral species
sterimol_B1_R1_ox	Sterimol B1 parameter on R1 of neutral species
sterimol_B5_R1_ox	Sterimol B5 parameter on R1 of neutral species
sterimol_L_R2_ox	Sterimol L parameter on R2 of neutral species
sterimol_B1_R2_ox	Sterimol B1 parameter on R2 of neutral species
sterimol_B5_R2_ox	Sterimol B5 parameter on R2 of neutral species
sterimol_L_R3_ox	Sterimol L parameter on R3 of neutral species
sterimol_B1_R3_ox	Sterimol B1 parameter on R3 of neutral species
sterimol_B5_R3_ox	Sterimol B5 parameter on R3 of neutral species
sterimol_L_R1_red	Sterimol L parameter on R1 of reduced species
sterimol_B1_R1_red	Sterimol B1 parameter on R1 of reduced species
sterimol_B5_R1_red	Sterimol B5 parameter on R1 of reduced species
sterimol_L_R2_red	Sterimol L parameter on R2 of reduced species
sterimol_B1_R2_red	Sterimol B1 parameter on R2 of reduced species
sterimol_B5_R2_red	Sterimol B5 parameter on R2 of reduced species
sterimol_L_R3_red	Sterimol L parameter on R3 of reduced species
sterimol_B1_R3_red	Sterimol B1 parameter on R3 of reduced species
sterimol_B5_R3_red	Sterimol B5 parameter on R3 of reduced species
bv_ox_01	Percent buried volume on atom 01 of neutral species
bv_ox_03	Percent buried volume on atom 03 of neutral species
bv_ox_04	Percent buried volume on atom 04 of neutral species
bv_ox_06	Percent buried volume on atom 06 of neutral species
bv_ox_07	Percent buried volume on atom 07 of neutral species
bv_ox_08	Percent buried volume on atom 08 of neutral species
bv_ox_12	Percent buried volume on atom 12 of neutral species
bv_ox_13	Percent buried volume on atom 13 of neutral species
bv_ox_14	Percent buried volume on atom 14 of neutral species
bv_red_01	Percent buried volume on atom 01 of reduced species
bv_red_03	Percent buried volume on atom 03 of reduced species
bv_red_04	Percent buried volume on atom 04 of reduced species
bv_red_06	Percent buried volume on atom 06 of reduced species
bv_red_07	Percent buried volume on atom 07 of reduced species
bv_red_08	Percent buried volume on atom 08 of reduced species
bv_red_12	Percent buried volume on atom 12 of reduced species
bv_red_13	Percent buried volume on atom 13 of reduced species
bv_red_14	Percent buried volume on atom 14 of reduced species
mean_bv_ox	Mean percent buried volume of neutral species
mean_bv_red	Mean percent buried volume of reduced species
abs_bv_difference	Absolute difference between neutral and reduced mean percent buried volumes
sascore	Synthetic Accessibility Score
rmsd	RMSD between neutral and reduced species
all_frac_spin	Fractional spin density of all atoms
Cluster	K-Means cluster
ox_xyz_coords	XYZ coordinates of all neutral molecules
red_xyz_coords	XYZ coordinates of all reduced molecules

## Sheet: Computational Data
	molecule_name	cansmi	R1	R2	R3	R4	R5	E0	stability_score	HOMO_ox	LUMO_ox	GAP_ox	SOMO_red	LUMO_red	ox_electric_dipole_moment	red_electric_dipole_moment	solvation_energies	frac_spin_01	frac_spin_03	frac_spin_04	frac_spin_06	frac_spin_07	frac_spin_08	frac_spin_12	frac_spin_13	frac_spin_14	greatest_frac_spin_atom	greatest_frac_spin_value	ch_nbo_ox_01	ch_nbo_ox_03	ch_nbo_ox_04	ch_nbo_ox_06	ch_nbo_ox_07	ch_nbo_ox_08	ch_nbo_ox_12	ch_nbo_ox_13	ch_nbo_ox_14	ch_nbo_red_01	ch_nbo_red_03	ch_nbo_red_04	ch_nbo_red_06	ch_nbo_red_07	ch_nbo_red_08	ch_nbo_red_12	ch_nbo_red_13	ch_nbo_red_14	LP1_01_occ	LP2_01_occ	BD1_01-03_occ
0	0000_r2r4_3-py_NHC6H4-OCH3_C6H5	[CH3][O][c]1[cH][cH][c]([NH][c]2[cH][c]3[c]([cH][c]2-[c]2[cH][cH][cH][n][cH]2)[C](=[O])[N]([c]2[cH][cH][cH][cH][cH]2)[C]3=[O])[cH][cH]1	H	3-py	C6H5	NHC6H4-OCH3	H	-1.7006	81.0971	-4.7554	-3.0192	1.7362	-2.6612	-1.7469	5.09537	8.64509		0.109981	0.106765	0.0315615	0.0985943	0.0286294	0.0698617	0.00482827	0.001412	0.00760761	O2	0.128	-0.562485	0.63794	-0.42554	-0.13316	-0.171015	0.06288	0.11819	0.24384	-0.30481	-0.67252	0.54348	-0.42321	-0.175045	-0.19293	0.011245	0.13381	0.2243	-0.31585	1.97727	1.84159	1.99524
1	0001_r1r4_CO-N(CH3)2_CO2CH3_C6H5	[CH3][O][C](=[O])[c]1[cH][c]([C](=[O])[N]([CH3])[CH3])[c]2[c]([cH]1)[C](=[O])[N]([c]1[cH][cH][cH][cH][cH]1)[C]2=[O]	CO-N(CH3)2	H	C6H5	CO2CH3	H	-1.2712	85.9689	-5.9659	-3.5438	2.4221	-3.0775	-1.9512	5.49417	6.29842		0.105853	0.081871	0.0272655	0.126184	0.0357224	0.0880478	0.00430693	0.00250154	0.0156755	C6	0.1614	-0.538065	0.64201	-0.41718	-0.0976	-0.092385	-0.122595	0.11325	0.433115	0.488215	-0.646285	0.561085	-0.41997	-0.161185	-0.11346	-0.1954	0.13	0.427275	0.460915	1.97722	1.83917	1.99504
2	0002_r1r2_CO2CH3_CO2CH3_CH3	[CH3][O][C](=[O])[c]1[cH][cH][c]2[c]([c]1[C](=[O])[O][CH3])[C](=[O])[N]([CH3])[C]2=[O]	CO2CH3	CO2CH3	CH3	H	H	-1.2996	78.7001	-6.6032	-3.5234	3.0798	-3.0294	-1.9024	4.90306	6.26098	-13.7036	0.104231	0.0842866	0.0278332	0.128068	0.0181742	0.107159	0.000126619	0.00205843	0.0169247	C11	0.1841	-0.548035	0.634605	-0.38951	-0.0892	-0.09966	-0.123935	-0.42833	0.504105	0.48847	-0.66011	0.554095	-0.3944	-0.1563	-0.122035	-0.20358	-0.42605	0.496195	0.458065	1.97782	1.84373	1.99564
3	0003_r1r2_OCH3_CH3_C6H4-p-NO2	[CH3][O][c]1[c]([CH3])[cH][cH][c]2[c]1[C](=[O])[N]([c]1[cH][cH][c]([N+](=[O])[O-])[cH][cH]1)[C]2=[O]	OCH3	CH3	C6H4-p-NO2	H	H	-1.3399	84.4052	-5.8824	-3.5259	2.3565	-2.9074	-2.8904	11.1888	21.6545		0.0443507	0.0526103	0.0233868	0.0326875	0.018592	0.0253082	0.0882301	0.0010437	0.0015556	N21	0.1389	-0.55041	0.64189	-0.42693	-0.15483	0.08121	-0.095435	0.16539	-0.098525	-0.20037	-0.6043	0.59687	-0.4184	-0.164335	0.06296	-0.12135	0.10905	-0.11514	-0.2025	1.9764	1.83753	1.99506
5	0005_r1r4_CH2N(CH2)4_OCH3_CH2CH(CH3)2	[CH3][O][c]1[cH][c]([CH2][N]2[CH2][CH2][CH2][CH2]2)[c]2[c]([cH]1)[C](=[O])[N]([CH2][CH]([CH3])[CH3])[C]2=[O]	CH2N(CH2)4	H	CH2CH(CH3)2	OCH3	H	-1.8733	83.4249	-4.9778	-2.9609	2.0169	-2.3985	-0.9381	3.48673	7.34738	-9.99823	0.135852	0.13584	0.0402201	0.120047	0.021171	0.0596909	3.70984e-05	0.00278148	0.00546161	C11	0.1533	-0.57404	0.636765	-0.40675	-0.12293	-0.107175	0.032595	-0.22714	-0.002075	-0.09336	-0.715515	0.5216	-0.40682	-0.175265	-0.146055	-0.026945	-0.22109	-0.011445	-0.11845	1.97713	1.84947	1.99518
6	0006_r1r2_H_HN-CO(CH3)_C6H4-p-NO2	[CH3][C](=[O])[NH][c]1[cH][cH][c]2[c]([cH]1)[C](=[O])[N]([c]1[cH][cH][c]([N+](=[O])[O-])[cH][cH]1)[C]2=[O]	H	HN-CO(CH3)	C6H4-p-NO2	H	H	-1.3383	81.189	-5.8919	-3.5328	2.3591	-2.9625	-2.9193	11.9698	22.7093		0.0530836	0.060528	0.0257342	0.0412336	0.0236256	0.0280041	0.0783135	0.00114137	0.00123981	N23	0.1252	-0.541935	0.64391	-0.42461	-0.12426	-0.162835	-0.02691	0.16305	0.24419	-0.14282	-0.60486	0.59089	-0.41631	-0.14197	-0.183625	-0.054475	0.11587	0.233235	-0.14779	1.97715	1.83682	1.99536
7	0007_r1r5_CO-N(CH2)4_N(CH2)4_phenylN(CH2)4	[O]=[C]([c]1[cH][cH][c]([N]2[CH2][CH2][CH2][CH2]2)[c]2[c]1[C](=[O])[N]([c]1[cH][cH][c]([N]3[CH2][CH2][CH2][CH2]3)[cH][cH]1)[C]2=[O])[N]1[CH2][CH2][CH2][CH2]1	CO-N(CH2)4	H	C6H4-p-N(CH2)4	H	N(CH2)4	-1.8682	91.5572	-4.4575	-2.9373	1.5202	-2.4904	-1.1724	8.78273	12.3982		0.125447	0.119961	0.036208	0.122481	0.0265877	0.0695814	0.00572357	0.00231819	0.00343397	C6	0.1476	-0.57689	0.63068	-0.42057	-0.136	0.050515	-0.19821	0.05909	0.149015	0.235165	-0.696755	0.53073	-0.42236	-0.18367	0.024555	-0.26862	0.08145	0.130245	0.216055	1.97634	1.84471	1.99457
8	0008_r1r2_N(CH2)4_OCH3_C6H4-p-NO2	[CH3][O][c]1[cH][cH][c]2[c]([c]1[N]1[CH2][CH2][CH2][CH2]1)[C](=[O])[N]([c]1[cH][cH][c]([N+](=[O])[O-])[cH][cH]1)[C]2=[O]	N(CH2)4	OCH3	C6H4-p-NO2	H	H	-1.4	83.3246	-4.8271	-3.4621	1.365	-2.7125	-2.6559	16.791	37.7467		0.00796713	0.0158065	0.0153856	0.00324459	0.0067225	0.00577005	0.134791	0.000584376	0.000953317	N25	0.1827	-0.575435	0.628655	-0.42821	-0.16267	0.0069	0.003425	0.17089	-0.0441	-0.096435	-0.59509	0.617705	-0.41984	-0.15997	-0.00441	-0.003605	0.07595	-0.0539	-0.10116	1.97553	1.83928	1.99486
9	0009_r1r2_OCH3_CH3-OCH3_CH3	[CH3][O][CH2][c]1[cH][cH][c]2[c]([c]1[O][CH3])[C](=[O])[N]([CH3])[C]2=[O]	OCH3	CH2OCH3	CH3	H	H	-1.6719	79.5481	-5.8155	-3.0155	2.8	-2.6145	-1.0432	3.01877	6.37049	-9.1125	0.129455	0.123597	0.0404507	0.12672	0.00513131	0.0877443	0.000407282	0.000577804	0.00486993	C11	0.14	-0.572775	0.632555	-0.39974	-0.15255	0.07562	-0.12092	-0.42712	-0.10293	0.06697	-0.699905	0.52743	-0.39978	-0.19696	0.048665	-0.193725	-0.42322	-0.139805	0.05153	1.977	1.84754	1.9955
10	0010_r1r2_CO2CH3_CO-N(CH3)2_CH2CH(CH3)2	[CH3][O][C](=[O])[c]1[c]([C](=[O])[N]([CH3])[CH3])[cH][cH][c]2[c]1[C](=[O])[N]([CH2][CH]([CH3])[CH3])[C]2=[O]	CO2CH3	CO-N(CH3)2	CH2CH(CH3)2	H	H	-1.5339	85.4853	-5.9634	-3.3043	2.6591	-2.8036	-1.7568	4.02261	4.7194		0.122903	0.104459	0.0357012	0.13347	0.0116941	0.0944919	9.16115e-05	0.00136801	0.00266114	C11	0.1585	-0.553295	0.63789	-0.39732	-0.09648	-0.11184	-0.113965	-0.2289	0.49511	0.42463	-0.682155	0.5399	-0.39711	-0.160025	-0.131095	-0.19282	-0.22396	0.492265	0.410895	1.97733	1.84502	1.99526
11	0011_r2r4_NO2_CH2N(CH2)4_C6H4-p-N(CH2)4	[O]=[C]1[c]2[cH][c]([CH2][N]3[CH2][CH2][CH2][CH2]3)[c]([N+](=[O])[O-])[cH][c]2[C](=[O])[N]1[c]1[cH][cH][c]([N]2[CH2][CH2][CH2][CH2]2)[cH][cH]1	H	NO2	C6H4-p-N(CH2)4	CH2N(CH2)4	H	-1.036	79.4048	-4.5372	-3.4233	1.1139	-3.3103	-2.3691	5.95598	18.4359		0.0704136	0.0491404	0.0148439	0.0991892	0.00339649	0.0973699	0.00288007	0.000537707	0.0549672	C11	0.1584	-0.54711	0.639585	-0.40962	-0.10371	-0.155915	0.045505	0.0507	0.253375	0.112125	-0.617555	0.59288	-0.41462	-0.156555	-0.16773	-0.000945	0.06479	0.236025	0.077365	1.97755	1.84195	1.99531
12	0012_r1r4_CO2CH3_NO2_NO2benzene	[CH3][O][C](=[O])[c]1[cH][c]([N+](=[O])[O-])[cH][c]2[c]1[C](=[O])[N]([c]1[cH][cH][c]([N+](=[O])[O-])[cH][cH]1)[C]2=[O]	CO2CH3	H	C6H4-p-NO2	NO2	H	-0.6457	83.385	-6.6077	-4.1518	2.4559	-3.7064	-3.3877	4.37114	9.22677		0.0722874	0.0470624	0.0140948	0.106102	0.0262353	0.0707705	0.00787547	0.00021076	0.0407313	C6	0.1717	-0.51411	0.64468	-0.41459	-0.07533	-0.102585	-0.036565	0.15655	0.50411	0.37849	-0.58385	0.600525	-0.41749	-0.13168	-0.13178	-0.07479	0.16843	0.491565	0.334975	1.97725	1.83248	1.99524
13	0013_r1r2_NHCH3_NHC6H4-OCH3_C6H4-p-N(CH2)4	[CH3][NH][c]1[c]([NH][c]2[cH][cH][c]([O][CH3])[cH][cH]2)[cH][cH][c]2[c]1[C](=[O])[N]([c]1[cH][cH][c]([N]3[CH2][CH2][CH2][CH2]3)[cH][cH]1)[C]2=[O]	NHCH3	NHC6H4-OCH3	C6H4-p-N(CH2)4	H	H	-1.9277	82.7876	-4.4312	-2.8086	1.6226	-2.4948	-1.0436	3.72477	6.87432		0.129313	0.130898	0.0407341	0.10674	0.0109919	0.0851573	0.00606257	0.000641378	0.00349661	C5	0.1328	-0.58723	0.62952	-0.41831	-0.15848	-0.00018	-0.048405	0.05775	-0.17575	-0.143485	-0.70257	0.526215	-0.4171	-0.18928	-0.03536	-0.106045	0.07894	-0.184455	-0.177385	1.97709	1.84606	1.99493
14	0014_r1r4_HN-CO(CH3)_HN-CO(CH3)_CH2CH(CH3)2	[CH3][C](=[O])[NH][c]1[cH][c]([NH][C]([CH3])=[O])[c]2[c]([cH]1)[C](=[O])[N]([CH2][CH]([CH3])[CH3])[C]2=[O]	HN-CO(CH3)	H	CH2CH(CH3)2	HN-CO(CH3)	H	-1.6721	84.4458	-5.71	-3.114	2.596	-2.6261	-1.4613	5.30558	6.86839	-17.4537	0.131364	0.128919	0.040095	0.117477	0.00815436	0.0739611	4.5029e-06	0.00153505	0.00434893	C11	0.1382	-0.575775	0.6356	-0.40206	-0.129545	-0.00997	-0.038285	-0.22759	-0.144885	-0.144215	-0.70663	0.527755	-0.4002	-0.17895	-0.03772	-0.10079	-0.22189	-0.15746	-0.15146	1.97693	1.848	1.99517
15	0015_r1r5_HN-CO(CH3)_CH2N(CH3)2_CH2CH(CH3)2	[CH3][C](=[O])[NH][c]1[cH][cH][c]([CH2][N]([CH3])[CH3])[c]2[c]1[C](=[O])[N]([CH2][CH]([CH3])[CH3])[C]2=[O]	HN-CO(CH3)	H	CH2CH(CH3)2	H	CH2N(CH3)2	-1.6976	87.2749	-4.9443	-3.1179	1.8264	-2.5871	-1.3267	2.00392	1.79758		0.134336	0.132259	0.0414984	0.114857	0.0218455	0.0699083	0.000145218	0.00282997	0.00428887	O2	0.1387	-0.57722	0.63576	-0.4006	-0.12611	0.09892	-0.19356	-0.22749	-0.407315	0.246095	-0.71086	0.524065	-0.3992	-0.177265	0.06965	-0.26572	-0.22154	-0.40772	0.225735	1.97648	1.84834	1.99489
16	0016_r1r2_CO-N(CH3)2_CO-N(CH3)2_C6H5	[CH3][N]([CH3])[C](=[O])[c]1[cH][cH][c]2[c]([c]1[C](=[O])[N]([CH3])[CH3])[C](=[O])[N]([c]1[cH][cH][cH][cH][cH]1)[C]2=[O]	CO-N(CH3)2	CO-N(CH3)2	C6H5	H	H	-1.5061	86.9464	-5.8843	-3.3203	2.564	-2.8156	-1.7766	3.54957	4.1055		0.127532	0.11337	0.0368659	0.128408	0.00631691	0.0862342	0.00549247	0.00208958	0.0027493	C11	0.1461	-0.54229	0.64314	-0.42065	-0.10519	-0.104105	-0.11665	0.11465	0.429085	0.42285	-0.66894	0.5406	-0.41947	-0.164785	-0.12207	-0.190395	0.13389	0.427595	0.41538	1.97727	1.83931	1.99505
17	0017_r1r2_CN_HN-CO(CH3)_C6H5	[CH3][C](=[O])[NH][c]1[cH][cH][c]2[c]([c]1[C]#[N])[C](=[O])[N]([c]1[cH][cH][cH][cH][cH]1)[C]2=[O]	CN	HN-CO(CH3)	C6H5	H	H	-1.3399	80.6523	-5.9995	-3.4776	2.5219	-2.9846	-2.2843	2.98162	2.44502		0.113693	0.0967943	0.0275405	0.124794	0.0548183	0.0550094	0.00471164	0.00544973	0.00276837	C6	0.1766	-0.53535	0.641585	-0.41651	-0.088905	-0.1453	0.00299	0.11345	0.272155	-0.139775	-0.654265	0.54762	-0.41779	-0.1483	-0.18456	-0.04755	0.13095	0.259165	-0.15102	1.97739	1.83702	1.99525
18	0018_r1r5_3-py_NHC6H4-OCH3_C6H5	[CH3][O][c]1[cH][cH][c]([NH][c]2[cH][cH][c](-[c]3[cH][cH][cH][n][cH]3)[c]3[c]2[C](=[O])[N]([c]2[cH][cH][cH][cH][cH]2)[C]3=[O])[cH][cH]1	3-py	H	C6H5	H	NHC6H4-OCH3	-1.6514	88.0763	-4.7948	-3.1492	1.6456	-2.7158	-1.7001	6.41334	10.5927		0.123479	0.121271	0.0357395	0.110653	0.0287039	0.0582821	0.00549727	0.00224664	0.00388961	O1	0.1359	-0.567565	0.635615	-0.42513	-0.12766	0.082715	-0.194015	0.1185	-0.297625	0.237715	-0.68485	0.532995	-0.42017	-0.17514	0.05693	-0.25824	0.13569	-0.30481	0.219255	1.97646	1.84116	1.99473
19	0019_r1r4_CH2N(CH2)4_CH2OCH3_C6H4-p-NO2	[CH3][O][CH2][c]1[cH][c]([CH2][N]2[CH2][CH2][CH2][CH2]2)[c]2[c]([cH]1)[C](=[O])[N]([c]1[cH][cH][c]([N+](=[O])[O-])[cH][cH]1)[C]2=[O]	CH2N(CH2)4	H	C6H4-p-NO2	CH2OCH3	H	-1.3367	83.573	-5.0147	-3.5323	1.4824	-2.9299	-2.9011	11.6304	27.3754		0.0499369	0.0571973	0.0244008	0.0386888	0.0174449	0.0279299	0.083097	0.0010369	0.00184649	N27	0.1323	-0.543555	0.64491	-0.4262	-0.11705	-0.059295	-0.097805	0.16399	-0.00457	0.067045	-0.604715	0.59415	-0.41858	-0.13495	-0.077345	-0.12623	0.11292	-0.009375	0.063755	1.97694	1.83804	1.99508
20	0020_r1r4_3-py_NHCH3_C6H5	[CH3][NH][c]1[cH][c]2[c]([c](-[c]3[cH][cH][cH][n][cH]3)[cH]1)[C](=[O])[N]([c]1[cH][cH][cH][cH][cH]1)[C]2=[O]	3-py	H	C6H5	NHCH3	H	-1.873	84.5743	-5.111	-2.9312	2.1798	-2.4816	-1.7887	7.5721	5.84895		0.134172	0.139464	0.039544	0.111686	0.0231579	0.042565	0.00619819	0.00162541	0.0118775	C3	0.1517	-0.56553	0.637205	-0.42827	-0.130435	-0.11069	-0.02027	0.11963	0.078305	-0.13578	-0.69128	0.52499	-0.42375	-0.17206	-0.147575	-0.06433	0.13775	0.07193	-0.17079	1.97683	1.84123	1.99497
21	0021_r1r2_3-py_CN_CH3	[CH3][N]1[C](=[O])[c]2[cH][cH][c]([C]#[N])[c](-[c]3[cH][cH][cH][n][cH]3)[c]2[C]1=[O]	3-py	CN	CH3	H	H	-1.2625	79.1753	-6.2557	-3.565	2.6907	-3.0324	-2.1002	5.75333	4.42188		0.105625	0.0827953	0.0281635	0.133835	0.016628	0.105694	7.74026e-05	0.000399346	0.00734517	C11	0.1803	-0.545425	0.63409	-0.38924	-0.08623	-0.05159	-0.137185	-0.42845	0.074705	0.27932	-0.662175	0.552115	-0.39383	-0.15766	-0.07398	-0.22218	-0.42569	0.07124	0.26368	1.97765	1.84332	1.99554
22	0022_r1r2_CH3_NHCH3_CH2CH(CH3)2	[CH3][NH][c]1[cH][cH][c]2[c]([c]1[CH3])[C](=[O])[N]([CH2][CH]([CH3])[CH3])[C]2=[O]	CH3	NHCH3	CH2CH(CH3)2	H	H	-2.0908	82.2058	-4.9592	-2.7095	2.2497	-2.2121	-0.8739	8.36191	6.88631	-10.9357	0.134757	0.148086	0.0422159	0.0973065	0.0353311	0.0501488	3.27241e-05	0.000904913	0.0124529	C5	0.1654	-0.590335	0.63237	-0.40867	-0.14601	-0.073565	-0.04743	-0.22729	-0.213675	-0.142635	-0.726715	0.514175	-0.40658	-0.181145	-0.118885	-0.09576	-0.22073	-0.220735	-0.179115	1.97692	1.85064	1.9951
23	0023_r1r2_OCH3_CO2CH3_CH3	[CH3][O][C](=[O])[c]1[cH][cH][c]2[c]([c]1[O][CH3])[C](=[O])[N]([CH3])[C]2=[O]	OCH3	CO2CH3	CH3	H	H	-1.4232	77.7579	-6.0591	-3.2929	2.7662	-2.9139	-1.6119	2.84709	6.37451	-11.0773	0.107673	0.0904158	0.0290768	0.128382	0.0184974	0.104019	9.51634e-05	0.000406207	0.0165818	C11	0.1765	-0.56269	0.6326	-0.39565	-0.138065	0.086335	-0.150115	-0.42737	-0.092225	0.48812	-0.67173	0.55069	-0.39843	-0.189005	0.0702	-0.23093	-0.42498	-0.13116	0.459485	1.97707	1.84601	1.99554
24	0024_r1r2_H_CO-N(CH2)4_CH2CH(CH3)2	[CH3][CH]([CH3])[CH2][N]1[C](=[O])[c]2[cH][cH][c]([C](=[O])[N]3[CH2][CH2][CH2][CH2]3)[cH][c]2[C]1=[O]	H	CO-N(CH2)4	CH2CH(CH3)2	H	H	-1.6019	81.1915	-5.8239	-3.2361	2.5878	-2.7289	-1.448	5.24092	8.39329	-13.5652	0.119265	0.104117	0.0341093	0.12549	0.0192576	0.0964123	3.937e-05	0.000860453	0.00367366	C11	0.1517	-0.559165	0.6374	-0.40035	-0.11152	-0.15792	-0.124845	-0.2284	0.24435	0.421215	-0.68809	0.54086	-0.40131	-0.175155	-0.180335	-0.203185	-0.22344	0.220485	0.406285	1.97744	1.84714	1.99543
25	0025_r2r4_CO2CH3_NHC6H4-OCH3_CH2CH(CH3)2	[CH3][O][C](=[O])[c]1[cH][c]2[c]([cH][c]1[NH][c]1[cH][cH][c]([O][CH3])[cH][cH]1)[C](=[O])[N]([CH2][CH]([CH3])[CH3])[C]2=[O]	H	CO2CH3	CH2CH(CH3)2	NHC6H4-OCH3	H	-1.6526	79.9186	-4.9121	-3.0898	1.8223	-2.7287	-1.6582	4.38786	8.16336		0.0960078	0.0853368	0.0177461	0.104961	0.0471511	0.0762517	0.000192041	0.00279597	0.0358352	C11	0.1764	-0.57475	0.631955	-0.39896	-0.130935	-0.15599	0.01249	-0.22886	0.24926	0.108535	-0.6758	0.55745	-0.4045	-0.17473	-0.199025	-0.03692	-0.22387	0.22883	0.068655	1.97735	1.84757	1.99533
26	0026_r1r4_CHO_CO2CH3_C6H5	[CH3][O][C](=[O])[c]1[cH][c]([CH]=[O])[c]2[c]([cH]1)[C](=[O])[N]([c]1[cH][cH][cH][cH][cH]1)[C]2=[O]	CHO	H	C6H5	CO2CH3	H	-1.0547	78.0031	-6.1892	-3.747	2.4422	-3.3019	-2.5947	0.80898	3.3253		0.0952394	0.0713254	0.0149834	0.133386	0.0464763	0.0568109	0.00355894	0.0236725	0.010611	C6	0.2268	-0.531555	0.641125	-0.41243	-0.080065	-0.108875	-0.11057	0.11181	0.326395	0.491045	-0.6277	0.57463	-0.41921	-0.141105	-0.14926	-0.1564	0.12712	0.2872	0.46951	1.97708	1.83852	1.99517
27	0027_r1r2_NHC6H4-OCH3_3-py_C6H4-p-NO2	[CH3][O][c]1[cH][cH][c]([NH][c]2[c](-[c]3[cH][cH][cH][n][cH]3)[cH][cH][c]3[c]2[C](=[O])[N]([c]2[cH][cH][c]([N+](=[O])[O-])[cH][cH]2)[C]3=[O])[cH][cH]1	NHC6H4-OCH3	3-py	C6H4-p-NO2	H	H	-1.3104	84.5999	-4.8847	-3.5143	1.3704	-3.0007	-2.9426	11.4516	27.8107		0.0575418	0.0612874	0.0238833	0.0482486	0.0211025	0.0376716	0.0642972	0.0023656	0.00335863	N31	0.1072	-0.55817	0.63802	-0.4234	-0.135015	0.01161	-0.107845	0.16561	-0.140785	0.07574	-0.62178	0.58414	-0.41574	-0.15609	-0.00358	-0.14205	0.12577	-0.156235	0.074735	1.9767	1.83793	1.99502
28	0028_r1r2_OCH3_CH2N(CH3)2_C6H4-p-N(CH2)4	[CH3][O][c]1[c]([CH2][N]([CH3])[CH3])[cH][cH][c]2[c]1[C](=[O])[N]([c]1[cH][cH][c]([N]3[CH2][CH2][CH2][CH2]3)[cH][cH]1)[C]2=[O]	OCH3	CH2N(CH3)2	C6H4-p-N(CH2)4	H	H	-1.7462	84.2655	-4.4987	-3.0156	1.4831	-2.5573	-1.1557	2.58118	9.30793		0.130925	0.125961	0.0407695	0.119336	0.00707987	0.0793885	0.00618925	0.000362255	0.00551731	O1	0.1314	-0.56607	0.63652	-0.41767	-0.1526	0.073815	-0.11437	0.05542	-0.10634	-0.009735	-0.69282	0.53026	-0.4172	-0.197255	0.04461	-0.18521	0.07813	-0.14125	-0.01688	1.97661	1.84424	1.99496
29	0029_r1r5_CO-N(CH2)4_CH2N(CH2)4_C6H5	[O]=[C]([c]1[cH][cH][c]([CH2][N]2[CH2][CH2][CH2][CH2]2)[c]2[c]1[C](=[O])[N]([c]1[cH][cH][cH][cH][cH]1)[C]2=[O])[N]1[CH2][CH2][CH2][CH2]1	CO-N(CH2)4	H	C6H5	H	CH2N(CH2)4	-1.6469	90.4762	-5.0071	-3.2153	1.7918	-2.6763	-1.5727	5.89353	6.4463		0.133459	0.123407	0.0393535	0.124741	0.0190642	0.062219	0.00611448	0.00399857	0.00344	O1	0.1352	-0.550275	0.64249	-0.42342	-0.10815	-0.012015	-0.172605	0.11629	0.17954	0.23962	-0.681145	0.532205	-0.42237	-0.16369	-0.04144	-0.2407	0.13623	0.184775	0.219245	1.9769	1.8412	1.99476
30	0030_r1r2_CH2N(CH2)4_OCH3_C6H4-p-NO2	[CH3][O][c]1[cH][cH][c]2[c]([c]1[CH2][N]1[CH2][CH2][CH2][CH2]1)[C](=[O])[N]([c]1[cH][cH][c]([N+](=[O])[O-])[cH][cH]1)[C]2=[O]	CH2N(CH2)4	OCH3	C6H4-p-NO2	H	H	-1.3678	85.7887	-4.8618	-3.5169	1.3449	-2.8739	-2.8005	14.017	29.827		0.0350326	0.0446127	0.0220495	0.0228576	0.0254736	0.0189219	0.0986436	0.00126226	0.000923198	N26	0.1458	-0.551955	0.642315	-0.42971	-0.130935	-0.080515	0.020705	0.16582	-0.005175	-0.09484	-0.59861	0.60399	-0.41901	-0.13813	-0.100025	0.002025	0.10068	-0.00864	-0.103395	1.9765	1.8381	1.9949
31	0031_r1r4_CHO2(CH2)2_NHCH3_C6H5	[CH3][NH][c]1[cH][c]2[c]([c]([CH]3[O][CH2][CH2][O]3)[cH]1)[C](=[O])[N]([c]1[cH][cH][cH][cH][cH]1)[C]2=[O]	CHO2(CH2)2	H	C6H5	NHCH3	H	-1.8774	82.7366	-5.0954	-2.9301	2.1653	-2.4651	-1.4174	8.56069	8.57941		0.134654	0.141245	0.0392281	0.107758	0.0293604	0.0478509	0.00586644	0.0029001	0.0104321	C3	0.1584	-0.566315	0.637105	-0.42811	-0.13128	-0.11771	-0.01948	0.11931	0.28344	-0.13212	-0.69502	0.523575	-0.42427	-0.171535	-0.15849	-0.06611	0.13748	0.270695	-0.16728	1.97704	1.84241	1.99504
32	0032_r1r4_OCH3_N(CH2)4_CH2CH(CH3)2	[CH3][O][c]1[cH][c]([N]2[CH2][CH2][CH2][CH2]2)[cH][c]2[c]1[C](=[O])[N]([CH2][CH]([CH3])[CH3])[C]2=[O]	OCH3	H	CH2CH(CH3)2	N(CH2)4	H	-2.0823	81.7229	-4.8472	-2.7123	2.1349	-2.2103	-0.572	10.6598	12.8022	-13.9234	0.130135	0.139629	0.0376377	0.102582	0.0393761	0.0516197	8.08987e-05	0.00310067	0.0156305	C3	0.1565	-0.59059	0.630335	-0.40982	-0.16139	0.04845	-0.077535	-0.22738	-0.094935	-0.04003	-0.72496	0.518435	-0.41065	-0.20294	0.001	-0.125565	-0.22094	-0.117035	-0.067745	1.97724	1.85002	1.9952
33	0033_r1r5_CH2OCH3_HC=N-CH2CH3_C6H4-p-N(CH2)4	[CH3]/[N]=[CH]/[c]1[cH][cH][c]([CH2][O][CH3])[c]2[c]1[C](=[O])[N]([c]1[cH][cH][c]([N]3[CH2][CH2][CH2][CH2]3)[cH][cH]1)[C]2=[O]	CH2OCH3	H	C6H4-p-N(CH2)4	H	HC=N-CH2CH3	-1.6445	84.4738	-4.5229	-3.1838	1.3391	-2.6655	-2.0395	4.37357	13.0791		0.124117	0.115871	0.0367853	0.122238	0.0409955	0.0432128	0.00579802	0.00149704	0.00260825	C6	0.1577	-0.55733	0.63796	-0.41199	-0.100305	-0.022825	-0.16933	0.05317	-0.019675	0.23973	-0.684655	0.53257	-0.41177	-0.15548	-0.05415	-0.22644	0.0764	-0.02441	0.22028	1.9768	1.84437	1.99487
34	0034_r1r2_CH2N(CH2)4_CN_CH2CH(CH3)2	[CH3][CH]([CH3])[CH2][N]1[C](=[O])[c]2[cH][cH][c]([C]#[N])[c]([CH2][N]3[CH2][CH2][CH2][CH2]3)[c]2[C]1=[O]	CH2N(CH2)4	CN	CH2CH(CH3)2	H	H	-1.3148	84.3741	-4.7293	-3.4166	1.3127	-2.9382	-1.7163	3.14641	5.99578		0.107162	0.0847595	0.0280983	0.126902	0.0195042	0.105172	6.69273e-05	0.000780818	0.00796435	C11	0.1756	-0.556105	0.636945	-0.39616	-0.101145	-0.04136	-0.142925	-0.22889	-0.00306	0.283025	-0.672445	0.553645	-0.39802	-0.165515	-0.05956	-0.22837	-0.22448	-0.01895	0.26755	1.97717	1.84625	1.99517
35	0035_r1r2_CHO2(CH2)2_CH2N(CH2)4_CH2CH(CH3)2	[CH3][CH]([CH3])[CH2][N]1[C](=[O])[c]2[cH][cH][c]([CH2][N]3[CH2][CH2][CH2][CH2]3)[c]([CH]3[O][CH2][CH2][O]3)[c]2[C]1=[O]	CHO2(CH2)2	CH2N(CH2)4	CH2CH(CH3)2	H	H	-1.703	84.5306	-4.9576	-3.0947	1.8629	-2.5568	-1.3075	5.07027	11.2943	-10.9348	0.13313	0.126336	0.0401313	0.129195	0.00924027	0.0730412	9.83762e-05	0.000349191	0.00571379	O1	0.1367	-0.56549	0.63848	-0.4015	-0.10968	-0.08702	-0.07657	-0.22825	0.274355	-0.010875	-0.705615	0.52523	-0.40053	-0.166065	-0.12102	-0.139375	-0.22212	0.260545	-0.016905	1.97687	1.84756	1.99514
36	0036_r1r5_3-py_HC=N-CH2CH(CH3)2_C6H5	[CH3][CH]([CH3])[CH2]/[N]=[CH]/[c]1[cH][cH][c](-[c]2[cH][cH][cH][n][cH]2)[c]2[c]1[C](=[O])[N]([c]1[cH][cH][cH][cH][cH]1)[C]2=[O]	3-py	H	C6H5	H	HC=N-CH2CH(CH3)2	-1.5202	87.4222	-6.0114	-3.2982	2.7132	-2.7893	-2.3685	2.81964	3.84021		0.133429	0.121603	0.0388707	0.134683	0.0174588	0.0460879	0.00594411	0.00159776	0.00257041	C6	0.1501	-0.545285	0.641335	-0.42114	-0.092775	-0.01995	-0.15948	0.11552	-0.008565	0.24093	-0.672755	0.53304	-0.41694	-0.14963	-0.047635	-0.216625	0.13472	-0.003205	0.22187	1.97647	1.83967	1.99482
37	0037_r1r4_N(CH2)4_N(CH2)4_C6H4-p-NO2	[O]=[C]1[c]2[cH][c]([N]3[CH2][CH2][CH2][CH2]3)[cH][c]([N]3[CH2][CH2][CH2][CH2]3)[c]2[C](=[O])[N]1[c]1[cH][cH][c]([N+](=[O])[O-])[cH][cH]1	N(CH2)4	H	C6H4-p-NO2	N(CH2)4	H	-1.4316	83.3058	-4.8695	-3.4311	1.4384	-2.7319	-2.5029	18.8296	41.19		0.0160627	0.0252923	0.0194408	0.00970092	0.00906556	0.00890499	0.123143	0.000761739	0.000774724	N28	0.1742	-0.579075	0.62822	-0.42848	-0.16021	-0.00778	-0.064605	0.17132	-0.046215	-0.04365	-0.60764	0.609445	-0.4219	-0.16404	-0.020285	-0.073725	0.08656	-0.05324	-0.04971	1.97606	1.83855	1.99484
38	0038_r1r4_HC=N-CH2CH(CH3)2_OCH3_CH2CH(CH3)2	[CH3][O][c]1[cH][c](/[CH]=[N]/[CH2][CH]([CH3])[CH3])[c]2[c]([cH]1)[C](=[O])[N]([CH2][CH]([CH3])[CH3])[C]2=[O]	HC=N-CH2CH(CH3)2	H	CH2CH(CH3)2	OCH3	H	-1.7641	84.1205	-5.8277	-3.0355	2.7922	-2.5104	-2.0799	3.98141	6.61265	-10.2362	0.114365	0.116806	0.0349394	0.101981	0.0490818	0.0488088	7.81256e-05	0.00299632	0.0070346	C5	0.1339	-0.56896	0.635465	-0.40025	-0.113805	-0.11358	0.023025	-0.22797	0.16328	-0.08856	-0.700095	0.5273	-0.3972	-0.156	-0.15139	-0.01971	-0.22246	0.141685	-0.112965	1.97697	1.84793	1.9952
39	0039_r1r2_CN_NO2_CH2CH(CH3)2	[CH3][CH]([CH3])[CH2][N]1[C](=[O])[c]2[cH][cH][c]([N+](=[O])[O-])[c]([C]#[N])[c]2[C]1=[O]	CN	NO2	CH2CH(CH3)2	H	H	-0.6452	83.4675	-6.7756	-4.1516	2.624	-3.6429	-2.9836	8.2988	14.0592		0.0432423	0.0265014	0.00118214	0.0874981	0.0350039	0.103674	0.000169689	0.00453421	0.0511021	C11	0.1594	-0.531095	0.63566	-0.38451	-0.05929	-0.124695	-0.02695	-0.2297	0.285865	0.375535	-0.59124	0.607685	-0.39855	-0.11099	-0.161795	-0.07737	-0.22735	0.28133	0.32167	1.97754	1.84024	1.99535
40	0040_r1r2_3-py_CHO_C6H4-p-N(CH2)4	[O]=[CH][c]1[cH][cH][c]2[c]([c]1-[c]1[cH][cH][cH][n][cH]1)[C](=[O])[N]([c]1[cH][cH][c]([N]3[CH2][CH2][CH2][CH2]3)[cH][cH]1)[C]2=[O]	3-py	CHO	C6H4-p-N(CH2)4	H	H	-1.1733	83.472	-4.5483	-3.6156	0.9327	-3.1546	-2.1076	8.37887	20.3166		0.0903718	0.0648715	0.0210148	0.122091	0.010385	0.107352	0.00366947	0.00262886	0.0416258	C11	0.1865	-0.542835	0.63764	-0.40644	-0.089255	-0.059615	-0.13102	0.05117	0.07462	0.315715	-0.636435	0.57594	-0.41473	-0.15702	-0.07811	-0.200555	0.06875	0.07439	0.25949	1.97728	1.84085	1.99503
41	0041_r1r4_NHC6H4-OCH3_OCH3_CH2CH(CH3)2	[CH3][O][c]1[cH][cH][c]([NH][c]2[cH][c]([O][CH3])[cH][c]3[c]2[C](=[O])[N]([CH2][CH]([CH3])[CH3])[C]3=[O])[cH][cH]1	NHC6H4-OCH3	H	CH2CH(CH3)2	OCH3	H	-1.9349	83.4645	-4.7503	-2.8501	1.9002	-2.3718	-1.0757	7.52626	14.7348		0.132038	0.14142	0.0401649	0.101634	0.0331342	0.061736	0.000136152	0.00157918	0.00954811	C3	0.1533	-0.591465	0.630355	-0.40611	-0.148755	-0.010435	-0.013985	-0.22696	-0.137815	-0.092555	-0.72352	0.517705	-0.40461	-0.18765	-0.054095	-0.069135	-0.22049	-0.159475	-0.117135	1.977	1.8498	1.99511
42	0042_r1r2_CH2OCH3_HC=N-CH2CH(CH3)2_C6H4-p-N(CH2)4	[CH3][O][CH2][c]1[c](/[CH]=[N]/[CH2][CH]([CH3])[CH3])[cH][cH][c]2[c]1[C](=[O])[N]([c]1[cH][cH][c]([N]3[CH2][CH2][CH2][CH2]3)[cH][cH]1)[C]2=[O]	CH2OCH3	HC=N-CH2CH(CH3)2	C6H4-p-N(CH2)4	H	H	-1.4922	83.9296	-4.5157	-3.279	1.2367	-2.8448	-1.7462	3.52393	11.0599		0.102898	0.0863787	0.029824	0.116714	0.0191086	0.0972437	0.00477269	0.00221884	0.00253515	C11	0.1533	-0.55511	0.638495	-0.41115	-0.108365	-0.0696	-0.11012	0.05306	0.056435	0.16445	-0.664975	0.55644	-0.41602	-0.16987	-0.087355	-0.1848	0.07332	0.0438	0.13678	1.97704	1.8434	1.995
43	0043_r2r4_CHO2(CH2)2_CO-N(CH3)2_C6H5	[CH3][N]([CH3])[C](=[O])[c]1[cH][c]2[c]([cH][c]1[CH]1[O][CH2][CH2][O]1)[C](=[O])[N]([c]1[cH][cH][cH][cH][cH]1)[C]2=[O]	H	CHO2(CH2)2	C6H5	CO-N(CH3)2	H	-1.5371	81.0049	-5.8643	-3.2772	2.5871	-2.776	-1.6198	4.86135	7.87705		0.124797	0.11354	0.0363948	0.121421	0.0107883	0.0909068	0.00545935	0.000256537	0.00439202	O1	0.1264	-0.544615	0.64279	-0.42112	-0.11219	-0.14507	-0.05976	0.11492	0.24908	0.47027	-0.671925	0.540075	-0.42052	-0.1732	-0.16807	-0.128875	0.13358	0.227175	0.47321	1.9774	1.84027	1.99528
44	0044_r1r5_CO-N(CH2)4_NO2_C6H4-p-N(CH2)4	[O]=[C]([c]1[cH][cH][c]([N+](=[O])[O-])[c]2[c]1[C](=[O])[N]([c]1[cH][cH][c]([N]3[CH2][CH2][CH2][CH2]3)[cH][cH]1)[C]2=[O])[N]1[CH2][CH2][CH2][CH2]1	CO-N(CH2)4	H	C6H4-p-N(CH2)4	H	NO2	-1.051	88.372	-4.5703	-3.7502	0.8201	-3.2888	-2.6724	9.06547	20.9638		0.0678033	0.0504677	0.0099892	0.100161	0.0544964	0.0406693	0.00285631	0.0561005	0.00133208	C11	0.177	-0.53366	0.63986	-0.40387	-0.09265	0.01993	-0.161805	0.05005	0.54626	0.254135	-0.60755	0.59121	-0.41442	-0.13792	-0.0114	-0.19939	0.06615	0.50768	0.23785	1.97724	1.83791	1.99487
45	0045_r1r4_CH2N(CH3)2_HC=N-CH2CH(CH3)2_C6H4-p-N(CH2)4	[CH3][CH]([CH3])[CH2]/[N]=[CH]/[c]1[cH][c]([CH2][N]([CH3])[CH3])[c]2[c]([cH]1)[C](=[O])[N]([c]1[cH][cH][c]([N]3[CH2][CH2][CH2][CH2]3)[cH][cH]1)[C]2=[O]	CH2N(CH3)2	H	C6H4-p-N(CH2)4	HC=N-CH2CH(CH3)2	H	-1.5108	85.547	-4.5029	-3.2848	1.2181	-2.8197	-1.5671	2.22426	8.46201		0.102154	0.0845049	0.0298704	0.118944	0.025468	0.093243	0.00439068	0.00099414	0.00365652	C6	0.1413	-0.557855	0.638105	-0.41393	-0.110635	-0.06675	-0.117425	0.05377	-0.007085	0.16452	-0.667515	0.55659	-0.41805	-0.17235	-0.08146	-0.187785	0.07384	-0.016515	0.13871	1.977	1.8443	1.9949
46	0046_r1r2_HC=N-CH2CH3_CH3_C6H4-p-NO2	[CH3]/[N]=[CH]/[c]1[c]([CH3])[cH][cH][c]2[c]1[C](=[O])[N]([c]1[cH][cH][c]([N+](=[O])[O-])[cH][cH]1)[C]2=[O]	HC=N-CH2CH3	CH3	C6H4-p-NO2	H	H	-1.2681	84.9754	-5.8836	-3.5522	2.3314	-3.0454	-2.9633	9.79733	16.6461		0.0527322	0.0594847	0.0239659	0.0445635	0.0372558	0.0364069	0.0655954	0.00240628	0.00139082	N22	0.1051	-0.53994	0.644585	-0.42407	-0.10482	-0.09776	-0.06097	0.16227	0.15492	-0.201525	-0.604785	0.589645	-0.4145	-0.125555	-0.123575	-0.089135	0.12381	0.14428	-0.205585	1.97646	1.83716	1.99512
47	0047_r1r2_NHC6H4-OCH3_NHC6H4-OCH3_C6H5	[CH3][O][c]1[cH][cH][c]([NH][c]2[cH][cH][c]3[c]([c]2[NH][c]2[cH][cH][c]([O][CH3])[cH][cH]2)[C](=[O])[N]([c]2[cH][cH][cH][cH][cH]2)[C]3=[O])[cH][cH]1	NHC6H4-OCH3	NHC6H4-OCH3	C6H5	H	H	-1.8481	82.986	-4.5594	-2.9264	1.633	-2.5769	-1.3858	8.31296	16.0139		0.13062	0.133746	0.0383094	0.105346	0.0127389	0.0802376	0.00541929	0.00125722	0.00245606	C5	0.1362	-0.579765	0.631155	-0.42583	-0.1541	-0.002175	-0.04264	0.11981	-0.154785	-0.141145	-0.69216	0.528105	-0.42078	-0.18606	-0.031105	-0.095445	0.13578	-0.18533	-0.177995	1.97694	1.8429	1.99495
48	0048_r2r4_3-py_HC=N-CH2CH3_CH2CH(CH3)2	[CH3]/[N]=[CH]/[c]1[cH][c]2[c]([cH][c]1-[c]1[cH][cH][cH][n][cH]1)[C](=[O])[N]([CH2][CH]([CH3])[CH3])[C]2=[O]	H	3-py	CH2CH(CH3)2	HC=N-CH2CH3	H	-1.4649	81.944	-6.0252	-3.3249	2.7003	-2.8697	-1.8374	4.14995	5.04994		0.0937018	0.0781152	0.0266453	0.107404	0.0163558	0.0984446	4.54684e-05	0.000448071	0.00774038	C6	0.1316	-0.55991	0.63694	-0.3976	-0.109855	-0.137005	-0.028575	-0.22891	0.246595	-0.00856	-0.66821	0.558925	-0.3999	-0.169555	-0.15437	-0.09936	-0.22476	0.224635	-0.01201	1.97744	1.84675	1.99539
49	0049_r1r4_NHC6H4-OCH3_CO-N(CH3)2_CH3	[CH3][O][c]1[cH][cH][c]([NH][c]2[cH][c]([C](=[O])[N]([CH3])[CH3])[cH][c]3[c]2[C](=[O])[N]([CH3])[C]3=[O])[cH][cH]1	NHC6H4-OCH3	H	CH3	CO-N(CH3)2	H	-1.6945	79.6272	-4.8019	-3.1116	1.6903	-2.6917	-1.3267	4.38687	10.3481		0.117753	0.111598	0.0362689	0.112362	0.0159608	0.105218	0.000321567	0.00299591	0.00564141	O1	0.1234	-0.57967	0.62916	-0.39872	-0.132785	0.00212	-0.14623	-0.42758	-0.13482	0.424035	-0.698045	0.53388	-0.39962	-0.18477	-0.010915	-0.225675	-0.42381	-0.156555	0.410415	1.97754	1.84885	1.9955
50	0050_r1r2_CO-N(CH2)4_NO2_C6H4-p-N(CH2)4	[O]=[C]([c]1[c]([N+](=[O])[O-])[cH][cH][c]2[c]1[C](=[O])[N]([c]1[cH][cH][c]([N]3[CH2][CH2][CH2][CH2]3)[cH][cH]1)[C]2=[O])[N]1[CH2][CH2][CH2][CH2]1	CO-N(CH2)4	NO2	C6H4-p-N(CH2)4	H	H	-0.8785	85.6997	-4.5819	-3.8978	0.6841	-3.427	-2.479	10.8044	23.0167		0.0667741	0.0440074	0.0119781	0.10094	0.00434872	0.0978061	0.00258707	0.00318129	0.0545997	C11	0.1775	-0.53786	0.63745	-0.4021	-0.08519	-0.099325	-0.04596	0.05065	0.440345	0.37053	-0.60928	0.596915	-0.4138	-0.143555	-0.11684	-0.0994	0.06353	0.44067	0.32052	1.97738	1.83966	1.99505
51	0051_r1r2_CO-N(CH3)2_CH2OCH3_C6H4-p-NO2	[CH3][O][CH2][c]1[cH][cH][c]2[c]([c]1[C](=[O])[N]([CH3])[CH3])[C](=[O])[N]([c]1[cH][cH][c]([N+](=[O])[O-])[cH][cH]1)[C]2=[O]	CO-N(CH3)2	CH2OCH3	C6H4-p-NO2	H	H	-1.2761	88.9493	-5.9849	-3.5532	2.4317	-3.0368	-3.018	10.5754	18.8757		0.0700651	0.0714378	0.0275307	0.0611405	0.025074	0.0393045	0.0591935	0.00244691	0.0017914	C5	0.1028	-0.53653	0.645515	-0.42431	-0.110155	-0.10431	-0.08856	0.16245	0.429055	0.064065	-0.61226	0.580385	-0.41668	-0.13698	-0.124795	-0.12346	0.13131	0.427245	0.05835	1.97701	1.83605	1.99507
52	0052_r1r4_HN-CO(CH3)_NHCH3_CH2CH(CH3)2	[CH3][NH][c]1[cH][c]([NH][C]([CH3])=[O])[c]2[c]([cH]1)[C](=[O])[N]([CH2][CH]([CH3])[CH3])[C]2=[O]	HN-CO(CH3)	H	CH2CH(CH3)2	NHCH3	H	-1.9069	83.6347	-5.0222	-2.8645	2.1577	-2.4107	-1.2281	3.01915	2.77677	-13.5388	0.133959	0.1437	0.0412744	0.104735	0.0315838	0.053045	0.00012642	0.00239792	0.0111656	C3	0.1544	-0.591145	0.631405	-0.40729	-0.14656	-0.026275	-0.04668	-0.22684	-0.157355	-0.12879	-0.722665	0.51753	-0.40419	-0.186175	-0.06812	-0.094505	-0.22042	-0.17033	-0.16326	1.97684	1.84941	1.99511
53	0053_r1r5_NHC6H4-OCH3_CHO_C6H4-p-N(CH2)4	[CH3][O][c]1[cH][cH][c]([NH][c]2[cH][cH][c]([CH]=[O])[c]3[c]2[C](=[O])[N]([c]2[cH][cH][c]([N]4[CH2][CH2][CH2][CH2]4)[cH][cH]2)[C]3=[O])[cH][cH]1	NHC6H4-OCH3	H	C6H4-p-N(CH2)4	H	CHO	-1.4897	82.6517	-4.5159	-3.3145	1.2014	-2.8597	-2.0838	10.9262	19.5693		0.112168	0.104173	0.0305993	0.121938	0.0397989	0.0396506	0.00495032	0.0281591	0.00198097	C11	0.1828	-0.56349	0.635915	-0.41263	-0.107645	0.02477	-0.18481	0.0529	-0.06277	0.2413	-0.679115	0.542875	-0.41255	-0.16489	0.00239	-0.226395	0.0743	-0.105465	0.22478	1.97662	1.84396	1.99487
54	0054_r1r2_CH3_HN-CO(CH3)_C6H4-p-NO2	[CH3][C](=[O])[NH][c]1[cH][cH][c]2[c]([c]1[CH3])[C](=[O])[N]([c]1[cH][cH][c]([N+](=[O])[O-])[cH][cH]1)[C]2=[O]	CH3	HN-CO(CH3)	C6H4-p-NO2	H	H	-1.3396	82.956	-5.8175	-3.5249	2.2926	-2.9247	-2.8917	12.5864	24.844		0.0474158	0.0564597	0.024239	0.0340279	0.0216268	0.0252563	0.0851866	0.000981998	0.00131924	N23	0.1337	-0.548135	0.643925	-0.42593	-0.12456	-0.059885	-0.025435	0.16407	-0.2129	-0.146625	-0.605105	0.59512	-0.41763	-0.13842	-0.07851	-0.050395	0.11114	-0.217155	-0.15031	1.97677	1.83777	1.99509
55	0055_r1r5_OCH3_NHC6H4-OCH3_C6H4-p-N(CH2)4	[CH3][O][c]1[cH][cH][c]([NH][c]2[cH][cH][c]([O][CH3])[c]3[c]2[C](=[O])[N]([c]2[cH][cH][c]([N]4[CH2][CH2][CH2][CH2]4)[cH][cH]2)[C]3=[O])[cH][cH]1	OCH3	H	C6H4-p-N(CH2)4	H	NHC6H4-OCH3	-1.834	84.591	-4.4497	-2.965	1.4847	-2.5238	-1.0328	3.24791	8.627		0.127779	0.12434	0.0390888	0.104935	0.0158128	0.0937419	0.00606119	0.0027975	0.00583607	O1	0.1328	-0.58381	0.62807	-0.41686	-0.15946	0.2384	-0.23345	0.05745	-0.474585	0.239905	-0.69963	0.52892	-0.41737	-0.203	0.213555	-0.320505	0.07911	-0.49688	0.219955	1.97704	1.84556	1.99484
56	0056_r1r2_H_HC=N-CH2CH(CH3)2_CH2CH(CH3)2	[CH3][CH]([CH3])[CH2]/[N]=[CH]/[c]1[cH][cH][c]2[c]([cH]1)[C](=[O])[N]([CH2][CH]([CH3])[CH3])[C]2=[O]	H	HC=N-CH2CH(CH3)2	CH2CH(CH3)2	H	H	-1.4734	81.0085	-6.1182	-3.3351	2.7831	-2.8356	-1.5447	2.98053	5.0755	-9.60711	0.104236	0.0866111	0.0286768	0.121847	0.0205794	0.0985447	4.3089e-06	0.000833346	0.00209198	C11	0.1502	-0.5598	0.63666	-0.40004	-0.11048	-0.152455	-0.1171	-0.22855	0.24211	0.164395	-0.67597	0.55367	-0.40353	-0.17642	-0.17181	-0.191745	-0.22432	0.21881	0.13906	1.97745	1.84737	1.99544
57	0057_r1r5_N(CH2)4_CO-N(CH3)2_phenylN(CH2)4	[CH3][N]([CH3])[C](=[O])[c]1[cH][cH][c]([N]2[CH2][CH2][CH2][CH2]2)[c]2[c]1[C](=[O])[N]([c]1[cH][cH][c]([N]3[CH2][CH2][CH2][CH2]3)[cH][cH]1)[C]2=[O]	N(CH2)4	H	C6H4-p-N(CH2)4	H	CO-N(CH3)2	-1.8697	91.3739	-4.4579	-2.931	1.5269	-2.4735	-1.1503	8.2641	12.3246		0.126283	0.119587	0.0368237	0.122903	0.024742	0.0712559	0.00554372	0.00255874	0.0037124	C11	0.1484	-0.576445	0.630175	-0.42	-0.136625	0.048735	-0.19802	0.05889	0.148375	0.2353	-0.69675	0.530095	-0.42292	-0.184215	0.02254	-0.269445	0.08158	0.13132	0.215855	1.97632	1.84446	1.9946
58	0058_r2r4_CH3_3-py_CH2CH(CH3)2	[CH3][c]1[cH][c]2[c]([cH][c]1-[c]1[cH][cH][cH][n][cH]1)[C](=[O])[N]([CH2][CH]([CH3])[CH3])[C]2=[O]	H	CH3	CH2CH(CH3)2	3-py	H	-1.7071	81.7537	-5.9843	-3.1183	2.866	-2.6117	-1.5956	2.64051	4.03872		0.114017	0.105911	0.0340969	0.113332	0.0161692	0.0820013	0.000123244	0.000283886	0.00444868	C11	0.1337	-0.565135	0.63804	-0.40212	-0.118095	-0.15322	0.0032	-0.22822	0.23888	-0.364785	-0.69264	0.539325	-0.40308	-0.175495	-0.17924	-0.064375	-0.22346	0.21574	-0.356555	1.97739	1.84783	1.99541
59	0059_r1r2_CH2N(CH3)2_NHC6H4-OCH3_C6H4-p-N(CH2)4	[CH3][O][c]1[cH][cH][c]([NH][c]2[cH][cH][c]3[c]([c]2[CH2][N]([CH3])[CH3])[C](=[O])[N]([c]2[cH][cH][c]([N]4[CH2][CH2][CH2][CH2]4)[cH][cH]2)[C]3=[O])[cH][cH]1	CH2N(CH3)2	NHC6H4-OCH3	C6H4-p-N(CH2)4	H	H	-1.9429	83.845	-4.428	-2.8154	1.6126	-2.3941	-1.2125	3.15796	4.00225		0.128	0.13098	0.0399596	0.106162	0.0293454	0.0555981	0.00624021	0.00180204	0.00543576	C5	0.1455	-0.578155	0.633785	-0.41953	-0.13873	-0.08034	-0.03586	0.05783	-0.019	-0.151805	-0.701885	0.524535	-0.41853	-0.17675	-0.117375	-0.08349	0.08009	-0.02624	-0.17179	1.9769	1.8456	1.99491
60	0060_r1r2_NHCH3_H_CH2CH(CH3)2	[CH3][NH][c]1[cH][cH][cH][c]2[c]1[C](=[O])[N]([CH2][CH]([CH3])[CH3])[C]2=[O]	NHCH3	H	CH2CH(CH3)2	H	H	-1.8645	83.3581	-5.0876	-2.9473	2.1403	-2.4096	-0.6008	5.45783	5.3001	-9.03141	0.132733	0.134716	0.040439	0.110028	0.0164408	0.0846064	0.000103279	0.000672216	0.00457642	C3	0.1381	-0.58757	0.631105	-0.40696	-0.143	-0.00934	-0.21615	-0.22695	-0.140335	0.231335	-0.72135	0.522095	-0.40788	-0.194035	-0.038775	-0.298565	-0.22072	-0.17217	0.21048	1.97714	1.85099	1.99518
61	0061_r1r2_CN_3-py_C6H4-p-N(CH2)4	[N]#[C][c]1[c](-[c]2[cH][cH][cH][n][cH]2)[cH][cH][c]2[c]1[C](=[O])[N]([c]1[cH][cH][c]([N]3[CH2][CH2][CH2][CH2]3)[cH][cH]1)[C]2=[O]	CN	3-py	C6H4-p-N(CH2)4	H	H	-1.3523	81.188	-4.5614	-3.4691	1.0923	-2.9429	-2.3963	6.40761	10.5389		0.121203	0.0980373	0.0339025	0.140402	0.0321745	0.0583169	0.00525885	0.00347311	0.0030814	C6	0.1683	-0.538	0.63758	-0.40353	-0.079655	-0.135745	-0.064675	0.05029	0.28102	0.07144	-0.66349	0.54058	-0.40618	-0.14635	-0.16387	-0.12821	0.07215	0.272865	0.069015	1.97754	1.83912	1.9952
62	0062_r1r2_NHCH3_NO2_NO2benzene	[CH3][NH][c]1[c]([N+](=[O])[O-])[cH][cH][c]2[c]1[C](=[O])[N]([c]1[cH][cH][c]([N+](=[O])[O-])[cH][cH]1)[C]2=[O]	NHCH3	NO2	C6H4-p-NO2	H	H	-0.857	84.737	-5.7127	-3.9045	1.8082	-3.4806	-3.2822	5.65719	4.56574		0.0715523	0.0509795	0.0176479	0.101906	0.0106993	0.0720192	0.0121213	0.00080222	0.0494454	C11	0.1445	-0.53781	0.639465	-0.4239	-0.115715	0.01179	-0.066005	0.16324	-0.11025	0.364755	-0.60957	0.591855	-0.42282	-0.17453	0.00553	-0.109975	0.17033	-0.13851	0.322645	1.97665	1.83588	1.99515
63	0063_r1r4_HC=N-CH2CH3_N(CH2)4_C6H4-p-NO2	[CH3]/[N]=[CH]/[c]1[cH][c]([N]2[CH2][CH2][CH2][CH2]2)[cH][c]2[c]1[C](=[O])[N]([c]1[cH][cH][c]([N+](=[O])[O-])[cH][cH]1)[C]2=[O]	HC=N-CH2CH3	H	C6H4-p-NO2	N(CH2)4	H	-1.3661	82.1923	-5.0636	-3.4972	1.5664	-2.85	-2.7658	15.4858	33.7593		0.0229101	0.0337848	0.0212816	0.0116835	0.0257478	0.0251336	0.107889	0.00259113	0.00130846	N26	0.1542	-0.55854	0.636875	-0.42599	-0.128855	-0.119675	-0.015505	0.16594	0.16169	-0.033435	-0.594185	0.608815	-0.41523	-0.132355	-0.141365	-0.03353	0.09405	0.15666	-0.04298	1.97662	1.83811	1.99505
64	0064_r1r2_CH2N(CH3)2_HN-CO(CH3)_C6H5	[CH3][C](=[O])[NH][c]1[cH][cH][c]2[c]([c]1[CH2][N]([CH3])[CH3])[C](=[O])[N]([c]1[cH][cH][cH][cH][cH]1)[C]2=[O]	CH2N(CH3)2	HN-CO(CH3)	C6H5	H	H	-1.7307	84.0938	-5.332	-3.0867	2.2453	-2.6003	-1.5519	7.64559	10.4992		0.130567	0.128693	0.0392472	0.112464	0.0124235	0.0652898	0.00577117	0.000876746	0.00472331	C5	0.1367	-0.558005	0.641495	-0.42503	-0.123845	-0.07188	-0.024415	0.11738	-0.016915	-0.16253	-0.684335	0.531385	-0.4218	-0.17092	-0.103645	-0.082165	0.13605	-0.026505	-0.171715	1.97687	1.84182	1.99499
65	0065_r1r2_HC=N-CH2CH(CH3)2_CH3_CH2CH(CH3)2	[CH3][c]1[cH][cH][c]2[c]([c]1/[CH]=[N]/[CH2][CH]([CH3])[CH3])[C](=[O])[N]([CH2][CH]([CH3])[CH3])[C]2=[O]	HC=N-CH2CH(CH3)2	CH3	CH2CH(CH3)2	H	H	-1.67	83.3718	-5.7782	-3.1397	2.6385	-2.6072	-1.9126	2.17835	5.46992	-8.57046	0.118599	0.112983	0.0334367	0.12134	0.0473766	0.0481245	0.000154851	0.00191309	0.00188118	C6	0.1624	-0.565425	0.6373	-0.401	-0.10476	-0.1051	-0.06779	-0.22827	0.155855	-0.20237	-0.697205	0.53187	-0.40039	-0.15864	-0.14061	-0.12213	-0.22335	0.137725	-0.20949	1.97666	1.8477	1.99519
66	0066_r2r4_NHC6H4-OCH3_HC=N-CH2CH3_C6H5	[CH3]/[N]=[CH]/[c]1[cH][c]2[c]([cH][c]1[NH][c]1[cH][cH][c]([O][CH3])[cH][cH]1)[C](=[O])[N]([c]1[cH][cH][cH][cH][cH]1)[C]2=[O]	H	NHC6H4-OCH3	C6H5	HC=N-CH2CH3	H	-1.6739	80.0844	-4.8276	-3.0768	1.7508	-2.7278	-1.7251	6.42971	8.72754		0.0983777	0.0930885	0.0234334	0.096398	0.0491357	0.0668848	0.00443232	0.00301333	0.0181485	C6	0.15	-0.564295	0.635985	-0.42333	-0.13702	-0.16163	0.0397	0.11794	0.242915	-0.207965	-0.662645	0.5564	-0.42473	-0.177925	-0.20055	-0.003005	0.13238	0.222965	-0.244265	1.97725	1.84129	1.99521
67	0067_r1r2_CO-N(CH3)2_CH2N(CH3)2_C6H4-p-N(CH2)4	[CH3][N]([CH3])[CH2][c]1[cH][cH][c]2[c]([c]1[C](=[O])[N]([CH3])[CH3])[C](=[O])[N]([c]1[cH][cH][c]([N]3[CH2][CH2][CH2][CH2]3)[cH][cH]1)[C]2=[O]	CO-N(CH3)2	CH2N(CH3)2	C6H4-p-N(CH2)4	H	H	-1.6937	87.1605	-4.5094	-3.108	1.4014	-2.5717	-1.4452	5.39785	9.95892		0.132365	0.123353	0.0415659	0.124292	0.0096813	0.0725677	0.00623331	0.00218763	0.00509198	O1	0.1357	-0.555535	0.63919	-0.41355	-0.1128	-0.10829	-0.07896	0.05318	0.436485	-0.013075	-0.689295	0.528715	-0.4153	-0.167295	-0.14014	-0.147335	0.07751	0.42959	-0.019305	1.97725	1.84329	1.99494
68	0068_r1r4_CO-N(CH2)4_NHC6H4-OCH3_C6H5	[CH3][O][c]1[cH][cH][c]([NH][c]2[cH][c]([C](=[O])[N]3[CH2][CH2][CH2][CH2]3)[c]3[c]([cH]2)[C](=[O])[N]([c]2[cH][cH][cH][cH][cH]2)[C]3=[O])[cH][cH]1	CO-N(CH2)4	H	C6H5	NHC6H4-OCH3	H	-1.795	87.3954	-4.8101	-3.0069	1.8032	-2.5725	-1.5931	8.8745	11.5738		0.131226	0.130926	0.0388335	0.11138	0.0222831	0.0533358	0.00601657	0.00268809	0.00740307	C3	0.1434	-0.563505	0.637555	-0.42693	-0.12943	-0.12987	-0.017435	0.11821	0.43114	-0.13473	-0.68741	0.528885	-0.42216	-0.170125	-0.16171	-0.06708	0.13625	0.423855	-0.155995	1.97703	1.84163	1.99495
69	0069_r1r4_CHO_N(CH2)4_CH3	[CH3][N]1[C](=[O])[c]2[cH][c]([N]3[CH2][CH2][CH2][CH2]3)[cH][c]([CH]=[O])[c]2[C]1=[O]	CHO	H	CH3	N(CH2)4	H	-1.6637	77.7644	-5.0506	-3.118	1.9326	-2.6393	-2.2058	8.5042	13.9373	-12.2814	0.0742019	0.0824975	0.018528	0.0726227	0.0679074	0.0327849	0.00025222	0.0723447	0.01572	C13	0.1444	-0.574975	0.62851	-0.39848	-0.119755	-0.15377	-0.012695	-0.42821	0.31828	-0.034855	-0.663455	0.563225	-0.40296	-0.15324	-0.186205	-0.05433	-0.42597	0.238745	-0.064325	1.97741	1.84807	1.99556
70	0070_r1r4_N(CH2)4_HN-CO(CH3)_phenylN(CH2)4	[CH3][C](=[O])[NH][c]1[cH][c]2[c]([c]([N]3[CH2][CH2][CH2][CH2]3)[cH]1)[C](=[O])[N]([c]1[cH][cH][c]([N]3[CH2][CH2][CH2][CH2]3)[cH][cH]1)[C]2=[O]	N(CH2)4	H	C6H4-p-N(CH2)4	HN-CO(CH3)	H	-1.9683	85.079	-4.4545	-2.8124	1.6421	-2.3947	-1.0759	1.18185	7.39381		0.122353	0.122232	0.0369167	0.107737	0.0112922	0.0809345	0.00545309	0.00288087	0.00641839	C11	0.1328	-0.58275	0.630235	-0.4224	-0.149355	-0.004115	-0.061905	0.05953	-0.043915	-0.143695	-0.6992	0.530125	-0.42177	-0.191405	-0.03231	-0.12556	0.08142	-0.07393	-0.149355	1.97663	1.84545	1.99487
71	0071_r1r2_CO-N(CH3)2_CO-N(CH3)2_CH3	[CH3][N]([CH3])[C](=[O])[c]1[cH][cH][c]2[c]([c]1[C](=[O])[N]([CH3])[CH3])[C](=[O])[N]([CH3])[C]2=[O]	CO-N(CH3)2	CO-N(CH3)2	CH3	H	H	-1.593	82.1869	-5.8468	-3.2527	2.5941	-2.7389	-1.5791	2.75257	7.77169		0.12453	0.111755	0.0381771	0.131802	0.009381	0.090742	0.000281148	0.00241576	0.00174902	C11	0.1537	-0.556685	0.6344	-0.39467	-0.10531	-0.10302	-0.11966	-0.42818	0.429305	0.423625	-0.68752	0.533115	-0.39621	-0.16497	-0.124885	-0.196355	-0.42452	0.427415	0.41318	1.97768	1.8459	1.99549
72	0072_r1r4_HC=N-CH2CH3_N(CH2)4_C6H5	[CH3]/[N]=[CH]/[c]1[cH][c]([N]2[CH2][CH2][CH2][CH2]2)[cH][c]2[c]1[C](=[O])[N]([c]1[cH][cH][cH][cH][cH]1)[C]2=[O]	HC=N-CH2CH3	H	C6H5	N(CH2)4	H	-1.8754	82.4741	-4.9776	-2.9141	2.0635	-2.4348	-2.0831	7.70853	8.89504		0.129449	0.140706	0.0401829	0.101521	0.0214141	0.0367611	0.00566178	0.00237871	0.0164449	C5	0.1431	-0.568355	0.63515	-0.42629	-0.129355	-0.122965	-0.02	0.11936	0.16106	-0.036895	-0.69543	0.520815	-0.41964	-0.16512	-0.15916	-0.05529	0.13678	0.144955	-0.066165	1.97682	1.84245	1.99501
73	0073_r2r4_3-py_NO2_CH3	[CH3][N]1[C](=[O])[c]2[cH][c](-[c]3[cH][cH][cH][n][cH]3)[c]([N+](=[O])[O-])[cH][c]2[C]1=[O]	H	3-py	CH3	NO2	H	-0.9132	75.9142	-6.2793	-3.8497	2.4296	-3.4426	-2.4503	5.45736	8.05382		0.0597919	0.0402985	0.0125871	0.0919997	0.00904776	0.0989396	6.45448e-05	0.000481875	0.0552207	C6	0.1453	-0.545975	0.63444	-0.38815	-0.093715	-0.140175	0.033285	-0.42905	0.260105	0.19297	-0.618375	0.593165	-0.39611	-0.152315	-0.15423	-0.017855	-0.42757	0.240975	0.168015	1.97795	1.84377	1.99579
74	0074_r1r2_CHO2(CH2)2_NHC6H4-OCH3_CH2CH(CH3)2	[CH3][O][c]1[cH][cH][c]([NH][c]2[cH][cH][c]3[c]([c]2[CH]2[O][CH2][CH2][O]2)[C](=[O])[N]([CH2][CH]([CH3])[CH3])[C]3=[O])[cH][cH]1	CHO2(CH2)2	NHC6H4-OCH3	CH2CH(CH3)2	H	H	-1.8297	83.9167	-4.708	-2.9347	1.7733	-2.5186	-1.3623	7.12218	13.3562		0.131551	0.127835	0.0390878	0.123584	0.0278673	0.0588433	3.72789e-05	0.000630634	0.00356634	C6	0.143	-0.57867	0.6339	-0.40458	-0.125955	-0.10358	-0.025635	-0.22753	0.27253	-0.14254	-0.707595	0.524425	-0.40154	-0.167125	-0.138655	-0.07228	-0.22205	0.264115	-0.169225	1.9768	1.84862	1.99511
75	0075_r1r4_CH2N(CH3)2_CH3_C6H5	[CH3][c]1[cH][c]([CH2][N]([CH3])[CH3])[c]2[c]([cH]1)[C](=[O])[N]([c]1[cH][cH][cH][cH][cH]1)[C]2=[O]	CH2N(CH3)2	H	C6H5	CH3	H	-1.7682	83.2286	-4.9616	-3.0706	1.891	-2.549	-1.3732	4.17319	5.16511		0.134159	0.132106	0.0391159	0.116744	0.0124943	0.0700184	0.00566049	0.00229347	0.00502879	O2	0.136	-0.55597	0.642155	-0.42552	-0.1208	-0.062875	-0.08465	0.11713	-0.01298	-0.20016	-0.688625	0.528745	-0.4242	-0.17372	-0.0981	-0.150395	0.13698	-0.02221	-0.20611	1.97707	1.84224	1.99503
76	0076_r1r4_NHC6H4-OCH3_HC=N-CH2CH(CH3)2_C6H5	[CH3][O][c]1[cH][cH][c]([NH][c]2[cH][c](/[CH]=[N]/[CH2][CH]([CH3])[CH3])[cH][c]3[c]2[C](=[O])[N]([c]2[cH][cH][cH][cH][cH]2)[C]3=[O])[cH][cH]1	NHC6H4-OCH3	H	C6H5	HC=N-CH2CH(CH3)2	H	-1.4983	84.1833	-4.8219	-3.293	1.5289	-2.8849	-1.6564	5.22443	9.6792		0.10318	0.0912884	0.0294102	0.105205	0.0213791	0.104694	0.00416659	0.00295924	0.00507346	C8	0.1167	-0.565695	0.63551	-0.42296	-0.13067	0.011315	-0.13659	0.11739	-0.136365	0.168325	-0.66772	0.553405	-0.42214	-0.183065	0.001455	-0.212725	0.13255	-0.156495	0.14438	1.97706	1.84241	1.99503
77	0077_r2r4_3-py_CH2N(CH2)4_CH3	[CH3][N]1[C](=[O])[c]2[cH][c]([CH2][N]3[CH2][CH2][CH2][CH2]3)[c](-[c]3[cH][cH][cH][n][cH]3)[cH][c]2[C]1=[O]	H	3-py	CH3	CH2N(CH2)4	H	-1.6629	76.8881	-5.0048	-3.1638	1.841	-2.6473	-1.5697	5.79256	14.0716		0.111152	0.104349	0.034793	0.111339	0.0103006	0.0894287	0.000306196	0.000195304	0.00774759	C6	0.1231	-0.562645	0.63505	-0.3972	-0.116015	-0.153925	0.003625	-0.42831	0.240835	-0.173005	-0.689635	0.53631	-0.39954	-0.1757	-0.175245	-0.067705	-0.42443	0.21756	-0.164685	1.97785	1.84723	1.99574
78	0078_r1r2_CHO_CN_CH3	[CH3][N]1[C](=[O])[c]2[cH][cH][c]([C]#[N])[c]([CH]=[O])[c]2[C]1=[O]	CHO	CN	CH3	H	H	-1.0966	74.558	-6.3114	-3.7262	2.5852	-3.2114	-2.9714	7.78478	9.38136		0.0560038	0.0453324	0.00362602	0.0834369	0.0617749	0.12851	0.000203529	0.0267399	0.0164947	C8	0.2152	-0.53899	0.63329	-0.38276	-0.07039	-0.10405	-0.118995	-0.42897	0.322335	0.28264	-0.617085	0.58812	-0.39821	-0.12217	-0.1564	-0.20274	-0.42638	0.281315	0.263215	1.97745	1.84268	1.99564
79	0079_r1r5_CO-N(CH2)4_CHO_C6H4-p-NO2	[O]=[CH][c]1[cH][cH][c]([C](=[O])[N]2[CH2][CH2][CH2][CH2]2)[c]2[c]1[C](=[O])[N]([c]1[cH][cH][c]([N+](=[O])[O-])[cH][cH]1)[C]2=[O]	CO-N(CH2)4	H	C6H4-p-NO2	H	CHO	-1.0539	90.89	-5.9302	-3.6882	2.242	-3.3143	-3.163	8.91388	13.8145		0.0627233	0.0612446	0.0210153	0.0680476	0.0492933	0.0425931	0.038557	0.0324588	0.00164737	C6	0.1121	-0.527055	0.645	-0.41958	-0.083855	-0.07132	-0.145235	0.15857	0.49855	0.246845	-0.598855	0.589555	-0.41324	-0.116085	-0.107345	-0.1803	0.14625	0.46754	0.232125	1.97662	1.8353	1.99491
80	0080_r1r4_N(CH2)4_NHC6H4-OCH3_C6H5	[CH3][O][c]1[cH][cH][c]([NH][c]2[cH][c]3[c]([c]([N]4[CH2][CH2][CH2][CH2]4)[cH]2)[C](=[O])[N]([c]2[cH][cH][cH][cH][cH]2)[C]3=[O])[cH][cH]1	N(CH2)4	H	C6H5	NHC6H4-OCH3	H	-2.0318	84.3368	-4.67	-2.7177	1.9523	-2.3523	-1.1994	10.0277	15.1996		0.123693	0.131018	0.0344999	0.098489	0.0307379	0.0693369	0.00517214	0.00216733	0.00742598	C3	0.1494	-0.585535	0.628275	-0.43132	-0.159175	-0.003025	-0.06917	0.12357	-0.04812	-0.139015	-0.699205	0.52641	-0.42808	-0.19287	-0.041605	-0.117095	0.13969	-0.07466	-0.157385	1.97639	1.84294	1.99484
81	0081_r1r4_CN_HC=N-CH2CH3_C6H4-p-NO2	[CH3]/[N]=[CH]/[c]1[cH][c]([C]#[N])[c]2[c]([cH]1)[C](=[O])[N]([c]1[cH][cH][c]([N+](=[O])[O-])[cH][cH]1)[C]2=[O]	CN	H	C6H4-p-NO2	HC=N-CH2CH3	H	-0.9725	82.888	-6.3274	-3.8004	2.527	-3.3933	-3.2633	12.1386	9.68543		0.0894092	0.0692752	0.024336	0.106386	0.0388869	0.0521512	0.0194968	0.0038862	0.00720904	C6	0.1351	-0.51948	0.64402	-0.41644	-0.078605	-0.12274	-0.077745	0.1578	0.28299	0.17036	-0.611305	0.574725	-0.4125	-0.135265	-0.14879	-0.127085	0.16237	0.2757	0.154255	1.97731	1.83313	1.9953
82	0082_r2r4_HN-CO(CH3)_CO-N(CH3)2_C6H4-p-N(CH2)4	[CH3][C](=[O])[NH][c]1[cH][c]2[c]([cH][c]1[C](=[O])[N]([CH3])[CH3])[C](=[O])[N]([c]1[cH][cH][c]([N]3[CH2][CH2][CH2][CH2]3)[cH][cH]1)[C]2=[O]	H	HN-CO(CH3)	C6H4-p-N(CH2)4	CO-N(CH3)2	H	-1.5995	79.7848	-4.51	-3.1948	1.3152	-2.7973	-1.6572	6.61241	10.6709		0.108199	0.0936845	0.0304126	0.116825	0.0229496	0.0956973	0.00491529	0.00157187	0.00794554	C6	0.1564	-0.55644	0.6383	-0.41241	-0.11794	-0.164615	0.034385	0.05301	0.255955	0.02085	-0.666665	0.55228	-0.41452	-0.173485	-0.184785	-0.032175	0.07314	0.23576	0.011035	1.9775	1.84321	1.99527
83	0083_r1r2_HC=N-CH2CH(CH3)2_H_CH2CH(CH3)2	[CH3][CH]([CH3])[CH2]/[N]=[CH]/[c]1[cH][cH][cH][c]2[c]1[C](=[O])[N]([CH2][CH]([CH3])[CH3])[C]2=[O]	HC=N-CH2CH(CH3)2	H	CH2CH(CH3)2	H	H	-1.6272	83.119	-6.0178	-3.1939	2.8239	-2.6499	-2.0455	1.42763	5.13784	-8.8184	0.121044	0.112509	0.0343318	0.122999	0.0460659	0.0490614	9.11969e-05	0.00114763	0.00235322	C6	0.1572	-0.561995	0.636575	-0.39907	-0.10288	-0.106425	-0.171415	-0.22842	0.16017	0.23749	-0.695345	0.53133	-0.39853	-0.159035	-0.141175	-0.230545	-0.22353	0.144005	0.21753	1.97698	1.84762	1.99523
84	0084_r1r5_CH2N(CH3)2_CO-N(CH3)2_C6H4-p-N(CH2)4	[CH3][N]([CH3])[CH2][c]1[cH][cH][c]([C](=[O])[N]([CH3])[CH3])[c]2[c]1[C](=[O])[N]([c]1[cH][cH][c]([N]3[CH2][CH2][CH2][CH2]3)[cH][cH]1)[C]2=[O]	CH2N(CH3)2	H	C6H4-p-N(CH2)4	H	CO-N(CH3)2	-1.7141	90.1963	-4.5161	-3.142	1.3741	-2.5939	-1.398	6.23959	11.5115		0.132564	0.121291	0.0410471	0.126333	0.019021	0.0639855	0.00649266	0.00415425	0.00358232	O2	0.1337	-0.55705	0.639335	-0.41403	-0.1087	-0.017955	-0.17415	0.05331	0.17509	0.23856	-0.689195	0.52966	-0.41532	-0.165565	-0.047225	-0.24513	0.0778	0.182175	0.2177	1.97697	1.84379	1.99474
85	0085_r1r5_CN_NHC6H4-OCH3_C6H5	[CH3][O][c]1[cH][cH][c]([NH][c]2[cH][cH][c]([C]#[N])[c]3[c]2[C](=[O])[N]([c]2[cH][cH][cH][cH][cH]2)[C]3=[O])[cH][cH]1	CN	H	C6H5	H	NHC6H4-OCH3	-1.4269	83.8486	-5.0354	-3.4131	1.6223	-2.9265	-1.8972	12.5993	19.6127		0.126965	0.114002	0.0346174	0.125879	0.0365251	0.046563	0.00528337	0.00549775	0.00294351	C6	0.1647	-0.55057	0.638355	-0.41861	-0.101555	0.014775	-0.17714	0.11464	-0.09063	0.247125	-0.673745	0.53645	-0.41675	-0.16107	-0.00997	-0.23428	0.13328	-0.102745	0.22895	1.97701	1.83925	1.99498
86	0086_r2r4_CH3_NO2_NO2benzene	[CH3][c]1[cH][c]2[c]([cH][c]1[N+](=[O])[O-])[C](=[O])[N]([c]1[cH][cH][c]([N+](=[O])[O-])[cH][cH]1)[C]2=[O]	H	CH3	C6H4-p-NO2	NO2	H	-0.8668	80.9896	-6.4875	-3.8755	2.612	-3.5043	-3.2944	7.12568	5.01902		0.0636223	0.0488655	0.0165076	0.0791889	0.0174238	0.0785101	0.0184582	0.000502427	0.043632	C6	0.1303	-0.525835	0.645535	-0.41854	-0.100205	-0.1411	0.051825	0.15867	0.25864	-0.07894	-0.59125	0.601175	-0.4176	-0.14489	-0.168745	0.013425	0.16113	0.241325	-0.106335	1.97731	1.83461	1.99538
87	0087_r1r5_N(CH2)4_CN_phenylN(CH2)4	[N]#[C][c]1[cH][cH][c]([N]2[CH2][CH2][CH2][CH2]2)[c]2[c]1[C](=[O])[N]([c]1[cH][cH][c]([N]3[CH2][CH2][CH2][CH2]3)[cH][cH]1)[C]2=[O]	N(CH2)4	H	C6H4-p-N(CH2)4	H	CN	-1.6238	85.219	-4.4985	-3.1924	1.3061	-2.7103	-1.6244	12.3407	17.425		0.122813	0.107408	0.0320773	0.133971	0.0368277	0.0487777	0.00501547	0.00698198	0.00272662	C11	0.1778	-0.559135	0.632685	-0.41477	-0.107345	0.01252	-0.18236	0.05579	0.00709	0.24321	-0.681075	0.53546	-0.4176	-0.169655	-0.011975	-0.241165	0.07827	-0.009835	0.22463	1.97666	1.84106	1.99487
88	0088_r1r5_CHO2(CH2)2_HN-CO(CH3)_CH2CH(CH3)2	[CH3][C](=[O])[NH][c]1[cH][cH][c]([CH]2[O][CH2][CH2][O]2)[c]2[c]1[C](=[O])[N]([CH2][CH]([CH3])[CH3])[C]2=[O]	CHO2(CH2)2	H	CH2CH(CH3)2	H	HN-CO(CH3)	-1.6205	87.3719	-5.844	-3.1995	2.6445	-2.6789	-1.5209	1.4128	3.06814	-13.4606	0.135991	0.130766	0.0415816	0.122876	0.0193444	0.0653278	8.69794e-05	0.00256455	0.00380154	O1	0.1423	-0.571355	0.637135	-0.39871	-0.117255	0.07859	-0.1841	-0.22754	-0.11977	0.247525	-0.70549	0.52492	-0.39686	-0.169815	0.049165	-0.25491	-0.22193	-0.121105	0.229485	1.97644	1.84709	1.99493
89	0089_r1r5_CO2CH3_HC=N-CH2CH(CH3)2_CH3	[CH3][O][C](=[O])[c]1[cH][cH][c](/[CH]=[N]/[CH2][CH]([CH3])[CH3])[c]2[c]1[C](=[O])[N]([CH3])[C]2=[O]	CO2CH3	H	CH3	H	HC=N-CH2CH(CH3)2	-1.49	82.1013	-6.0757	-3.3125	2.7632	-2.7612	-2.3592	2.33085	5.08255	-11.3107	0.129321	0.118123	0.0389446	0.137754	0.0266351	0.0474293	0.000231187	0.00209514	0.0023469	C11	0.1642	-0.552135	0.63366	-0.39214	-0.083535	-0.06482	-0.15406	-0.42844	0.40469	0.24452	-0.687815	0.52604	-0.39108	-0.14402	-0.09322	-0.21532	-0.42519	0.40666	0.22452	1.97733	1.84489	1.99544
90	0090_r1r4_CN_NHC6H4-OCH3_C6H5	[CH3][O][c]1[cH][cH][c]([NH][c]2[cH][c]([C]#[N])[c]3[c]([cH]2)[C](=[O])[N]([c]2[cH][cH][cH][cH][cH]2)[C]3=[O])[cH][cH]1	CN	H	C6H5	NHC6H4-OCH3	H	-1.5889	82.9054	-4.9603	-3.1922	1.7681	-2.7864	-2.234	10.3817	13.665		0.119543	0.110212	0.0342996	0.113379	0.0350902	0.0525356	0.00511402	0.00252426	0.00886867	O1	0.1301	-0.551175	0.636415	-0.41932	-0.11022	-0.14976	-0.00634	0.1158	0.28209	-0.12269	-0.668755	0.53473	-0.41538	-0.1528	-0.17998	-0.04564	0.13248	0.27224	-0.15051	1.97732	1.83858	1.99517
91	0091_r1r2_HC=N-CH2CH3_CO2CH3_C6H4-p-N(CH2)4	[CH3]/[N]=[CH]/[c]1[c]([C](=[O])[O][CH3])[cH][cH][c]2[c]1[C](=[O])[N]([c]1[cH][cH][c]([N]3[CH2][CH2][CH2][CH2]3)[cH][cH]1)[C]2=[O]	HC=N-CH2CH3	CO2CH3	C6H4-p-N(CH2)4	H	H	-1.4924	82.1905	-4.5385	-3.3093	1.2292	-2.8427	-2.2455	5.67644	13.8432		0.121663	0.103713	0.0363419	0.131882	0.0121163	0.0900165	0.00545159	0.000445293	0.00570623	C11	0.155	-0.54843	0.638105	-0.40783	-0.094545	-0.09169	-0.11758	0.05166	0.16152	0.498285	-0.670295	0.54131	-0.40953	-0.156315	-0.109035	-0.193415	0.07336	0.155745	0.4771	1.97711	1.84215	1.9951
92	0092_r1r2_NHC6H4-OCH3_CN_C6H4-p-NO2	[CH3][O][c]1[cH][cH][c]([NH][c]2[c]([C]#[N])[cH][cH][c]3[c]2[C](=[O])[N]([c]2[cH][cH][c]([N+](=[O])[O-])[cH][cH]2)[C]3=[O])[cH][cH]1	NHC6H4-OCH3	CN	C6H4-p-NO2	H	H	-1.1488	83.8939	-5.1986	-3.6038	1.5948	-3.2384	-3.15	7.16958	13.1845		0.0860496	0.0748521	0.0264195	0.0899324	0.019928	0.0718855	0.0299821	0.00191501	0.00792492	O2	0.1204	-0.54449	0.64044	-0.42027	-0.11816	0.024865	-0.159715	0.1618	-0.12932	0.277515	-0.630805	0.571165	-0.41284	-0.16325	0.011165	-0.218525	0.15532	-0.14905	0.26787	1.97687	1.8367	1.9951
93	0093_r1r4_CH3_HN-CO(CH3)_CH3	[CH3][C](=[O])[NH][c]1[cH][c]([CH3])[c]2[c]([cH]1)[C](=[O])[N]([CH3])[C]2=[O]	CH3	H	CH3	HN-CO(CH3)	H	-1.7974	78.7918	-5.7379	-3.0188	2.7191	-2.4966	-1.1976	5.02697	8.22464	-13.4609	0.129438	0.126556	0.04088	0.119423	0.00575603	0.070248	0.000401677	0.00157591	0.00541862	C11	0.132	-0.570575	0.632755	-0.40042	-0.12213	-0.070465	-0.033265	-0.42823	-0.196425	-0.146345	-0.704015	0.524005	-0.40168	-0.17497	-0.10146	-0.096445	-0.42398	-0.20456	-0.153295	1.97776	1.84858	1.99561
94	0094_r1r4_CO-N(CH2)4_CH3_CH2CH(CH3)2	[CH3][c]1[cH][c]([C](=[O])[N]2[CH2][CH2][CH2][CH2]2)[c]2[c]([cH]1)[C](=[O])[N]([CH2][CH]([CH3])[CH3])[C]2=[O]	CO-N(CH2)4	H	CH2CH(CH3)2	CH3	H	-1.7328	88.4704	-5.7903	-3.1076	2.6827	-2.5661	-1.3219	5.779	7.16334	-14.1383	0.134444	0.126313	0.0405249	0.129431	0.0126414	0.0686714	5.47633e-05	0.00141307	0.00457723	C11	0.1398	-0.56451	0.63801	-0.40222	-0.1129	-0.10798	-0.07656	-0.22816	0.4256	-0.201235	-0.704705	0.52705	-0.40263	-0.16927	-0.141845	-0.14222	-0.22227	0.417075	-0.20699	1.97714	1.84742	1.99513
95	0095_r1r2_N(CH2)4_NHCH3_CH3	[CH3][NH][c]1[cH][cH][c]2[c]([c]1[N]1[CH2][CH2][CH2][CH2]1)[C](=[O])[N]([CH3])[C]2=[O]	N(CH2)4	NHCH3	CH3	H	H	-2.0423	82.2434	-4.7112	-2.6979	2.0133	-2.2654	-0.9336	8.32995	11.3095	-9.16217	0.130335	0.138875	0.0406789	0.103032	0.0518712	0.0412516	0.000195772	0.00103998	0.0118367	C5	0.1558	-0.59304	0.62546	-0.4046	-0.15726	0.007425	-0.05285	-0.42673	-0.10395	-0.145035	-0.721	0.513055	-0.40485	-0.190075	-0.039965	-0.09582	-0.42139	-0.12563	-0.181105	1.97698	1.85068	1.99535
96	0096_r1r5_NO2_CH2N(CH3)2_C6H4-p-N(CH2)4	[CH3][N]([CH3])[CH2][c]1[cH][cH][c]([N+](=[O])[O-])[c]2[c]1[C](=[O])[N]([c]1[cH][cH][c]([N]3[CH2][CH2][CH2][CH2]3)[cH][cH]1)[C]2=[O]	NO2	H	C6H4-p-N(CH2)4	H	CH2N(CH3)2	-1.1354	85.8842	-4.5501	-3.658	0.8921	-3.2093	-2.5263	7.55059	19.8983		0.0682653	0.0514649	0.0100931	0.0981462	0.0535114	0.036973	0.00269549	0.0581465	0.00122309	C6	0.1761	-0.53955	0.639645	-0.40699	-0.09926	0.063055	-0.172415	0.05149	0.10842	0.252595	-0.61323	0.59079	-0.4168	-0.145825	0.034375	-0.205715	0.06787	0.06321	0.233525	1.9772	1.83975	1.9949
97	0097_r1r2_3-py_3-py_C6H5	[O]=[C]1[c]2[cH][cH][c](-[c]3[cH][cH][cH][n][cH]3)[c](-[c]3[cH][cH][cH][n][cH]3)[c]2[C](=[O])[N]1[c]1[cH][cH][cH][cH][cH]1	3-py	3-py	C6H5	H	H	-1.5396	85.8419	-5.9287	-3.2908	2.6379	-2.7896	-2.0077	3.26493	3.8107		0.1223	0.109091	0.035449	0.125594	0.00425721	0.0798399	0.00528203	0.000744583	0.00327574	C11	0.1365	-0.54419	0.642665	-0.42151	-0.103805	-0.069295	-0.08466	0.1153	0.07784	0.07457	-0.666515	0.542295	-0.42085	-0.163455	-0.09361	-0.15477	0.13392	0.075855	0.071655	1.97706	1.83942	1.99501
98	0098_r1r2_CH2N(CH3)2_CH2N(CH2)4_C6H4-p-N(CH2)4	[CH3][N]([CH3])[CH2][c]1[c]([CH2][N]2[CH2][CH2][CH2][CH2]2)[cH][cH][c]2[c]1[C](=[O])[N]([c]1[cH][cH][c]([N]3[CH2][CH2][CH2][CH2]3)[cH][cH]1)[C]2=[O]	CH2N(CH3)2	CH2N(CH2)4	C6H4-p-N(CH2)4	H	H	-1.8043	85.5815	-4.5043	-3.03	1.4743	-2.4831	-1.2911	1.2477	6.26233		0.132017	0.128557	0.0414577	0.11887	0.00897434	0.0737467	0.00641249	0.000731457	0.00567273	O1	0.1336	-0.56123	0.639845	-0.41641	-0.11861	-0.06147	-0.082375	0.05416	-0.02091	-0.01558	-0.69614	0.526215	-0.41573	-0.171425	-0.09508	-0.15163	0.0788	-0.030275	-0.021695	1.97704	1.84472	1.9949
99	0099_r1r4_CH3_CH3_C6H4-p-N(CH2)4	[CH3][c]1[cH][c]([CH3])[c]2[c]([cH]1)[C](=[O])[N]([c]1[cH][cH][c]([N]3[CH2][CH2][CH2][CH2]3)[cH][cH]1)[C]2=[O]	CH3	H	C6H4-p-N(CH2)4	CH3	H	-1.8325	82.8872	-4.4888	-2.9903	1.4985	-2.469	-1.0751	0.4819	11.7644		0.134421	0.128886	0.0416249	0.120692	0.00742736	0.0748281	0.00616207	0.00110935	0.00493854	O2	0.1352	-0.56314	0.638265	-0.41719	-0.120715	-0.064085	-0.086655	0.05491	-0.20005	-0.20551	-0.69751	0.52735	-0.42158	-0.177655	-0.09794	-0.155245	0.07973	-0.208315	-0.211675	1.97737	1.84531	1.99511
100	0100_r1r4_N(CH2)4_CH2OCH3_phenylN(CH2)4	[CH3][O][CH2][c]1[cH][c]2[c]([c]([N]3[CH2][CH2][CH2][CH2]3)[cH]1)[C](=[O])[N]([c]1[cH][cH][c]([N]3[CH2][CH2][CH2][CH2]3)[cH][cH]1)[C]2=[O]	N(CH2)4	H	C6H4-p-N(CH2)4	CH2OCH3	H	-1.8948	85.0198	-4.4442	-2.8229	1.6213	-2.4382	-0.9255	3.90486	9.28269		0.125696	0.121075	0.0377538	0.114845	0.00364424	0.0986079	0.00553607	0.00279209	0.00656284	C11	0.1344	-0.580805	0.63019	-0.42254	-0.14607	0.00056	-0.130025	0.05979	-0.045595	0.067205	-0.69864	0.530945	-0.42254	-0.192575	-0.0216	-0.204125	0.08146	-0.07793	0.0553	1.97663	1.84556	1.99488
101	0101_r1r2_NHC6H4-OCH3_CO2CH3_CH3	[CH3][O][C](=[O])[c]1[cH][cH][c]2[c]([c]1[NH][c]1[cH][cH][c]([O][CH3])[cH][cH]1)[C](=[O])[N]([CH3])[C]2=[O]	NHC6H4-OCH3	CO2CH3	CH3	H	H	-1.5275	77.6221	-4.8705	-3.2459	1.6246	-2.8552	-1.5624	4.4414	13.8517		0.108612	0.0970883	0.0309986	0.120144	0.0218926	0.10149	4.97831e-05	0.00230161	0.0136917	C11	0.1651	-0.57414	0.629855	-0.39658	-0.125345	0.010145	-0.15294	-0.42753	-0.13892	0.48845	-0.685695	0.543715	-0.39845	-0.18276	-0.00285	-0.22999	-0.42358	-0.164095	0.46164	1.97741	1.8477	1.99551
102	0102_r1r2_CH2N(CH3)2_NO2_NO2benzene	[CH3][N]([CH3])[CH2][c]1[c]([N+](=[O])[O-])[cH][cH][c]2[c]1[C](=[O])[N]([c]1[cH][cH][c]([N+](=[O])[O-])[cH][cH]1)[C]2=[O]	CH2N(CH3)2	NO2	C6H4-p-NO2	H	H	-0.9911	86.1568	-5.1238	-3.627	1.4968	-3.4733	-3.3041	5.20221	2.96791		0.0651879	0.049353	0.0175338	0.082071	0.0148021	0.0783038	0.0177027	0.000216082	0.044628	C11	0.1296	-0.530775	0.64558	-0.42071	-0.101145	-0.052255	-0.045065	0.15943	-0.008515	0.368835	-0.59497	0.5999	-0.41887	-0.142055	-0.067975	-0.088755	0.1621	-0.02113	0.32942	1.97696	1.83551	1.99508
103	0103_r1r2_CH3_CHO_CH2CH(CH3)2	[CH3][c]1[c]([CH]=[O])[cH][cH][c]2[c]1[C](=[O])[N]([CH2][CH]([CH3])[CH3])[C]2=[O]	CH3	CHO	CH2CH(CH3)2	H	H	-1.2519	81.5362	-6.158	-3.5589	2.5991	-3.0587	-1.8446	2.20997	8.29545	-9.84727	0.0898159	0.066195	0.0198264	0.12047	0.0147393	0.107649	0.000166494	0.00172692	0.0456321	C11	0.1851	-0.558055	0.63662	-0.3967	-0.100345	-0.04111	-0.13945	-0.22895	-0.20844	0.316385	-0.65658	0.57274	-0.40332	-0.167145	-0.06155	-0.211215	-0.22509	-0.219705	0.255995	1.97711	1.84684	1.99517
104	0104_r1r5_CO-N(CH2)4_CN_CH3	[CH3][N]1[C](=[O])[c]2[c]([C]#[N])[cH][cH][c]([C](=[O])[N]3[CH2][CH2][CH2][CH2]3)[c]2[C]1=[O]	CO-N(CH2)4	H	CH3	H	CN	-1.328	82.8825	-5.9206	-3.5159	2.4047	-2.9503	-2.2309	8.51954	14.4172		0.121791	0.100993	0.0336104	0.141777	0.0415931	0.0511438	2.54009e-05	0.00569022	0.0023263	C6	0.1846	-0.542485	0.634445	-0.38826	-0.07415	-0.08738	-0.14386	-0.42831	0.46028	0.25017	-0.67447	0.5345	-0.39052	-0.140095	-0.12098	-0.20716	-0.42456	0.46679	0.2295	1.97769	1.84214	1.99544
105	0105_r1r2_NO2_CHO2(CH2)2_CH2CH(CH3)2	[CH3][CH]([CH3])[CH2][N]1[C](=[O])[c]2[cH][cH][c]([CH]3[O][CH2][CH2][O]3)[c]([N+](=[O])[O-])[c]2[C]1=[O]	NO2	CHO2(CH2)2	CH2CH(CH3)2	H	H	-1.2217	83.6681	-6.4736	-3.5844	2.8892	-3.132	-2.6283	5.90419	8.9224		0.0690584	0.0604961	0.0116169	0.0938914	0.0469624	0.0355926	0.000187262	0.063744	0.00197425	C6	0.1609	-0.545025	0.638995	-0.3939	-0.10354	-0.025945	-0.10737	-0.22905	0.370425	0.285405	-0.62429	0.585035	-0.40094	-0.14468	-0.055935	-0.13849	-0.22499	0.312675	0.278005	1.97743	1.84319	1.99526
106	0106_r1r2_HN-CO(CH3)_CO-N(CH2)4_C6H4-p-NO2	[CH3][C](=[O])[NH][c]1[c]([C](=[O])[N]2[CH2][CH2][CH2][CH2]2)[cH][cH][c]2[c]1[C](=[O])[N]([c]1[cH][cH][c]([N+](=[O])[O-])[cH][cH]1)[C]2=[O]	HN-CO(CH3)	CO-N(CH2)4	C6H4-p-NO2	H	H	-1.2563	85.3457	-5.7554	-3.5576	2.1978	-3.076	-3.0478	8.99608	20.9939		0.0718259	0.0736752	0.0264885	0.0609732	0.024865	0.0466401	0.0553405	0.000505249	0.00165505	C3	0.1039	-0.543475	0.64398	-0.42103	-0.121025	0.020585	-0.126265	0.16138	-0.15841	0.43436	-0.620875	0.578045	-0.41391	-0.149025	0.001295	-0.167	0.1335	-0.167785	0.43067	1.97687	1.83691	1.99508
107	0107_r1r4_HC=N-CH2CH3_CHO_CH2CH(CH3)2	[CH3]/[N]=[CH]/[c]1[cH][c]([CH]=[O])[cH][c]2[c]1[C](=[O])[N]([CH2][CH]([CH3])[CH3])[C]2=[O]	HC=N-CH2CH3	H	CH2CH(CH3)2	CHO	H	-1.1719	80.2506	-6.1329	-3.6192	2.5137	-3.1631	-2.2341	4.70119	8.63526	-10.7427	0.0904681	0.065403	0.0144384	0.126813	0.0332918	0.0684134	0.000125114	0.00343117	0.0409972	C6	0.2126	-0.552435	0.635115	-0.39208	-0.08589	-0.0831	-0.12591	-0.22945	0.16336	0.32317	-0.64746	0.572765	-0.39918	-0.14591	-0.119275	-0.17745	-0.22637	0.15258	0.269005	1.97706	1.84576	1.99521
108	0108_r1r2_CH2OCH3_NO2_CH2CH(CH3)2	[CH3][O][CH2][c]1[c]([N+](=[O])[O-])[cH][cH][c]2[c]1[C](=[O])[N]([CH2][CH]([CH3])[CH3])[C]2=[O]	CH2OCH3	NO2	CH2CH(CH3)2	H	H	-1.0327	82.8912	-6.1045	-3.6723	2.4322	-3.3554	-2.4242	2.861	10.0917		0.06874	0.046385	0.0111862	0.101828	0.0049446	0.0999132	0.000322316	0.00175144	0.0544438	C11	0.1791	-0.550985	0.63793	-0.39374	-0.09173	-0.066925	-0.04756	-0.22905	0.066255	0.37115	-0.62485	0.593495	-0.401	-0.14535	-0.083275	-0.102255	-0.22627	0.053925	0.320885	1.97714	1.84484	1.9952
109	0109_r1r4_CHO_HC=N-CH2CH3_C6H5	[CH3]/[N]=[CH]/[c]1[cH][c]([CH]=[O])[c]2[c]([cH]1)[C](=[O])[N]([c]1[cH][cH][cH][cH][cH]1)[C]2=[O]	CHO	H	C6H5	HC=N-CH2CH3	H	-1.1391	79.2472	-6.1299	-3.6566	2.4733	-3.2204	-2.5091	2.67351	5.12079		0.083436	0.0666674	0.0116372	0.113431	0.0565652	0.0596029	0.00327285	0.0295005	0.00435946	C6	0.2021	-0.536745	0.640755	-0.41453	-0.086535	-0.111775	-0.092135	0.11304	0.322995	0.16516	-0.62765	0.57784	-0.42081	-0.14	-0.1587	-0.130735	0.12739	0.27754	0.14787	1.97704	1.83925	1.99514
110	0110_r1r2_NO2_CH2N(CH2)4_NO2benzene	[O]=[C]1[c]2[cH][cH][c]([CH2][N]3[CH2][CH2][CH2][CH2]3)[c]([N+](=[O])[O-])[c]2[C](=[O])[N]1[c]1[cH][cH][c]([N+](=[O])[O-])[cH][cH]1	NO2	CH2N(CH2)4	C6H4-p-NO2	H	H	-1.0792	86.0324	-5.0114	-3.5758	1.4356	-3.2681	-3.1552	14.2457	16.9273		0.0541257	0.0551654	0.020533	0.0551309	0.0422102	0.0345276	0.040628	0.0363588	0.00143795	C5	0.0913	-0.52736	0.646085	-0.42073	-0.111755	-0.01841	-0.076605	0.15998	0.35873	-0.00149	-0.5877	0.59637	-0.4145	-0.135	-0.04508	-0.098665	0.14333	0.337975	-0.00751	1.97723	1.83445	1.99514
111	0111_r1r5_CH3_NHC6H4-OCH3_CH2CH(CH3)2	[CH3][O][c]1[cH][cH][c]([NH][c]2[cH][cH][c]([CH3])[c]3[c]2[C](=[O])[N]([CH2][CH]([CH3])[CH3])[C]3=[O])[cH][cH]1	CH3	H	CH2CH(CH3)2	H	NHC6H4-OCH3	-1.8569	86.7047	-4.6849	-2.9502	1.7347	-2.4634	-1.0448	4.87134	11.2602		0.132266	0.129563	0.0397292	0.111048	0.0189613	0.08183	5.83343e-05	0.00319223	0.00520611	O1	0.1398	-0.589845	0.629685	-0.4059	-0.13799	0.09815	-0.204705	-0.22657	-0.575075	0.231685	-0.7172	0.52315	-0.40518	-0.185475	0.071105	-0.28361	-0.22067	-0.582045	0.21109	1.97691	1.85079	1.99496
112	0112_r1r4_CN_3-py_C6H4-p-NO2	[N]#[C][c]1[cH][c](-[c]2[cH][cH][cH][n][cH]2)[cH][c]2[c]1[C](=[O])[N]([c]1[cH][cH][c]([N+](=[O])[O-])[cH][cH]1)[C]2=[O]	CN	H	C6H4-p-NO2	3-py	H	-1.0485	84.1006	-6.2682	-3.6961	2.5721	-3.3173	-3.2028	10.9978	13.2952		0.0752058	0.0634824	0.0225342	0.0820325	0.0423456	0.0551743	0.0270055	0.00451985	0.00667872	O1	0.1116	-0.521665	0.644585	-0.41665	-0.082215	-0.125525	-0.06012	0.15779	0.282895	0.078095	-0.607445	0.57727	-0.41137	-0.127475	-0.15664	-0.10322	0.15329	0.27483	0.075275	1.9773	1.8332	1.99527
113	0113_r1r4_NHCH3_3-py_C6H5	[CH3][NH][c]1[cH][c](-[c]2[cH][cH][cH][n][cH]2)[cH][c]2[c]1[C](=[O])[N]([c]1[cH][cH][cH][cH][cH]1)[C]2=[O]	NHCH3	H	C6H5	3-py	H	-1.6697	83.4734	-5.1797	-3.1108	2.0689	-2.6825	-1.7311	3.90624	2.435		0.108733	0.10422	0.0319972	0.097435	0.0113292	0.0980391	0.00463752	0.00194112	0.00394021	O1	0.1137	-0.570625	0.635515	-0.42568	-0.1379	0.004235	-0.123855	0.11867	-0.13533	0.07497	-0.67988	0.544295	-0.42454	-0.18639	-0.01066	-0.20333	0.13492	-0.164325	0.06796	1.97714	1.8433	1.99503
114	0114_r1r5_HN-CO(CH3)_NHC6H4-OCH3_C6H4-p-NO2	[CH3][O][c]1[cH][cH][c]([NH][c]2[cH][cH][c]([NH][C]([CH3])=[O])[c]3[c]2[C](=[O])[N]([c]2[cH][cH][c]([N+](=[O])[O-])[cH][cH]2)[C]3=[O])[cH][cH]1	HN-CO(CH3)	H	C6H4-p-NO2	H	NHC6H4-OCH3	-1.3294	86.9986	-4.7402	-3.51	1.2302	-2.984	-2.9305	8.29125	22.2026		0.0613163	0.070887	0.0271276	0.0413914	0.0195446	0.0361156	0.0687339	0.00154753	0.00231074	N29	0.1147	-0.573975	0.63027	-0.41952	-0.149755	0.1797	-0.20443	0.1657	-0.529025	0.24982	-0.63415	0.57699	-0.41114	-0.163565	0.16057	-0.241865	0.12454	-0.53581	0.239825	1.9764	1.83888	1.99476
115	0115_r1r2_CO-N(CH3)2_H_CH2CH(CH3)2	[CH3][CH]([CH3])[CH2][N]1[C](=[O])[c]2[cH][cH][cH][c]([C](=[O])[N]([CH3])[CH3])[c]2[C]1=[O]	CO-N(CH3)2	H	CH2CH(CH3)2	H	H	-1.6571	88.2739	-5.8935	-3.1932	2.7003	-2.6082	-1.3778	4.88295	5.2052		0.134385	0.123255	0.0401046	0.131974	0.0159585	0.0694731	2.41363e-05	0.00207438	0.00334198	O1	0.1379	-0.56027	0.637805	-0.40025	-0.1098	-0.11479	-0.176045	-0.22812	0.426545	0.23712	-0.700715	0.52751	-0.40045	-0.169235	-0.14645	-0.249985	-0.22256	0.419735	0.21589	1.97716	1.84693	1.99517
116	0116_r1r2_CH3_HN-CO(CH3)_CH3	[CH3][C](=[O])[NH][c]1[cH][cH][c]2[c]([c]1[CH3])[C](=[O])[N]([CH3])[C]2=[O]	CH3	HN-CO(CH3)	CH3	H	H	-1.8015	78.4637	-5.7226	-3.0161	2.7065	-2.4912	-1.2094	6.61674	10.1524	-13.2175	0.128531	0.129146	0.0414632	0.1149	0.00700521	0.0722075	0.000416248	4.28754e-05	0.00571806	C5	0.1323	-0.57206	0.63393	-0.39958	-0.12403	-0.06699	-0.03176	-0.42787	-0.21423	-0.148565	-0.705295	0.523535	-0.40007	-0.17417	-0.099605	-0.09575	-0.42339	-0.22454	-0.155235	1.97749	1.84831	1.99554
117	0117_r1r2_CO-N(CH3)2_CHO_C6H5	[CH3][N]([CH3])[C](=[O])[c]1[c]([CH]=[O])[cH][cH][c]2[c]1[C](=[O])[N]([c]1[cH][cH][cH][cH][cH]1)[C]2=[O]	CO-N(CH3)2	CHO	C6H5	H	H	-1.0953	84.9317	-6.038	-3.7244	2.3136	-3.2461	-2.13	6.00465	10.5757		0.0935746	0.0694857	0.0223229	0.121609	0.0106389	0.104225	0.00373556	0.0026045	0.0402393	C11	0.184	-0.535095	0.641615	-0.41583	-0.09248	-0.087595	-0.129505	0.113	0.427475	0.320395	-0.6306	0.576415	-0.42103	-0.15841	-0.10637	-0.19909	0.12811	0.4224	0.265245	1.97727	1.8385	1.99505
118	0118_r2r4_CN_CO-N(CH3)2_C6H4-p-NO2	[CH3][N]([CH3])[C](=[O])[c]1[cH][c]2[c]([cH][c]1[C]#[N])[C](=[O])[N]([c]1[cH][cH][c]([N+](=[O])[O-])[cH][cH]1)[C]2=[O]	H	CN	C6H4-p-NO2	CO-N(CH3)2	H	-1.0184	81.222	-6.1358	-3.7699	2.3659	-3.3579	-3.2715	8.0304	7.42927		0.0888099	0.0691488	0.0254308	0.104016	0.0152106	0.0956292	0.0189085	0.000745092	0.0106307	C11	0.125	-0.522305	0.64501	-0.41663	-0.095925	-0.115715	-0.08699	0.15769	0.260175	0.44934	-0.615145	0.576095	-0.41369	-0.154145	-0.130895	-0.15654	0.16257	0.2396	0.45006	1.97734	1.83418	1.99537
119	0119_r2r4_CO2CH3_CN_C6H4-p-N(CH2)4	[CH3][O][C](=[O])[c]1[cH][c]2[c]([cH][c]1[C]#[N])[C](=[O])[N]([c]1[cH][cH][c]([N]3[CH2][CH2][CH2][CH2]3)[cH][cH]1)[C]2=[O]	H	CO2CH3	C6H4-p-N(CH2)4	CN	H	-0.9933	81.2028	-4.5771	-3.8299	0.7472	-3.345	-2.0638	10.626	21.8215		0.0809539	0.052432	0.0225844	0.116892	0.031654	0.119635	0.00336549	0.000933952	0.0220119	C6	0.1227	-0.53482	0.636975	-0.39984	-0.087305	-0.114775	-0.098	0.04848	0.262025	0.518865	-0.63052	0.57815	-0.40831	-0.164635	-0.119965	-0.185205	0.06545	0.23896	0.50111	1.97764	1.8396	1.99534
120	0120_r2r4_NO2_CO-N(CH3)2_NO2benzene	[CH3][N]([CH3])[C](=[O])[c]1[cH][c]2[c]([cH][c]1[N+](=[O])[O-])[C](=[O])[N]([c]1[cH][cH][c]([N+](=[O])[O-])[cH][cH]1)[C]2=[O]	H	NO2	C6H4-p-NO2	CO-N(CH3)2	H	-0.7265	80.3307	-6.0673	-4.0464	2.0209	-3.6271	-3.3655	8.10585	7.45216		0.0659051	0.0460956	0.0150659	0.0886664	0.005902	0.0935967	0.0102687	0.000114602	0.0487025	C11	0.144	-0.520765	0.64477	-0.41588	-0.092645	-0.134445	0.00518	0.15654	0.265445	0.54835	-0.587945	0.60237	-0.41761	-0.144795	-0.155435	-0.03827	0.16622	0.24643	0.52235	1.97735	1.8339	1.99537
121	0121_r1r2_NHCH3_CH3_CH3	[CH3][NH][c]1[c]([CH3])[cH][cH][c]2[c]1[C](=[O])[N]([CH3])[C]2=[O]	NHCH3	CH3	CH3	H	H	-1.8703	78.2239	-5.0332	-2.9021	2.1311	-2.4086	-0.7857	5.94275	7.22105	-8.77272	0.132225	0.141226	0.043343	0.10592	0.0148203	0.0795546	0.000456091	0.000862255	0.00459914	C5	0.1434	-0.58992	0.626915	-0.40248	-0.14637	0.00068	-0.10648	-0.42719	-0.151145	-0.207215	-0.71905	0.5163	-0.40255	-0.19054	-0.031	-0.174195	-0.42228	-0.19213	-0.21351	1.97732	1.84977	1.9955
122	0122_r1r2_H_CH2N(CH2)4_CH3	[CH3][N]1[C](=[O])[c]2[cH][cH][c]([CH2][N]3[CH2][CH2][CH2][CH2]3)[cH][c]2[C]1=[O]	H	CH2N(CH2)4	CH3	H	H	-1.729	76.3414	-5.0139	-3.0824	1.9315	-2.5229	-1.0762	4.44691	12.7709	-8.90485	0.132142	0.12967	0.0419419	0.123042	0.00269228	0.0826933	0.000406617	0.000269894	0.00660575	O1	0.1324	-0.564745	0.634535	-0.39946	-0.11866	-0.164895	-0.089655	-0.42821	0.23787	-0.00469	-0.705485	0.5221	-0.40149	-0.178875	-0.19739	-0.160255	-0.42389	0.21404	-0.013075	1.97785	1.84797	1.99579
123	0123_r1r4_NHC6H4-OCH3_CH3_CH3	[CH3][O][c]1[cH][cH][c]([NH][c]2[cH][c]([CH3])[cH][c]3[c]2[C](=[O])[N]([CH3])[C]3=[O])[cH][cH]1	NHC6H4-OCH3	H	CH3	CH3	H	-1.8551	78.7738	-4.7438	-2.9191	1.8247	-2.4771	-1.0566	5.87213	15.5321		0.131114	0.136029	0.0419471	0.111776	0.0118742	0.0810661	0.000382633	0.00130471	0.00618888	C11	0.1388	-0.587395	0.62794	-0.40185	-0.14239	0.00057	-0.109085	-0.42711	-0.142175	-0.20011	-0.71636	0.519175	-0.40254	-0.18768	-0.031655	-0.180185	-0.42239	-0.164385	-0.206705	1.97751	1.84981	1.99549
124	0124_r1r4_CN_CH3_CH2CH(CH3)2	[CH3][c]1[cH][c]([C]#[N])[c]2[c]([cH]1)[C](=[O])[N]([CH2][CH]([CH3])[CH3])[C]2=[O]	CN	H	CH2CH(CH3)2	CH3	H	-1.4559	82.5092	-6.5094	-3.3656	3.1438	-2.8013	-2.0748	7.03718	6.92693		0.115168	0.0991141	0.0305064	0.123339	0.052376	0.0639317	0.00014002	0.00387863	0.00378583	C6	0.1605	-0.549505	0.637175	-0.39503	-0.08666	-0.137235	-0.055405	-0.22875	0.279645	-0.195765	-0.682285	0.535885	-0.39566	-0.1477	-0.17585	-0.11222	-0.22361	0.26682	-0.201495	1.97744	1.84397	1.99535
125	0125_r1r5_3-py_NHCH3_C6H5	[CH3][NH][c]1[cH][cH][c](-[c]2[cH][cH][cH][n][cH]2)[c]2[c]1[C](=[O])[N]([c]1[cH][cH][cH][cH][cH]1)[C]2=[O]	3-py	H	C6H5	H	NHCH3	-1.7083	87.226	-5.0872	-3.1028	1.9844	-2.6464	-1.561	6.32751	4.05337		0.122785	0.121193	0.0352284	0.10904	0.030919	0.0577563	0.00570523	0.00328091	0.00335535	O1	0.135	-0.57007	0.63524	-0.42643	-0.13005	0.078915	-0.20034	0.11904	-0.295465	0.235305	-0.688875	0.532085	-0.42303	-0.17946	0.053245	-0.26668	0.13681	-0.307725	0.21662	1.97663	1.84234	1.99476
126	0126_r1r5_3-py_CHO_CH2CH(CH3)2	[CH3][CH]([CH3])[CH2][N]1[C](=[O])[c]2[c]([CH]=[O])[cH][cH][c](-[c]3[cH][cH][cH][n][cH]3)[c]2[C]1=[O]	3-py	H	CH2CH(CH3)2	H	CHO	-1.3504	85.435	-6.1059	-3.4486	2.6573	-2.9537	-2.5397	4.31967	10.9428		0.0896151	0.0793252	0.0155938	0.112296	0.0560769	0.0531477	0.000335989	0.0452808	0.00201683	C6	0.2022	-0.55153	0.63729	-0.3958	-0.080585	-0.049495	-0.15329	-0.22883	0.144385	0.2429	-0.653745	0.564185	-0.40087	-0.1334	-0.0913	-0.19864	-0.22432	0.10292	0.22346	1.9765	1.84454	1.99499
127	0127_r1r5_CO2CH3_HC=N-CH2CH3_C6H4-p-N(CH2)4	[CH3]/[N]=[CH]/[c]1[cH][cH][c]([C](=[O])[O][CH3])[c]2[c]1[C](=[O])[N]([c]1[cH][cH][c]([N]3[CH2][CH2][CH2][CH2]3)[cH][cH]1)[C]2=[O]	CO2CH3	H	C6H4-p-N(CH2)4	H	HC=N-CH2CH3	-1.495	86.5247	-4.5418	-3.3025	1.2393	-2.7767	-2.3841	5.99073	13.7774		0.131658	0.11639	0.0393716	0.137258	0.0228838	0.0479525	0.00532568	0.00162695	0.00238957	C6	0.1574	-0.54601	0.637155	-0.40676	-0.08401	-0.065405	-0.15437	0.05259	0.402855	0.244465	-0.677435	0.53162	-0.40803	-0.14507	-0.091635	-0.21493	0.07515	0.40485	0.22485	1.97691	1.84119	1.99494
128	0128_r2r4_HC=N-CH2CH(CH3)2_NHC6H4-OCH3_C6H4-p-NO2	[CH3][O][c]1[cH][cH][c]([NH][c]2[cH][c]3[c]([cH][c]2/[CH]=[N]/[CH2][CH]([CH3])[CH3])[C](=[O])[N]([c]2[cH][cH][c]([N+](=[O])[O-])[cH][cH]2)[C]3=[O])[cH][cH]1	H	HC=N-CH2CH(CH3)2	C6H4-p-NO2	NHC6H4-OCH3	H	-1.3157	81.949	-4.8678	-3.5096	1.3582	-3.0173	-2.8606	14.6195	32.3007		0.0444968	0.0486543	0.0234586	0.036955	0.0308412	0.0302685	0.0738007	0.00184158	0.00428981	N31	0.1156	-0.554585	0.63791	-0.42368	-0.137285	-0.15798	0.0426	0.16504	0.24446	-0.20441	-0.6063	0.595895	-0.41491	-0.151335	-0.185395	0.022365	0.12016	0.23366	-0.22307	1.97703	1.83698	1.99524
129	0129_r1r2_N(CH2)4_CO2CH3_CH3	[CH3][O][C](=[O])[c]1[cH][cH][c]2[c]([c]1[N]1[CH2][CH2][CH2][CH2]1)[C](=[O])[N]([CH3])[C]2=[O]	N(CH2)4	CO2CH3	CH3	H	H	-1.6989	79.1476	-5.185	-3.0738	2.1112	-2.6801	-1.2301	6.26088	10.1401	-11.9255	0.104864	0.095985	0.0281592	0.120546	0.0178539	0.102557	0.000138452	0.00504105	0.0164543	C11	0.1641	-0.57987	0.62746	-0.40299	-0.13792	0.014655	-0.16127	-0.42607	-0.027985	0.48079	-0.691825	0.542615	-0.40674	-0.196845	0.003165	-0.23983	-0.42209	-0.050575	0.451835	1.97648	1.84771	1.99535
130	0130_r1r5_CO2CH3_NHC6H4-OCH3_CH2CH(CH3)2	[CH3][O][C](=[O])[c]1[cH][cH][c]([NH][c]2[cH][cH][c]([O][CH3])[cH][cH]2)[c]2[c]1[C](=[O])[N]([CH2][CH]([CH3])[CH3])[C]2=[O]	CO2CH3	H	CH2CH(CH3)2	H	NHC6H4-OCH3	-1.6325	86.1363	-4.8892	-3.1747	1.7145	-2.7141	-1.6752	6.22524	12.1369		0.124881	0.11041	0.0345622	0.133314	0.0425174	0.0459307	9.23913e-05	0.00806158	0.00283101	C6	0.1823	-0.571685	0.63454	-0.40355	-0.114605	0.030855	-0.19038	-0.22755	0.110375	0.241335	-0.696105	0.533825	-0.40165	-0.17118	0.00414	-0.245755	-0.22337	0.086585	0.224045	1.97674	1.8466	1.995
131	0131_r1r2_CHO_N(CH2)4_CH2CH(CH3)2	[CH3][CH]([CH3])[CH2][N]1[C](=[O])[c]2[cH][cH][c]([N]3[CH2][CH2][CH2][CH2]3)[c]([CH]=[O])[c]2[C]1=[O]	CHO	N(CH2)4	CH2CH(CH3)2	H	H	-1.615	80.6125	-5.2037	-3.1611	2.0426	-2.7302	-1.852	7.23327	8.98445	-12.3341	0.100676	0.0938235	0.0209101	0.119557	0.0492245	0.0456531	0.000188704	0.0336981	0.00658488	C6	0.1981	-0.57115	0.636015	-0.40577	-0.113605	-0.15707	-0.009365	-0.22728	0.296045	-0.02757	-0.68306	0.551595	-0.40896	-0.165325	-0.19007	-0.05069	-0.22208	0.248535	-0.05192	1.97668	1.84811	1.9952
132	0132_r1r2_CN_HN-CO(CH3)_CH3	[CH3][C](=[O])[NH][c]1[cH][cH][c]2[c]([c]1[C]#[N])[C](=[O])[N]([CH3])[C]2=[O]	CN	HN-CO(CH3)	CH3	H	H	-1.3978	75.6489	-6.1155	-3.4089	2.7066	-2.8947	-2.1776	2.73545	6.99455		0.113629	0.0969713	0.028158	0.131531	0.0530258	0.0550107	3.61799e-05	0.00510851	0.00289102	C6	0.19	-0.548705	0.634075	-0.39155	-0.08789	-0.147545	0.000175	-0.4283	0.271885	-0.14043	-0.674125	0.538965	-0.39463	-0.148935	-0.187365	-0.052435	-0.42445	0.25812	-0.151205	1.97788	1.84306	1.99572
133	0133_r1r4_CN_OCH3_C6H5	[CH3][O][c]1[cH][c]([C]#[N])[c]2[c]([cH]1)[C](=[O])[N]([c]1[cH][cH][cH][cH][cH]1)[C]2=[O]	CN	H	C6H5	OCH3	H	-1.4616	82.5287	-5.9729	-3.37	2.6029	-2.8302	-2.2544	8.95967	8.30633		0.134541	0.121962	0.0383669	0.129751	0.0221275	0.0436946	0.00556416	0.00175206	0.00723002	O1	0.1387	-0.538225	0.64139	-0.41754	-0.09251	-0.17655	0.07026	0.11386	0.28654	-0.079845	-0.66988	0.531025	-0.41508	-0.14985	-0.20668	0.01861	0.13309	0.278435	-0.10623	1.9774	1.83766	1.99524
134	0134_r1r2_CHO2(CH2)2_CHO2(CH2)2_CH3	[CH3][N]1[C](=[O])[c]2[cH][cH][c]([CH]3[O][CH2][CH2][O]3)[c]([CH]3[O][CH2][CH2][O]3)[c]2[C]1=[O]	CHO2(CH2)2	CHO2(CH2)2	CH3	H	H	-1.6267	79.6086	-5.8261	-3.1791	2.647	-2.6084	-1.4451	3.76887	11.9096	-12.7124	0.133515	0.127667	0.0423559	0.131549	0.00248223	0.0761712	0.00033739	0.00128262	0.00452041	C11	0.1361	-0.56006	0.634975	-0.39518	-0.104605	-0.08067	-0.106025	-0.42785	0.28011	0.2811	-0.699885	0.522385	-0.39565	-0.163535	-0.112435	-0.176625	-0.42356	0.266555	0.271885	1.9775	1.84669	1.99552
135	0135_r1r4_3-py_NHC6H4-OCH3_CH2CH(CH3)2	[CH3][O][c]1[cH][cH][c]([NH][c]2[cH][c]3[c]([c](-[c]4[cH][cH][cH][n][cH]4)[cH]2)[C](=[O])[N]([CH2][CH]([CH3])[CH3])[C]3=[O])[cH][cH]1	3-py	H	CH2CH(CH3)2	NHC6H4-OCH3	H	-1.8685	86.8464	-4.7582	-2.9073	1.8509	-2.4687	-1.7738	6.34474	10.0123		0.129335	0.126046	0.0393161	0.118651	0.0159423	0.0486784	8.9634e-06	0.00118003	0.00713755	C11	0.1304	-0.57875	0.63292	-0.40575	-0.12724	-0.1033	-0.022645	-0.22721	0.07937	-0.13837	-0.705755	0.525445	-0.40268	-0.17092	-0.130205	-0.07127	-0.22183	0.07228	-0.159705	1.9769	1.84807	1.99508
136	0136_r1r2_NO2_H_C6H5	[O]=[C]1[c]2[cH][cH][cH][c]([N+](=[O])[O-])[c]2[C](=[O])[N]1[c]1[cH][cH][cH][cH][cH]1	NO2	H	C6H5	H	H	-1.0375	81.5907	-6.1705	-3.7662	2.4043	-3.2963	-2.6574	5.54457	9.72967		0.0727563	0.054557	0.011689	0.0993977	0.0521879	0.0398463	0.00276076	0.0531696	0.00166153	C6	0.1707	-0.52766	0.64367	-0.41555	-0.101245	-0.02999	-0.169395	0.11281	0.367155	0.25252	-0.603995	0.59155	-0.42393	-0.14797	-0.062645	-0.20805	0.1267	0.31504	0.23553	1.97738	1.83644	1.99518
137	0137_r1r4_HC=N-CH2CH3_CO2CH3_CH3	[CH3]/[N]=[CH]/[c]1[cH][c]([C](=[O])[O][CH3])[cH][c]2[c]1[C](=[O])[N]([CH3])[C]2=[O]	HC=N-CH2CH3	H	CH3	CO2CH3	H	-1.3228	75.6403	-6.1228	-3.473	2.6498	-3.0106	-2.1649	3.7295	5.56289	-10.8569	0.10408	0.0834118	0.0247497	0.131343	0.0383244	0.0716175	0.000238969	0.00265798	0.0154291	C6	0.1943	-0.55331	0.63297	-0.38983	-0.090315	-0.085715	-0.121365	-0.42846	0.16515	0.489295	-0.663785	0.5534	-0.39463	-0.15296	-0.114335	-0.184165	-0.42497	0.15386	0.461905	1.97752	1.84582	1.99559
138	0138_r2r4_CH2N(CH2)4_CH2N(CH3)2_CH2CH(CH3)2	[CH3][CH]([CH3])[CH2][N]1[C](=[O])[c]2[cH][c]([CH2][N]([CH3])[CH3])[c]([CH2][N]3[CH2][CH2][CH2][CH2]3)[cH][c]2[C]1=[O]	H	CH2N(CH2)4	CH2CH(CH3)2	CH2N(CH3)2	H	-1.7564	81.8368	-4.8129	-3.0812	1.7317	-2.5035	-1.0419	4.46342	11.2023		0.13049	0.123988	0.0397736	0.122329	0.00456534	0.0887574	0.000134132	0.000175607	0.00598211	O2	0.1314	-0.566475	0.63833	-0.40414	-0.119175	-0.16323	0.01807	-0.22811	0.236145	-0.264365	-0.707155	0.52749	-0.40448	-0.17934	-0.19026	-0.052795	-0.22227	0.21176	-0.25662	1.97738	1.84848	1.99539
139	0139_r1r5_CN_3-py_CH2CH(CH3)2	[CH3][CH]([CH3])[CH2][N]1[C](=[O])[c]2[c]([C]#[N])[cH][cH][c](-[c]3[cH][cH][cH][n][cH]3)[c]2[C]1=[O]	CN	H	CH2CH(CH3)2	H	3-py	-1.3641	86.3734	-6.2374	-3.4659	2.7715	-2.9101	-2.384	5.91046	10.2057		0.127992	0.102531	0.0341244	0.149062	0.0338384	0.0483944	6.6727e-05	0.00307897	0.0021266	C6	0.1847	-0.544135	0.63743	-0.39393	-0.072885	-0.059325	-0.146345	-0.22888	0.10681	0.248335	-0.676395	0.53553	-0.39305	-0.140245	-0.090365	-0.20857	-0.22419	0.115795	0.2283	1.97698	1.84171	1.99508
140	0140_r1r2_CO-N(CH2)4_CH2OCH3_CH3	[CH3][O][CH2][c]1[cH][cH][c]2[c]([c]1[C](=[O])[N]1[CH2][CH2][CH2][CH2]1)[C](=[O])[N]([CH3])[C]2=[O]	CO-N(CH2)4	CH2OCH3	CH3	H	H	-1.62	83.3431	-5.8497	-3.1562	2.6935	-2.643	-1.2669	5.29961	10.803	-14.8112	0.129928	0.1204	0.0402825	0.133124	0.00595791	0.0810504	0.000193602	0.00331643	0.00466767	C11	0.1395	-0.561205	0.63491	-0.39725	-0.1089	-0.10897	-0.094475	-0.42825	0.428885	0.062665	-0.69729	0.5272	-0.39938	-0.168785	-0.13614	-0.16393	-0.42388	0.424225	0.053415	1.97766	1.84657	1.9955
141	0141_r1r2_NHCH3_CO2CH3_C6H4-p-NO2	[CH3][NH][c]1[c]([C](=[O])[O][CH3])[cH][cH][c]2[c]1[C](=[O])[N]([c]1[cH][cH][c]([N+](=[O])[O-])[cH][cH]1)[C]2=[O]	NHCH3	CO2CH3	C6H4-p-NO2	H	H	-1.2253	86.8343	-5.3997	-3.5328	1.8669	-3.1326	-3.0155	12.3065	16.9104		0.0678403	0.0605044	0.0253782	0.0751271	0.0145755	0.0593885	0.0477689	0.00228434	0.012869	O2	0.1016	-0.54989	0.63672	-0.42597	-0.132405	0.01581	-0.150065	0.16615	-0.12603	0.4848	-0.619655	0.58268	-0.42015	-0.16833	0.004805	-0.19721	0.14337	-0.146385	0.46346	1.97653	1.83715	1.99508
142	0142_r1r2_CH3_CH3-ether_CH2CH(CH3)2	[CH3][O][CH2][c]1[cH][cH][c]2[c]([c]1[CH3])[C](=[O])[N]([CH2][CH]([CH3])[CH3])[C]2=[O]	CH3	CH2OCH3	CH2CH(CH3)2	H	H	-1.7709	83.8739	-6.0435	-3.0563	2.9872	-2.4887	-1.1205	3.37144	3.43226	-9.24699	0.131148	0.125919	0.0400536	0.120726	0.0111632	0.0836395	1.42394e-05	0.000481469	0.00483961	C11	0.1343	-0.56911	0.6377	-0.40293	-0.117915	-0.057905	-0.10279	-0.2282	-0.20915	0.05891	-0.70769	0.52642	-0.40272	-0.174105	-0.0893	-0.177375	-0.22264	-0.220365	0.049765	1.97707	1.84868	1.99515
143	0143_r1r2_CN_HN-CO(CH3)_C6H4-p-N(CH2)4	[CH3][C](=[O])[NH][c]1[cH][cH][c]2[c]([c]1[C]#[N])[C](=[O])[N]([c]1[cH][cH][c]([N]3[CH2][CH2][CH2][CH2]3)[cH][cH]1)[C]2=[O]	CN	HN-CO(CH3)	C6H4-p-N(CH2)4	H	H	-1.4083	80.2004	-4.5423	-3.4005	1.1418	-2.9098	-2.204	2.44174	10.484		0.112792	0.0953505	0.0276919	0.128025	0.0541045	0.0547712	0.00486001	0.00481311	0.00275914	C6	0.1843	-0.54284	0.63758	-0.40614	-0.088425	-0.148855	-2e-05	0.05134	0.271625	-0.140545	-0.66316	0.545695	-0.41018	-0.14895	-0.188325	-0.05077	0.07274	0.257915	-0.15176	1.9775	1.83943	1.99524
144	0144_r2r4_CH3_CH2N(CH3)2_C6H4-p-NO2	[CH3][c]1[cH][c]2[c]([cH][c]1[CH2][N]([CH3])[CH3])[C](=[O])[N]([c]1[cH][cH][c]([N+](=[O])[O-])[cH][cH]1)[C]2=[O]	H	CH3	C6H4-p-NO2	CH2N(CH3)2	H	-1.3424	81.0078	-4.9678	-3.5265	1.4413	-2.9332	-2.902	12.5681	25.5333		0.0508194	0.0583939	0.0241754	0.0394974	0.0209655	0.0303863	0.0795553	0.000872231	0.00274233	N23	0.1282	-0.54151	0.645735	-0.42643	-0.120805	-0.156725	0.023605	0.16361	0.238605	-0.454385	-0.604385	0.59357	-0.41855	-0.14002	-0.174395	-0.00548	0.11466	0.22737	-0.4506	1.97714	1.83736	1.99533
145	0145_r1r2_3-py_NO2_C6H5	[O]=[C]1[c]2[cH][cH][c]([N+](=[O])[O-])[c](-[c]3[cH][cH][cH][n][cH]3)[c]2[C](=[O])[N]1[c]1[cH][cH][cH][cH][cH]1	3-py	NO2	C6H5	H	H	-0.8985	84.7172	-6.1664	-3.8424	2.324	-3.4572	-2.5398	5.09407	9.86801		0.0711548	0.0488125	0.0131468	0.100738	0.00521486	0.0986961	0.00229863	0.00174677	0.0512412	C11	0.1749	-0.531025	0.64249	-0.41458	-0.085055	-0.065825	-0.043725	0.1123	0.08187	0.3696	-0.60356	0.597125	-0.42224	-0.142015	-0.08365	-0.097445	0.12487	0.09548	0.32336	1.97717	1.83712	1.99506
146	0146_r1r2_N(CH2)4_CH2N(CH3)2_CH3	[CH3][N]([CH3])[CH2][c]1[cH][cH][c]2[c]([c]1[N]1[CH2][CH2][CH2][CH2]1)[C](=[O])[N]([CH3])[C]2=[O]	N(CH2)4	CH2N(CH3)2	CH3	H	H	-1.8865	81.5101	-4.8055	-2.8774	1.9281	-2.4061	-0.9045	6.64637	13.0727		0.12939	0.130983	0.040402	0.117666	0.0105828	0.0836565	0.000450811	0.00045441	0.00476321	C11	0.1346	-0.586585	0.62533	-0.40292	-0.139555	0.00569	-0.1035	-0.42641	-0.06013	-0.016355	-0.71294	0.520615	-0.4037	-0.185505	-0.018795	-0.176145	-0.42179	-0.0963	-0.021365	1.97649	1.85	1.99537
147	0147_r1r5_OCH3_CO2CH3_C6H4-p-N(CH2)4	[CH3][O][C](=[O])[c]1[cH][cH][c]([O][CH3])[c]2[c]1[C](=[O])[N]([c]1[cH][cH][c]([N]3[CH2][CH2][CH2][CH2]3)[cH][cH]1)[C]2=[O]	OCH3	H	C6H4-p-N(CH2)4	H	CO2CH3	-1.5997	84.2336	-4.5084	-3.2178	1.2906	-2.7134	-1.6881	3.19483	10.7071		0.126995	0.107462	0.0349421	0.138525	0.0340935	0.0514532	0.00504954	0.00637981	0.0024682	C11	0.1731	-0.54906	0.63817	-0.4144	-0.114525	0.103765	-0.20212	0.05441	0.16086	0.244805	-0.674665	0.539005	-0.41865	-0.178675	0.077965	-0.264025	0.0782	0.14005	0.22667	1.97739	1.84173	1.99505
148	0148_r1r2_HN-CO(CH3)_CH2N(CH2)4_C6H4-p-NO2	[CH3][C](=[O])[NH][c]1[c]([CH2][N]2[CH2][CH2][CH2][CH2]2)[cH][cH][c]2[c]1[C](=[O])[N]([c]1[cH][cH][c]([N+](=[O])[O-])[cH][cH]1)[C]2=[O]	HN-CO(CH3)	CH2N(CH2)4	C6H4-p-NO2	H	H	-1.348	86.0166	-5.3611	-3.5184	1.8427	-2.9144	-2.8806	17.8291	34.1486		0.0447276	0.0523229	0.0237342	0.0360981	0.0219284	0.0281927	0.0839609	0.000556835	0.00317	N28	0.1336	-0.54226	0.64544	-0.42751	-0.1233	0.01374	-0.08961	0.16544	-0.177495	-0.00918	-0.597605	0.599065	-0.41858	-0.1379	-0.00316	-0.11655	0.11113	-0.18403	-0.011255	1.97687	1.83655	1.99508
149	0149_r1r4_CN_NHC6H4-OCH3_CH3	[CH3][O][c]1[cH][cH][c]([NH][c]2[cH][c]([C]#[N])[c]3[c]([cH]2)[C](=[O])[N]([CH3])[C]3=[O])[cH][cH]1	CN	H	CH3	NHC6H4-OCH3	H	-1.6346	78.3319	-4.931	-3.1281	1.8029	-2.708	-2.1052	9.95886	17.5359		0.116476	0.108202	0.0346916	0.117448	0.039002	0.0553173	0.000296762	0.00250974	0.00812273	C6	0.135	-0.564545	0.629105	-0.39432	-0.108905	-0.152045	-0.009405	-0.42823	0.28177	-0.124415	-0.687045	0.52774	-0.393	-0.152995	-0.18345	-0.05042	-0.42485	0.27118	-0.15197	1.97782	1.84496	1.99565
150	0150_r1r5_CHO2(CH2)2_CHO2(CH2)2_C6H4-p-N(CH2)4	[O]=[C]1[c]2[c]([CH]3[O][CH2][CH2][O]3)[cH][cH][c]([CH]3[O][CH2][CH2][O]3)[c]2[C](=[O])[N]1[c]1[cH][cH][c]([N]2[CH2][CH2][CH2][CH2]2)[cH][cH]1	CHO2(CH2)2	H	C6H4-p-N(CH2)4	H	CHO2(CH2)2	-1.6392	87.2149	-4.5206	-3.1945	1.3261	-2.6615	-1.5777	0.74514	7.53242		0.134548	0.122305	0.0417952	0.131649	0.0171415	0.0592727	0.00602706	0.00392261	0.00323992	O2	0.1346	-0.552585	0.639115	-0.4121	-0.09898	-0.013755	-0.16898	0.05271	0.323875	0.242095	-0.687285	0.528735	-0.41351	-0.15656	-0.041355	-0.23459	0.0769	0.317125	0.22256	1.97708	1.84324	1.99487
151	0151_r1r2_CO-N(CH2)4_H_C6H5	[O]=[C]([c]1[cH][cH][cH][c]2[c]1[C](=[O])[N]([c]1[cH][cH][cH][cH][cH]1)[C]2=[O])[N]1[CH2][CH2][CH2][CH2]1	CO-N(CH2)4	H	C6H5	H	H	-1.5876	87.4469	-5.8244	-3.2762	2.5482	-2.7272	-1.6522	6.01525	8.58402		0.133562	0.123572	0.0395158	0.126215	0.017397	0.0655673	0.00609447	0.00213982	0.00301478	O1	0.1376	-0.545155	0.642765	-0.42203	-0.109435	-0.109305	-0.173215	0.11502	0.428015	0.238155	-0.678155	0.53263	-0.42079	-0.167245	-0.13984	-0.243275	0.13497	0.4197	0.21773	1.97716	1.84024	1.99504
152	0152_r1r5_3-py_HN-CO(CH3)_C6H4-p-NO2	[CH3][C](=[O])[NH][c]1[cH][cH][c](-[c]2[cH][cH][cH][n][cH]2)[c]2[c]1[C](=[O])[N]([c]1[cH][cH][c]([N+](=[O])[O-])[cH][cH]1)[C]2=[O]	3-py	H	C6H4-p-NO2	H	HN-CO(CH3)	-1.2575	89.9462	-5.7934	-3.5532	2.2402	-3.0656	-3.048	5.56323	12.0108		0.0733209	0.075572	0.0269157	0.0619636	0.0280931	0.0325375	0.0528784	0.00256987	0.00176315	C5	0.1061	-0.546655	0.64313	-0.42174	-0.115955	0.09134	-0.18059	0.16204	-0.320935	0.24932	-0.6237	0.57517	-0.41349	-0.14336	0.07054	-0.218425	0.13558	-0.31983	0.237635	1.97617	1.8359	1.99482
153	0153_r1r5_OCH3_CN_CH3	[CH3][O][c]1[cH][cH][c]([C]#[N])[c]2[c]1[C](=[O])[N]([CH3])[C]2=[O]	OCH3	H	CH3	H	CN	-1.4397	77.3783	-6.2028	-3.4008	2.802	-2.8401	-1.8268	9.39816	10.9625		0.128268	0.108015	0.0350711	0.143993	0.0315862	0.0510954	0.000151819	0.0047116	0.00237185	C11	0.1797	-0.547865	0.63394	-0.39345	-0.099365	0.086965	-0.189115	-0.42817	-0.04453	0.250555	-0.681525	0.53227	-0.39635	-0.16916	0.05979	-0.253075	-0.42432	-0.055935	0.23105	1.97791	1.84323	1.99562
154	0154_r1r4_HC=N-CH2CH(CH3)2_HN-CO(CH3)_CH2CH(CH3)2	[CH3][C](=[O])[NH][c]1[cH][c](/[CH]=[N]/[CH2][CH]([CH3])[CH3])[c]2[c]([cH]1)[C](=[O])[N]([CH2][CH]([CH3])[CH3])[C]2=[O]	HC=N-CH2CH(CH3)2	H	CH2CH(CH3)2	HN-CO(CH3)	H	-1.6596	83.8534	-5.8417	-3.1311	2.7106	-2.6342	-2.1074	6.69447	9.85304	-15.1134	0.117155	0.10969	0.0341822	0.117746	0.0415126	0.0469465	0.000105122	0.000534859	0.0040804	C6	0.1422	-0.566175	0.635835	-0.40041	-0.106945	-0.117105	-0.01112	-0.2282	0.172425	-0.151765	-0.694355	0.5327	-0.39831	-0.156955	-0.14623	-0.061485	-0.22371	0.158315	-0.1593	1.977	1.84787	1.99521
155	0155_r1r2_CH2N(CH2)4_HN-CO(CH3)_C6H5	[CH3][C](=[O])[NH][c]1[cH][cH][c]2[c]([c]1[CH2][N]1[CH2][CH2][CH2][CH2]1)[C](=[O])[N]([c]1[cH][cH][cH][cH][cH]1)[C]2=[O]	CH2N(CH2)4	HN-CO(CH3)	C6H5	H	H	-1.7257	83.8205	-5.3097	-3.0753	2.2344	-2.5895	-1.5319	8.11346	12.7758		0.130131	0.12871	0.0391918	0.111712	0.0121365	0.0651564	0.00573871	0.0012218	0.00482599	C5	0.1368	-0.558865	0.6413	-0.42518	-0.124695	-0.070925	-0.02525	0.11769	-0.01253	-0.163335	-0.685165	0.531155	-0.42246	-0.17158	-0.102905	-0.08362	0.13617	-0.0222	-0.171335	1.97687	1.84193	1.99499
156	0156_r1r4_N(CH2)4_NHC6H4-OCH3_phenylN(CH2)4	[CH3][O][c]1[cH][cH][c]([NH][c]2[cH][c]3[c]([c]([N]4[CH2][CH2][CH2][CH2]4)[cH]2)[C](=[O])[N]([c]2[cH][cH][c]([N]4[CH2][CH2][CH2][CH2]4)[cH][cH]2)[C]3=[O])[cH][cH]1	N(CH2)4	H	C6H4-p-N(CH2)4	NHC6H4-OCH3	H	-2.0976	84.5649	-4.4089	-2.6437	1.7652	-2.2874	-1.0089	5.22687	3.80467		0.123087	0.128309	0.036119	0.102245	0.0273961	0.0711974	0.00546207	0.00223971	0.00685476	C3	0.1429	-0.59283	0.62657	-0.42453	-0.15947	-0.005805	-0.070795	0.06155	-0.05008	-0.140335	-0.707415	0.525135	-0.424	-0.194585	-0.04285	-0.11972	0.08284	-0.07687	-0.159055	1.97652	1.84619	1.99482
157	0157_r1r5_HC=N-CH2CH3_CH2N(CH3)2_C6H4-p-N(CH2)4	[CH3]/[N]=[CH]/[c]1[cH][cH][c]([CH2][N]([CH3])[CH3])[c]2[c]1[C](=[O])[N]([c]1[cH][cH][c]([N]3[CH2][CH2][CH2][CH2]3)[cH][cH]1)[C]2=[O]	HC=N-CH2CH3	H	C6H4-p-N(CH2)4	H	CH2N(CH3)2	-1.6743	84.6607	-4.5159	-3.152	1.3639	-2.6402	-2.0103	3.75106	12.2469		0.122688	0.115667	0.0356481	0.120349	0.042366	0.0441532	0.00563403	0.00136428	0.00246918	C6	0.1591	-0.55869	0.63795	-0.41253	-0.101785	-0.00846	-0.16987	0.05386	-0.094805	0.2394	-0.68521	0.533215	-0.41257	-0.156165	-0.04046	-0.225885	0.07689	-0.10081	0.219605	1.97673	1.84458	1.99481
158	0158_r1r4_CH2N(CH2)4_CO-N(CH3)2_C6H4-p-N(CH2)4	[CH3][N]([CH3])[C](=[O])[c]1[cH][c]([CH2][N]2[CH2][CH2][CH2][CH2]2)[c]2[c]([cH]1)[C](=[O])[N]([c]1[cH][cH][c]([N]3[CH2][CH2][CH2][CH2]3)[cH][cH]1)[C]2=[O]	CH2N(CH2)4	H	C6H4-p-N(CH2)4	CO-N(CH3)2	H	-1.6555	83.0927	-4.5172	-3.1616	1.3556	-2.6991	-1.4645	5.97034	9.47654		0.115702	0.100455	0.034292	0.120134	0.0291919	0.0885892	0.00534669	0.00283182	0.00482913	C6	0.1349	-0.55672	0.638465	-0.41401	-0.112095	-0.055515	-0.13117	0.05297	-0.003955	0.424665	-0.677785	0.54307	-0.41698	-0.17154	-0.075965	-0.20822	0.07565	-0.011075	0.410285	1.97727	1.84421	1.99502
159	0159_r1r4_HC=N-CH2CH3_NO2_CH2CH(CH3)2	[CH3]/[N]=[CH]/[c]1[cH][c]([N+](=[O])[O-])[cH][c]2[c]1[C](=[O])[N]([CH2][CH]([CH3])[CH3])[C]2=[O]	HC=N-CH2CH3	H	CH2CH(CH3)2	NO2	H	-0.8629	81.8508	-6.2112	-3.9549	2.2563	-3.44	-2.4411	5.6503	12.6985		0.0688762	0.0443904	0.00979063	0.106535	0.0186265	0.0800361	5.53363e-05	0.00150864	0.0527209	C6	0.1823	-0.546225	0.635785	-0.3901	-0.079295	-0.092065	-0.04139	-0.22958	0.171565	0.3762	-0.621405	0.592235	-0.39894	-0.1376	-0.11695	-0.084785	-0.22705	0.163345	0.325665	1.97708	1.84437	1.99525
160	0160_r1r4_NO2_CO-N(CH3)2_C6H5	[CH3][N]([CH3])[C](=[O])[c]1[cH][c]2[c]([c]([N+](=[O])[O-])[cH]1)[C](=[O])[N]([c]1[cH][cH][cH][cH][cH]1)[C]2=[O]	NO2	H	C6H5	CO-N(CH3)2	H	-0.9821	81.1574	-6.0225	-3.8199	2.2026	-3.4011	-2.7531	8.88678	14.0587		0.0742643	0.0507276	0.0108413	0.109219	0.0484834	0.0539064	0.00250192	0.04478	0.000821745	C6	0.1842	-0.525315	0.64375	-0.41389	-0.096705	-0.02334	-0.108875	0.11207	0.370545	0.43178	-0.6024	0.592225	-0.42259	-0.146045	-0.054365	-0.145615	0.12594	0.324285	0.42564	1.97738	1.8358	1.99516
161	0161_r1r2_HC=N-CH2CH3_CH2N(CH3)2_C6H4-p-NO2	[CH3]/[N]=[CH]/[c]1[c]([CH2][N]([CH3])[CH3])[cH][cH][c]2[c]1[C](=[O])[N]([c]1[cH][cH][c]([N+](=[O])[O-])[cH][cH]1)[C]2=[O]	HC=N-CH2CH3	CH2N(CH3)2	C6H4-p-NO2	H	H	-1.2863	84.9032	-4.949	-3.5533	1.3957	-3.0387	-2.9631	10.4005	21.4614		0.0525923	0.0591792	0.0241809	0.0444469	0.0360344	0.0355525	0.0669941	0.00200867	0.00190585	N25	0.1066	-0.54029	0.644575	-0.42503	-0.1048	-0.09726	-0.0683	0.16255	0.15664	-0.00997	-0.604825	0.58991	-0.41518	-0.125265	-0.122045	-0.095255	0.12312	0.14514	-0.01455	1.9766	1.83729	1.99512
162	0162_r1r2_3-py_CO-N(CH3)2_CH3	[CH3][N]([CH3])[C](=[O])[c]1[cH][cH][c]2[c]([c]1-[c]1[cH][cH][cH][n][cH]1)[C](=[O])[N]([CH3])[C]2=[O]	3-py	CO-N(CH3)2	CH3	H	H	-1.609	81.0332	-5.9661	-3.2317	2.7344	-2.6958	-1.8269	4.3897	8.74562		0.127648	0.116031	0.0386066	0.135351	0.00583943	0.0864017	0.000181198	0.000447691	0.00332122	C11	0.1407	-0.55692	0.634415	-0.39563	-0.102445	-0.07203	-0.12137	-0.42796	0.07892	0.424535	-0.689895	0.530065	-0.3967	-0.164125	-0.097325	-0.19374	-0.42445	0.07648	0.41764	1.97759	1.84562	1.9955
163	0163_r2r4_CHO2(CH2)2_HC=N-CH2CH3_CH2CH(CH3)2	[CH3]/[N]=[CH]/[c]1[cH][c]2[c]([cH][c]1[CH]1[O][CH2][CH2][O]1)[C](=[O])[N]([CH2][CH]([CH3])[CH3])[C]2=[O]	H	CHO2(CH2)2	CH2CH(CH3)2	HC=N-CH2CH3	H	-1.4824	81.0852	-6.0771	-3.3131	2.764	-2.8377	-1.74	4.32157	5.82119	-12.3151	0.100744	0.0841533	0.0275681	0.114062	0.0182981	0.101632	3.92e-05	0.000562738	0.00677681	C6	0.1494	-0.560535	0.637075	-0.39937	-0.109655	-0.14572	-0.044535	-0.22854	0.249965	0.197905	-0.672165	0.557175	-0.402	-0.172145	-0.165425	-0.116265	-0.22414	0.22693	0.183785	1.97744	1.84719	1.9954
164	0164_r1r2_CHO_CHO_CH3	[CH3][N]1[C](=[O])[c]2[cH][cH][c]([CH]=[O])[c]([CH]=[O])[c]2[C]1=[O]	CHO	CHO	CH3	H	H	-1.0954	75.9564	-6.2226	-3.7113	2.5113	-3.2172	-2.302	7.07301	5.47868	-13.5813	0.0852774	0.0631725	0.0161043	0.118916	0.0151959	0.103327	0.000140546	0.000982406	0.0525241	C11	0.2027	-0.543685	0.63227	-0.38663	-0.08169	-0.100755	-0.12702	-0.42929	0.33471	0.3205	-0.636505	0.573785	-0.39627	-0.146675	-0.129725	-0.193805	-0.42686	0.324065	0.25577	1.97788	1.84296	1.99564
165	0165_r2r4_CHO2(CH2)2_CO-N(CH3)2_CH3	[CH3][N]([CH3])[C](=[O])[c]1[cH][c]2[c]([cH][c]1[CH]1[O][CH2][CH2][O]1)[C](=[O])[N]([CH3])[C]2=[O]	H	CHO2(CH2)2	CH3	CO-N(CH3)2	H	-1.603	76.6354	-5.8544	-3.2063	2.6481	-2.6965	-1.3252	4.63245	11.5243		0.122267	0.111631	0.0377625	0.125751	0.0133308	0.0951438	0.000316474	0.000416778	0.00413881	C6	0.1278	-0.55909	0.63488	-0.3953	-0.11147	-0.148185	-0.06191	-0.4285	0.247885	0.47042	-0.691385	0.532835	-0.39819	-0.17451	-0.171255	-0.134655	-0.42467	0.225695	0.47183	1.97788	1.84669	1.99576
166	0166_r1r4_CH2OCH3_3-py_C6H4-p-N(CH2)4	[CH3][O][CH2][c]1[cH][c](-[c]2[cH][cH][cH][n][cH]2)[cH][c]2[c]1[C](=[O])[N]([c]1[cH][cH][c]([N]3[CH2][CH2][CH2][CH2]3)[cH][cH]1)[C]2=[O]	CH2OCH3	H	C6H4-p-N(CH2)4	3-py	H	-1.6151	83.6913	-4.5153	-3.1905	1.3248	-2.7283	-1.7838	4.55624	11.9706		0.104568	0.0915434	0.0313046	0.109322	0.0260518	0.0795171	0.00480078	0.00229356	0.00274637	C6	0.1228	-0.557345	0.638795	-0.41398	-0.111675	-0.07454	-0.09803	0.05317	0.066015	0.07591	-0.672265	0.54852	-0.41692	-0.170175	-0.09396	-0.168725	0.07446	0.056715	0.0677	1.9773	1.84414	1.99507
167	0167_r1r2_NO2_CH2OCH3_NO2benzene	[CH3][O][CH2][c]1[cH][cH][c]2[c]([c]1[N+](=[O])[O-])[C](=[O])[N]([c]1[cH][cH][c]([N+](=[O])[O-])[cH][cH]1)[C]2=[O]	NO2	CH2OCH3	C6H4-p-NO2	H	H	-1.0312	85.9626	-6.3948	-3.6667	2.7281	-3.3504	-3.2156	11.9165	12.3704		0.0558508	0.0546031	0.0189399	0.0624676	0.0429454	0.0343982	0.0329465	0.04341	0.00112858	C6	0.0923	-0.52266	0.646755	-0.41877	-0.105935	-0.022135	-0.086935	0.15822	0.37076	0.066395	-0.58399	0.598115	-0.41446	-0.13238	-0.048495	-0.11401	0.14971	0.33081	0.05973	1.97727	1.83364	1.99517
168	0168_r1r4_CH3_NO2_C6H5	[CH3][c]1[cH][c]([N+](=[O])[O-])[cH][c]2[c]1[C](=[O])[N]([c]1[cH][cH][cH][cH][cH]1)[C]2=[O]	CH3	H	C6H5	NO2	H	-0.9021	82.2365	-6.1499	-3.9297	2.2202	-3.4016	-2.4461	4.47925	12.6253		0.0702611	0.0474907	0.0138882	0.0963478	0.0109727	0.0945249	0.00250036	0.000841707	0.053576	C6	0.1542	-0.535215	0.640955	-0.41534	-0.09125	-0.049455	-0.054235	0.11303	-0.183955	0.37061	-0.608445	0.59615	-0.42436	-0.1511	-0.06907	-0.10519	0.12555	-0.19131	0.31921	1.97741	1.83923	1.99518
169	0169_r1r2_OCH3_N(CH2)4_phenylN(CH2)4	[CH3][O][c]1[c]([N]2[CH2][CH2][CH2][CH2]2)[cH][cH][c]2[c]1[C](=[O])[N]([c]1[cH][cH][c]([N]3[CH2][CH2][CH2][CH2]3)[cH][cH]1)[C]2=[O]	OCH3	N(CH2)4	C6H4-p-N(CH2)4	H	H	-2.0389	82.7253	-4.4287	-2.7678	1.6609	-2.3014	-1.0442	5.12679	4.53538		0.130929	0.139522	0.0411893	0.0987629	0.0352333	0.0506859	0.00620529	0.000379524	0.0147377	C5	0.1581	-0.57926	0.632555	-0.42083	-0.166125	0.062575	-0.053085	0.05846	-0.125375	-0.046515	-0.70652	0.520765	-0.41981	-0.202805	0.020155	-0.10168	0.08093	-0.143915	-0.078645	1.97714	1.84553	1.995
170	0170_r1r5_CHO2(CH2)2_N(CH2)4_CH3	[CH3][N]1[C](=[O])[c]2[c]([CH]3[O][CH2][CH2][O]3)[cH][cH][c]([N]3[CH2][CH2][CH2][CH2]3)[c]2[C]1=[O]	CHO2(CH2)2	H	CH3	H	N(CH2)4	-1.8841	83.1567	-4.9948	-2.8974	2.0974	-2.4239	-0.921	6.30376	8.33912	-11.8813	0.128761	0.128241	0.0394921	0.120996	0.0232964	0.0737857	0.000272136	0.00276268	0.00436496	C6	0.1457	-0.585235	0.62645	-0.40327	-0.135115	0.07308	-0.19758	-0.42739	-0.004055	0.23426	-0.71231	0.52047	-0.40403	-0.181875	0.04473	-0.27248	-0.42317	-0.025305	0.21477	1.97657	1.8488	1.99517
171	0171_r2r4_OCH3_CH2N(CH2)4_C6H4-p-N(CH2)4	[CH3][O][c]1[cH][c]2[c]([cH][c]1[CH2][N]1[CH2][CH2][CH2][CH2]1)[C](=[O])[N]([c]1[cH][cH][c]([N]3[CH2][CH2][CH2][CH2]3)[cH][cH]1)[C]2=[O]	H	OCH3	C6H4-p-N(CH2)4	CH2N(CH2)4	H	-1.8508	80.2553	-4.4804	-2.9818	1.4986	-2.4457	-1.1427	2.82987	6.11835		0.130313	0.131308	0.0402358	0.111823	0.0250647	0.0638829	0.00599786	0.00131734	0.00553345	C5	0.1441	-0.56382	0.63893	-0.4186	-0.12643	-0.20335	0.125485	0.05498	0.242645	-0.344805	-0.698725	0.525365	-0.41954	-0.17819	-0.23866	0.06978	0.0794	0.22053	-0.35625	1.97742	1.84466	1.99526
172	0172_r1r5_3-py_NO2_CH3	[CH3][N]1[C](=[O])[c]2[c](-[c]3[cH][cH][cH][n][cH]3)[cH][cH][c]([N+](=[O])[O-])[c]2[C]1=[O]	3-py	H	CH3	H	NO2	-1.0623	82.2093	-6.239	-3.7331	2.5059	-3.2601	-2.7153	5.13027	13.0094		0.063706	0.0493501	0.00758611	0.0952287	0.0580162	0.0374728	0.000337432	0.057105	0.00117302	C11	0.177	-0.539455	0.636	-0.38962	-0.08971	0.04978	-0.163405	-0.42829	0.191995	0.25307	-0.6122	0.588895	-0.39946	-0.13439	0.016205	-0.20061	-0.42535	0.15432	0.236605	1.97745	1.84074	1.99539
173	0173_r1r2_N(CH2)4_CH2OCH3_CH2CH(CH3)2	[CH3][O][CH2][c]1[cH][cH][c]2[c]([c]1[N]1[CH2][CH2][CH2][CH2]1)[C](=[O])[N]([CH2][CH]([CH3])[CH3])[C]2=[O]	N(CH2)4	CH2OCH3	CH2CH(CH3)2	H	H	-1.8636	86.5161	-4.8933	-2.8892	2.0041	-2.4352	-0.9412	5.14594	8.03771	-10.0985	0.12955	0.125899	0.0390521	0.119974	0.0104742	0.087094	9.69372e-05	0.000248685	0.00430963	C11	0.1424	-0.58742	0.628975	-0.40805	-0.140085	0.00469	-0.119585	-0.22765	-0.05555	0.05593	-0.71243	0.5266	-0.4062	-0.18643	-0.017675	-0.192795	-0.22231	-0.09368	0.049195	1.97595	1.84982	1.99498
174	0174_r1r4_NO2_NO2_NO2benzene	[O]=[C]1[c]2[cH][c]([N+](=[O])[O-])[cH][c]([N+](=[O])[O-])[c]2[C](=[O])[N]1[c]1[cH][cH][c]([N+](=[O])[O-])[cH][cH]1	NO2	H	C6H4-p-NO2	NO2	H	-0.4314	80.3365	-6.6885	-4.3488	2.3397	-3.9491	-3.4392	4.30217	6.69524		0.0691945	0.0389586	0.00844748	0.115992	0.0466976	0.0423115	0.00486498	0.0187014	0.0301628	C6	0.1993	-0.50405	0.64528	-0.41017	-0.07816	-0.014015	-0.042225	0.15306	0.382705	0.385975	-0.570425	0.606935	-0.41651	-0.135075	-0.045155	-0.070205	0.16801	0.356595	0.35077	1.97733	1.83004	1.99524
175	0175_r1r4_CH3_CO-N(CH3)2_C6H4-p-N(CH2)4	[CH3][c]1[cH][c]([C](=[O])[N]([CH3])[CH3])[cH][c]2[c]1[C](=[O])[N]([c]1[cH][cH][c]([N]3[CH2][CH2][CH2][CH2]3)[cH][cH]1)[C]2=[O]	CH3	H	C6H4-p-N(CH2)4	CO-N(CH3)2	H	-1.6531	83.0084	-4.5056	-3.1773	1.3283	-2.7108	-1.4598	5.75642	13.1327		0.117814	0.10125	0.0346737	0.120752	0.0246219	0.0936563	0.00541205	0.00202034	0.00386136	C6	0.1382	-0.55578	0.63837	-0.41364	-0.110885	-0.060005	-0.124645	0.05365	-0.19461	0.41905	-0.676785	0.543215	-0.41707	-0.17332	-0.07843	-0.2013	0.07568	-0.201665	0.4045	1.97742	1.84422	1.99511
176	0176_r1r4_CH2N(CH3)2_NHCH3_C6H4-p-NO2	[CH3][NH][c]1[cH][c]([CH2][N]([CH3])[CH3])[c]2[c]([cH]1)[C](=[O])[N]([c]1[cH][cH][c]([N+](=[O])[O-])[cH][cH]1)[C]2=[O]	CH2N(CH3)2	H	C6H4-p-NO2	NHCH3	H	-1.3891	82.2418	-4.9573	-3.4704	1.4869	-2.8148	-2.686	16.2081	32.9074		0.0280879	0.0382147	0.0219679	0.0178883	0.0169208	0.0143922	0.108143	0.000968026	0.0010854	N24	0.1583	-0.56114	0.63815	-0.42847	-0.136635	-0.094195	-0.02571	0.16772	-0.00788	-0.132665	-0.602335	0.606955	-0.42048	-0.144325	-0.110405	-0.041145	0.095	-0.01149	-0.14273	1.97675	1.83889	1.99502
177	0177_r2r4_CHO2(CH2)2_3-py_CH3	[CH3][N]1[C](=[O])[c]2[cH][c](-[c]3[cH][cH][cH][n][cH]3)[c]([CH]3[O][CH2][CH2][O]3)[cH][c]2[C]1=[O]	H	CHO2(CH2)2	CH3	3-py	H	-1.562	77.0412	-6.09	-3.2409	2.8491	-2.7359	-1.6646	6.02687	13.3351		0.106683	0.0967024	0.0330459	0.113718	0.0166788	0.0939162	0.000293964	0.00014254	0.00682376	C11	0.1198	-0.558705	0.634775	-0.39479	-0.11021	-0.143365	-0.015045	-0.42854	0.247185	0.111745	-0.683105	0.539915	-0.3974	-0.17229	-0.16277	-0.089805	-0.42508	0.224305	0.117945	1.97789	1.84651	1.99575
178	0178_r1r2_NHC6H4-OCH3_NO2_C6H4-p-N(CH2)4	[CH3][O][c]1[cH][cH][c]([NH][c]2[c]([N+](=[O])[O-])[cH][cH][c]3[c]2[C](=[O])[N]([c]2[cH][cH][c]([N]4[CH2][CH2][CH2][CH2]4)[cH][cH]2)[C]3=[O])[cH][cH]1	NHC6H4-OCH3	NO2	C6H4-p-N(CH2)4	H	H	-0.9956	86.5794	-4.5232	-3.7795	0.7437	-3.3459	-2.2391	8.70862	22.2688		0.0664399	0.0438242	0.0131165	0.109144	0.0128707	0.0836486	0.00242008	0.000954194	0.0617609	C11	0.1698	-0.54746	0.636505	-0.41279	-0.108685	0.004625	-0.06755	0.05433	-0.123045	0.361655	-0.61872	0.59361	-0.42035	-0.172735	-5.5e-05	-0.115355	0.06774	-0.15148	0.314845	1.97704	1.8407	1.995
179	0179_r1r5_CO2CH3_HN-CO(CH3)_C6H4-p-N(CH2)4	[CH3][O][C](=[O])[c]1[cH][cH][c]([NH][C]([CH3])=[O])[c]2[c]1[C](=[O])[N]([c]1[cH][cH][c]([N]3[CH2][CH2][CH2][CH2]3)[cH][cH]1)[C]2=[O]	CO2CH3	H	C6H4-p-N(CH2)4	H	HN-CO(CH3)	-1.4841	85.95	-4.535	-3.312	1.223	-2.8429	-2.0209	9.05155	17.0366		0.125576	0.111236	0.0361015	0.130513	0.0410932	0.0459337	0.00514927	0.00597284	0.00234963	C6	0.1721	-0.554275	0.638305	-0.40874	-0.10481	0.039065	-0.178535	0.05224	0.08918	0.25172	-0.676725	0.536695	-0.40899	-0.163015	0.01075	-0.2343	0.07434	0.074505	0.23436	1.97664	1.84082	1.9949
180	0180_r1r4_NHCH3_HC=N-CH2CH3_CH2CH(CH3)2	[CH3]/[N]=[CH]/[c]1[cH][c]([NH][CH3])[c]2[c]([cH]1)[C](=[O])[N]([CH2][CH]([CH3])[CH3])[C]2=[O]	NHCH3	H	CH2CH(CH3)2	HC=N-CH2CH3	H	-1.5633	83.6022	-5.1534	-3.1826	1.9708	-2.7163	-1.3796	3.64968	3.04544	-10.2379	0.102097	0.0892011	0.0296862	0.107575	0.0212213	0.113804	0.000101289	0.00228071	0.00450907	C8	0.1339	-0.58262	0.631015	-0.40527	-0.13265	0.00479	-0.14623	-0.22714	-0.138895	0.163865	-0.691675	0.55009	-0.4075	-0.19037	-0.00379	-0.229055	-0.22265	-0.16747	0.136665	1.9772	1.85038	1.99518
181	0181_r2r4_N(CH2)4_CO-N(CH3)2_phenylN(CH2)4	[CH3][N]([CH3])[C](=[O])[c]1[cH][c]2[c]([cH][c]1[N]1[CH2][CH2][CH2][CH2]1)[C](=[O])[N]([c]1[cH][cH][c]([N]3[CH2][CH2][CH2][CH2]3)[cH][cH]1)[C]2=[O]	H	N(CH2)4	C6H4-p-N(CH2)4	CO-N(CH3)2	H	-1.928	79.9885	-4.4424	-2.8471	1.5953	-2.4205	-1.2499	6.17751	5.94975		0.119482	0.122377	0.0349938	0.103374	0.0457371	0.0592281	0.00581607	0.00247907	0.0162808	C6	0.1449	-0.574165	0.634565	-0.41777	-0.141365	-0.176115	0.02374	0.05682	0.240465	0.148905	-0.69586	0.53178	-0.42037	-0.183225	-0.216185	-0.022925	0.07847	0.22038	0.12505	1.97734	1.84471	1.9952
182	0182_r1r2_H_H_C6H5	[O]=[C]1[c]2[cH][cH][cH][cH][c]2[C](=[O])[N]1[c]1[cH][cH][cH][cH][cH]1	H	H	C6H5	H	H	-1.6548	80.4971	-6.0581	-3.2122	2.8459	-2.6469	-1.5037	3.4398	2.02891		0.136037	0.132362	0.0406238	0.120157	0.00792801	0.0734994	0.00617034	0.000285004	0.00341471	O1	0.136	-0.54743	0.64242	-0.42363	-0.11824	-0.16419	-0.18542	0.11524	0.24173	0.23467	-0.68234	0.52966	-0.42091	-0.17717	-0.19753	-0.25954	0.13525	0.21782	0.21375	1.9774	1.84123	1.99533
183	0183_r1r2_3-py_CHO2(CH2)2_C6H4-p-NO2	[O]=[C]1[c]2[cH][cH][c]([CH]3[O][CH2][CH2][O]3)[c](-[c]3[cH][cH][cH][n][cH]3)[c]2[C](=[O])[N]1[c]1[cH][cH][c]([N+](=[O])[O-])[cH][cH]1	3-py	CHO2(CH2)2	C6H4-p-NO2	H	H	-1.2411	87.745	-6.083	-3.55	2.533	-3.0542	-3.0333	13.4445	24.8959		0.0720312	0.0712669	0.0271009	0.0683516	0.0210098	0.046589	0.0548066	0.000402485	0.00131688	C3	0.1016	-0.53445	0.64582	-0.42373	-0.10501	-0.06682	-0.098025	0.16234	0.0753	0.28375	-0.611815	0.579675	-0.41641	-0.134145	-0.08453	-0.128435	0.13455	0.073965	0.27426	1.97694	1.83567	1.99505
184	0184_r1r2_CO-N(CH3)2_HC=N-CH2CH(CH3)2_CH2CH(CH3)2	[CH3][CH]([CH3])[CH2]/[N]=[CH]/[c]1[cH][cH][c]2[c]([c]1[C](=[O])[N]([CH3])[CH3])[C](=[O])[N]([CH2][CH]([CH3])[CH3])[C]2=[O]	CO-N(CH3)2	HC=N-CH2CH(CH3)2	CH2CH(CH3)2	H	H	-1.4967	85.6937	-5.7047	-3.3013	2.4034	-2.8124	-1.8231	6.13669	7.79156		0.106294	0.0898299	0.028952	0.117647	0.0208383	0.0921545	3.91126e-05	0.00240238	0.00338193	C11	0.1668	-0.558125	0.63686	-0.39804	-0.10378	-0.097665	-0.109945	-0.22856	0.441425	0.162885	-0.673805	0.55182	-0.40021	-0.162525	-0.123465	-0.181855	-0.22394	0.43618	0.139865	1.97727	1.84611	1.99513
185	0185_r1r2_HC=N-CH2CH(CH3)2_CHO2(CH2)2_C6H4-p-NO2	[CH3][CH]([CH3])[CH2]/[N]=[CH]/[c]1[c]([CH]2[O][CH2][CH2][O]2)[cH][cH][c]2[c]1[C](=[O])[N]([c]1[cH][cH][c]([N+](=[O])[O-])[cH][cH]1)[C]2=[O]	HC=N-CH2CH(CH3)2	CHO2(CH2)2	C6H4-p-NO2	H	H	-1.2624	85.2566	-5.8006	-3.5728	2.2278	-3.0795	-3.0105	9.61955	22.1224		0.0561032	0.0618331	0.0240506	0.0489466	0.0392045	0.0377107	0.0603443	0.00283241	0.00182439	C5	0.1021	-0.537085	0.644595	-0.42319	-0.100955	-0.09044	-0.09405	0.16122	0.1602	0.280215	-0.604895	0.586755	-0.41225	-0.122705	-0.11854	-0.12185	0.1269	0.148395	0.27415	1.97662	1.83668	1.99511
186	0186_r1r4_CH3_CHO2(CH2)2_CH2CH(CH3)2	[CH3][c]1[cH][c]([CH]2[O][CH2][CH2][O]2)[cH][c]2[c]1[C](=[O])[N]([CH2][CH]([CH3])[CH3])[C]2=[O]	CH3	H	CH2CH(CH3)2	CHO2(CH2)2	H	-1.7405	84.0443	-6.2771	-3.0865	3.1906	-2.531	-1.0377	3.22659	4.66076	-10.5002	0.132819	0.121944	0.0395139	0.127518	0.010881	0.0836425	0.000116465	0.000993536	0.0017089	O1	0.1373	-0.56689	0.63698	-0.40335	-0.114475	-0.06194	-0.117305	-0.22814	-0.194995	0.27789	-0.70494	0.5287	-0.40519	-0.17612	-0.090695	-0.190145	-0.22251	-0.202155	0.26857	1.97732	1.84893	1.99524
187	0187_r1r5_CO2CH3_N(CH2)4_C6H4-p-NO2	[CH3][O][C](=[O])[c]1[cH][cH][c]([N]2[CH2][CH2][CH2][CH2]2)[c]2[c]1[C](=[O])[N]([c]1[cH][cH][c]([N+](=[O])[O-])[cH][cH]1)[C]2=[O]	CO2CH3	H	C6H4-p-NO2	H	N(CH2)4	-1.3381	90.995	-5.2254	-3.5109	1.7145	-2.9788	-2.8915	13.1515	23.0454		0.0544301	0.0573509	0.0251144	0.0504592	0.0272163	0.0298434	0.0706051	0.00494893	0.00151197	N27	0.1162	-0.551125	0.63626	-0.42917	-0.122515	0.040405	-0.188835	0.16748	0.21317	0.241085	-0.61067	0.586265	-0.42183	-0.14283	0.021825	-0.215355	0.12536	0.19875	0.232075	1.97616	1.83689	1.99482
188	0188_r1r2_CO-N(CH3)2_HC=N-CH2CH3_C6H4-p-N(CH2)4	[CH3]/[N]=[CH]/[c]1[cH][cH][c]2[c]([c]1[C](=[O])[N]([CH3])[CH3])[C](=[O])[N]([c]1[cH][cH][c]([N]3[CH2][CH2][CH2][CH2]3)[cH][cH]1)[C]2=[O]	CO-N(CH3)2	HC=N-CH2CH3	C6H4-p-N(CH2)4	H	H	-1.4157	85.7785	-4.5225	-3.3897	1.1328	-2.9183	-1.7505	6.50213	15.1593		0.105885	0.0864147	0.030672	0.123964	0.0125733	0.097425	0.00477937	0.00162663	0.0021362	C11	0.1621	-0.54967	0.638165	-0.40965	-0.10208	-0.101135	-0.106225	0.05203	0.427995	0.160985	-0.65949	0.55768	-0.41498	-0.166745	-0.11771	-0.179835	0.07199	0.42298	0.135975	1.97733	1.84207	1.99503
189	0189_r1r4_NHCH3_HC=N-CH2CH3_C6H4-p-NO2	[CH3]/[N]=[CH]/[c]1[cH][c]([NH][CH3])[c]2[c]([cH]1)[C](=[O])[N]([c]1[cH][cH][c]([N+](=[O])[O-])[cH][cH]1)[C]2=[O]	NHCH3	H	C6H4-p-NO2	HC=N-CH2CH3	H	-1.295	84.6203	-5.2825	-3.5044	1.7781	-3.045	-3.0183	11.7993	15.4753		0.0589928	0.0587916	0.0215278	0.0529315	0.0204115	0.0656836	0.0516178	0.00463426	0.00332098	N23	0.0934	-0.5577	0.636755	-0.42397	-0.13225	0.01116	-0.13968	0.16556	-0.13277	0.164915	-0.621885	0.586015	-0.41916	-0.16085	0.002135	-0.18953	0.13723	-0.15342	0.148885	1.97695	1.83908	1.9951
190	0190_r1r2_N(CH2)4_N(CH2)4_C6H5	[O]=[C]1[c]2[cH][cH][c]([N]3[CH2][CH2][CH2][CH2]3)[c]([N]3[CH2][CH2][CH2][CH2]3)[c]2[C](=[O])[N]1[c]1[cH][cH][cH][cH][cH]1	N(CH2)4	N(CH2)4	C6H5	H	H	-1.9491	85.6107	-4.4601	-2.6466	1.8135	-2.3425	-1.2814	11.205	12.1173		0.131118	0.140491	0.0392591	0.100371	0.0355719	0.0512025	0.00599604	0.000416851	0.0110689	C5	0.1596	-0.592175	0.625325	-0.43441	-0.17604	0.008125	-0.047735	0.12514	-0.054835	-0.06448	-0.70023	0.522355	-0.42598	-0.187895	-0.033065	-0.08696	0.13894	-0.111545	-0.08571	1.9762	1.84344	1.9947
191	0191_r1r4_OCH3_CN_CH3	[CH3][O][c]1[cH][c]([C]#[N])[cH][c]2[c]1[C](=[O])[N]([CH3])[C]2=[O]	OCH3	H	CH3	CN	H	-1.3263	76.7869	-6.2006	-3.503	2.6976	-2.9737	-1.5717	4.6586	5.69906		0.103222	0.0805821	0.0286929	0.123993	0.0240344	0.112679	0.000214183	0.000659414	0.00792814	C6	0.1489	-0.5515	0.633735	-0.39283	-0.115255	0.0929	-0.179925	-0.42854	-0.077305	0.284025	-0.66657	0.553505	-0.39826	-0.18549	0.078425	-0.27115	-0.4262	-0.103825	0.267365	1.97795	1.84489	1.99571
192	0192_r1r4_CN_CN_C6H4-p-NO2	[N]#[C][c]1[cH][c]([C]#[N])[c]2[c]([cH]1)[C](=[O])[N]([c]1[cH][cH][c]([N+](=[O])[O-])[cH][cH]1)[C]2=[O]	CN	H	C6H4-p-NO2	CN	H	-0.7831	80.7115	-6.6606	-4.0322	2.6284	-3.5738	-3.3443	4.73917	4.38139		0.0959315	0.0671325	0.0220913	0.12408	0.0401086	0.0591941	0.0126749	0.00468904	0.00854081	C6	0.1793	-0.509145	0.64412	-0.41039	-0.06554	-0.10365	-0.107705	0.15393	0.287625	0.286555	-0.604595	0.57634	-0.4102	-0.13096	-0.14094	-0.165825	0.16656	0.279555	0.27345	1.97738	1.83106	1.99531
193	0193_r1r2_CO-N(CH3)2_CH2OCH3_C6H5	[CH3][O][CH2][c]1[cH][cH][c]2[c]([c]1[C](=[O])[N]([CH3])[CH3])[C](=[O])[N]([c]1[cH][cH][cH][cH][cH]1)[C]2=[O]	CO-N(CH3)2	CH2OCH3	C6H5	H	H	-1.5565	87.1167	-5.9562	-3.2325	2.7237	-2.7425	-1.5648	4.88939	6.79832		0.13138	0.120076	0.0385254	0.126446	0.0066488	0.0785795	0.00558044	0.00294803	0.00470749	C11	0.1365	-0.546925	0.64282	-0.42231	-0.11034	-0.107985	-0.092055	0.11528	0.42853	0.06351	-0.67499	0.53574	-0.42131	-0.167965	-0.13455	-0.158965	0.13475	0.424635	0.054315	1.97718	1.84014	1.99503
194	0194_r1r5_CH3_OCH3_C6H5	[CH3][O][c]1[cH][cH][c]([CH3])[c]2[c]1[C](=[O])[N]([c]1[cH][cH][cH][cH][cH]1)[C]2=[O]	CH3	H	C6H5	H	OCH3	-1.7406	84.2736	-5.7176	-3.0972	2.6204	-2.5667	-1.2503	6.10734	2.85948		0.133681	0.124004	0.0381177	0.11687	0.0131115	0.081901	0.00593041	0.00194683	0.00406681	O1	0.1368	-0.55649	0.639015	-0.4268	-0.13511	0.16793	-0.216265	0.11886	-0.526545	0.23605	-0.68349	0.532445	-0.42712	-0.191115	0.14134	-0.29627	0.1379	-0.535345	0.215695	1.97728	1.84235	1.99502
195	0195_r2r4_OCH3_NHCH3_C6H4-p-NO2	[CH3][NH][c]1[cH][c]2[c]([cH][c]1[O][CH3])[C](=[O])[N]([c]1[cH][cH][c]([N+](=[O])[O-])[cH][cH]1)[C]2=[O]	H	OCH3	C6H4-p-NO2	NHCH3	H	-1.4133	79.162	-4.9351	-3.4419	1.4932	-2.7625	-2.6828	17.5615	34.2346		0.0228662	0.033407	0.0189585	0.0137154	0.0122096	0.0120688	0.113759	0.000609086	0.00313127	N22	0.1662	-0.559805	0.638505	-0.42919	-0.13768	-0.245905	0.214105	0.16798	0.2462	-0.47624	-0.596815	0.61163	-0.42357	-0.14476	-0.25674	0.19997	0.08991	0.240185	-0.487205	1.97695	1.83866	1.99531
196	0196_r1r2_CH2N(CH3)2_NO2_C6H5	[CH3][N]([CH3])[CH2][c]1[c]([N+](=[O])[O-])[cH][cH][c]2[c]1[C](=[O])[N]([c]1[cH][cH][cH][cH][cH]1)[C]2=[O]	CH2N(CH3)2	NO2	C6H5	H	H	-1.0899	84.2837	-5.0971	-3.5387	1.5584	-3.3413	-2.4666	2.20846	10.5258		0.0724643	0.0518854	0.0144965	0.0997042	0.00968415	0.0936837	0.00265432	0.000512021	0.05284	C11	0.1657	-0.540345	0.6428	-0.4173	-0.100565	-0.05601	-0.0478	0.11351	-0.00909	0.368365	-0.61296	0.594485	-0.42395	-0.151005	-0.070535	-0.1005	0.12606	-0.023265	0.322885	1.97711	1.83926	1.99503
197	0197_r1r5_HN-CO(CH3)_NHC6H4-OCH3_C6H4-p-N(CH2)4	[CH3][O][c]1[cH][cH][c]([NH][c]2[cH][cH][c]([NH][C]([CH3])=[O])[c]3[c]2[C](=[O])[N]([c]2[cH][cH][c]([N]4[CH2][CH2][CH2][CH2]4)[cH][cH]2)[C]3=[O])[cH][cH]1	HN-CO(CH3)	H	C6H4-p-N(CH2)4	H	NHC6H4-OCH3	-1.7362	85.9293	-4.4754	-3.0567	1.4187	-2.636	-1.3247	4.37191	10.0875		0.129416	0.132119	0.0408059	0.101009	0.0207058	0.0800778	0.00619164	0.0020295	0.00544534	C3	0.1373	-0.58831	0.627685	-0.41155	-0.148885	0.172605	-0.210365	0.05516	-0.533245	0.247245	-0.703625	0.525545	-0.41076	-0.188805	0.145575	-0.287065	0.07617	-0.5445	0.22786	1.97666	1.84523	1.99472
198	0198_r2r4_NHCH3_HC=N-CH2CH3_CH2CH(CH3)2	[CH3]/[N]=[CH]/[c]1[cH][c]2[c]([cH][c]1[NH][CH3])[C](=[O])[N]([CH2][CH]([CH3])[CH3])[C]2=[O]	H	NHCH3	CH2CH(CH3)2	HC=N-CH2CH3	H	-1.7888	79.9838	-5.0927	-2.9599	2.1328	-2.5353	-1.4502	6.50389	4.32181	-10.5116	0.101089	0.0979949	0.0212114	0.100976	0.0602441	0.0584098	1.81527e-05	0.00288083	0.0274241	C6	0.17	-0.580765	0.63231	-0.40401	-0.138025	-0.17295	0.03715	-0.22796	0.239365	-0.207	-0.690525	0.548555	-0.40865	-0.1821	-0.22221	-0.00548	-0.22253	0.217935	-0.25281	1.97731	1.84898	1.99534
199	0199_r1r2_N(CH2)4_NHC6H4-OCH3_C6H4-p-NO2	[CH3][O][c]1[cH][cH][c]([NH][c]2[cH][cH][c]3[c]([c]2[N]2[CH2][CH2][CH2][CH2]2)[C](=[O])[N]([c]2[cH][cH][c]([N+](=[O])[O-])[cH][cH]2)[C]3=[O])[cH][cH]1	N(CH2)4	NHC6H4-OCH3	C6H4-p-NO2	H	H	-1.4167	83.9811	-4.439	-3.4459	0.9931	-2.7464	-2.6813	16.3199	40.2666		0.0152707	0.0238329	0.0168826	0.0103594	0.00970442	0.0128138	0.121713	0.00135427	0.00136159	N30	0.1718	-0.579025	0.62562	-0.42987	-0.167035	0.01001	-0.04293	0.1728	-0.04141	-0.14862	-0.602265	0.61072	-0.42376	-0.164685	-0.00295	-0.052385	0.08604	-0.05086	-0.15736	1.9757	1.83825	1.99473
200	0200_r1r2_NO2_CN_CH3	[CH3][N]1[C](=[O])[c]2[cH][cH][c]([C]#[N])[c]([N+](=[O])[O-])[c]2[C]1=[O]	NO2	CN	CH3	H	H	-0.8549	78.1171	-6.7951	-3.9264	2.8687	-3.5218	-3.1229	7.88723	11.563		0.0353267	0.0250052	0.00814982	0.082443	0.107898	0.0173427	0.000664981	0.0578121	0.00323513	O19	0.1572	-0.52945	0.63535	-0.38107	-0.08206	-0.005875	-0.13029	-0.42903	0.37166	0.280015	-0.58361	0.608605	-0.39816	-0.11686	-0.05912	-0.158115	-0.42583	0.311285	0.281455	1.97792	1.83946	1.99564
201	0201_r2r4_CN_CH2N(CH3)2_CH3	[CH3][N]([CH3])[CH2][c]1[cH][c]2[c]([cH][c]1[C]#[N])[C](=[O])[N]([CH3])[C]2=[O]	H	CN	CH3	CH2N(CH3)2	H	-1.3604	74.7951	-5.1005	-3.4698	1.6307	-2.9413	-1.6938	3.75528	6.55974		0.103311	0.0852331	0.0279029	0.122	0.0185268	0.10805	0.000173452	0.000810148	0.0113196	C11	0.1661	-0.550895	0.63421	-0.39032	-0.09971	-0.13186	-0.049215	-0.42896	0.255125	0.02201	-0.668875	0.551035	-0.39609	-0.16799	-0.15746	-0.12802	-0.42602	0.23046	0.02238	1.97793	1.84498	1.99577
202	0202_r2r4_OCH3_NHC6H4-OCH3_CH2CH(CH3)2	[CH3][O][c]1[cH][cH][c]([NH][c]2[cH][c]3[c]([cH][c]2[O][CH3])[C](=[O])[N]([CH2][CH]([CH3])[CH3])[C]3=[O])[cH][cH]1	H	OCH3	CH2CH(CH3)2	NHC6H4-OCH3	H	-1.9945	81.4286	-4.5807	-2.8002	1.7805	-2.3088	-1.0763	6.28609	12.4741		0.135435	0.14295	0.0421107	0.109962	0.0183004	0.0506603	3.79742e-05	0.00149727	0.0076613	C5	0.1434	-0.58361	0.634165	-0.41164	-0.138045	-0.23761	0.20445	-0.22691	0.245035	-0.48301	-0.72051	0.51772	-0.4081	-0.179905	-0.26705	0.15622	-0.22088	0.225665	-0.503535	1.97729	1.85021	1.99541
203	0203_r1r4_CH2OCH3_CH3_C6H4-p-NO2	[CH3][O][CH2][c]1[cH][c]([CH3])[cH][c]2[c]1[C](=[O])[N]([c]1[cH][cH][c]([N+](=[O])[O-])[cH][cH]1)[C]2=[O]	CH2OCH3	H	C6H4-p-NO2	CH3	H	-1.3424	83.6196	-6.1507	-3.5306	2.6201	-2.9401	-2.9063	10.9526	21.3384		0.052798	0.0596875	0.0249525	0.0419227	0.0181122	0.028577	0.080043	0.000668756	0.00145258	N22	0.1292	-0.544065	0.644685	-0.42573	-0.11888	-0.073025	-0.08053	0.16394	0.0636	-0.199995	-0.606975	0.592165	-0.41908	-0.137035	-0.095545	-0.107965	0.11564	0.058555	-0.203545	1.97694	1.83793	1.99513
204	0204_r1r4_OCH3_HN-CO(CH3)_C6H4-p-NO2	[CH3][O][c]1[cH][c]([NH][C]([CH3])=[O])[cH][c]2[c]1[C](=[O])[N]([c]1[cH][cH][c]([N+](=[O])[O-])[cH][cH]1)[C]2=[O]	OCH3	H	C6H4-p-NO2	HN-CO(CH3)	H	-1.3496	82.3181	-5.7602	-3.5093	2.2509	-2.9405	-2.8782	13.7734	25.9633		0.0532413	0.0593397	0.026029	0.0421145	0.0180231	0.0280476	0.0789175	0.00165373	0.00143576	N24	0.127	-0.546915	0.64179	-0.42548	-0.14158	0.0696	-0.064955	0.16506	-0.08572	-0.137355	-0.607235	0.590745	-0.41723	-0.158655	0.05168	-0.091905	0.11707	-0.096835	-0.140345	1.9771	1.83671	1.99522
205	0205_r1r2_OCH3_NHCH3_CH2CH(CH3)2	[CH3][NH][c]1[cH][cH][c]2[c]([c]1[O][CH3])[C](=[O])[N]([CH2][CH]([CH3])[CH3])[C]2=[O]	OCH3	NHCH3	CH2CH(CH3)2	H	H	-2.0333	83.7801	-4.9058	-2.7431	2.1627	-2.2948	-0.8862	7.71795	7.18682	-10.9706	0.133744	0.143712	0.0413465	0.0993645	0.0335546	0.0531619	0.000198971	0.000618002	0.0144896	C5	0.1623	-0.591745	0.63038	-0.40693	-0.175465	0.069005	-0.06448	-0.22741	-0.119565	-0.138605	-0.72129	0.51788	-0.4054	-0.204445	0.02115	-0.11257	-0.2211	-0.14464	-0.17726	1.97636	1.84963	1.99503
206	0206_r1r2_CO2CH3_CO-N(CH2)4_C6H4-p-N(CH2)4	[CH3][O][C](=[O])[c]1[c]([C](=[O])[N]2[CH2][CH2][CH2][CH2]2)[cH][cH][c]2[c]1[C](=[O])[N]([c]1[cH][cH][c]([N]3[CH2][CH2][CH2][CH2]3)[cH][cH]1)[C]2=[O]	CO2CH3	CO-N(CH2)4	C6H4-p-N(CH2)4	H	H	-1.5447	84.5519	-4.5364	-3.3005	1.2359	-2.828	-1.7921	4.85051	5.72826		0.120561	0.103355	0.0358845	0.128715	0.0139275	0.0926508	0.00527277	0.00137669	0.00187703	C11	0.1551	-0.545885	0.63866	-0.40832	-0.09642	-0.112545	-0.11228	0.05158	0.495025	0.4261	-0.668805	0.542675	-0.41043	-0.16025	-0.12984	-0.190105	0.07316	0.493755	0.41009	1.97742	1.84108	1.99514
207	0207_r1r4_CO-N(CH2)4_HC=N-CH2CH(CH3)2_CH2CH(CH3)2	[CH3][CH]([CH3])[CH2]/[N]=[CH]/[c]1[cH][c]([C](=[O])[N]2[CH2][CH2][CH2][CH2]2)[c]2[c]([cH]1)[C](=[O])[N]([CH2][CH]([CH3])[CH3])[C]2=[O]	CO-N(CH2)4	H	CH2CH(CH3)2	HC=N-CH2CH(CH3)2	H	-1.4106	88.0739	-5.8194	-3.3988	2.4206	-2.9138	-1.6239	5.58351	5.19287	-15.3643	0.101786	0.0806146	0.0277057	0.124632	0.0309062	0.0877789	0.000132914	0.00243408	0.00375228	C6	0.1478	-0.55813	0.637375	-0.39926	-0.10239	-0.098835	-0.1052	-0.2284	0.428715	0.16677	-0.67211	0.556055	-0.40222	-0.166685	-0.11653	-0.176045	-0.2244	0.421005	0.14249	1.97718	1.84652	1.99514
208	0208_r1r5_HN-CO(CH3)_NHCH3_CH2CH(CH3)2	[CH3][NH][c]1[cH][cH][c]([NH][C]([CH3])=[O])[c]2[c]1[C](=[O])[N]([CH2][CH]([CH3])[CH3])[C]2=[O]	HN-CO(CH3)	H	CH2CH(CH3)2	H	NHCH3	-1.789	86.0519	-4.8494	-3.0082	1.8412	-2.5149	-0.9826	2.86866	2.7932		0.13103	0.1337	0.0398325	0.101998	0.0219078	0.0849465	0.000165588	0.00123829	0.00521918	C3	0.1414	-0.59813	0.625745	-0.40246	-0.151795	0.16925	-0.217365	-0.22673	-0.53233	0.24484	-0.72135	0.52224	-0.40342	-0.19566	0.142575	-0.300005	-0.22101	-0.554525	0.224385	1.97666	1.85041	1.9949
209	0209_r1r2_NHC6H4-OCH3_CH2OCH3_CH3	[CH3][O][CH2][c]1[cH][cH][c]2[c]([c]1[NH][c]1[cH][cH][c]([O][CH3])[cH][cH]1)[C](=[O])[N]([CH3])[C]2=[O]	NHC6H4-OCH3	CH2OCH3	CH3	H	H	-1.7959	82.8684	-4.6294	-2.9674	1.662	-2.491	-1.1767	4.33734	10.5106		0.125805	0.117805	0.0381491	0.124768	0.0120585	0.0882276	0.000277306	0.000450296	0.00685615	C11	0.1381	-0.574575	0.628775	-0.40266	-0.136955	0.00143	-0.115705	-0.42759	-0.14936	0.056705	-0.701125	0.52529	-0.40318	-0.1846	-0.02235	-0.19002	-0.42368	-0.17401	0.04877	1.97748	1.84817	1.99541
210	0210_r1r2_HC=N-CH2CH(CH3)2_CH2N(CH2)4_C6H4-p-N(CH2)4	[CH3][CH]([CH3])[CH2]/[N]=[CH]/[c]1[c]([CH2][N]2[CH2][CH2][CH2][CH2]2)[cH][cH][c]2[c]1[C](=[O])[N]([c]1[cH][cH][c]([N]3[CH2][CH2][CH2][CH2]3)[cH][cH]1)[C]2=[O]	HC=N-CH2CH(CH3)2	CH2N(CH2)4	C6H4-p-N(CH2)4	H	H	-1.6865	83.218	-4.5094	-3.1299	1.3795	-2.627	-1.9395	2.74333	6.53098		0.118952	0.113753	0.0351977	0.119633	0.0429432	0.0468222	0.00540463	0.00153483	0.0034903	C6	0.1547	-0.557685	0.63855	-0.41362	-0.105145	-0.10485	-0.074345	0.05374	0.15732	-0.01258	-0.684725	0.533775	-0.41396	-0.15879	-0.1386	-0.12669	0.0767	0.139235	-0.0205	1.97689	1.84373	1.99506
211	0211_r1r4_CH2N(CH2)4_NHCH3_CH2CH(CH3)2	[CH3][NH][c]1[cH][c]([CH2][N]2[CH2][CH2][CH2][CH2]2)[c]2[c]([cH]1)[C](=[O])[N]([CH2][CH]([CH3])[CH3])[C]2=[O]	CH2N(CH2)4	H	CH2CH(CH3)2	NHCH3	H	-2.0793	83.1667	-4.9151	-2.7119	2.2032	-2.2233	-0.9157	7.41363	10.3881	-12.1317	0.133563	0.144863	0.0405779	0.102604	0.0354405	0.0480613	9.0384e-05	0.00335054	0.0134582	C3	0.1585	-0.58954	0.63168	-0.40847	-0.144025	-0.079065	-0.050345	-0.22676	-0.008795	-0.13545	-0.725725	0.51525	-0.40699	-0.18042	-0.126295	-0.09612	-0.22078	-0.01982	-0.172835	1.97702	1.85085	1.99509
212	0212_r1r2_NO2_HN-CO(CH3)_NO2benzene	[CH3][C](=[O])[NH][c]1[cH][cH][c]2[c]([c]1[N+](=[O])[O-])[C](=[O])[N]([c]1[cH][cH][c]([N+](=[O])[O-])[cH][cH]1)[C]2=[O]	NO2	HN-CO(CH3)	C6H4-p-NO2	H	H	-0.8286	83.5796	-6.2056	-3.9623	2.2433	-3.543	-3.3162	10.0758	6.12849		0.0576174	0.0461135	0.0131402	0.0830878	0.0450303	0.03033	0.0142281	0.0621354	0.00147774	O20	0.1368	-0.521985	0.646555	-0.42092	-0.104185	-0.03602	-0.006725	0.1598	0.36726	-0.142455	-0.581395	0.605585	-0.42119	-0.142035	-0.059445	-0.0391	0.16581	0.315015	-0.1545	1.97717	1.83268	1.99523
213	0213_r1r2_HC=N-CH2CH(CH3)2_NHCH3_C6H4-p-NO2	[CH3][NH][c]1[cH][cH][c]2[c]([c]1/[CH]=[N]/[CH2][CH]([CH3])[CH3])[C](=[O])[N]([c]1[cH][cH][c]([N+](=[O])[O-])[cH][cH]1)[C]2=[O]	HC=N-CH2CH(CH3)2	NHCH3	C6H4-p-NO2	H	H	-1.3306	84.316	-5.1953	-3.5017	1.6936	-2.9867	-2.8312	14.7488	26.53		0.0455586	0.0534507	0.0241735	0.0372636	0.0307334	0.027524	0.0739461	0.000717543	0.00339918	N26	0.1168	-0.555245	0.638955	-0.42669	-0.123285	-0.11779	-0.019925	0.16602	0.161265	-0.133165	-0.611005	0.593035	-0.41728	-0.14039	-0.140955	-0.042615	0.12076	0.148265	-0.14658	1.97643	1.83818	1.99509
214	0214_r1r4_HN-CO(CH3)_HC=N-CH2CH3_C6H4-p-NO2	[CH3]/[N]=[CH]/[c]1[cH][c]([NH][C]([CH3])=[O])[c]2[c]([cH]1)[C](=[O])[N]([c]1[cH][cH][c]([N+](=[O])[O-])[cH][cH]1)[C]2=[O]	HN-CO(CH3)	H	C6H4-p-NO2	HC=N-CH2CH3	H	-1.2036	85.0768	-5.9991	-3.5618	2.4373	-3.1673	-3.0929	8.09062	11.6039		0.0673218	0.0685468	0.0257316	0.0572846	0.0341387	0.0537228	0.0444006	0.000609945	0.0052202	C5	0.1053	-0.54616	0.642365	-0.41986	-0.12221	0.02398	-0.12303	0.1614	-0.150295	0.172545	-0.617505	0.581885	-0.412	-0.150575	0.00432	-0.166445	0.14096	-0.15917	0.159235	1.97676	1.83686	1.99507
215	0215_r1r4_CH2N(CH2)4_NO2_NO2benzene	[O]=[C]1[c]2[cH][c]([N+](=[O])[O-])[cH][c]([CH2][N]3[CH2][CH2][CH2][CH2]3)[c]2[C](=[O])[N]1[c]1[cH][cH][c]([N+](=[O])[O-])[cH][cH]1	CH2N(CH2)4	H	C6H4-p-NO2	NO2	H	-0.7973	86.6572	-4.8301	-3.9674	0.8627	-3.527	-3.3266	6.68218	8.0905		0.0643621	0.0456623	0.016372	0.0832029	0.0166023	0.0819082	0.0139378	0.000648752	0.0473201	C6	0.128	-0.530585	0.64293	-0.42121	-0.09668	-0.06096	-0.05591	0.15959	0.01054	0.37231	-0.593655	0.601385	-0.4201	-0.143855	-0.077425	-0.09587	0.16493	0.0012	0.326365	1.9767	1.83562	1.99496
216	0216_r1r5_N(CH2)4_methylN(CH2)4_C6H5	[O]=[C]1[c]2[c]([CH2][N]3[CH2][CH2][CH2][CH2]3)[cH][cH][c]([N]3[CH2][CH2][CH2][CH2]3)[c]2[C](=[O])[N]1[c]1[cH][cH][cH][cH][cH]1	N(CH2)4	H	C6H5	H	CH2N(CH2)4	-1.9321	88.0745	-4.8315	-2.8718	1.9597	-2.4136	-1.2067	6.41604	6.37339		0.126409	0.125865	0.0360707	0.10544	0.0236373	0.0820414	0.0049283	0.00743797	0.0052072	C3	0.1339	-0.578465	0.630575	-0.43046	-0.14504	0.10004	-0.20507	0.12282	-0.28722	0.23439	-0.696255	0.528075	-0.42813	-0.187345	0.0727	-0.283015	0.14028	-0.306085	0.21387	1.97612	1.84374	1.99461
217	0217_r1r5_CH3_CO2CH3_C6H5	[CH3][O][C](=[O])[c]1[cH][cH][c]([CH3])[c]2[c]1[C](=[O])[N]([c]1[cH][cH][cH][cH][cH]1)[C]2=[O]	CH3	H	C6H5	H	CO2CH3	-1.5543	86.1147	-6.052	-3.2875	2.7645	-2.7719	-1.9305	2.91146	2.30104		0.12663	0.11063	0.0341387	0.132037	0.04196	0.0481121	0.00478765	0.0050129	0.00207303	C6	0.1645	-0.542615	0.641795	-0.42231	-0.097305	-0.023135	-0.16535	0.11619	0.048565	0.23872	-0.667175	0.539345	-0.42234	-0.15762	-0.0538	-0.22444	0.13536	0.041265	0.219755	1.97719	1.84009	1.995
218	0218_r1r5_NHC6H4-OCH3_HC=N-CH2CH3_CH2CH(CH3)2	[CH3]/[N]=[CH]/[c]1[cH][cH][c]([NH][c]2[cH][cH][c]([O][CH3])[cH][cH]2)[c]2[c]1[C](=[O])[N]([CH2][CH]([CH3])[CH3])[C]2=[O]	NHC6H4-OCH3	H	CH2CH(CH3)2	H	HC=N-CH2CH3	-1.6987	85.4976	-4.8271	-3.0982	1.7289	-2.6227	-1.7811	5.39642	12.4036		0.126843	0.123317	0.0363731	0.119268	0.0362916	0.0465908	0.000129616	0.00201211	0.00333586	C11	0.1594	-0.582295	0.631475	-0.40221	-0.122375	0.056105	-0.190195	-0.22702	-0.216115	0.23875	-0.708795	0.526815	-0.40078	-0.171875	0.02923	-0.247905	-0.22118	-0.231495	0.220375	1.97653	1.84932	1.99493
219	0219_r1r2_HN-CO(CH3)_CHO_C6H5	[CH3][C](=[O])[NH][c]1[c]([CH]=[O])[cH][cH][c]2[c]1[C](=[O])[N]([c]1[cH][cH][cH][cH][cH]1)[C]2=[O]	HN-CO(CH3)	CHO	C6H5	H	H	-1.2114	81.713	-6.0007	-3.5791	2.4216	-3.159	-2.1862	3.20097	7.62669		0.100472	0.0825441	0.0244961	0.116616	0.0226206	0.0931462	0.00374843	0.00047302	0.0303184	C11	0.1791	-0.54573	0.640845	-0.41545	-0.108665	0.02573	-0.14132	0.1129	-0.15877	0.319925	-0.64568	0.56661	-0.41803	-0.16821	0.00493	-0.205565	0.12895	-0.17757	0.27095	1.97708	1.83977	1.99507
220	0220_r1r5_NHC6H4-OCH3_CH2N(CH2)4_CH2CH(CH3)2	[CH3][O][c]1[cH][cH][c]([NH][c]2[cH][cH][c]([CH2][N]3[CH2][CH2][CH2][CH2]3)[c]3[c]2[C](=[O])[N]([CH2][CH]([CH3])[CH3])[C]3=[O])[cH][cH]1	NHC6H4-OCH3	H	CH2CH(CH3)2	H	CH2N(CH2)4	-1.8658	86.982	-4.6993	-2.9421	1.7572	-2.4609	-1.0457	4.34294	8.20484		0.130345	0.129571	0.0399877	0.109198	0.0238327	0.0775887	6.4869e-05	0.00457948	0.00556185	O2	0.1373	-0.59065	0.63007	-0.40488	-0.13896	0.09609	-0.204235	-0.22669	-0.38453	0.23592	-0.718275	0.52275	-0.40429	-0.184095	0.067865	-0.281375	-0.22088	-0.39198	0.215295	1.9767	1.85051	1.99486
221	0221_r2r4_OCH3_OCH3_C6H5	[CH3][O][c]1[cH][c]2[c]([cH][c]1[O][CH3])[C](=[O])[N]([c]1[cH][cH][cH][cH][cH]1)[C]2=[O]	H	OCH3	C6H5	OCH3	H	-1.8549	79.9046	-5.3557	-2.9991	2.3566	-2.4629	-1.2976	5.10301	4.81997		0.139429	0.14743	0.0416184	0.110257	0.0183674	0.0462628	0.00612323	0.00113176	0.0076285	C5	0.1474	-0.55882	0.64143	-0.43057	-0.128255	-0.25171	0.270545	0.11896	0.25013	-0.423435	-0.69574	0.52097	-0.42388	-0.17501	-0.287705	0.2219	0.1378	0.23025	-0.44891	1.97729	1.84202	1.99533
222	0222_r1r4_NHCH3_NHCH3_CH3	[CH3][NH][c]1[cH][c]([NH][CH3])[c]2[c]([cH]1)[C](=[O])[N]([CH3])[C]2=[O]	NHCH3	H	CH3	NHCH3	H	-2.0863	76.8678	-4.8292	-2.684	2.1452	-2.2448	-0.3298	8.27235	10.129	-12.2319	0.129508	0.145025	0.0401066	0.0984258	0.0372967	0.0599011	0.00028251	0.00317914	0.010085	C3	0.1581	-0.60303	0.622955	-0.40831	-0.157205	-0.02929	-0.07014	-0.42669	-0.14567	-0.145935	-0.731955	0.51171	-0.41004	-0.19617	-0.07317	-0.121795	-0.42106	-0.1733	-0.17887	1.97755	1.85164	1.99548
223	0223_r2r4_CN_3-py_C6H5	[N]#[C][c]1[cH][c]2[c]([cH][c]1-[c]1[cH][cH][cH][n][cH]1)[C](=[O])[N]([c]1[cH][cH][cH][cH][cH]1)[C]2=[O]	H	CN	C6H5	3-py	H	-1.1673	80.5434	-6.124	-3.6625	2.4615	-3.1837	-2.0601	3.1807	4.51849		0.0910465	0.0685156	0.0246328	0.112894	0.0206393	0.102833	0.00368676	0.000531006	0.012387	C6	0.137	-0.53337	0.64219	-0.41395	-0.09678	-0.121085	-0.055645	0.11216	0.25678	0.101155	-0.638195	0.568395	-0.41826	-0.16652	-0.13423	-0.136155	0.12823	0.233395	0.105695	1.97748	1.83804	1.99533
224	0224_r1r4_HN-CO(CH3)_HN-CO(CH3)_C6H4-p-N(CH2)4	[CH3][C](=[O])[NH][c]1[cH][c]([NH][C]([CH3])=[O])[c]2[c]([cH]1)[C](=[O])[N]([c]1[cH][cH][c]([N]3[CH2][CH2][CH2][CH2]3)[cH][cH]1)[C]2=[O]	HN-CO(CH3)	H	C6H4-p-N(CH2)4	HN-CO(CH3)	H	-1.6843	83.3839	-4.5042	-3.1202	1.384	-2.6576	-1.5373	5.07036	10.5041		0.130078	0.128001	0.0411815	0.114076	0.00751245	0.0722146	0.00625575	0.00134537	0.00421123	O2	0.136	-0.5681	0.63711	-0.41355	-0.129555	-0.00973	-0.0378	0.05316	-0.1451	-0.143845	-0.69275	0.5299	-0.41219	-0.178175	-0.03741	-0.099205	0.0756	-0.156955	-0.150895	1.977	1.84381	1.99503
225	0225_r1r2_OCH3_OCH3_CH2CH(CH3)2	[CH3][O][c]1[cH][cH][c]2[c]([c]1[O][CH3])[C](=[O])[N]([CH2][CH]([CH3])[CH3])[C]2=[O]	OCH3	OCH3	CH2CH(CH3)2	H	H	-1.8599	84.2314	-5.479	-2.8869	2.5921	-2.4083	-1.0155	4.88503	5.35208	-10.3378	0.135827	0.139271	0.0419522	0.109748	0.0238232	0.0612341	0.000152487	0.000329171	0.00879175	C5	0.1535	-0.58004	0.63405	-0.40566	-0.1657	0.066675	-0.004465	-0.2275	-0.099045	-0.090065	-0.71325	0.520945	-0.40299	-0.198	0.02211	-0.063035	-0.22181	-0.13564	-0.115865	1.97646	1.84811	1.9951
226	0226_r1r4_3-py_CHO2(CH2)2_C6H5	[O]=[C]1[c]2[cH][c]([CH]3[O][CH2][CH2][O]3)[cH][c](-[c]3[cH][cH][cH][n][cH]3)[c]2[C](=[O])[N]1[c]1[cH][cH][cH][cH][cH]1	3-py	H	C6H5	CHO2(CH2)2	H	-1.5725	85.5071	-6.0411	-3.2713	2.7698	-2.7631	-1.8868	1.02091	2.64255		0.124227	0.11316	0.0358566	0.123871	0.0286186	0.063545	0.00553481	0.00157715	0.00132134	O1	0.1335	-0.54517	0.642685	-0.42228	-0.10502	-0.07448	-0.105725	0.11544	0.07875	0.281385	-0.671665	0.53777	-0.42131	-0.165375	-0.101675	-0.168505	0.13457	0.074175	0.273535	1.97697	1.8396	1.99503
227	0227_r2r4_CO2CH3_CO-N(CH2)4_CH3	[CH3][O][C](=[O])[c]1[cH][c]2[c]([cH][c]1[C](=[O])[N]1[CH2][CH2][CH2][CH2]1)[C](=[O])[N]([CH3])[C]2=[O]	H	CO2CH3	CH3	CO-N(CH2)4	H	-1.3463	74.9174	-5.8072	-3.4556	2.3516	-3.0136	-1.7452	5.85089	11.4779	-15.7808	0.0994807	0.078775	0.0271584	0.12387	0.0195403	0.115188	2.7431e-05	0.000908652	0.0183779	C6	0.1632	-0.552165	0.634365	-0.39156	-0.100955	-0.137435	-0.07699	-0.42855	0.252915	0.675625	-0.662025	0.557195	-0.39647	-0.169085	-0.149795	-0.15556	-0.42572	0.23036	0.65859	1.97794	1.8454	1.99578
228	0228_r1r5_CH2OCH3_NHCH3_CH3	[CH3][NH][c]1[cH][cH][c]([CH2][O][CH3])[c]2[c]1[C](=[O])[N]([CH3])[C]2=[O]	CH2OCH3	H	CH3	H	NHCH3	-1.8373	82.6416	-5.022	-2.9377	2.0843	-2.4267	-0.7514	5.20255	5.52103	-9.65362	0.131747	0.135754	0.0407971	0.110896	0.0217086	0.0770373	0.000171785	0.000909555	0.0046834	C5	0.1395	-0.590315	0.626405	-0.4022	-0.139865	0.076525	-0.208985	-0.42709	-0.312665	0.23313	-0.719995	0.517455	-0.40437	-0.18576	0.046365	-0.285035	-0.42185	-0.33255	0.21037	1.9773	1.85089	1.99531
229	0229_r1r5_OCH3_HC=N-CH2CH3_CH3	[CH3]/[N]=[CH]/[c]1[cH][cH][c]([O][CH3])[c]2[c]1[C](=[O])[N]([CH3])[C]2=[O]	OCH3	H	CH3	H	HC=N-CH2CH3	-1.656	78.4304	-5.7681	-3.1596	2.6085	-2.6246	-1.8291	3.90327	5.86027	-11.0832	0.127827	0.11895	0.0373444	0.130169	0.0312262	0.0502626	0.000154934	0.00254022	0.00283302	C11	0.1624	-0.56447	0.632095	-0.39798	-0.120015	0.125975	-0.202315	-0.42792	-0.16885	0.24235	-0.697065	0.526555	-0.39908	-0.17837	0.09808	-0.264695	-0.42348	-0.184195	0.223285	1.97743	1.8474	1.99548
230	0230_r1r5_CN_NHC6H4-OCH3_C6H4-p-NO2	[CH3][O][c]1[cH][cH][c]([NH][c]2[cH][cH][c]([C]#[N])[c]3[c]2[C](=[O])[N]([c]2[cH][cH][c]([N+](=[O])[O-])[cH][cH]2)[C]3=[O])[cH][cH]1	CN	H	C6H4-p-NO2	H	NHC6H4-OCH3	-1.1921	86.0003	-5.0911	-3.5695	1.5216	-3.1652	-3.0855	16.2617	25.8654		0.0856104	0.08105	0.028379	0.0798651	0.0331689	0.0397598	0.0403118	0.00507027	0.00230671	O1	0.1216	-0.541445	0.64035	-0.42006	-0.101325	0.018155	-0.174365	0.16155	-0.08928	0.24827	-0.62864	0.56644	-0.41103	-0.139515	-0.003185	-0.212265	0.14705	-0.09813	0.2355	1.97687	1.83553	1.99503
231	0231_r2r4_NHCH3_NHC6H4-OCH3_CH3	[CH3][NH][c]1[cH][c]2[c]([cH][c]1[NH][c]1[cH][cH][c]([O][CH3])[cH][cH]1)[C](=[O])[N]([CH3])[C]2=[O]	H	NHCH3	CH3	NHC6H4-OCH3	H	-2.0387	75.2013	-4.4355	-2.7423	1.6932	-2.2633	-1.0945	8.10493	17.2263		0.13322	0.147178	0.0434213	0.104911	0.0227789	0.051283	0.000580944	0.00178697	0.00910957	C3	0.1569	-0.58615	0.63035	-0.40894	-0.143145	-0.22156	0.143285	-0.42669	0.240225	-0.545875	-0.72183	0.512945	-0.40637	-0.182245	-0.25107	0.09642	-0.42233	0.220295	-0.571925	1.97771	1.85058	1.99575
232	0232_r1r4_CH2OCH3_HN-CO(CH3)_C6H4-p-NO2	[CH3][O][CH2][c]1[cH][c]([NH][C]([CH3])=[O])[cH][c]2[c]1[C](=[O])[N]([c]1[cH][cH][c]([N+](=[O])[O-])[cH][cH]1)[C]2=[O]	CH2OCH3	H	C6H4-p-NO2	HN-CO(CH3)	H	-1.3249	83.9672	-5.8601	-3.523	2.3371	-2.957	-2.9179	14.9486	27.1936		0.0561624	0.0620687	0.0259009	0.0452553	0.0191817	0.0311431	0.0758333	0.000928176	0.00123426	N25	0.1234	-0.54485	0.643505	-0.42562	-0.11887	-0.089165	-0.019175	0.16413	0.077545	-0.15083	-0.60905	0.589055	-0.41726	-0.137875	-0.1074	-0.04857	0.11886	0.07281	-0.154995	1.97695	1.83774	1.99514
233	0233_r1r2_NHC6H4-OCH3_CN_C6H4-p-N(CH2)4	[CH3][O][c]1[cH][cH][c]([NH][c]2[c]([C]#[N])[cH][cH][c]3[c]2[C](=[O])[N]([c]2[cH][cH][c]([N]4[CH2][CH2][CH2][CH2]4)[cH][cH]2)[C]3=[O])[cH][cH]1	NHC6H4-OCH3	CN	C6H4-p-N(CH2)4	H	H	-1.3867	81.4387	-4.5221	-3.4188	1.1033	-2.9709	-1.557	6.68804	14.6347		0.107717	0.0886622	0.0298724	0.123053	0.0165915	0.101173	0.00467544	0.00196876	0.00873817	C11	0.1678	-0.56099	0.635605	-0.41037	-0.11798	0.018735	-0.16492	0.05191	-0.134185	0.277055	-0.670585	0.55216	-0.41336	-0.182175	0.0062	-0.244835	0.07194	-0.159665	0.264165	1.97714	1.84313	1.99504
234	0234_r1r5_NO2_HC=N-CH2CH3_NO2benzene	[CH3]/[N]=[CH]/[c]1[cH][cH][c]([N+](=[O])[O-])[c]2[c]1[C](=[O])[N]([c]1[cH][cH][c]([N+](=[O])[O-])[cH][cH]1)[C]2=[O]	NO2	H	C6H4-p-NO2	H	HC=N-CH2CH3	-0.8294	86.5638	-6.2468	-3.8889	2.3579	-3.5664	-3.3188	9.86817	10.3629		0.0366758	0.0301138	0.00558047	0.0555146	0.0875359	0.0395711	0.0195753	0.045422	0.00124335	C7	0.1261	-0.51958	0.64569	-0.41673	-0.08828	0.031985	-0.152275	0.15833	0.27586	0.257305	-0.565585	0.615805	-0.42009	-0.113405	-0.009615	-0.18829	0.15885	0.233845	0.241845	1.97676	1.83326	1.99501
235	0235_r2r4_CO2CH3_CHO2(CH2)2_C6H4-p-NO2	[CH3][O][C](=[O])[c]1[cH][c]2[c]([cH][c]1[CH]1[O][CH2][CH2][O]1)[C](=[O])[N]([c]1[cH][cH][c]([N+](=[O])[O-])[cH][cH]1)[C]2=[O]	H	CO2CH3	C6H4-p-NO2	CHO2(CH2)2	H	-1.1852	81.8221	-6.3684	-3.5688	2.7996	-3.2193	-3.1498	10.4082	15.5855		0.080888	0.0702638	0.0264159	0.0854148	0.0215824	0.0769341	0.0347608	0.000898254	0.00820443	O1	0.1145	-0.530085	0.645835	-0.42144	-0.1057	-0.137545	-0.057765	0.16034	0.255035	0.528845	-0.614135	0.58013	-0.4158	-0.15085	-0.15284	-0.112705	0.15059	0.239175	0.515355	1.97727	1.83577	1.99536
236	0236_r2r4_CHO2(CH2)2_NHC6H4-OCH3_C6H4-p-N(CH2)4	[CH3][O][c]1[cH][cH][c]([NH][c]2[cH][c]3[c]([cH][c]2[CH]2[O][CH2][CH2][O]2)[C](=[O])[N]([c]2[cH][cH][c]([N]4[CH2][CH2][CH2][CH2]4)[cH][cH]2)[C]3=[O])[cH][cH]1	H	CHO2(CH2)2	C6H4-p-N(CH2)4	NHC6H4-OCH3	H	-1.865	80.5316	-4.452	-2.9056	1.5464	-2.4709	-1.2819	2.33921	3.29244		0.12521	0.124057	0.0384729	0.108945	0.0256766	0.0672779	0.00586518	0.00151125	0.00699991	O2	0.1373	-0.57137	0.63483	-0.4183	-0.135165	-0.17914	0.039165	0.05623	0.24513	-0.103415	-0.69549	0.52918	-0.41887	-0.17992	-0.20831	-0.012225	0.07823	0.22496	-0.115695	1.97739	1.84489	1.99522
237	0237_r2r4_CN_CH2N(CH3)2_C6H5	[CH3][N]([CH3])[CH2][c]1[cH][c]2[c]([cH][c]1[C]#[N])[C](=[O])[N]([c]1[cH][cH][cH][cH][cH]1)[C]2=[O]	H	CN	C6H5	CH2N(CH3)2	H	-1.3095	79.5524	-5.108	-3.5329	1.5751	-3.0237	-1.8979	3.67621	5.85759		0.105073	0.0852627	0.0276294	0.117734	0.0206177	0.103776	0.0044132	0.000836813	0.0113715	C11	0.1569	-0.53704	0.642195	-0.41584	-0.101375	-0.128985	-0.04682	0.11296	0.256555	0.021605	-0.650195	0.55859	-0.41996	-0.167375	-0.153495	-0.123285	0.13034	0.232225	0.021955	1.97745	1.83881	1.99531
238	0238_r1r5_NO2_CH2N(CH2)4_C6H4-p-N(CH2)4	[O]=[C]1[c]2[c]([CH2][N]3[CH2][CH2][CH2][CH2]3)[cH][cH][c]([N+](=[O])[O-])[c]2[C](=[O])[N]1[c]1[cH][cH][c]([N]2[CH2][CH2][CH2][CH2]2)[cH][cH]1	NO2	H	C6H4-p-N(CH2)4	H	CH2N(CH2)4	-1.1502	84.1119	-4.5462	-3.6566	0.8896	-3.18	-2.5167	7.7621	19.4975		0.0727485	0.0555776	0.0126583	0.102311	0.044925	0.0373797	0.00283689	0.0568077	0.00125996	C6	0.1787	-0.53977	0.63953	-0.40661	-0.098785	0.063425	-0.17276	0.05194	0.1119	0.25275	-0.616885	0.58702	-0.41636	-0.146745	0.036245	-0.207865	0.06832	0.06915	0.23647	1.97722	1.83974	1.99491
239	0239_r1r2_HC=N-CH2CH(CH3)2_HC=N-CH2CH3_CH3	[CH3]/[N]=[CH]/[c]1[cH][cH][c]2[c]([c]1/[CH]=[N]/[CH2][CH]([CH3])[CH3])[C](=[O])[N]([CH3])[C]2=[O]	HC=N-CH2CH(CH3)2	HC=N-CH2CH3	CH3	H	H	-1.4763	77.9737	-5.8637	-3.3101	2.5536	-2.8804	-2.2807	3.2477	9.96269	-11.1461	0.104266	0.0898224	0.0303692	0.120805	0.018248	0.099131	0.000143328	0.000322057	0.00251558	C11	0.1596	-0.557655	0.633425	-0.39383	-0.096315	-0.09333	-0.09788	-0.42805	0.16121	0.163295	-0.671815	0.548615	-0.39638	-0.157395	-0.113175	-0.172965	-0.42499	0.15178	0.13012	1.97749	1.8462	1.99558
240	0240_r1r5_CO2CH3_N(CH2)4_CH3	[CH3][O][C](=[O])[c]1[cH][cH][c]([N]2[CH2][CH2][CH2][CH2]2)[c]2[c]1[C](=[O])[N]([CH3])[C]2=[O]	CO2CH3	H	CH3	H	N(CH2)4	-1.756	82.6609	-5.1157	-3.0474	2.0683	-2.5939	-1.4865	7.68636	10.2366	-12.6291	0.120117	0.110446	0.0320313	0.135172	0.042417	0.0467845	0.000160542	0.0114323	0.00249367	C6	0.1849	-0.57354	0.627925	-0.40366	-0.121775	0.03317	-0.19407	-0.42716	0.208755	0.23866	-0.69562	0.53145	-0.4064	-0.178965	0.00578	-0.24949	-0.42276	0.178175	0.22106	1.97697	1.84706	1.99531
241	0241_r1r2_CN_CHO_C6H5	[N]#[C][c]1[c]([CH]=[O])[cH][cH][c]2[c]1[C](=[O])[N]([c]1[cH][cH][cH][cH][cH]1)[C]2=[O]	CN	CHO	C6H5	H	H	-0.8843	80.2857	-6.2331	-3.9296	2.3035	-3.4437	-2.8212	5.4076	10.7643		0.0836166	0.0587209	0.0167935	0.110804	0.0174992	0.118886	0.0029478	0.00179687	0.04419	C11	0.1922	-0.521895	0.64022	-0.40813	-0.06581	-0.11727	-0.10611	0.11034	0.27719	0.32381	-0.60823	0.584995	-0.41713	-0.12907	-0.147315	-0.176395	0.12461	0.272875	0.26297	1.9775	1.83539	1.99524
242	0242_r1r4_NO2_NHC6H4-OCH3_CH3	[CH3][O][c]1[cH][cH][c]([NH][c]2[cH][c]3[c]([c]([N+](=[O])[O-])[cH]2)[C](=[O])[N]([CH3])[C]3=[O])[cH][cH]1	NO2	H	CH3	NHC6H4-OCH3	H	-1.2479	77.5645	-4.942	-3.5803	1.3617	-3.0614	-2.4617	9.47796	17.5018		0.0490295	0.0403331	0.00613187	0.0665436	0.056258	0.0359048	7.9165e-05	0.073578	0.00864854	O24	0.1638	-0.56158	0.630945	-0.39439	-0.126665	-0.042085	-0.028235	-0.4276	0.365175	-0.118505	-0.61777	0.59485	-0.40366	-0.15382	-0.06852	-0.061835	-0.42763	0.30291	-0.13581	1.97772	1.84431	1.99558
243	0243_r1r2_CH2N(CH2)4_NO2_C6H5	[O]=[C]1[c]2[cH][cH][c]([N+](=[O])[O-])[c]([CH2][N]3[CH2][CH2][CH2][CH2]3)[c]2[C](=[O])[N]1[c]1[cH][cH][cH][cH][cH]1	CH2N(CH2)4	NO2	C6H5	H	H	-1.0605	84.4378	-4.9694	-3.4176	1.5518	-3.3494	-2.448	2.66508	10.4392		0.0721042	0.0511537	0.0142152	0.100075	0.00766691	0.0939658	0.00256612	0.000590275	0.0532182	C11	0.1672	-0.542365	0.642705	-0.41858	-0.102775	-0.05961	-0.04637	0.11407	-0.00157	0.359305	-0.6127	0.59521	-0.42461	-0.151325	-0.06869	-0.10146	0.1263	-0.01976	0.32262	1.97718	1.8397	1.99507
244	0244_r1r4_NO2_CH2N(CH2)4_CH2CH(CH3)2	[CH3][CH]([CH3])[CH2][N]1[C](=[O])[c]2[cH][c]([CH2][N]3[CH2][CH2][CH2][CH2]3)[cH][c]([N+](=[O])[O-])[c]2[C]1=[O]	NO2	H	CH2CH(CH3)2	CH2N(CH2)4	H	-1.1308	82.6279	-5.0063	-3.6697	1.3366	-3.1811	-2.5345	5.97012	11.7399		0.0672547	0.0484293	0.00904633	0.0986611	0.04955	0.0364443	0.00022225	0.0591632	0.00206382	C6	0.1722	-0.54648	0.639075	-0.39576	-0.105495	-0.03331	-0.08549	-0.22865	0.36527	0.004615	-0.622295	0.59032	-0.40415	-0.14926	-0.062825	-0.119165	-0.2255	0.31062	-0.0007	1.97738	1.84324	1.99524
245	0245_r2r4_CHO2(CH2)2_CN_CH2CH(CH3)2	[CH3][CH]([CH3])[CH2][N]1[C](=[O])[c]2[cH][c]([C]#[N])[c]([CH]3[O][CH2][CH2][O]3)[cH][c]2[C]1=[O]	H	CHO2(CH2)2	CH2CH(CH3)2	CN	H	-1.2108	80.5189	-6.2949	-3.6221	2.6728	-3.0895	-1.7432	3.90731	5.07487		0.097539	0.0705425	0.0257437	0.12829	0.0250062	0.114664	0.000106974	0.000760883	0.0114828	C11	0.1603	-0.546175	0.63727	-0.3932	-0.09238	-0.12571	-0.06252	-0.22912	0.25525	0.31738	-0.661705	0.560195	-0.39776	-0.16822	-0.14099	-0.14924	-0.22544	0.23021	0.31489	1.97752	1.84448	1.99546
246	0246_r1r2_HC=N-CH2CH(CH3)2_HC=N-CH2CH3_C6H5	[CH3]/[N]=[CH]/[c]1[cH][cH][c]2[c]([c]1/[CH]=[N]/[CH2][CH]([CH3])[CH3])[C](=[O])[N]([c]1[cH][cH][cH][cH][cH]1)[C]2=[O]	HC=N-CH2CH(CH3)2	HC=N-CH2CH3	C6H5	H	H	-1.4229	82.7156	-5.8728	-3.3719	2.5009	-2.9498	-2.3458	3.45305	8.07866		0.109087	0.0922854	0.03092	0.121011	0.0164401	0.0933921	0.00421543	0.000417365	0.00289128	C11	0.1517	-0.54419	0.641335	-0.41975	-0.097295	-0.09046	-0.095535	0.11478	0.161385	0.16355	-0.65541	0.55397	-0.42056	-0.15808	-0.108585	-0.16776	0.13173	0.153425	0.13451	1.97697	1.8402	1.9951
247	0247_r1r5_HC=N-CH2CH(CH3)2_NO2_C6H5	[CH3][CH]([CH3])[CH2]/[N]=[CH]/[c]1[cH][cH][c]([N+](=[O])[O-])[c]2[c]1[C](=[O])[N]([c]1[cH][cH][cH][cH][cH]1)[C]2=[O]	HC=N-CH2CH(CH3)2	H	C6H5	H	NO2	-0.9502	85.9492	-6.1639	-3.8198	2.3441	-3.4159	-2.8818	6.30453	14.8813		0.0416066	0.0308491	0.00252164	0.0764334	0.092262	0.042503	0.00119387	0.0527664	0.00123913	C11	0.1393	-0.52848	0.642545	-0.41411	-0.0878	0.0286	-0.155885	0.11247	0.277665	0.25605	-0.58304	0.610885	-0.42641	-0.121445	-0.014985	-0.19504	0.12462	0.228635	0.238615	1.9769	1.83675	1.99495
248	0248_r1r5_CO-N(CH2)4_HC=N-CH2CH3_CH3	[CH3]/[N]=[CH]/[c]1[cH][cH][c]([C](=[O])[N]2[CH2][CH2][CH2][CH2]2)[c]2[c]1[C](=[O])[N]([CH3])[C]2=[O]	CO-N(CH2)4	H	CH3	H	HC=N-CH2CH3	-1.5619	84.1527	-5.83	-3.2658	2.5642	-2.7213	-2.1628	5.87868	8.79122	-14.131	0.12694	0.117598	0.0384241	0.132786	0.0325351	0.0455686	7.39277e-05	0.0030693	0.00240309	C6	0.1641	-0.558415	0.633595	-0.39349	-0.09372	-0.051125	-0.159875	-0.42805	0.342845	0.24131	-0.692415	0.526315	-0.39305	-0.14962	-0.0821	-0.219955	-0.42387	0.344145	0.221545	1.97723	1.84625	1.9953
249	0249_r1r5_HN-CO(CH3)_NHC6H4-OCH3_CH2CH(CH3)2	[CH3][O][c]1[cH][cH][c]([NH][c]2[cH][cH][c]([NH][C]([CH3])=[O])[c]3[c]2[C](=[O])[N]([CH2][CH]([CH3])[CH3])[C]3=[O])[cH][cH]1	HN-CO(CH3)	H	CH2CH(CH3)2	H	NHC6H4-OCH3	-1.7317	87.094	-4.6472	-3.0552	1.592	-2.6078	-1.2538	1.86143	6.84062		0.131299	0.132335	0.0404267	0.105287	0.0208558	0.0812101	0.00020907	0.00214319	0.0055233	C3	0.1375	-0.595285	0.62659	-0.40054	-0.14853	0.171725	-0.210725	-0.22697	-0.53232	0.247315	-0.71627	0.52328	-0.4	-0.189945	0.144815	-0.28861	-0.22154	-0.54424	0.22743	1.97657	1.84946	1.99487
250	0250_r1r2_NO2_NO2_CH3	[CH3][N]1[C](=[O])[c]2[cH][cH][c]([N+](=[O])[O-])[c]([N+](=[O])[O-])[c]2[C]1=[O]	NO2	NO2	CH3	H	H	-0.6516	77.4234	-6.8677	-4.2051	2.6626	-3.6504	-3.1671	7.47227	8.32009		0.0635917	0.0407404	0.00965797	0.100895	0.00758292	0.10599	0.000181621	0.00185652	0.0523151	C11	0.1883	-0.53002	0.634845	-0.38031	-0.082045	-0.01947	-0.048265	-0.42915	0.378155	0.37867	-0.60276	0.595795	-0.39119	-0.144	-0.03889	-0.10207	-0.42765	0.36951	0.325635	1.97796	1.83949	1.99563
251	0251_r1r2_CO-N(CH3)2_CH3_CH2CH(CH3)2	[CH3][c]1[cH][cH][c]2[c]([c]1[C](=[O])[N]([CH3])[CH3])[C](=[O])[N]([CH2][CH]([CH3])[CH3])[C]2=[O]	CO-N(CH3)2	CH3	CH2CH(CH3)2	H	H	-1.74	88.1398	-5.9024	-3.1063	2.7961	-2.5312	-1.2857	5.71175	5.83244		0.134422	0.127896	0.0408493	0.125331	0.0174561	0.0683145	3.11684e-05	0.00229177	0.00360307	O1	0.1395	-0.56402	0.638005	-0.40161	-0.113	-0.11238	-0.076285	-0.22815	0.42921	-0.206295	-0.705615	0.52486	-0.40162	-0.167805	-0.146725	-0.144225	-0.2224	0.424185	-0.21202	1.97718	1.84713	1.99514
252	0252_r1r5_CO2CH3_CN_C6H4-p-NO2	[CH3][O][C](=[O])[c]1[cH][cH][c]([C]#[N])[c]2[c]1[C](=[O])[N]([c]1[cH][cH][c]([N+](=[O])[O-])[cH][cH]1)[C]2=[O]	CO2CH3	H	C6H4-p-NO2	H	CN	-1.0184	88.5632	-6.5907	-3.7313	2.8594	-3.3119	-3.218	9.50737	11.9327		0.0813868	0.071312	0.0253916	0.0843354	0.0519343	0.0597481	0.0306443	0.00609443	0.00256976	O2	0.1206	-0.514095	0.644785	-0.41545	-0.0659	-0.093585	-0.131625	0.15674	0.52069	0.255685	-0.60451	0.5725	-0.40899	-0.111215	-0.128985	-0.178395	0.15148	0.52349	0.23904	1.9772	1.83145	1.99514
253	0253_r1r5_CO2CH3_CH2OCH3_C6H4-p-N(CH2)4	[CH3][O][CH2][c]1[cH][cH][c]([C](=[O])[O][CH3])[c]2[c]1[C](=[O])[N]([c]1[cH][cH][c]([N]3[CH2][CH2][CH2][CH2]3)[cH][cH]1)[C]2=[O]	CO2CH3	H	C6H4-p-N(CH2)4	H	CH2OCH3	-1.5873	85.7861	-4.53	-3.2466	1.2834	-2.735	-1.8882	4.67411	12.991		0.124216	0.107662	0.0350268	0.133495	0.0434349	0.0487152	0.00481632	0.00594128	0.00246767	C11	0.1716	-0.54941	0.63887	-0.4113	-0.095375	-0.043215	-0.16781	0.05286	0.3106	0.242275	-0.674615	0.53793	-0.41385	-0.15631	-0.074305	-0.22728	0.07664	0.29994	0.22324	1.97717	1.84219	1.99493
254	0254_r1r5_OCH3_CO-N(CH2)4_CH3	[CH3][O][c]1[cH][cH][c]([C](=[O])[N]2[CH2][CH2][CH2][CH2]2)[c]2[c]1[C](=[O])[N]([CH3])[C]2=[O]	OCH3	H	CH3	H	CO-N(CH2)4	-1.6904	83.8796	-5.729	-3.1505	2.5785	-2.6036	-1.1608	6.96452	9.08208	-16.3304	0.131593	0.121167	0.0395442	0.131702	0.015997	0.0727845	0.000199091	0.00299575	0.00357784	C11	0.1443	-0.564045	0.633355	-0.39911	-0.126345	0.11848	-0.208465	-0.42782	0.09894	0.241225	-0.69863	0.527155	-0.40189	-0.18484	0.091945	-0.283805	-0.42353	0.08805	0.221365	1.97765	1.84685	1.9954
255	0255_r1r2_CN_H_CH2CH(CH3)2	[CH3][CH]([CH3])[CH2][N]1[C](=[O])[c]2[cH][cH][cH][c]([C]#[N])[c]2[C]1=[O]	CN	H	CH2CH(CH3)2	H	H	-1.3881	81.8358	-6.6127	-3.4527	3.16	-2.8794	-2.1024	6.17427	6.0808		0.119427	0.09856	0.0309995	0.134367	0.0483159	0.059695	0.000136116	0.00366888	0.00267849	C6	0.174	-0.54535	0.63702	-0.3938	-0.082725	-0.141185	-0.154545	-0.22882	0.28128	0.24693	-0.67857	0.537105	-0.3951	-0.14976	-0.178525	-0.21797	-0.2238	0.2696	0.22576	1.97747	1.84337	1.99538
256	0256_r1r4_HN-CO(CH3)_OCH3_C6H4-p-N(CH2)4	[CH3][O][c]1[cH][c]([NH][C]([CH3])=[O])[c]2[c]([cH]1)[C](=[O])[N]([c]1[cH][cH][c]([N]3[CH2][CH2][CH2][CH2]3)[cH][cH]1)[C]2=[O]	HN-CO(CH3)	H	C6H4-p-N(CH2)4	OCH3	H	-1.7929	82.6043	-4.4984	-3.0077	1.4907	-2.5221	-1.4679	4.23368	12.2672		0.134756	0.14273	0.0432779	0.103995	0.0248319	0.0551176	0.00644616	0.00158558	0.00882696	C3	0.1504	-0.571815	0.63651	-0.41433	-0.13788	-0.006875	-0.00177	0.05422	-0.15379	-0.080185	-0.70263	0.52086	-0.41166	-0.179655	-0.04881	-0.053665	0.07723	-0.167655	-0.10479	1.97697	1.84376	1.99501
257	0257_r1r5_OCH3_CO-N(CH3)2_C6H4-p-NO2	[CH3][O][c]1[cH][cH][c]([C](=[O])[N]([CH3])[CH3])[c]2[c]1[C](=[O])[N]([c]1[cH][cH][c]([N+](=[O])[O-])[cH][cH]1)[C]2=[O]	OCH3	H	C6H4-p-NO2	H	CO-N(CH3)2	-1.3058	90.0848	-5.796	-3.5352	2.2608	-3.0069	-2.9605	12.5373	20.3701		0.0650229	0.0660416	0.0276111	0.0555717	0.0234806	0.0321241	0.0664673	0.00247128	0.00158035	N25	0.1106	-0.53949	0.642895	-0.42563	-0.127925	0.123805	-0.20203	0.16413	0.10033	0.24379	-0.61041	0.58367	-0.41832	-0.15214	0.105125	-0.239275	0.12727	0.095855	0.23305	1.97693	1.83628	1.99496
258	0258_r1r2_CH2N(CH3)2_NHC6H4-OCH3_C6H4-p-NO2	[CH3][O][c]1[cH][cH][c]([NH][c]2[cH][cH][c]3[c]([c]2[CH2][N]([CH3])[CH3])[C](=[O])[N]([c]2[cH][cH][c]([N+](=[O])[O-])[cH][cH]2)[C]3=[O])[cH][cH]1	CH2N(CH3)2	NHC6H4-OCH3	C6H4-p-NO2	H	H	-1.3925	83.7321	-4.6882	-3.4819	1.2063	-2.8416	-2.7346	15.2359	38.8465		0.0323734	0.0431377	0.0226424	0.0200334	0.023936	0.0186861	0.100794	0.00166459	0.00167225	N29	0.1486	-0.561645	0.637605	-0.42694	-0.13833	-0.074065	-0.02934	0.16656	-0.01768	-0.146775	-0.60412	0.602135	-0.41759	-0.144275	-0.09195	-0.04499	0.09897	-0.020295	-0.155385	1.97656	1.83843	1.99496
259	0259_r1r2_NHCH3_NHCH3_CH3	[CH3][NH][c]1[cH][cH][c]2[c]([c]1[NH][CH3])[C](=[O])[N]([CH3])[C]2=[O]	NHCH3	NHCH3	CH3	H	H	-2.0748	77.328	-4.8169	-2.7136	2.1033	-2.2372	-0.8263	7.87449	9.60637	-10.9085	0.13273	0.153134	0.0434926	0.0907324	0.0310523	0.0555167	0.000370769	0.00146036	0.0133877	C5	0.1654	-0.59774	0.624615	-0.40355	-0.16439	0.00016	-0.05758	-0.42747	-0.17709	-0.147595	-0.72784	0.50876	-0.40354	-0.194205	-0.0441	-0.107435	-0.42283	-0.203945	-0.182795	1.97747	1.85049	1.99543
260	0260_r1r5_CH3_CH3_C6H4-p-NO2	[CH3][c]1[cH][cH][c]([CH3])[c]2[c]1[C](=[O])[N]([c]1[cH][cH][c]([N+](=[O])[O-])[cH][cH]1)[C]2=[O]	CH3	H	C6H4-p-NO2	H	CH3	-1.6178	85.6702	-6.2593	-3.5177	2.7416	-2.7111	-3.2181	11.3169	3.97015		0.136789	0.130618	0.0357075	0.113964	0.0165675	0.0709227	0.00679185	0.00262105	0.00334741	O1	0.1368	-0.544955	0.64281	-0.42679	-0.1154	0.03844	-0.178295	0.16527	-0.63506	0.23044	-0.670135	0.531195	-0.41576	-0.169105	0.009235	-0.24869	0.18684	-0.627155	0.20998	1.97698	1.83879	1.99501
261	0261_r1r2_CH2OCH3_CH2OCH3_CH2CH(CH3)2	[CH3][O][CH2][c]1[cH][cH][c]2[c]([c]1[CH2][O][CH3])[C](=[O])[N]([CH2][CH]([CH3])[CH3])[C]2=[O]	CH2OCH3	CH2OCH3	CH2CH(CH3)2	H	H	-1.7063	86.4132	-5.9448	-3.076	2.8688	-2.5617	-1.2568	2.08561	4.64598	-10.0132	0.133414	0.124718	0.0402018	0.129271	0.00289464	0.0823138	5.32617e-05	0.000762816	0.00512712	C11	0.1362	-0.567485	0.637995	-0.40256	-0.11519	-0.08028	-0.09799	-0.22795	0.057745	0.058885	-0.70502	0.528115	-0.40204	-0.1717	-0.108635	-0.166695	-0.22215	0.04559	0.05167	1.97693	1.84838	1.9951
262	0262_r1r4_CHO2(CH2)2_CHO2(CH2)2_CH3	[CH3][N]1[C](=[O])[c]2[cH][c]([CH]3[O][CH2][CH2][O]3)[cH][c]([CH]3[O][CH2][CH2][O]3)[c]2[C]1=[O]	CHO2(CH2)2	H	CH3	CHO2(CH2)2	H	-1.6395	79.3659	-6.0499	-3.1697	2.8802	-2.6408	-1.3466	5.02136	10.049	-12.842	0.130757	0.122738	0.0403729	0.130539	0.0175861	0.0739771	0.000254871	0.00181188	0.00150454	O1	0.1344	-0.560415	0.63453	-0.39607	-0.10644	-0.0831	-0.111175	-0.42812	0.286015	0.28488	-0.69867	0.525465	-0.39767	-0.16609	-0.113075	-0.175655	-0.42385	0.272375	0.275045	1.97771	1.84708	1.99556
263	0263_r2r4_NHC6H4-OCH3_CO-N(CH3)2_C6H4-p-N(CH2)4	[CH3][O][c]1[cH][cH][c]([NH][c]2[cH][c]3[c]([cH][c]2[C](=[O])[N]([CH3])[CH3])[C](=[O])[N]([c]2[cH][cH][c]([N]4[CH2][CH2][CH2][CH2]4)[cH][cH]2)[C]3=[O])[cH][cH]1	H	NHC6H4-OCH3	C6H4-p-N(CH2)4	CO-N(CH3)2	H	-1.7785	80.1193	-4.459	-2.9861	1.4729	-2.6231	-1.5231	4.96978	7.04764		0.10789	0.10108	0.0290463	0.103761	0.0424287	0.0766761	0.00490405	0.00271625	0.0162465	C6	0.151	-0.56936	0.634195	-0.41489	-0.133945	-0.170075	0.025855	0.05566	0.244695	0.04452	-0.67824	0.546015	-0.41804	-0.1789	-0.200485	-0.02711	0.07516	0.22486	0.02174	1.9774	1.84401	1.9952
264	0264_r1r5_CO2CH3_HC=N-CH2CH(CH3)2_C6H4-p-NO2	[CH3][O][C](=[O])[c]1[cH][cH][c](/[CH]=[N]/[CH2][CH]([CH3])[CH3])[c]2[c]1[C](=[O])[N]([c]1[cH][cH][c]([N+](=[O])[O-])[cH][cH]1)[C]2=[O]	CO2CH3	H	C6H4-p-NO2	H	HC=N-CH2CH(CH3)2	-1.1919	89.775	-6.1325	-3.5927	2.5398	-3.1393	-3.0871	7.4436	15.0191		0.060046	0.0633428	0.0243149	0.0534054	0.0444045	0.0441291	0.0521889	0.00406725	0.00173566	C3	0.1026	-0.52927	0.644535	-0.42058	-0.085255	-0.058055	-0.14818	0.16082	0.404045	0.246715	-0.600835	0.584075	-0.41111	-0.111145	-0.086795	-0.181815	0.13315	0.40123	0.23415	1.97666	1.83519	1.995
265	0265_r1r4_CO-N(CH2)4_CO-N(CH3)2_C6H5	[CH3][N]([CH3])[C](=[O])[c]1[cH][c]([C](=[O])[N]2[CH2][CH2][CH2][CH2]2)[c]2[c]([cH]1)[C](=[O])[N]([c]1[cH][cH][cH][cH][cH]1)[C]2=[O]	CO-N(CH2)4	H	C6H5	CO-N(CH3)2	H	-1.4824	87.3115	-5.8397	-3.3675	2.4722	-2.9106	-1.8135	2.79799	3.7573		0.117484	0.0992194	0.0327541	0.124881	0.0349608	0.0809768	0.00526924	0.00245048	0.00176728	C6	0.1436	-0.54263	0.64311	-0.42021	-0.10413	-0.10123	-0.11192	0.11414	0.430945	0.42331	-0.662695	0.54768	-0.42067	-0.16409	-0.12188	-0.181145	0.13235	0.423195	0.41089	1.97718	1.83979	1.99501
266	0266_r1r5_CN_HC=N-CH2CH(CH3)2_C6H4-p-N(CH2)4	[CH3][CH]([CH3])[CH2]/[N]=[CH]/[c]1[cH][cH][c]([C]#[N])[c]2[c]1[C](=[O])[N]([c]1[cH][cH][c]([N]3[CH2][CH2][CH2][CH2]3)[cH][cH]1)[C]2=[O]	CN	H	C6H4-p-N(CH2)4	H	HC=N-CH2CH(CH3)2	-1.3295	83.3607	-4.5734	-3.4742	1.0992	-2.9811	-2.6565	8.28649	17.793		0.0897016	0.0762177	0.0180263	0.0997111	0.0740957	0.0878792	0.00404594	0.0108015	0.00366737	C11	0.1753	-0.538705	0.63666	-0.4015	-0.068705	-0.085245	-0.14132	0.05072	0.19217	0.25008	-0.64169	0.56158	-0.41022	-0.12294	-0.1378	-0.200805	0.06965	0.18482	0.228755	1.97708	1.83926	1.99502
267	0267_r1r4_OCH3_HC=N-CH2CH(CH3)2_C6H4-p-NO2	[CH3][O][c]1[cH][c](/[CH]=[N]/[CH2][CH]([CH3])[CH3])[cH][c]2[c]1[C](=[O])[N]([c]1[cH][cH][c]([N+](=[O])[O-])[cH][cH]1)[C]2=[O]	OCH3	H	C6H4-p-NO2	HC=N-CH2CH(CH3)2	H	-1.23	83.8358	-6.0193	-3.5342	2.4851	-3.1235	-3.0878	12.8242	18.9923		0.0679942	0.0604099	0.0222561	0.0688229	0.0250185	0.0681869	0.0409701	0.00166235	0.00476881	O1	0.0971	-0.538685	0.64282	-0.42525	-0.127755	0.08474	-0.1481	0.1633	-0.085515	0.169645	-0.612925	0.585175	-0.42056	-0.16585	0.0728	-0.200415	0.14548	-0.10273	0.153075	1.97721	1.83667	1.99524
268	0268_r1r2_CHO_CH2N(CH2)4_C6H5	[O]=[CH][c]1[c]([CH2][N]2[CH2][CH2][CH2][CH2]2)[cH][cH][c]2[c]1[C](=[O])[N]([c]1[cH][cH][cH][cH][cH]1)[C]2=[O]	CHO	CH2N(CH2)4	C6H5	H	H	-1.6385	83.1486	-5.4507	-3.1994	2.2513	-2.6552	-1.5471	8.60641	10.8992		0.134065	0.129046	0.0396623	0.119883	0.00648089	0.0738282	0.00575189	0.00135636	0.00561859	O1	0.1387	-0.54726	0.64257	-0.42267	-0.110135	-0.108865	-0.07986	0.11572	0.308275	-0.009385	-0.679655	0.530605	-0.4205	-0.16562	-0.14211	-0.147015	0.13527	0.30557	-0.013465	1.9772	1.83977	1.9951
269	0269_r1r2_NO2_CO2CH3_C6H5	[CH3][O][C](=[O])[c]1[cH][cH][c]2[c]([c]1[N+](=[O])[O-])[C](=[O])[N]([c]1[cH][cH][cH][cH][cH]1)[C]2=[O]	NO2	CO2CH3	C6H5	H	H	-1.0838	81.5583	-6.2221	-3.7441	2.478	-3.2502	-3.0848	7.81755	4.55912		0.10781	0.0808922	0.0275036	0.128928	0.0162902	0.108111	0.00402934	0.000480799	0.0142865	C11	0.1875	-0.52538	0.64294	-0.41042	-0.096045	-0.01074	-0.125295	0.1103	0.375325	0.49194	-0.63332	0.56497	-0.41514	-0.16451	-0.02783	-0.20596	0.12728	0.365385	0.46351	1.97749	1.83587	1.99515
270	0270_r1r4_CH3_NHC6H4-OCH3_CH3	[CH3][O][c]1[cH][cH][c]([NH][c]2[cH][c]([CH3])[c]3[c]([cH]2)[C](=[O])[N]([CH3])[C]3=[O])[cH][cH]1	CH3	H	CH3	NHC6H4-OCH3	H	-1.9458	78.4044	-4.7	-2.8324	1.8676	-2.3614	-1.0761	6.37054	15.0655		0.13175	0.135968	0.0411422	0.111165	0.0176519	0.0632714	0.000319809	0.00215018	0.00662391	C3	0.1441	-0.58305	0.628795	-0.4045	-0.134955	-0.088115	-0.031095	-0.42762	-0.194725	-0.143405	-0.714545	0.51809	-0.40495	-0.17928	-0.119885	-0.08717	-0.42292	-0.20276	-0.1638	1.97769	1.84997	1.99557
271	0271_r1r5_CO-N(CH2)4_HC=N-CH2CH3_C6H4-p-NO2	[CH3]/[N]=[CH]/[c]1[cH][cH][c]([C](=[O])[N]2[CH2][CH2][CH2][CH2]2)[c]2[c]1[C](=[O])[N]([c]1[cH][cH][c]([N+](=[O])[O-])[cH][cH]1)[C]2=[O]	CO-N(CH2)4	H	C6H4-p-NO2	H	HC=N-CH2CH3	-1.2328	91.7211	-5.8691	-3.5763	2.2928	-3.1112	-3.0495	9.23939	16.1507		0.0624098	0.0654368	0.025162	0.0559507	0.0405483	0.039164	0.0550021	0.00407888	0.0015528	C5	0.1035	-0.5355	0.644375	-0.42226	-0.09574	-0.043985	-0.15384	0.16089	0.3415	0.24354	-0.60828	0.582625	-0.41281	-0.120615	-0.070365	-0.186375	0.13212	0.34036	0.231525	1.97655	1.83638	1.99486
272	0272_r1r4_CH3_NHC6H4-OCH3_C6H4-p-N(CH2)4	[CH3][O][c]1[cH][cH][c]([NH][c]2[cH][c]([CH3])[c]3[c]([cH]2)[C](=[O])[N]([c]2[cH][cH][c]([N]4[CH2][CH2][CH2][CH2]4)[cH][cH]2)[C]3=[O])[cH][cH]1	CH3	H	C6H4-p-N(CH2)4	NHC6H4-OCH3	H	-1.9561	82.7467	-4.4332	-2.829	1.6042	-2.3882	-1.1633	2.65121	5.46107		0.131182	0.131887	0.040107	0.109175	0.0185693	0.0624849	0.00619671	0.00216871	0.00644319	C3	0.1426	-0.57589	0.63366	-0.42083	-0.135195	-0.088055	-0.03046	0.05792	-0.194485	-0.14279	-0.701295	0.52506	-0.42111	-0.17901	-0.118745	-0.08517	0.08063	-0.2025	-0.16321	1.97728	1.84604	1.99506
273	0273_r1r2_CO-N(CH3)2_NO2_CH2CH(CH3)2	[CH3][CH]([CH3])[CH2][N]1[C](=[O])[c]2[cH][cH][c]([N+](=[O])[O-])[c]([C](=[O])[N]([CH3])[CH3])[c]2[C]1=[O]	CO-N(CH3)2	NO2	CH2CH(CH3)2	H	H	-0.8667	85.5149	-5.9749	-3.9143	2.0606	-3.4252	-2.471	6.47022	10.1938		0.0664396	0.0433227	0.0105911	0.100503	0.00510211	0.0992058	0.000305106	0.0031964	0.0558989	C11	0.1811	-0.54448	0.637285	-0.3916	-0.08543	-0.099715	-0.046565	-0.22921	0.438685	0.3717	-0.618015	0.59567	-0.40063	-0.14356	-0.11925	-0.100645	-0.22624	0.43951	0.32046	1.9773	1.84355	1.99517
274	0274_r1r2_CH3_CO-N(CH3)2_C6H4-p-NO2	[CH3][c]1[c]([C](=[O])[N]([CH3])[CH3])[cH][cH][c]2[c]1[C](=[O])[N]([c]1[cH][cH][c]([N+](=[O])[O-])[cH][cH]1)[C]2=[O]	CH3	CO-N(CH3)2	C6H4-p-NO2	H	H	-1.3375	84.5941	-5.9801	-3.5452	2.4349	-3.0074	-2.9763	11.8933	21.3086		0.0617027	0.0641574	0.0254775	0.0542038	0.0224175	0.041675	0.0649537	0.000924874	0.00303514	N24	0.1095	-0.54084	0.64539	-0.42526	-0.11508	-0.049565	-0.12227	0.16276	-0.204725	0.424185	-0.609985	0.58572	-0.41822	-0.138755	-0.068525	-0.15823	0.12609	-0.206555	0.41915	1.97693	1.83749	1.9951
275	0275_r2r4_N(CH2)4_NO2_phenylN(CH2)4	[O]=[C]1[c]2[cH][c]([N]3[CH2][CH2][CH2][CH2]3)[c]([N+](=[O])[O-])[cH][c]2[C](=[O])[N]1[c]1[cH][cH][c]([N]2[CH2][CH2][CH2][CH2]2)[cH][cH]1	H	N(CH2)4	C6H4-p-N(CH2)4	NO2	H	-1.3614	79.6183	-4.5153	-3.392	1.1233	-2.9831	-2.238	7.66412	17.3228		0.0617428	0.0539464	0.0045377	0.0783412	0.0453889	0.0526124	0.00260854	0.00123247	0.0912398	C6	0.1544	-0.561645	0.63465	-0.40807	-0.126945	-0.16678	0.1026	0.05402	0.255135	0.087365	-0.62936	0.58978	-0.42002	-0.166015	-0.21019	0.076585	0.06778	0.236435	0.0256	1.97743	1.84203	1.99523
276	0276_r1r5_CH3_HN-CO(CH3)_CH2CH(CH3)2	[CH3][C](=[O])[NH][c]1[cH][cH][c]([CH3])[c]2[c]1[C](=[O])[N]([CH2][CH]([CH3])[CH3])[C]2=[O]	CH3	H	CH2CH(CH3)2	H	HN-CO(CH3)	-1.6964	86.8457	-5.7193	-3.1222	2.5971	-2.5849	-1.2867	1.60841	3.91665	-10.2388	0.135887	0.131581	0.041237	0.117933	0.0162821	0.0737835	8.12569e-05	0.00204406	0.00399558	O1	0.1409	-0.576485	0.63503	-0.40192	-0.125175	0.10099	-0.194715	-0.22743	-0.59419	0.242175	-0.70996	0.524315	-0.40079	-0.17903	0.07308	-0.26875	-0.22141	-0.592845	0.22194	1.97671	1.84867	1.995
277	0277_r1r2_N(CH2)4_HC=N-CH2CH(CH3)2_C6H5	[CH3][CH]([CH3])[CH2]/[N]=[CH]/[c]1[cH][cH][c]2[c]([c]1[N]1[CH2][CH2][CH2][CH2]1)[C](=[O])[N]([c]1[cH][cH][cH][cH][cH]1)[C]2=[O]	N(CH2)4	HC=N-CH2CH(CH3)2	C6H5	H	H	-1.7095	84.4925	-5.1	-3.067	2.033	-2.66	-1.4735	7.12389	9.70206		0.10578	0.100967	0.027229	0.10777	0.0245993	0.088455	0.00365705	0.00560423	0.00205645	C11	0.1442	-0.57211	0.632315	-0.42966	-0.14454	0.01672	-0.13596	0.12125	-0.02531	0.15576	-0.67847	0.54602	-0.42928	-0.195665	-0.001895	-0.20399	0.13736	-0.04833	0.13423	1.97591	1.84188	1.99481
278	0278_r2r4_CH2N(CH2)4_CH2N(CH3)2_C6H4-p-N(CH2)4	[CH3][N]([CH3])[CH2][c]1[cH][c]2[c]([cH][c]1[CH2][N]1[CH2][CH2][CH2][CH2]1)[C](=[O])[N]([c]1[cH][cH][c]([N]3[CH2][CH2][CH2][CH2]3)[cH][cH]1)[C]2=[O]	H	CH2N(CH2)4	C6H4-p-N(CH2)4	CH2N(CH3)2	H	-1.7553	80.6821	-4.4944	-3.0859	1.4085	-2.5347	-1.1916	0.40341	2.26629		0.129298	0.123753	0.0403207	0.118559	0.00420076	0.0864323	0.00628986	0.000145197	0.00586294	O1	0.1297	-0.55843	0.63981	-0.41599	-0.119115	-0.16322	0.018895	0.05388	0.23654	-0.26493	-0.6931	0.53012	-0.41771	-0.178505	-0.18938	-0.050545	0.07825	0.21257	-0.25743	1.97747	1.84432	1.99526
279	0279_r1r4_CH2N(CH3)2_OCH3_C6H5	[CH3][O][c]1[cH][c]([CH2][N]([CH3])[CH3])[c]2[c]([cH]1)[C](=[O])[N]([c]1[cH][cH][cH][cH][cH]1)[C]2=[O]	CH2N(CH3)2	H	C6H5	OCH3	H	-1.8434	82.2158	-4.9824	-2.9943	1.9881	-2.4626	-1.412	6.16822	7.89106		0.135395	0.141578	0.040309	0.106187	0.0267519	0.0525439	0.00612769	0.00271525	0.00822724	C3	0.1556	-0.560085	0.640925	-0.426	-0.128855	-0.07544	0.012145	0.11788	-0.007795	-0.088715	-0.693395	0.523925	-0.42273	-0.172765	-0.119375	-0.04067	0.1374	-0.01795	-0.114525	1.97707	1.84224	1.99503
280	0280_r2r4_3-py_NHC6H4-OCH3_C6H4-p-NO2	[CH3][O][c]1[cH][cH][c]([NH][c]2[cH][c]3[c]([cH][c]2-[c]2[cH][cH][cH][n][cH]2)[C](=[O])[N]([c]2[cH][cH][c]([N+](=[O])[O-])[cH][cH]2)[C]3=[O])[cH][cH]1	H	3-py	C6H4-p-NO2	NHC6H4-OCH3	H	-1.3557	81.4263	-4.8164	-3.498	1.3184	-2.9437	-2.8374	12.991	31.9237		0.0436962	0.050775	0.0238417	0.0331533	0.0259324	0.0272779	0.0798467	0.00147244	0.00331605	N31	0.1247	-0.55212	0.6397	-0.42503	-0.1324	-0.168555	0.067295	0.16524	0.24557	-0.30345	-0.60516	0.59539	-0.41605	-0.14523	-0.188135	0.04542	0.11346	0.23601	-0.307295	1.97704	1.83712	1.99527
281	0281_r2r4_CN_CHO_C6H4-p-NO2	[N]#[C][c]1[cH][c]2[c]([cH][c]1[CH]=[O])[C](=[O])[N]([c]1[cH][cH][c]([N+](=[O])[O-])[cH][cH]1)[C]2=[O]	H	CN	C6H4-p-NO2	CHO	H	-0.6951	80.7932	-6.5798	-4.1307	2.4491	-3.6535	-3.4153	3.01647	8.29777		0.0777043	0.0504941	0.0191221	0.110527	0.0254618	0.114623	0.00443605	0.000646309	0.0325392	C11	0.1344	-0.51526	0.64384	-0.41281	-0.083185	-0.10168	-0.09951	0.15577	0.264105	0.343775	-0.6	0.5906	-0.41497	-0.15587	-0.109665	-0.17504	0.17161	0.2414	0.30853	1.97741	1.83327	1.99539
282	0282_r1r4_CH2N(CH3)2_CH3_CH2CH(CH3)2	[CH3][c]1[cH][c]([CH2][N]([CH3])[CH3])[c]2[c]([cH]1)[C](=[O])[N]([CH2][CH]([CH3])[CH3])[C]2=[O]	CH2N(CH3)2	H	CH2CH(CH3)2	CH3	H	-1.8404	84.3105	-4.949	-2.9859	1.9631	-2.439	-0.9869	3.55064	5.41296		0.134729	0.130861	0.0411407	0.121632	0.0125159	0.0725221	5.3981e-06	0.00210706	0.00519207	C11	0.1377	-0.57167	0.637435	-0.40427	-0.120925	-0.066195	-0.087715	-0.22808	-0.013475	-0.200755	-0.712355	0.52406	-0.40536	-0.176135	-0.102215	-0.155155	-0.22199	-0.023775	-0.20732	1.97708	1.84916	1.99514
283	0283_r2r4_CO-N(CH2)4_CN_C6H4-p-N(CH2)4	[N]#[C][c]1[cH][c]2[c]([cH][c]1[C](=[O])[N]1[CH2][CH2][CH2][CH2]1)[C](=[O])[N]([c]1[cH][cH][c]([N]3[CH2][CH2][CH2][CH2]3)[cH][cH]1)[C]2=[O]	H	CO-N(CH2)4	C6H4-p-N(CH2)4	CN	H	-1.2266	79.6601	-4.5682	-3.6069	0.9613	-3.1353	-1.9089	8.47305	14.5975		0.0956394	0.069832	0.0262302	0.12373	0.0226695	0.11478	0.00404029	0.000914959	0.00864516	C6	0.1525	-0.53961	0.63794	-0.4035	-0.094645	-0.122755	-0.089815	0.04898	0.25727	0.451575	-0.646515	0.56547	-0.41034	-0.16727	-0.13433	-0.174245	0.06854	0.233585	0.45028	1.97761	1.84052	1.99531
284	0284_r1r2_N(CH2)4_n-acetylN(CH2)4_C6H4-p-NO2	[O]=[C]([c]1[cH][cH][c]2[c]([c]1[N]1[CH2][CH2][CH2][CH2]1)[C](=[O])[N]([c]1[cH][cH][c]([N+](=[O])[O-])[cH][cH]1)[C]2=[O])[N]1[CH2][CH2][CH2][CH2]1	N(CH2)4	CO-N(CH2)4	C6H4-p-NO2	H	H	-1.3744	85.0953	-5.11	-3.4901	1.6199	-2.8831	-2.79	16.9535	35.9251		0.0388585	0.0458209	0.0231261	0.0318931	0.0195075	0.0280321	0.0901898	0.00243238	0.00148478	N25	0.1391	-0.562255	0.63383	-0.4284	-0.14301	0.01458	-0.14454	0.16881	-0.03524	0.42677	-0.61045	0.595135	-0.42098	-0.15544	0.00082	-0.170315	0.10886	-0.046375	0.423645	1.97602	1.83808	1.99488
285	0285_r2r4_CO-N(CH2)4_N(CH2)4_phenylN(CH2)4	[O]=[C]([c]1[cH][c]2[c]([cH][c]1[N]1[CH2][CH2][CH2][CH2]1)[C](=[O])[N]([c]1[cH][cH][c]([N]3[CH2][CH2][CH2][CH2]3)[cH][cH]1)[C]2=[O])[N]1[CH2][CH2][CH2][CH2]1	H	CO-N(CH2)4	C6H4-p-N(CH2)4	N(CH2)4	H	-1.9445	80.089	-4.4444	-2.8423	1.6021	-2.4209	-1.2587	6.69219	7.07399		0.119641	0.122958	0.0351884	0.1029	0.0454946	0.0592768	0.00574995	0.00244987	0.0158304	C3	0.145	-0.57435	0.634695	-0.4184	-0.1414	-0.17622	0.025495	0.05695	0.240295	0.14945	-0.695615	0.53112	-0.41859	-0.18266	-0.2167	-0.02107	0.07847	0.220205	0.125775	1.97735	1.84481	1.9952
286	0286_r1r2_CO-N(CH3)2_CH3_CH3	[CH3][c]1[cH][cH][c]2[c]([c]1[C](=[O])[N]([CH3])[CH3])[C](=[O])[N]([CH3])[C]2=[O]	CO-N(CH3)2	CH3	CH3	H	H	-1.7344	82.7677	-5.907	-3.1173	2.7897	-2.5395	-1.2866	6.09995	8.84358		0.133817	0.130919	0.0424218	0.124556	0.0156471	0.0680563	0.000261178	0.00254426	0.00359474	O1	0.1378	-0.562635	0.634615	-0.39736	-0.112205	-0.11236	-0.076215	-0.42803	0.429155	-0.20626	-0.704205	0.520815	-0.39878	-0.167265	-0.146745	-0.144245	-0.42336	0.42428	-0.21187	1.97768	1.84675	1.99551
287	0287_r1r5_HC=N-CH2CH(CH3)2_CO-N(CH3)2_CH2CH(CH3)2	[CH3][CH]([CH3])[CH2]/[N]=[CH]/[c]1[cH][cH][c]([C](=[O])[N]([CH3])[CH3])[c]2[c]1[C](=[O])[N]([CH2][CH]([CH3])[CH3])[C]2=[O]	HC=N-CH2CH(CH3)2	H	CH2CH(CH3)2	H	CO-N(CH3)2	-1.5723	89.441	-5.9142	-3.2528	2.6614	-2.7128	-2.152	4.684	3.57079		0.125392	0.11269	0.0358918	0.131186	0.0381628	0.044706	8.57473e-05	0.00249837	0.00240266	C6	0.1668	-0.55939	0.636505	-0.39779	-0.095045	-0.054115	-0.159955	-0.22824	0.343445	0.241215	-0.69229	0.53119	-0.39599	-0.15017	-0.085395	-0.21949	-0.22356	0.34566	0.22145	1.97673	1.84656	1.99493
288	0288_r1r5_3-py_NO2_C6H4-p-N(CH2)4	[O]=[C]1[c]2[c](-[c]3[cH][cH][cH][n][cH]3)[cH][cH][c]([N+](=[O])[O-])[c]2[C](=[O])[N]1[c]1[cH][cH][c]([N]2[CH2][CH2][CH2][CH2]2)[cH][cH]1	3-py	H	C6H4-p-N(CH2)4	H	NO2	-1.075	86.7418	-4.5657	-3.7163	0.8494	-3.2634	-2.7137	6.74229	19.7385		0.0637371	0.0484468	0.0077808	0.0939196	0.0586713	0.0389785	0.00249334	0.056304	0.00123824	C11	0.1728	-0.533795	0.639645	-0.40505	-0.09079	0.04869	-0.164045	0.05123	0.192345	0.252825	-0.60287	0.593785	-0.41635	-0.13474	0.01605	-0.200305	0.06663	0.154845	0.236505	1.97707	1.8375	1.99489
289	0289_r1r5_CO2CH3_CH2N(CH3)2_C6H4-p-NO2	[CH3][O][C](=[O])[c]1[cH][cH][c]([CH2][N]([CH3])[CH3])[c]2[c]1[C](=[O])[N]([c]1[cH][cH][c]([N+](=[O])[O-])[cH][cH]1)[C]2=[O]	CO2CH3	H	C6H4-p-NO2	H	CH2N(CH3)2	-1.262	90.0096	-5.0243	-3.5601	1.4642	-3.0773	-3.0148	8.75908	16.4426		0.0638225	0.0637417	0.0242513	0.0589427	0.0395389	0.0415054	0.0584558	0.00294021	0.00188749	C5	0.0986	-0.53328	0.64522	-0.42366	-0.09737	-0.02205	-0.162605	0.16247	0.234865	0.244475	-0.605015	0.58475	-0.41568	-0.12463	-0.04719	-0.19507	0.13151	0.22862	0.23273	1.97684	1.83594	1.99495
290	0290_r1r4_HN-CO(CH3)_CO2CH3_CH2CH(CH3)2	[CH3][O][C](=[O])[c]1[cH][c]([NH][C]([CH3])=[O])[c]2[c]([cH]1)[C](=[O])[N]([CH2][CH]([CH3])[CH3])[C]2=[O]	HN-CO(CH3)	H	CH2CH(CH3)2	CO2CH3	H	-1.3641	84.1872	-6.0264	-3.4343	2.5921	-2.9719	-1.7457	4.61628	5.93778	-13.5552	0.106562	0.0893167	0.0280425	0.118196	0.0284022	0.102496	6.86443e-05	0.00185383	0.01568	C6	0.1438	-0.564135	0.636375	-0.39586	-0.115	0.0206	-0.14776	-0.22811	-0.14992	0.497025	-0.67615	0.553145	-0.39819	-0.174715	0.004595	-0.22524	-0.22394	-0.162975	0.470365	1.97694	1.8465	1.99518
291	0291_r1r2_CH2OCH3_NHCH3_C6H4-p-N(CH2)4	[CH3][NH][c]1[cH][cH][c]2[c]([c]1[CH2][O][CH3])[C](=[O])[N]([c]1[cH][cH][c]([N]3[CH2][CH2][CH2][CH2]3)[cH][cH]1)[C]2=[O]	CH2OCH3	NHCH3	C6H4-p-N(CH2)4	H	H	-1.9867	82.807	-4.4457	-2.7941	1.6516	-2.3245	-1.1968	2.75325	8.0125		0.129518	0.13955	0.040266	0.0969229	0.052771	0.0416778	0.00626031	0.00173844	0.00996414	C5	0.1623	-0.57776	0.63469	-0.41926	-0.139895	-0.09548	-0.04153	0.05769	0.053135	-0.145715	-0.708025	0.51914	-0.41895	-0.176345	-0.139945	-0.085985	0.08064	0.04389	-0.179765	1.97687	1.8455	1.99494
292	0292_r1r4_CH2N(CH2)4_CH2N(CH3)2_CH2CH(CH3)2	[CH3][CH]([CH3])[CH2][N]1[C](=[O])[c]2[cH][c]([CH2][N]([CH3])[CH3])[cH][c]([CH2][N]3[CH2][CH2][CH2][CH2]3)[c]2[C]1=[O]	CH2N(CH2)4	H	CH2CH(CH3)2	CH2N(CH3)2	H	-1.8221	84.3709	-4.8579	-3.0134	1.8445	-2.4434	-1.0245	3.32078	8.60313		0.1336	0.128965	0.0407958	0.120417	0.0117719	0.0745446	0.000120605	0.0023174	0.00502878	O1	0.1362	-0.571055	0.63727	-0.4047	-0.12021	-0.069695	-0.100035	-0.22778	-0.007995	-0.005975	-0.7112	0.524495	-0.40442	-0.1756	-0.09979	-0.168905	-0.22185	-0.01827	-0.013885	1.97714	1.84931	1.99513
293	0293_r1r4_CH2N(CH2)4_HC=N-CH2CH(CH3)2_CH3	[CH3][CH]([CH3])[CH2]/[N]=[CH]/[c]1[cH][c]([CH2][N]2[CH2][CH2][CH2][CH2]2)[c]2[c]([cH]1)[C](=[O])[N]([CH3])[C]2=[O]	CH2N(CH2)4	H	CH3	HC=N-CH2CH(CH3)2	H	-1.5151	78.7147	-4.9862	-3.2873	1.6989	-2.799	-1.49	2.60863	10.1746	-10.1844	0.101486	0.0865815	0.0295456	0.117837	0.0277808	0.0939298	0.000196976	0.00321138	0.00299715	C6	0.1391	-0.563405	0.633635	-0.39825	-0.1076	-0.057255	-0.11806	-0.42829	-0.00512	0.168155	-0.677685	0.55005	-0.40152	-0.172225	-0.07373	-0.190565	-0.4255	-0.01443	0.141705	1.9777	1.848	1.99555
294	0294_r1r4_N(CH2)4_N(CH2)4_CH2CH(CH3)2	[CH3][CH]([CH3])[CH2][N]1[C](=[O])[c]2[cH][c]([N]3[CH2][CH2][CH2][CH2]3)[cH][c]([N]3[CH2][CH2][CH2][CH2]3)[c]2[C]1=[O]	N(CH2)4	H	CH2CH(CH3)2	N(CH2)4	H	-2.2046	84.8572	-4.7006	-2.5446	2.156	-2.1038	-0.4724	9.44749	12.4018	-11.889	0.126176	0.140707	0.0370852	0.0988612	0.0443838	0.0543017	0.000315527	0.00274779	0.0153247	C3	0.157	-0.60594	0.6246	-0.41317	-0.16405	-0.01501	-0.071145	-0.22701	-0.05159	-0.04857	-0.733765	0.51591	-0.41279	-0.199605	-0.06335	-0.115775	-0.22048	-0.080365	-0.073585	1.97645	1.85093	1.99492
295	0295_r1r4_HC=N-CH2CH(CH3)2_HN-CO(CH3)_C6H4-p-NO2	[CH3][C](=[O])[NH][c]1[cH][c](/[CH]=[N]/[CH2][CH]([CH3])[CH3])[c]2[c]([cH]1)[C](=[O])[N]([c]1[cH][cH][c]([N+](=[O])[O-])[cH][cH]1)[C]2=[O]	HC=N-CH2CH(CH3)2	H	C6H4-p-NO2	HN-CO(CH3)	H	-1.265	84.6479	-5.9419	-3.547	2.3949	-3.0349	-2.9851	14.2808	26.0227		0.0476006	0.0543593	0.0219454	0.038635	0.0372067	0.0349211	0.0663898	0.0024651	0.00183758	N28	0.1065	-0.54142	0.643045	-0.4239	-0.107625	-0.11077	-0.00461	0.16263	0.17314	-0.14968	-0.6006	0.592975	-0.41419	-0.12392	-0.13313	-0.02839	0.12131	0.16366	-0.15399	1.97677	1.83713	1.99514
296	0296_r1r2_OCH3_NHC6H4-OCH3_C6H4-p-NO2	[CH3][O][c]1[cH][cH][c]([NH][c]2[cH][cH][c]3[c]([c]2[O][CH3])[C](=[O])[N]([c]2[cH][cH][c]([N+](=[O])[O-])[cH][cH]2)[C]3=[O])[cH][cH]1	OCH3	NHC6H4-OCH3	C6H4-p-NO2	H	H	-1.3808	83.617	-4.7407	-3.4894	1.2513	-2.8582	-2.7657	15.1275	37.7497		0.0337793	0.0442034	0.0222342	0.0205277	0.0221195	0.0173312	0.101216	0.0010603	0.0009884	N27	0.1492	-0.564575	0.63481	-0.42698	-0.17253	0.077685	-0.05078	0.1675	-0.110795	-0.131495	-0.60514	0.600665	-0.41776	-0.172495	0.057225	-0.06704	0.10007	-0.125655	-0.139525	1.9762	1.83801	1.99499
297	0297_r1r4_HC=N-CH2CH(CH3)2_CO-N(CH3)2_CH3	[CH3][CH]([CH3])[CH2]/[N]=[CH]/[c]1[cH][c]([C](=[O])[N]([CH3])[CH3])[cH][c]2[c]1[C](=[O])[N]([CH3])[C]2=[O]	HC=N-CH2CH(CH3)2	H	CH3	CO-N(CH3)2	H	-1.5163	76.5555	-5.8917	-3.2949	2.5968	-2.8356	-2.1122	6.45034	12.4033		0.111597	0.0975762	0.0299678	0.127132	0.0460409	0.0590893	5.95011e-05	0.002634	0.00270773	C6	0.176	-0.557995	0.633145	-0.39284	-0.09773	-0.09159	-0.115915	-0.42854	0.164195	0.42467	-0.678395	0.541395	-0.39497	-0.155535	-0.12094	-0.17567	-0.4247	0.152135	0.41149	1.9775	1.84655	1.99557
298	0298_r1r2_3-py_CO-N(CH2)4_C6H4-p-N(CH2)4	[O]=[C]([c]1[cH][cH][c]2[c]([c]1-[c]1[cH][cH][cH][n][cH]1)[C](=[O])[N]([c]1[cH][cH][c]([N]3[CH2][CH2][CH2][CH2]3)[cH][cH]1)[C]2=[O])[N]1[CH2][CH2][CH2][CH2]1	3-py	CO-N(CH2)4	C6H4-p-N(CH2)4	H	H	-1.6187	85.3792	-4.5203	-3.2199	1.3004	-2.71	-1.852	4.97843	6.45104		0.127645	0.112464	0.0384175	0.133199	0.00543418	0.084453	0.0054861	0.000561961	0.0028975	C11	0.1396	-0.550425	0.63891	-0.41154	-0.102975	-0.07154	-0.11932	0.05283	0.07984	0.425285	-0.67769	0.536255	-0.41299	-0.16442	-0.09591	-0.190375	0.07571	0.077265	0.41797	1.9772	1.84194	1.995
299	0299_r1r4_NHCH3_CO2CH3_CH3	[CH3][NH][c]1[cH][c]([C](=[O])[O][CH3])[cH][c]2[c]1[C](=[O])[N]([CH3])[C]2=[O]	NHCH3	H	CH3	CO2CH3	H	-1.5439	77.4281	-5.2349	-3.2364	1.9985	-2.77	-1.4897	2.88838	3.80976	-11.2276	0.101327	0.0905899	0.0293024	0.106102	0.02222	0.120938	0.000182881	0.00367919	0.0213138	C8	0.1489	-0.577685	0.628395	-0.39842	-0.12911	0.00721	-0.16246	-0.42754	-0.13062	0.48591	-0.68676	0.547735	-0.40269	-0.18713	-0.00126	-0.25227	-0.42425	-0.160875	0.45631	1.97768	1.84935	1.99557
300	0300_r1r2_CO2CH3_HC=N-CH2CH3_CH2CH(CH3)2	[CH3]/[N]=[CH]/[c]1[cH][cH][c]2[c]([c]1[C](=[O])[O][CH3])[C](=[O])[N]([CH2][CH]([CH3])[CH3])[C]2=[O]	CO2CH3	HC=N-CH2CH3	CH2CH(CH3)2	H	H	-1.3524	85.2709	-6.2138	-3.4421	2.7717	-2.945	-1.8189	3.33814	6.20897	-12.1963	0.105957	0.0853512	0.0295281	0.126146	0.0142635	0.10119	3.58786e-05	0.00160972	0.00192257	C11	0.165	-0.55331	0.63737	-0.39712	-0.094765	-0.10939	-0.099865	-0.22883	0.49263	0.161355	-0.66741	0.55568	-0.39954	-0.16115	-0.127385	-0.17544	-0.22424	0.48593	0.13596	1.97731	1.84496	1.99527
301	0301_r1r2_CO-N(CH2)4_CHO_C6H4-p-N(CH2)4	[O]=[CH][c]1[cH][cH][c]2[c]([c]1[C](=[O])[N]1[CH2][CH2][CH2][CH2]1)[C](=[O])[N]([c]1[cH][cH][c]([N]3[CH2][CH2][CH2][CH2]3)[cH][cH]1)[C]2=[O]	CO-N(CH2)4	CHO	C6H4-p-N(CH2)4	H	H	-1.2034	84.2114	-4.5557	-3.5964	0.9593	-3.1251	-2.128	8.31175	17.6799		0.0911582	0.0683729	0.019959	0.118861	0.0161638	0.100123	0.00375706	0.00319272	0.0412607	C11	0.1959	-0.54308	0.63685	-0.4037	-0.090725	-0.08881	-0.133155	0.05094	0.43814	0.31744	-0.637505	0.574325	-0.41311	-0.15328	-0.11533	-0.19943	0.06821	0.43354	0.26078	1.97738	1.84075	1.99503
302	0302_r1r4_NHC6H4-OCH3_CO-N(CH2)4_C6H4-p-N(CH2)4	[CH3][O][c]1[cH][cH][c]([NH][c]2[cH][c]([C](=[O])[N]3[CH2][CH2][CH2][CH2]3)[cH][c]3[c]2[C](=[O])[N]([c]2[cH][cH][c]([N]4[CH2][CH2][CH2][CH2]4)[cH][cH]2)[C]3=[O])[cH][cH]1	NHC6H4-OCH3	H	C6H4-p-N(CH2)4	CO-N(CH2)4	H	-1.6906	84.0033	-4.48	-3.1138	1.3662	-2.7108	-1.4126	3.87975	5.26385		0.117318	0.108237	0.0355949	0.109893	0.0158693	0.103073	0.00530153	0.00303554	0.00536918	O1	0.1231	-0.572805	0.63363	-0.41432	-0.13288	0.00313	-0.144545	0.05479	-0.135325	0.42432	-0.68597	0.53997	-0.41454	-0.18385	-0.00973	-0.22323	0.07508	-0.15647	0.41059	1.97717	1.84498	1.99499
303	0303_r1r2_CH3_CO2CH3_CH3	[CH3][O][C](=[O])[c]1[cH][cH][c]2[c]([c]1[CH3])[C](=[O])[N]([CH3])[C]2=[O]	CH3	CO2CH3	CH3	H	H	-1.4794	76.4612	-6.3819	-3.3245	3.0574	-2.8652	-1.5642	3.59055	5.35408	-9.96299	0.105134	0.0894165	0.028012	0.1255	0.0209803	0.104548	6.67225e-05	6.71615e-05	0.0166179	C11	0.1759	-0.559615	0.63409	-0.39434	-0.10518	-0.04499	-0.136175	-0.42823	-0.200965	0.48511	-0.67474	0.551175	-0.39875	-0.17049	-0.06462	-0.216475	-0.425	-0.21316	0.455745	1.97757	1.84691	1.99555
304	0304_r1r4_CH2N(CH2)4_NHC6H4-OCH3_C6H4-p-N(CH2)4	[CH3][O][c]1[cH][cH][c]([NH][c]2[cH][c]([CH2][N]3[CH2][CH2][CH2][CH2]3)[c]3[c]([cH]2)[C](=[O])[N]([c]2[cH][cH][c]([N]4[CH2][CH2][CH2][CH2]4)[cH][cH]2)[C]3=[O])[cH][cH]1	CH2N(CH2)4	H	C6H4-p-N(CH2)4	NHC6H4-OCH3	H	-1.9513	82.9745	-4.4334	-2.8302	1.6032	-2.3863	-1.1831	1.90403	0.38078		0.130349	0.132484	0.0403018	0.107712	0.0217303	0.0593799	0.00608505	0.00327822	0.00675867	C3	0.1424	-0.576355	0.63411	-0.42043	-0.134775	-0.08964	-0.03175	0.05783	-0.00418	-0.137915	-0.702325	0.524465	-0.42017	-0.177175	-0.122315	-0.08439	0.08044	-0.01342	-0.157815	1.97714	1.84597	1.99499
305	0305_r2r4_N(CH2)4_methylN(CH2)4_phenylN(CH2)4	[O]=[C]1[c]2[cH][c]([CH2][N]3[CH2][CH2][CH2][CH2]3)[c]([N]3[CH2][CH2][CH2][CH2]3)[cH][c]2[C](=[O])[N]1[c]1[cH][cH][c]([N]2[CH2][CH2][CH2][CH2]2)[cH][cH]1	H	N(CH2)4	C6H4-p-N(CH2)4	CH2N(CH2)4	H	-2.0454	79.4138	-4.4201	-2.7496	1.6705	-2.2835	-1.0414	5.00837	3.25471		0.126907	0.137238	0.0393575	0.100548	0.0379356	0.0533248	0.00613885	0.00205539	0.0132483	C5	0.1555	-0.579405	0.634115	-0.4213	-0.1469	-0.18568	0.068595	0.05804	0.233965	-0.28689	-0.707735	0.521455	-0.42027	-0.18578	-0.229065	0.023555	0.08109	0.213635	-0.309205	1.97732	1.84563	1.99519
306	0306_r1r5_CH3_OCH3_CH2CH(CH3)2	[CH3][O][c]1[cH][cH][c]([CH3])[c]2[c]1[C](=[O])[N]([CH2][CH]([CH3])[CH3])[C]2=[O]	CH3	H	CH2CH(CH3)2	H	OCH3	-1.8232	85.2861	-5.6709	-3.016	2.6549	-2.4579	-0.7119	5.50027	3.7613	-10.3858	0.13423	0.123409	0.0394773	0.122915	0.0123073	0.0844167	0.00017096	0.00186744	0.00423239	O1	0.1372	-0.572295	0.63476	-0.40606	-0.1351	0.16453	-0.219375	-0.22742	-0.52759	0.234845	-0.70757	0.527765	-0.40791	-0.193665	0.13786	-0.301785	-0.2217	-0.537065	0.213985	1.97733	1.84945	1.99514
307	0307_r1r2_H_CH2N(CH3)2_C6H4-p-NO2	[CH3][N]([CH3])[CH2][c]1[cH][cH][c]2[c]([cH]1)[C](=[O])[N]([c]1[cH][cH][c]([N+](=[O])[O-])[cH][cH]1)[C]2=[O]	H	CH2N(CH3)2	C6H4-p-NO2	H	H	-1.3181	81.3248	-5.0241	-3.5394	1.4847	-2.9675	-2.9438	11.8934	22.8425		0.0566684	0.0628789	0.0251876	0.0462454	0.0181662	0.0341444	0.0744126	0.000905284	0.00227415	N23	0.1221	-0.539395	0.64523	-0.42616	-0.11843	-0.15805	-0.08307	0.16305	0.24117	-0.00759	-0.606665	0.58925	-0.4187	-0.1404	-0.178145	-0.114505	0.11913	0.229445	-0.012325	1.97718	1.83726	1.99535
308	0308_r1r2_CH2N(CH2)4_CH2N(CH3)2_CH2CH(CH3)2	[CH3][CH]([CH3])[CH2][N]1[C](=[O])[c]2[cH][cH][c]([CH2][N]([CH3])[CH3])[c]([CH2][N]3[CH2][CH2][CH2][CH2]3)[c]2[C]1=[O]	CH2N(CH2)4	CH2N(CH3)2	CH2CH(CH3)2	H	H	-1.8047	86.8357	-4.7805	-3.0306	1.7499	-2.4587	-1.1521	3.9091	9.42514		0.133128	0.12923	0.0411427	0.12167	0.00858818	0.0769411	0.000130131	0.000575338	0.00565979	O2	0.1332	-0.569215	0.63796	-0.40341	-0.118155	-0.06055	-0.08439	-0.22789	-0.01649	-0.019435	-0.71041	0.524185	-0.40227	-0.171925	-0.09448	-0.15619	-0.22174	-0.026195	-0.02581	1.97696	1.84872	1.99503
309	0309_r1r2_CH2OCH3_CO-N(CH2)4_C6H4-p-NO2	[CH3][O][CH2][c]1[c]([C](=[O])[N]2[CH2][CH2][CH2][CH2]2)[cH][cH][c]2[c]1[C](=[O])[N]([c]1[cH][cH][c]([N+](=[O])[O-])[cH][cH]1)[C]2=[O]	CH2OCH3	CO-N(CH2)4	C6H4-p-NO2	H	H	-1.4741	83.1016	-5.7255	-3.5541	2.1714	-2.8537	-3.267	11.9663	13.6832		0.132606	0.126907	0.0358222	0.118243	0.00624954	0.0804573	0.00673978	7.10426e-05	0.00365583	O2	0.1331	-0.53829	0.64547	-0.42402	-0.11022	-0.06027	-0.11525	0.16192	0.063505	0.43202	-0.66333	0.536235	-0.41346	-0.16418	-0.088005	-0.181965	0.18398	0.052515	0.426675	1.97689	1.83688	1.99509
310	0310_r1r2_CH2OCH3_CO-N(CH3)2_C6H4-p-N(CH2)4	[CH3][O][CH2][c]1[c]([C](=[O])[N]([CH3])[CH3])[cH][cH][c]2[c]1[C](=[O])[N]([c]1[cH][cH][c]([N]3[CH2][CH2][CH2][CH2]3)[cH][cH]1)[C]2=[O]	CH2OCH3	CO-N(CH3)2	C6H4-p-N(CH2)4	H	H	-1.666	82.87	-4.5158	-3.1657	1.3501	-2.6452	-1.5002	4.38266	8.50301		0.127283	0.117512	0.0392627	0.122876	0.011001	0.0859753	0.0060843	0.000123155	0.00371669	C11	0.1349	-0.55512	0.638855	-0.41192	-0.10899	-0.068365	-0.12275	0.05297	0.06244	0.43034	-0.685545	0.532895	-0.4134	-0.167585	-0.094185	-0.19579	0.07615	0.050325	0.42315	1.97717	1.84335	1.99503
311	0311_r1r2_CO2CH3_HC=N-CH2CH(CH3)2_C6H4-p-NO2	[CH3][O][C](=[O])[c]1[c](/[CH]=[N]/[CH2][CH]([CH3])[CH3])[cH][cH][c]2[c]1[C](=[O])[N]([c]1[cH][cH][c]([N+](=[O])[O-])[cH][cH]1)[C]2=[O]	CO2CH3	HC=N-CH2CH(CH3)2	C6H4-p-NO2	H	H	-1.1643	87.213	-6.1513	-3.5858	2.5655	-3.1927	-3.1146	11.9737	18.3729		0.0685102	0.0640125	0.0245661	0.0668509	0.0313049	0.0567536	0.0421849	0.00184607	0.00497962	O2	0.1033	-0.530185	0.64463	-0.42016	-0.09857	-0.097525	-0.099205	0.15981	0.506515	0.164695	-0.60601	0.583875	-0.41356	-0.13335	-0.122775	-0.14485	0.14231	0.501105	0.1487	1.97713	1.83467	1.99517
312	0312_r1r4_CO-N(CH3)2_CO-N(CH3)2_CH2CH(CH3)2	[CH3][CH]([CH3])[CH2][N]1[C](=[O])[c]2[cH][c]([C](=[O])[N]([CH3])[CH3])[cH][c]([C](=[O])[N]([CH3])[CH3])[c]2[C]1=[O]	CO-N(CH3)2	H	CH2CH(CH3)2	CO-N(CH3)2	H	-1.5514	87.8284	-5.8992	-3.288	2.6112	-2.8128	-1.5903	2.45742	2.57571		0.116952	0.0962332	0.0322534	0.129714	0.0341035	0.0863061	4.13626e-05	0.0023051	0.00325127	C6	0.1502	-0.557275	0.637825	-0.39853	-0.10457	-0.106445	-0.11456	-0.22831	0.42955	0.42327	-0.682765	0.5436	-0.39959	-0.16607	-0.12723	-0.18734	-0.22335	0.42334	0.40938	1.97718	1.84627	1.99514
313	0313_r2r4_NHCH3_CO-N(CH3)2_C6H4-p-NO2	[CH3][NH][c]1[cH][c]2[c]([cH][c]1[C](=[O])[N]([CH3])[CH3])[C](=[O])[N]([c]1[cH][cH][c]([N+](=[O])[O-])[cH][cH]1)[C]2=[O]	H	NHCH3	C6H4-p-NO2	CO-N(CH3)2	H	-1.3568	81.3293	-5.2477	-3.4987	1.749	-2.959	-2.8098	13.8447	26.8633		0.0427574	0.04963	0.0244775	0.0329577	0.0306231	0.0286999	0.083478	0.00151848	0.00290059	N25	0.1285	-0.553325	0.63978	-0.42493	-0.136185	-0.17441	0.03286	0.1654	0.24527	0.05056	-0.60568	0.596955	-0.41555	-0.14951	-0.19713	0.009785	0.11326	0.235485	0.037985	1.97702	1.83713	1.99526
314	0314_r1r5_NHCH3_NHC6H4-OCH3_C6H4-p-NO2	[CH3][NH][c]1[cH][cH][c]([NH][c]2[cH][cH][c]([O][CH3])[cH][cH]2)[c]2[c]1[C](=[O])[N]([c]1[cH][cH][c]([N+](=[O])[O-])[cH][cH]1)[C]2=[O]	NHCH3	H	C6H4-p-NO2	H	NHC6H4-OCH3	-1.4296	84.0888	-4.4025	-3.4539	0.9486	-2.8094	-2.7767	13.9631	31.4053		0.0351672	0.0442169	0.0199641	0.0208913	0.0115022	0.025541	0.0966669	0.00382222	0.00149282	N29	0.1528	-0.593685	0.618095	-0.42118	-0.16841	0.181685	-0.21388	0.17057	-0.513505	0.238235	-0.631155	0.58849	-0.41565	-0.172495	0.16728	-0.24265	0.1041	-0.527635	0.23071	1.9766	1.84085	1.9947
315	0315_r2r4_CO-N(CH2)4_CH2OCH3_CH2CH(CH3)2	[CH3][O][CH2][c]1[cH][c]2[c]([cH][c]1[C](=[O])[N]1[CH2][CH2][CH2][CH2]1)[C](=[O])[N]([CH2][CH]([CH3])[CH3])[C]2=[O]	H	CO-N(CH2)4	CH2CH(CH3)2	CH2OCH3	H	-1.6306	81.918	-5.7132	-3.1917	2.5215	-2.6605	-1.2841	5.37976	9.87175	-14.3744	0.12245	0.10891	0.0364312	0.126083	0.011359	0.0960288	0.000137191	0.000691102	0.00724885	C11	0.1325	-0.561125	0.637985	-0.40117	-0.112555	-0.153535	-0.03327	-0.22828	0.24343	0.256955	-0.695025	0.53526	-0.40179	-0.17582	-0.174795	-0.10704	-0.22292	0.219685	0.25837	1.97743	1.84738	1.99541
316	0316_r1r2_HC=N-CH2CH3_N(CH2)4_C6H5	[CH3]/[N]=[CH]/[c]1[c]([N]2[CH2][CH2][CH2][CH2]2)[cH][cH][c]2[c]1[C](=[O])[N]([c]1[cH][cH][cH][cH][cH]1)[C]2=[O]	HC=N-CH2CH3	N(CH2)4	C6H5	H	H	-1.7938	82.5384	-5.0045	-3.009	1.9955	-2.5906	-1.7251	8.08837	8.89785		0.114377	0.116886	0.0304131	0.104946	0.061533	0.0419217	0.00520201	0.00149599	0.00501055	C6	0.1508	-0.56544	0.637435	-0.42786	-0.12676	-0.12114	-0.01701	0.11932	0.153155	-0.036395	-0.68318	0.53659	-0.42516	-0.168625	-0.162275	-0.0552	0.13607	0.131895	-0.057985	1.97666	1.84207	1.99502
317	0317_r1r4_CHO2(CH2)2_CN_C6H4-p-NO2	[N]#[C][c]1[cH][c]2[c]([c]([CH]3[O][CH2][CH2][O]3)[cH]1)[C](=[O])[N]([c]1[cH][cH][c]([N+](=[O])[O-])[cH][cH]1)[C]2=[O]	CHO2(CH2)2	H	C6H4-p-NO2	CN	H	-1.0325	84.8174	-6.2492	-3.7405	2.5087	-3.3301	-3.2268	7.16608	8.44249		0.0866969	0.0694701	0.0258164	0.0978142	0.0369178	0.0689611	0.0249119	0.00290304	0.00750626	O1	0.1236	-0.5233	0.645005	-0.41832	-0.089775	-0.05434	-0.133635	0.15769	0.29407	0.28417	-0.614245	0.57532	-0.41361	-0.141815	-0.07619	-0.19211	0.15793	0.282315	0.27185	1.97716	1.83472	1.99518
318	0318_r1r2_CH2OCH3_NO2_C6H4-p-N(CH2)4	[CH3][O][CH2][c]1[c]([N+](=[O])[O-])[cH][cH][c]2[c]1[C](=[O])[N]([c]1[cH][cH][c]([N]3[CH2][CH2][CH2][CH2]3)[cH][cH]1)[C]2=[O]	CH2OCH3	NO2	C6H4-p-N(CH2)4	H	H	-1.0476	81.663	-4.5601	-3.6637	0.8964	-3.3392	-2.4466	7.43483	23.1676		0.0693729	0.0485087	0.0128642	0.0997371	0.00649939	0.0976014	0.00274473	0.00139015	0.053952	C11	0.1727	-0.54381	0.63845	-0.40434	-0.0918	-0.06821	-0.04725	0.05094	0.066315	0.37072	-0.61556	0.59389	-0.41297	-0.14563	-0.084395	-0.10014	0.06474	0.05334	0.32108	1.97723	1.84095	1.99508
319	0319_r1r2_NO2_CO-N(CH3)2_C6H5	[CH3][N]([CH3])[C](=[O])[c]1[cH][cH][c]2[c]([c]1[N+](=[O])[O-])[C](=[O])[N]([c]1[cH][cH][cH][cH][cH]1)[C]2=[O]	NO2	CO-N(CH3)2	C6H5	H	H	-1.0444	81.429	-6.0774	-3.7707	2.3067	-3.3328	-2.724	8.75551	9.64251		0.071322	0.0549498	0.011652	0.102791	0.0497248	0.0320909	0.00269279	0.0556081	0.00243469	C6	0.1757	-0.52746	0.643665	-0.41397	-0.099095	-0.020505	-0.115035	0.11218	0.369045	0.4276	-0.601505	0.593165	-0.42246	-0.143635	-0.053345	-0.146735	0.126	0.315285	0.433315	1.97741	1.83628	1.99516
320	0320_r1r5_NHCH3_CH2N(CH2)4_C6H5	[CH3][NH][c]1[cH][cH][c]([CH2][N]2[CH2][CH2][CH2][CH2]2)[c]2[c]1[C](=[O])[N]([c]1[cH][cH][cH][cH][cH]1)[C]2=[O]	NHCH3	H	C6H5	H	CH2N(CH2)4	-1.8602	84.9129	-4.8982	-2.9686	1.9296	-2.477	-1.1828	5.24681	5.21371		0.129467	0.13219	0.037182	0.10021	0.0262289	0.0792916	0.00547281	0.00433496	0.00509574	O2	0.1389	-0.5787	0.63319	-0.42729	-0.14228	0.09605	-0.20735	0.12028	-0.382455	0.234185	-0.70093	0.5254	-0.42485	-0.186225	0.067075	-0.288525	0.13798	-0.39787	0.214	1.97677	1.84441	1.99476
321	0321_r1r2_CHO2(CH2)2_CO-N(CH2)4_CH3	[CH3][N]1[C](=[O])[c]2[cH][cH][c]([C](=[O])[N]3[CH2][CH2][CH2][CH2]3)[c]([CH]3[O][CH2][CH2][O]3)[c]2[C]1=[O]	CHO2(CH2)2	CO-N(CH2)4	CH3	H	H	-1.6289	79.4778	-5.6873	-3.2134	2.4739	-2.6379	-1.353	6.08869	14.7002	-14.7219	0.13183	0.122479	0.0405327	0.134219	0.00439532	0.0791038	0.000271338	0.000476388	0.00569147	C6	0.1351	-0.558715	0.634775	-0.39621	-0.104495	-0.0869	-0.11977	-0.42801	0.28487	0.434225	-0.69838	0.5252	-0.39758	-0.16728	-0.11448	-0.19201	-0.42368	0.273085	0.429915	1.97762	1.84672	1.99555
322	0322_r1r4_CH2N(CH3)2_NHC6H4-OCH3_CH2CH(CH3)2	[CH3][O][c]1[cH][cH][c]([NH][c]2[cH][c]([CH2][N]([CH3])[CH3])[c]3[c]([cH]2)[C](=[O])[N]([CH2][CH]([CH3])[CH3])[C]3=[O])[cH][cH]1	CH2N(CH3)2	H	CH2CH(CH3)2	NHC6H4-OCH3	H	-1.95	84.1269	-4.6868	-2.8272	1.8596	-2.3584	-1.0951	5.67192	10.6778		0.131739	0.13364	0.0398981	0.110637	0.0224035	0.0603601	1.07612e-05	0.00312703	0.00666119	C3	0.1425	-0.58446	0.6327	-0.40796	-0.135115	-0.090135	-0.03221	-0.22753	-0.007765	-0.138435	-0.71666	0.521755	-0.40615	-0.17785	-0.12354	-0.08623	-0.22176	-0.017115	-0.158415	1.97704	1.8502	1.9951
323	0323_r1r2_N(CH2)4_methylN(CH2)4_C6H5	[O]=[C]1[c]2[cH][cH][c]([CH2][N]3[CH2][CH2][CH2][CH2]3)[c]([N]3[CH2][CH2][CH2][CH2]3)[c]2[C](=[O])[N]1[c]1[cH][cH][cH][cH][cH]1	N(CH2)4	CH2N(CH2)4	C6H5	H	H	-1.8473	85.9816	-4.8051	-2.9456	1.8595	-2.4882	-1.3246	7.39385	12.0559		0.130031	0.130431	0.0367895	0.111133	0.0135142	0.0804812	0.00517565	0.000665568	0.00451543	C3	0.1326	-0.571795	0.632845	-0.42817	-0.13981	0.00986	-0.09914	0.12098	-0.0604	-0.01175	-0.691655	0.528175	-0.42597	-0.18344	-0.015365	-0.169465	0.138	-0.094415	-0.016585	1.97615	1.8434	1.99487
324	0324_r1r2_HN-CO(CH3)_NHCH3_CH3	[CH3][NH][c]1[cH][cH][c]2[c]([c]1[NH][C]([CH3])=[O])[C](=[O])[N]([CH3])[C]2=[O]	HN-CO(CH3)	NHCH3	CH3	H	H	-1.8755	78.0481	-4.9005	-2.8866	2.0139	-2.4162	-1.2644	3.71841	7.16935	-11.5783	0.128379	0.145545	0.04054	0.0929779	0.0403928	0.0432918	0.000432636	0.00417304	0.0116102	C5	0.1687	-0.591125	0.626235	-0.39818	-0.15377	-0.002355	-0.0485	-0.42765	-0.16017	-0.143105	-0.718235	0.51332	-0.3992	-0.18679	-0.04705	-0.093135	-0.42312	-0.17097	-0.17994	1.97649	1.84566	1.99546
325	0325_r1r4_CO-N(CH3)2_NHCH3_C6H4-p-NO2	[CH3][NH][c]1[cH][c]([C](=[O])[N]([CH3])[CH3])[c]2[c]([cH]1)[C](=[O])[N]([c]1[cH][cH][c]([N+](=[O])[O-])[cH][cH]1)[C]2=[O]	CO-N(CH3)2	H	C6H4-p-NO2	NHCH3	H	-1.3605	86.9497	-5.2232	-3.4928	1.7304	-2.8764	-2.7644	15.701	29.247		0.0373935	0.0473606	0.0241421	0.0259674	0.0226796	0.0183855	0.0966969	0.00131362	0.000759698	N25	0.1447	-0.554595	0.63944	-0.42674	-0.132055	-0.138225	-0.01347	0.1662	0.42953	-0.13053	-0.603365	0.59966	-0.41813	-0.14178	-0.158235	-0.032425	0.10324	0.426815	-0.14218	1.97678	1.83739	1.995
326	0326_r1r4_CHO_3-py_C6H4-p-N(CH2)4	[O]=[CH][c]1[cH][c](-[c]2[cH][cH][cH][n][cH]2)[cH][c]2[c]1[C](=[O])[N]([c]1[cH][cH][c]([N]3[CH2][CH2][CH2][CH2]3)[cH][cH]1)[C]2=[O]	CHO	H	C6H4-p-N(CH2)4	3-py	H	-1.29	79.6253	-4.5513	-3.494	1.0573	-3.0599	-2.4726	4.92833	13.6589		0.0854583	0.0706306	0.0154723	0.112555	0.043095	0.0545642	0.00362975	0.0325996	0.00376864	C6	0.1925	-0.545665	0.63715	-0.40486	-0.08855	-0.12394	-0.073915	0.05186	0.31953	0.07618	-0.642195	0.569395	-0.41242	-0.143065	-0.16133	-0.11553	0.0692	0.271085	0.071895	1.97713	1.84178	1.99513
327	0327_r1r2_HC=N-CH2CH3_N-isobutylethanHC=N-CH2CH3_C6H4-p-NO2	[CH3]/[N]=[CH]/[c]1[c](/[CH]=[N]/[CH2][CH]([CH3])[CH3])[cH][cH][c]2[c]1[C](=[O])[N]([c]1[cH][cH][c]([N+](=[O])[O-])[cH][cH]1)[C]2=[O]	HC=N-CH2CH3	HC=N-CH2CH(CH3)2	C6H4-p-NO2	H	H	-1.1982	85.2866	-5.9202	-3.5717	2.3485	-3.1603	-3.1107	9.04292	17.2103		0.0688007	0.0646472	0.025062	0.0688515	0.026248	0.0586925	0.0444563	0.00115206	0.00389872	O2	0.0996	-0.53444	0.644145	-0.42211	-0.097785	-0.086425	-0.092645	0.16094	0.16055	0.16799	-0.61048	0.58241	-0.41595	-0.13255	-0.10448	-0.13991	0.14146	0.154075	0.150715	1.97682	1.83632	1.99516
328	0328_r1r4_HC=N-CH2CH3_CHO_C6H5	[CH3]/[N]=[CH]/[c]1[cH][c]([CH]=[O])[cH][c]2[c]1[C](=[O])[N]([c]1[cH][cH][cH][cH][cH]1)[C]2=[O]	HC=N-CH2CH3	H	C6H5	CHO	H	-1.1116	79.8788	-6.1407	-3.6821	2.4586	-3.2409	-2.3466	4.78307	9.04618		0.0919881	0.0689752	0.0169916	0.120686	0.0361592	0.0658636	0.00328622	0.00408116	0.037735	C6	0.1978	-0.537875	0.64023	-0.41388	-0.08725	-0.079825	-0.12368	0.11314	0.163735	0.32411	-0.6294	0.57646	-0.42039	-0.14554	-0.115675	-0.174	0.1275	0.152955	0.272065	1.97703	1.83941	1.9951
329	0329_r1r2_CH2OCH3_OCH3_CH3	[CH3][O][CH2][c]1[c]([O][CH3])[cH][cH][c]2[c]1[C](=[O])[N]([CH3])[C]2=[O]	CH2OCH3	OCH3	CH3	H	H	-1.8419	80.1185	-5.7428	-2.9723	2.7705	-2.4165	-1.211	4.49028	7.68941	-10.7929	0.133122	0.138231	0.0424182	0.111817	0.0362248	0.0513443	0.000318267	0.00100888	0.00693007	C5	0.1531	-0.57144	0.633275	-0.39983	-0.12451	-0.09406	0.018795	-0.42779	0.06205	-0.09411	-0.712485	0.51535	-0.39983	-0.17003	-0.138525	-0.036645	-0.42268	0.05216	-0.119405	1.9774	1.84821	1.99548
330	0330_r1r2_CHO2(CH2)2_CO-N(CH3)2_C6H5	[CH3][N]([CH3])[C](=[O])[c]1[cH][cH][c]2[c]([c]1[CH]1[O][CH2][CH2][O]1)[C](=[O])[N]([c]1[cH][cH][cH][cH][cH]1)[C]2=[O]	CHO2(CH2)2	CO-N(CH3)2	C6H5	H	H	-1.5567	83.8358	-5.7552	-3.2853	2.4699	-2.7372	-1.6307	5.65042	9.04642		0.132521	0.120991	0.0385155	0.12855	0.00548058	0.0765953	0.00567034	0.00102413	0.00573694	O1	0.1376	-0.544895	0.64276	-0.42199	-0.10554	-0.08437	-0.119555	0.11521	0.285655	0.434015	-0.67678	0.53379	-0.42035	-0.16614	-0.1108	-0.188675	0.13481	0.27439	0.42982	1.97714	1.84061	1.99507
331	0331_r1r4_CO-N(CH2)4_CH3_C6H4-p-N(CH2)4	[CH3][c]1[cH][c]([C](=[O])[N]2[CH2][CH2][CH2][CH2]2)[c]2[c]([cH]1)[C](=[O])[N]([c]1[cH][cH][c]([N]3[CH2][CH2][CH2][CH2]3)[cH][cH]1)[C]2=[O]	CO-N(CH2)4	H	C6H4-p-N(CH2)4	CH3	H	-1.7234	87.3371	-4.5108	-3.1118	1.399	-2.5954	-1.4141	6.27527	13.1141		0.132973	0.124329	0.0414649	0.126785	0.0114773	0.0672971	0.00640962	0.00152073	0.00444377	C11	0.1371	-0.55674	0.63959	-0.41398	-0.11285	-0.108135	-0.075905	0.05291	0.425695	-0.201165	-0.69059	0.5297	-0.41624	-0.168905	-0.14083	-0.140305	0.0774	0.41762	-0.20684	1.97724	1.84343	1.99499
332	0332_r1r5_CO2CH3_3-py_CH2CH(CH3)2	[CH3][O][C](=[O])[c]1[cH][cH][c](-[c]2[cH][cH][cH][n][cH]2)[c]2[c]1[C](=[O])[N]([CH2][CH]([CH3])[CH3])[C]2=[O]	CO2CH3	H	CH2CH(CH3)2	H	3-py	-1.5267	89.6738	-6.1562	-3.2981	2.8581	-2.7538	-2.143	4.6288	5.82589		0.134186	0.11355	0.0388541	0.152115	0.0125719	0.0546135	0.000245569	0.00261233	0.0024092	C6	0.1637	-0.552025	0.637995	-0.39879	-0.0883	-0.041905	-0.16018	-0.22856	0.32032	0.242415	-0.685915	0.532365	-0.39707	-0.15253	-0.068235	-0.223795	-0.22376	0.323565	0.222735	1.9769	1.84381	1.995
333	0333_r1r4_HC=N-CH2CH(CH3)2_CH2N(CH2)4_C6H5	[CH3][CH]([CH3])[CH2]/[N]=[CH]/[c]1[cH][c]([CH2][N]2[CH2][CH2][CH2][CH2]2)[cH][c]2[c]1[C](=[O])[N]([c]1[cH][cH][cH][cH][cH]1)[C]2=[O]	HC=N-CH2CH(CH3)2	H	C6H5	CH2N(CH2)4	H	-1.5999	82.9592	-4.8511	-3.2264	1.6247	-2.7172	-2.1285	2.23998	6.60571		0.119774	0.114852	0.0342277	0.113487	0.0439406	0.0478075	0.00506699	0.00190541	0.00339099	C6	0.1407	-0.55009	0.641035	-0.42232	-0.10628	-0.10437	-0.081325	0.11588	0.160595	-0.00465	-0.675825	0.535645	-0.41895	-0.159105	-0.134015	-0.132325	0.1342	0.14565	-0.011305	1.97695	1.84149	1.99504
334	0334_r2r4_CH2OCH3_NHCH3_C6H4-p-NO2	[CH3][NH][c]1[cH][c]2[c]([cH][c]1[CH2][O][CH3])[C](=[O])[N]([c]1[cH][cH][c]([N+](=[O])[O-])[cH][cH]1)[C]2=[O]	H	CH2OCH3	C6H4-p-NO2	NHCH3	H	-1.3802	80.1146	-5.1664	-3.4804	1.686	-2.8557	-2.7372	15.3066	30.5461		0.034739	0.0445158	0.0231991	0.0236001	0.0215815	0.0191363	0.0983713	0.00103761	0.00201683	N23	0.1472	-0.55651	0.639425	-0.42744	-0.13785	-0.185455	0.059745	0.16669	0.240535	-0.31517	-0.602725	0.602	-0.41886	-0.147	-0.203235	0.04237	0.10131	0.23256	-0.32375	1.977	1.83797	1.99527
335	0335_r1r4_CH2N(CH3)2_3-py_CH3	[CH3][N]([CH3])[CH2][c]1[cH][c](-[c]2[cH][cH][cH][n][cH]2)[cH][c]2[c]1[C](=[O])[N]([CH3])[C]2=[O]	CH2N(CH3)2	H	CH3	3-py	H	-1.6368	79.4559	-4.9763	-3.1653	1.811	-2.6903	-1.6088	5.22614	9.65515		0.103644	0.0939359	0.0316534	0.110215	0.025573	0.0798597	0.000177146	0.00287904	0.00188669	C6	0.1234	-0.565485	0.633935	-0.39769	-0.1123	-0.060655	-0.098865	-0.428	-0.00898	0.07671	-0.68428	0.542815	-0.40028	-0.170425	-0.080225	-0.170635	-0.42401	-0.017795	0.06765	1.97764	1.84806	1.99551
336	0336_r1r5_CO-N(CH2)4_CHO2(CH2)2_CH3	[CH3][N]1[C](=[O])[c]2[c]([C](=[O])[N]3[CH2][CH2][CH2][CH2]3)[cH][cH][c]([CH]3[O][CH2][CH2][O]3)[c]2[C]1=[O]	CO-N(CH2)4	H	CH3	H	CHO2(CH2)2	-1.5925	85.8238	-5.8142	-3.2347	2.5795	-2.6736	-1.5792	7.66145	8.4888	-16.5206	0.134107	0.125654	0.0418841	0.135174	0.0168425	0.0614899	0.000134032	0.00261452	0.00320605	C6	0.1359	-0.558395	0.634745	-0.39602	-0.099805	-0.04253	-0.17084	-0.42796	0.467715	0.240935	-0.697245	0.52384	-0.39469	-0.15584	-0.064175	-0.232575	-0.42384	0.464985	0.219615	1.97745	1.84642	1.99529
337	0337_r1r4_CO2CH3_CH2N(CH2)4_C6H4-p-NO2	[CH3][O][C](=[O])[c]1[cH][c]([CH2][N]2[CH2][CH2][CH2][CH2]2)[cH][c]2[c]1[C](=[O])[N]([c]1[cH][cH][c]([N+](=[O])[O-])[cH][cH]1)[C]2=[O]	CO2CH3	H	C6H4-p-NO2	CH2N(CH2)4	H	-1.2627	87.2715	-4.9005	-3.5598	1.3407	-3.0739	-3.0198	8.78103	18.6188		0.0619767	0.0626244	0.0231669	0.0558401	0.0416427	0.0458193	0.0570616	0.00299343	0.00345713	C5	0.0987	-0.53209	0.645085	-0.42372	-0.102025	-0.120115	-0.075425	0.16204	0.49013	-0.00401	-0.60331	0.585015	-0.41522	-0.12813	-0.14447	-0.10571	0.13088	0.47726	-0.00715	1.97708	1.8355	1.99516
338	0338_r1r2_CH3_CHO_C6H5	[CH3][c]1[c]([CH]=[O])[cH][cH][c]2[c]1[C](=[O])[N]([c]1[cH][cH][cH][cH][cH]1)[C]2=[O]	CH3	CHO	C6H5	H	H	-1.1968	80.8501	-6.107	-3.6235	2.4835	-3.1405	-1.984	2.01618	9.00385		0.0914013	0.0691072	0.0212244	0.116883	0.0179037	0.103836	0.00354424	0.00176453	0.0422216	C11	0.176	-0.54312	0.641455	-0.41833	-0.101	-0.037875	-0.13715	0.11431	-0.207925	0.317205	-0.638275	0.576185	-0.42456	-0.166585	-0.058045	-0.207345	0.12976	-0.21916	0.259495	1.97707	1.84043	1.99506
339	0339_r1r2_H_CH3_CH3	[CH3][c]1[cH][cH][c]2[c]([cH]1)[C](=[O])[N]([CH3])[C]2=[O]	H	CH3	CH3	H	H	-1.7742	76.0667	-6.2421	-3.0498	3.1923	-2.4897	-1.0491	4.0245	5.02397	-8.18802	0.134941	0.134991	0.0423058	0.123105	0.00496121	0.0771184	0.000244328	0.000340249	0.0050051	O1	0.1375	-0.5655	0.634365	-0.39893	-0.120985	-0.163365	-0.0885	-0.42837	0.237395	-0.20355	-0.70754	0.519965	-0.40191	-0.17888	-0.200405	-0.158875	-0.4237	0.21287	-0.209445	1.97785	1.84794	1.99579
340	0340_r1r2_NHC6H4-OCH3_NHCH3_CH2CH(CH3)2	[CH3][NH][c]1[cH][cH][c]2[c]([c]1[NH][c]1[cH][cH][c]([O][CH3])[cH][cH]1)[C](=[O])[N]([CH2][CH]([CH3])[CH3])[C]2=[O]	NHC6H4-OCH3	NHCH3	CH2CH(CH3)2	H	H	-2.0557	83.2873	-4.5943	-2.7099	1.8844	-2.2829	-0.9711	9.12242	13.2719		0.133553	0.146956	0.0415631	0.0961485	0.0318587	0.0514315	0.00021532	0.000743626	0.0123509	C5	0.1638	-0.600665	0.626815	-0.40726	-0.164025	-0.00341	-0.056935	-0.22696	-0.1596	-0.141885	-0.725995	0.515465	-0.4053	-0.191795	-0.04582	-0.10238	-0.22093	-0.18148	-0.175135	1.97693	1.85076	1.99504
341	0341_r1r5_CO2CH3_3-py_C6H4-p-NO2	[CH3][O][C](=[O])[c]1[cH][cH][c](-[c]2[cH][cH][cH][n][cH]2)[c]2[c]1[C](=[O])[N]([c]1[cH][cH][c]([N+](=[O])[O-])[cH][cH]1)[C]2=[O]	CO2CH3	H	C6H4-p-NO2	H	3-py	-1.2102	91.9128	-6.2084	-3.5736	2.6348	-3.1262	-3.0775	8.17187	14.0435		0.0734799	0.0707301	0.0259573	0.0724497	0.0381348	0.0409001	0.0500333	0.00233718	0.00183765	O1	0.1062	-0.527465	0.64551	-0.42219	-0.08884	-0.03508	-0.153955	0.16119	0.318815	0.24484	-0.606435	0.578335	-0.41492	-0.12205	-0.060105	-0.191085	0.13845	0.318695	0.2323	1.97671	1.83381	1.99494
342	0342_r1r4_CH2OCH3_CH2N(CH3)2_CH2CH(CH3)2	[CH3][O][CH2][c]1[cH][c]([CH2][N]([CH3])[CH3])[cH][c]2[c]1[C](=[O])[N]([CH2][CH]([CH3])[CH3])[C]2=[O]	CH2OCH3	H	CH2CH(CH3)2	CH2N(CH3)2	H	-1.7766	84.2383	-4.8795	-3.0495	1.83	-2.4776	-1.082	2.37565	4.61671		0.134091	0.128358	0.0407731	0.121842	0.01073	0.0753931	0.000157622	0.00180818	0.00495614	O1	0.1365	-0.56943	0.637445	-0.40381	-0.118835	-0.08419	-0.099205	-0.22781	0.063635	-0.006875	-0.709095	0.52488	-0.40383	-0.174965	-0.113625	-0.168395	-0.22224	0.053025	-0.014685	1.97717	1.84897	1.99517
343	0343_r1r5_HC=N-CH2CH3_HC=N-CH2CH3_CH3	[CH3]/[N]=[CH]/[c]1[cH][cH][c](/[CH]=[N]/[CH3])[c]2[c]1[C](=[O])[N]([CH3])[C]2=[O]	HC=N-CH2CH3	H	CH3	H	HC=N-CH2CH3	-1.5435	79.7788	-6.0188	-3.2522	2.7666	-2.7435	-2.5253	0.42117	2.27106	-8.78194	0.0975803	0.0958009	0.0258971	0.099208	0.0670435	0.0671559	0.000186828	0.00570155	0.00254946	C11	0.1605	-0.559775	0.6324	-0.39181	-0.087245	-0.044955	-0.1563	-0.4283	0.071855	0.24225	-0.67491	0.541845	-0.39469	-0.135115	-0.08758	-0.21134	-0.42536	0.05863	0.222435	1.97695	1.84692	1.99538
344	0344_r1r4_CO-N(CH2)4_CO-N(CH2)4_CH3	[CH3][N]1[C](=[O])[c]2[cH][c]([C](=[O])[N]3[CH2][CH2][CH2][CH2]3)[cH][c]([C](=[O])[N]3[CH2][CH2][CH2][CH2]3)[c]2[C]1=[O]	CO-N(CH2)4	H	CH3	CO-N(CH2)4	H	-1.5334	82.3632	-5.8259	-3.3119	2.514	-2.8293	-1.604	3.53643	4.96969	-18.8013	0.114425	0.0988042	0.0327314	0.128987	0.0343151	0.0838513	8.58327e-05	0.00282647	0.00273506	C6	0.1543	-0.556165	0.634785	-0.39461	-0.102325	-0.10381	-0.112845	-0.4284	0.43015	0.423285	-0.681465	0.540995	-0.3974	-0.16461	-0.125675	-0.185105	-0.42514	0.42198	0.40965	1.97768	1.84588	1.99549
345	0345_r2r4_CN_NHC6H4-OCH3_C6H4-p-N(CH2)4	[CH3][O][c]1[cH][cH][c]([NH][c]2[cH][c]3[c]([cH][c]2[C]#[N])[C](=[O])[N]([c]2[cH][cH][c]([N]4[CH2][CH2][CH2][CH2]4)[cH][cH]2)[C]3=[O])[cH][cH]1	H	CN	C6H4-p-N(CH2)4	NHC6H4-OCH3	H	-1.5452	78.8953	-4.5135	-3.2111	1.3024	-2.8357	-1.7364	7.90296	14.3434		0.100471	0.0859548	0.0232686	0.109952	0.0414524	0.0803322	0.00451499	0.00229628	0.0151254	C11	0.1715	-0.560215	0.6344	-0.40848	-0.12338	-0.149735	0.00392	0.05321	0.252855	-0.10096	-0.66215	0.55658	-0.41511	-0.171915	-0.1869	-0.051395	0.07187	0.231705	-0.12532	1.97745	1.84225	1.99524
346	0346_r1r4_NHCH3_CN_C6H4-p-NO2	[CH3][NH][c]1[cH][c]([C]#[N])[cH][c]2[c]1[C](=[O])[N]([c]1[cH][cH][c]([N+](=[O])[O-])[cH][cH]1)[C]2=[O]	NHCH3	H	C6H4-p-NO2	CN	H	-1.1953	84.2409	-5.5009	-3.5456	1.9553	-3.1568	-3.1195	9.45491	9.03719		0.0731388	0.0673162	0.0240042	0.0683463	0.0230424	0.0839172	0.036835	0.00580919	0.0069495	O1	0.1016	-0.547345	0.63916	-0.42044	-0.12227	0.021315	-0.165835	0.16237	-0.120795	0.282155	-0.625015	0.57809	-0.41612	-0.161385	0.01216	-0.23319	0.14889	-0.1459	0.270635	1.97702	1.8377	1.99514
347	0347_r1r4_NHC6H4-OCH3_NO2_NO2benzene	[CH3][O][c]1[cH][cH][c]([NH][c]2[cH][c]([N+](=[O])[O-])[cH][c]3[c]2[C](=[O])[N]([c]2[cH][cH][c]([N+](=[O])[O-])[cH][cH]2)[C]3=[O])[cH][cH]1	NHC6H4-OCH3	H	C6H4-p-NO2	NO2	H	-0.8754	83.7378	-5.0311	-3.9139	1.1172	-3.4785	-3.3201	10.0077	12.6139		0.0599921	0.047064	0.0164293	0.065725	0.0196887	0.0994877	0.012067	0.0068436	0.0488642	C8	0.1264	-0.54503	0.63894	-0.41893	-0.116695	0.00812	-0.07125	0.1612	-0.1159	0.375265	-0.60629	0.59609	-0.41702	-0.15941	0.003035	-0.12421	0.16638	-0.13567	0.32879	1.97697	1.83682	1.9951
348	0348_r2r4_N(CH2)4_CH3N(CH2)4_CH3	[CH3][N]1[C](=[O])[c]2[cH][c]([CH2][N]3[CH2][CH2][CH2][CH2]3)[c]([N]3[CH2][CH2][CH2][CH2]3)[cH][c]2[C]1=[O]	H	N(CH2)4	CH3	CH2N(CH2)4	H	-2.0278	75.1698	-4.7293	-2.7485	1.9808	-2.2584	-0.8725	8.99935	18.1941	-11.3696	0.128164	0.140884	0.0407924	0.103622	0.0347608	0.0553588	0.000422048	0.00195296	0.0132923	C5	0.1555	-0.586715	0.62932	-0.40502	-0.14664	-0.185805	0.067615	-0.42768	0.233955	-0.287125	-0.721265	0.514915	-0.40558	-0.18624	-0.22909	0.02099	-0.42243	0.213005	-0.31121	1.97772	1.84973	1.99568
349	0349_r1r2_HC=N-CH2CH(CH3)2_CHO2(CH2)2_CH3	[CH3][CH]([CH3])[CH2]/[N]=[CH]/[c]1[c]([CH]2[O][CH2][CH2][O]2)[cH][cH][c]2[c]1[C](=[O])[N]([CH3])[C]2=[O]	HC=N-CH2CH(CH3)2	CHO2(CH2)2	CH3	H	H	-1.6023	77.7617	-5.7477	-3.2057	2.542	-2.6701	-2.1079	2.69745	10.591	-10.7356	0.123286	0.116893	0.0371496	0.128848	0.0356716	0.049596	8.91104e-05	0.00103891	0.00353743	C6	0.1609	-0.560375	0.63395	-0.39385	-0.09951	-0.0976	-0.09958	-0.42803	0.158725	0.279085	-0.6943	0.525785	-0.39296	-0.15521	-0.13065	-0.156815	-0.42367	0.14289	0.26945	1.97723	1.84655	1.99554
350	0350_r1r4_CO-N(CH3)2_CN_CH2CH(CH3)2	[CH3][CH]([CH3])[CH2][N]1[C](=[O])[c]2[cH][c]([C]#[N])[cH][c]([C](=[O])[N]([CH3])[CH3])[c]2[C]1=[O]	CO-N(CH3)2	H	CH2CH(CH3)2	CN	H	-1.2263	86.6939	-6.0068	-3.607	2.3998	-3.0727	-1.8448	7.25478	10.2013		0.104706	0.0759446	0.0263901	0.133962	0.0326344	0.0931628	0.00011572	0.00226921	0.0074838	C6	0.1709	-0.54646	0.63699	-0.39233	-0.090305	-0.08412	-0.133705	-0.22909	0.43346	0.281845	-0.66266	0.55686	-0.39659	-0.159815	-0.106665	-0.214815	-0.2252	0.42655	0.265	1.97723	1.84403	1.99518
351	0351_r2r4_CH2OCH3_3-py_C6H4-p-NO2	[CH3][O][CH2][c]1[cH][c]2[c]([cH][c]1-[c]1[cH][cH][cH][n][cH]1)[C](=[O])[N]([c]1[cH][cH][c]([N+](=[O])[O-])[cH][cH]1)[C]2=[O]	H	CH2OCH3	C6H4-p-NO2	3-py	H	-1.3015	82.3596	-6.1084	-3.5439	2.5645	-3.0221	-2.9876	11.5682	23.6685		0.0590742	0.0620725	0.0244588	0.0501492	0.0233115	0.0412221	0.0611918	0.0010167	0.00470186	N27	0.1032	-0.537555	0.64581	-0.42381	-0.11612	-0.146375	-0.00716	0.16235	0.24725	-0.10369	-0.60789	0.58775	-0.41627	-0.14206	-0.164925	-0.042875	0.12698	0.234325	-0.098085	1.97718	1.83662	1.99532
352	0352_r2r4_NHCH3_CH2N(CH3)2_C6H4-p-N(CH2)4	[CH3][NH][c]1[cH][c]2[c]([cH][c]1[CH2][N]([CH3])[CH3])[C](=[O])[N]([c]1[cH][cH][c]([N]3[CH2][CH2][CH2][CH2]3)[cH][cH]1)[C]2=[O]	H	NHCH3	C6H4-p-N(CH2)4	CH2N(CH3)2	H	-2.0021	79.54	-4.4204	-2.7878	1.6326	-2.3253	-1.0187	4.53126	3.48548		0.127471	0.13439	0.0391704	0.103634	0.0358276	0.0559743	0.00619808	0.00189577	0.0133492	C5	0.152	-0.57726	0.634385	-0.42169	-0.14161	-0.194835	0.06716	0.05812	0.23555	-0.395845	-0.70685	0.52196	-0.42194	-0.18323	-0.234865	0.020145	0.08117	0.21491	-0.41933	1.97733	1.84582	1.99523
353	0353_r1r4_CH3_NO2_CH2CH(CH3)2	[CH3][c]1[cH][c]([N+](=[O])[O-])[cH][c]2[c]1[C](=[O])[N]([CH2][CH]([CH3])[CH3])[C]2=[O]	CH3	H	CH2CH(CH3)2	NO2	H	-0.9518	83.0721	-6.5519	-3.8857	2.6662	-3.3339	-2.3554	4.6031	11.8919		0.0674324	0.0438309	0.0118311	0.0979873	0.00806071	0.0961889	0.000125391	0.000666984	0.0576601	C6	0.161	-0.55012	0.63598	-0.39427	-0.090565	-0.05259	-0.056115	-0.2291	-0.18444	0.369865	-0.625485	0.59353	-0.40346	-0.151245	-0.072515	-0.107705	-0.22666	-0.19208	0.3168	1.97742	1.84566	1.99529
354	0354_r1r2_CO-N(CH2)4_HC=N-CH2CH(CH3)2_C6H4-p-NO2	[CH3][CH]([CH3])[CH2]/[N]=[CH]/[c]1[cH][cH][c]2[c]([c]1[C](=[O])[N]1[CH2][CH2][CH2][CH2]1)[C](=[O])[N]([c]1[cH][cH][c]([N+](=[O])[O-])[cH][cH]1)[C]2=[O]	CO-N(CH2)4	HC=N-CH2CH(CH3)2	C6H4-p-NO2	H	H	-1.2123	89.0697	-5.6656	-3.5687	2.0969	-3.1519	-3.0722	12.7449	21.6006		0.0648635	0.0618291	0.0243333	0.0626196	0.0286082	0.0524762	0.0476443	0.00214678	0.00493161	O2	0.0989	-0.533505	0.644865	-0.4223	-0.10483	-0.08823	-0.103775	0.16092	0.442345	0.16341	-0.60599	0.586405	-0.41491	-0.13627	-0.111775	-0.14681	0.1386	0.438855	0.148775	1.97704	1.83564	1.99505
355	0355_r2r4_OCH3_CH2N(CH3)2_CH2CH(CH3)2	[CH3][O][c]1[cH][c]2[c]([cH][c]1[CH2][N]([CH3])[CH3])[C](=[O])[N]([CH2][CH]([CH3])[CH3])[C]2=[O]	H	OCH3	CH2CH(CH3)2	CH2N(CH3)2	H	-1.857	81.1718	-4.8365	-2.966	1.8705	-2.4077	-1.0023	4.43345	6.19096		0.132729	0.134057	0.0399843	0.115673	0.0252923	0.0631065	0.000119873	0.00122359	0.00545866	C5	0.1468	-0.57224	0.637445	-0.40654	-0.12726	-0.203355	0.124135	-0.22772	0.242335	-0.343575	-0.713915	0.52216	-0.40585	-0.17875	-0.239825	0.06657	-0.22144	0.219995	-0.355845	1.97735	1.84888	1.99539
356	0356_r2r4_CO2CH3_CO2CH3_C6H4-p-N(CH2)4	[CH3][O][C](=[O])[c]1[cH][c]2[c]([cH][c]1[C](=[O])[O][CH3])[C](=[O])[N]([c]1[cH][cH][c]([N]3[CH2][CH2][CH2][CH2]3)[cH][cH]1)[C]2=[O]	H	CO2CH3	C6H4-p-N(CH2)4	CO2CH3	H	-1.2479	81.1205	-4.5531	-3.5485	1.0046	-3.1759	-1.8309	5.77733	14.2533		0.0916034	0.0654939	0.0258597	0.123671	0.0295733	0.117511	0.00398783	0.00129023	0.0178828	C6	0.124	-0.54216	0.638295	-0.40536	-0.09713	-0.13119	-0.0836	0.04982	0.25542	0.735395	-0.6428	0.570795	-0.41099	-0.17052	-0.13533	-0.16603	0.06836	0.234625	0.70815	1.97761	1.84127	1.99533
357	0357_r1r2_CO-N(CH3)2_CH2OCH3_C6H4-p-N(CH2)4	[CH3][O][CH2][c]1[cH][cH][c]2[c]([c]1[C](=[O])[N]([CH3])[CH3])[C](=[O])[N]([c]1[cH][cH][c]([N]3[CH2][CH2][CH2][CH2]3)[cH][cH]1)[C]2=[O]	CO-N(CH3)2	CH2OCH3	C6H4-p-N(CH2)4	H	H	-1.607	86.8775	-4.5135	-3.1534	1.3601	-2.6668	-1.371	4.98718	11.8625		0.130053	0.117576	0.0401139	0.128802	0.00626723	0.0799639	0.0058173	0.00303583	0.00470314	C11	0.1388	-0.554395	0.63949	-0.41268	-0.10997	-0.111255	-0.094485	0.05264	0.428345	0.063215	-0.6846	0.53359	-0.41548	-0.169245	-0.137345	-0.163045	0.07638	0.424085	0.0537	1.9773	1.84281	1.99501
358	0358_r1r2_CH2OCH3_HC=N-CH2CH3_CH2CH(CH3)2	[CH3]/[N]=[CH]/[c]1[cH][cH][c]2[c]([c]1[CH2][O][CH3])[C](=[O])[N]([CH2][CH]([CH3])[CH3])[C]2=[O]	CH2OCH3	HC=N-CH2CH3	CH2CH(CH3)2	H	H	-1.4872	84.9898	-5.9284	-3.3193	2.6091	-2.8275	-1.7006	1.57126	3.83483	-9.8742	0.105371	0.0883091	0.029479	0.120587	0.0181998	0.0994433	3.06535e-05	0.00248293	0.00182432	C11	0.1593	-0.562705	0.63743	-0.40042	-0.10698	-0.069625	-0.10989	-0.22844	0.05655	0.15832	-0.6775	0.55381	-0.40217	-0.169675	-0.088525	-0.185265	-0.22398	0.04411	0.133215	1.97693	1.8475	1.99511
359	0359_r1r5_NO2_CHO_CH3	[CH3][N]1[C](=[O])[c]2[c]([CH]=[O])[cH][cH][c]([N+](=[O])[O-])[c]2[C]1=[O]	NO2	H	CH3	H	CHO	-0.7808	80.2755	-6.3237	-3.9533	2.3704	-3.5878	-3.0632	1.85883	6.36901		0.00946317	0.0075375	0.0212525	0.0452529	0.126289	0.0522592	0.000671345	0.0737749	0.00104207	C7	0.1564	-0.53391	0.635255	-0.3834	-0.075985	-0.001775	-0.148475	-0.42869	0.437575	0.2585	-0.56845	0.626205	-0.40462	-0.10236	-0.05555	-0.19251	-0.42726	0.35854	0.239115	1.97742	1.84086	1.99548
360	0360_r1r2_CO-N(CH2)4_CH2OCH3_CH2CH(CH3)2	[CH3][O][CH2][c]1[cH][cH][c]2[c]([c]1[C](=[O])[N]1[CH2][CH2][CH2][CH2]1)[C](=[O])[N]([CH2][CH]([CH3])[CH3])[C]2=[O]	CO-N(CH2)4	CH2OCH3	CH2CH(CH3)2	H	H	-1.6318	88.4989	-5.8478	-3.1452	2.7026	-2.6345	-1.2603	4.8887	8.28981	-14.9678	0.130838	0.117366	0.0389865	0.133864	0.00662193	0.0819512	4.25762e-05	0.00310851	0.00480269	C11	0.1415	-0.562595	0.638165	-0.40175	-0.10996	-0.108785	-0.094715	-0.22822	0.428875	0.062625	-0.698835	0.531135	-0.402	-0.16918	-0.13592	-0.164205	-0.22254	0.4243	0.053265	1.97717	1.84694	1.99514
361	0361_r1r2_NO2_CHO2(CH2)2_C6H5	[O]=[C]1[c]2[cH][cH][c]([CH]3[O][CH2][CH2][O]3)[c]([N+](=[O])[O-])[c]2[C](=[O])[N]1[c]1[cH][cH][cH][cH][cH]1	NO2	CHO2(CH2)2	C6H5	H	H	-1.1675	82.642	-6.1639	-3.6236	2.5403	-3.2095	-2.7065	6.24336	8.8453		0.0719307	0.0631008	0.0142027	0.093394	0.0489601	0.0391023	0.00287127	0.0580751	0.00212013	C6	0.1544	-0.530575	0.64382	-0.4147	-0.103805	-0.0233	-0.10479	0.11187	0.37107	0.285715	-0.60797	0.58776	-0.42152	-0.144665	-0.053325	-0.136185	0.12653	0.31611	0.27835	1.97742	1.83698	1.99514
362	0362_r1r4_CO2CH3_CN_CH2CH(CH3)2	[CH3][O][C](=[O])[c]1[cH][c]([C]#[N])[cH][c]2[c]1[C](=[O])[N]([CH2][CH]([CH3])[CH3])[C]2=[O]	CO2CH3	H	CH2CH(CH3)2	CN	H	-1.1578	81.7232	-6.6223	-3.6804	2.9419	-3.1815	-2.1711	5.93264	9.90774		0.102717	0.0694542	0.0216991	0.147157	0.0390131	0.0738476	0.000112914	0.00245477	0.00706335	C6	0.2193	-0.54025	0.637195	-0.39116	-0.079115	-0.09384	-0.1275	-0.22963	0.49737	0.283755	-0.65009	0.564405	-0.39642	-0.1496	-0.128285	-0.194545	-0.22644	0.47844	0.268855	1.9774	1.84241	1.99531
363	0363_r2r4_NHCH3_NHCH3_CH3	[CH3][NH][c]1[cH][c]2[c]([cH][c]1[NH][CH3])[C](=[O])[N]([CH3])[C]2=[O]	H	NHCH3	CH3	NHCH3	H	-2.1175	75.0757	-4.6104	-2.6963	1.9141	-2.1856	-0.685	9.53055	12.7724	-13.5505	0.137658	0.156157	0.04548	0.105515	0.0222834	0.0430941	0.000593063	0.00186488	0.0119601	C3	0.157	-0.588305	0.63062	-0.41179	-0.14509	-0.23909	0.14548	-0.42639	0.237765	-0.55137	-0.72947	0.50792	-0.40948	-0.184505	-0.27402	0.10071	-0.42174	0.21815	-0.58701	1.97771	1.85126	1.99577
364	0364_r1r2_3-py_HC=N-CH2CH3_CH3	[CH3]/[N]=[CH]/[c]1[cH][cH][c]2[c]([c]1-[c]1[cH][cH][cH][n][cH]1)[C](=[O])[N]([CH3])[C]2=[O]	3-py	HC=N-CH2CH3	CH3	H	H	-1.4282	80.3561	-6.0494	-3.3604	2.689	-2.8796	-1.8615	3.29766	7.17208		0.1042	0.0862884	0.0289338	0.124789	0.0137928	0.0994755	3.92175e-05	0.00341541	0.00181533	C11	0.1616	-0.55615	0.6341	-0.39558	-0.09907	-0.06865	-0.105395	-0.42843	0.075985	0.159	-0.66901	0.55261	-0.40014	-0.16536	-0.086525	-0.17981	-0.42503	0.07542	0.13382	1.97764	1.84563	1.99551
365	0365_r1r4_NO2_HC=N-CH2CH3_CH3	[CH3]/[N]=[CH]/[c]1[cH][c]2[c]([c]([N+](=[O])[O-])[cH]1)[C](=[O])[N]([CH3])[C]2=[O]	NO2	H	CH3	HC=N-CH2CH3	H	-0.9498	75.8466	-6.2921	-3.8234	2.4687	-3.3899	-2.6755	5.50584	7.86751		0.0644021	0.0422841	0.00459019	0.108112	0.0578297	0.0474849	0.000452281	0.0451104	0.00376639	C6	0.1991	-0.53965	0.63497	-0.38697	-0.09544	-0.015795	-0.10535	-0.42853	0.37012	0.171115	-0.61423	0.59014	-0.39764	-0.1442	-0.05483	-0.1374	-0.42565	0.32404	0.159035	1.97787	1.84162	1.99562
366	0366_r1r2_CO-N(CH3)2_NHCH3_C6H4-p-N(CH2)4	[CH3][NH][c]1[cH][cH][c]2[c]([c]1[C](=[O])[N]([CH3])[CH3])[C](=[O])[N]([c]1[cH][cH][c]([N]3[CH2][CH2][CH2][CH2]3)[cH][cH]1)[C]2=[O]	CO-N(CH3)2	NHCH3	C6H4-p-N(CH2)4	H	H	-1.9258	86.7323	-4.457	-2.8854	1.5716	-2.4428	-1.4441	4.67429	9.629		0.122793	0.122267	0.0345222	0.108241	0.0700355	0.0355064	0.00580573	0.000712636	0.00757608	O1	0.1489	-0.571575	0.63502	-0.41786	-0.133365	-0.125965	-0.03402	0.05651	0.423025	-0.140175	-0.69581	0.52907	-0.42094	-0.17279	-0.17619	-0.073895	0.07928	0.4147	-0.17271	1.97706	1.84437	1.99493
367	0367_r2r4_3-py_CH2N(CH3)2_C6H4-p-N(CH2)4	[CH3][N]([CH3])[CH2][c]1[cH][c]2[c]([cH][c]1-[c]1[cH][cH][cH][n][cH]1)[C](=[O])[N]([c]1[cH][cH][c]([N]3[CH2][CH2][CH2][CH2]3)[cH][cH]1)[C]2=[O]	H	3-py	C6H4-p-N(CH2)4	CH2N(CH3)2	H	-1.6683	81.3054	-4.5152	-3.1674	1.3478	-2.6739	-1.615	4.05255	7.03506		0.110518	0.100621	0.0341667	0.10961	0.0105592	0.0888913	0.00514586	0.000166941	0.00824933	C11	0.1197	-0.555895	0.640005	-0.41373	-0.11671	-0.153415	0.00258	0.05264	0.240995	-0.177135	-0.67744	0.54317	-0.41535	-0.17581	-0.17367	-0.06791	0.07497	0.218235	-0.16885	1.97749	1.84363	1.99525
368	0368_r1r4_OCH3_CO-N(CH3)2_C6H5	[CH3][O][c]1[cH][c]([C](=[O])[N]([CH3])[CH3])[cH][c]2[c]1[C](=[O])[N]([c]1[cH][cH][cH][cH][cH]1)[C]2=[O]	OCH3	H	C6H5	CO-N(CH3)2	H	-1.5758	82.2945	-5.89	-3.252	2.638	-2.8011	-1.5537	5.88932	5.16904		0.117626	0.102202	0.033161	0.115989	0.0203056	0.103741	0.00514644	0.000805608	0.00382051	O1	0.1291	-0.54911	0.64135	-0.42382	-0.1306	0.075335	-0.157805	0.11656	-0.08454	0.42548	-0.666085	0.547805	-0.42394	-0.190085	0.06087	-0.23864	0.1342	-0.10897	0.412835	1.97738	1.84077	1.99517
369	0369_r2r4_NO2_CH2N(CH3)2_CH2CH(CH3)2	[CH3][CH]([CH3])[CH2][N]1[C](=[O])[c]2[cH][c]([CH2][N]([CH3])[CH3])[c]([N+](=[O])[O-])[cH][c]2[C]1=[O]	H	NO2	CH2CH(CH3)2	CH2N(CH3)2	H	-1.0676	80.5891	-5.0989	-3.5692	1.5297	-3.304	-2.3566	4.02579	8.24894		0.0696419	0.047862	0.0137494	0.100187	0.00461995	0.0989895	4.54934e-05	0.000624113	0.055774	C11	0.1603	-0.552375	0.63813	-0.39676	-0.100745	-0.153875	0.045195	-0.22882	0.25473	0.112195	-0.62752	0.591455	-0.40204	-0.156835	-0.16686	-0.003355	-0.22655	0.23573	0.073415	1.97747	1.84543	1.99544
370	0370_r2r4_CO2CH3_CHO_C6H5	[CH3][O][C](=[O])[c]1[cH][c]2[c]([cH][c]1[CH]=[O])[C](=[O])[N]([c]1[cH][cH][cH][cH][cH]1)[C]2=[O]	H	CO2CH3	C6H5	CHO	H	-0.9903	81.221	-6.1638	-3.839	2.3248	-3.4424	-2.2684	5.67207	9.37923		0.0749283	0.0490878	0.0199834	0.107879	0.0303981	0.122268	0.00276885	0.000617233	0.0354631	C11	0.1239	-0.531515	0.641165	-0.4131	-0.091915	-0.120405	-0.089305	0.11177	0.25792	0.559775	-0.616195	0.58945	-0.419	-0.162925	-0.122885	-0.1671	0.12503	0.237795	0.50165	1.97752	1.83824	1.99533
371	0371_r2r4_CO2CH3_HC=N-CH2CH3_C6H4-p-N(CH2)4	[CH3]/[N]=[CH]/[c]1[cH][c]2[c]([cH][c]1[C](=[O])[O][CH3])[C](=[O])[N]([c]1[cH][cH][c]([N]3[CH2][CH2][CH2][CH2]3)[cH][cH]1)[C]2=[O]	H	CO2CH3	C6H4-p-N(CH2)4	HC=N-CH2CH3	H	-1.2952	80.7878	-4.5369	-3.5056	1.0313	-3.1225	-1.9687	3.75074	14.3706		0.0795904	0.0587907	0.0233063	0.103637	0.0295951	0.1148	0.00363407	0.000486126	0.0224592	C9	0.13	-0.54667	0.63731	-0.40567	-0.102945	-0.13028	-0.066665	0.05076	0.253275	0.401915	-0.639415	0.575235	-0.41169	-0.16954	-0.13445	-0.147485	0.06767	0.233835	0.367245	1.97757	1.84177	1.9953
372	0372_r1r4_HN-CO(CH3)_3-py_CH2CH(CH3)2	[CH3][C](=[O])[NH][c]1[cH][c](-[c]2[cH][cH][cH][n][cH]2)[cH][c]2[c]1[C](=[O])[N]([CH2][CH]([CH3])[CH3])[C]2=[O]	HN-CO(CH3)	H	CH2CH(CH3)2	3-py	H	-1.5405	85.6348	-5.8752	-3.2464	2.6288	-2.7985	-1.7024	4.47956	4.7567		0.107173	0.097415	0.0316724	0.107798	0.0223184	0.0834406	0.000109973	0.00119152	0.00407191	O1	0.1142	-0.570875	0.636695	-0.39986	-0.122645	0.00999	-0.109555	-0.22782	-0.15485	0.08484	-0.68776	0.544195	-0.39943	-0.177165	-0.006975	-0.18015	-0.22338	-0.16778	0.07802	1.97693	1.84743	1.99516
373	0373_r2r4_N(CH2)4_CN_C6H5	[N]#[C][c]1[cH][c]2[c]([cH][c]1[N]1[CH2][CH2][CH2][CH2]1)[C](=[O])[N]([c]1[cH][cH][cH][cH][cH]1)[C]2=[O]	H	N(CH2)4	C6H5	CN	H	-1.5994	78.9248	-5.2882	-3.1797	2.1085	-2.7771	-1.7597	8.15644	7.87323		0.104813	0.0975599	0.0236825	0.104513	0.0571311	0.0662837	0.00484998	0.00267806	0.0230463	C6	0.1683	-0.55605	0.63798	-0.41911	-0.130825	-0.144725	0.003205	0.11608	0.250065	0.00137	-0.66194	0.55333	-0.42248	-0.17481	-0.1952	-0.04563	0.13185	0.2287	-0.028375	1.9773	1.83964	1.99524
374	0374_r1r2_CN_CHO_CH3	[CH3][N]1[C](=[O])[c]2[cH][cH][c]([CH]=[O])[c]([C]#[N])[c]2[C]1=[O]	CN	CHO	CH3	H	H	-0.9321	75.4949	-6.497	-3.8807	2.6163	-3.3808	-2.7312	5.40861	6.23381		0.0805979	0.0573746	0.0154197	0.113233	0.0142001	0.122827	9.37455e-05	0.00181573	0.0474589	C11	0.2021	-0.534915	0.632455	-0.38272	-0.06427	-0.11976	-0.108015	-0.42923	0.27713	0.323405	-0.623355	0.57872	-0.39285	-0.12853	-0.150755	-0.179975	-0.42724	0.272515	0.26011	1.97796	1.84113	1.99569
375	0375_r1r2_CH2OCH3_CH3_C6H4-p-N(CH2)4	[CH3][O][CH2][c]1[c]([CH3])[cH][cH][c]2[c]1[C](=[O])[N]([c]1[cH][cH][c]([N]3[CH2][CH2][CH2][CH2]3)[cH][cH]1)[C]2=[O]	CH2OCH3	CH3	C6H4-p-N(CH2)4	H	H	-1.7958	84.8655	-4.4975	-3.0456	1.4519	-2.4925	-1.3454	1.9162	11.5053		0.13483	0.13314	0.0427711	0.118164	0.0125209	0.0673403	0.00661871	0.000427941	0.00376429	O1	0.1407	-0.56063	0.639105	-0.41499	-0.11706	-0.08176	-0.078765	0.05433	0.058235	-0.20919	-0.697115	0.52425	-0.41507	-0.169725	-0.11563	-0.145165	0.07875	0.0472	-0.215675	1.977	1.84438	1.99497
376	0376_r1r5_CO-N(CH2)4_CH2N(CH3)2_C6H4-p-N(CH2)4	[CH3][N]([CH3])[CH2][c]1[cH][cH][c]([C](=[O])[N]2[CH2][CH2][CH2][CH2]2)[c]2[c]1[C](=[O])[N]([c]1[cH][cH][c]([N]3[CH2][CH2][CH2][CH2]3)[cH][cH]1)[C]2=[O]	CO-N(CH2)4	H	C6H4-p-N(CH2)4	H	CH2N(CH3)2	-1.6979	90.4841	-4.5167	-3.1448	1.3719	-2.5991	-1.4089	6.83593	11.8331		0.132205	0.12117	0.0407547	0.12719	0.0193219	0.0631546	0.00654901	0.00401535	0.00345042	C11	0.1338	-0.55758	0.63957	-0.41444	-0.108145	-0.01583	-0.174305	0.0533	0.17628	0.238515	-0.69033	0.530275	-0.41666	-0.165045	-0.044895	-0.24425	0.07811	0.18141	0.21767	1.97698	1.84393	1.99473
377	0377_r1r5_HN-CO(CH3)_NO2_NO2benzene	[CH3][C](=[O])[NH][c]1[cH][cH][c]([N+](=[O])[O-])[c]2[c]1[C](=[O])[N]([c]1[cH][cH][c]([N+](=[O])[O-])[cH][cH]1)[C]2=[O]	HN-CO(CH3)	H	C6H4-p-NO2	H	NO2	-0.9015	86.385	-6.2681	-3.8419	2.4262	-3.4473	-3.3118	9.09523	12.1921		0.0797085	0.0649343	0.0203317	0.0935129	0.0410184	0.0382128	0.0165988	0.0360687	0.00138813	C11	0.1379	-0.527285	0.645945	-0.4172	-0.106875	0.136815	-0.177495	0.15792	-0.032875	0.263975	-0.604665	0.58529	-0.41372	-0.15056	0.116695	-0.209505	0.16455	-0.06845	0.250405	1.9765	1.83288	1.99497
378	0378_r1r4_CH2N(CH3)2_3-py_C6H5	[CH3][N]([CH3])[CH2][c]1[cH][c](-[c]2[cH][cH][cH][n][cH]2)[cH][c]2[c]1[C](=[O])[N]([c]1[cH][cH][cH][cH][cH]1)[C]2=[O]	CH2N(CH3)2	H	C6H5	3-py	H	-1.5827	84.074	-4.9886	-3.2313	1.7573	-2.7734	-1.7641	5.47113	6.88431		0.105716	0.0945472	0.0306072	0.106768	0.0262437	0.0771013	0.00449004	0.00273542	0.00316074	O1	0.1187	-0.551595	0.642085	-0.42347	-0.11346	-0.05741	-0.096435	0.11631	-0.00869	0.076745	-0.66547	0.5496	-0.42349	-0.169805	-0.07704	-0.16589	0.1335	-0.01723	0.068735	1.97714	1.84174	1.99503
379	0379_r1r5_CO-N(CH2)4_NO2_CH3	[CH3][N]1[C](=[O])[c]2[c]([C](=[O])[N]3[CH2][CH2][CH2][CH2]3)[cH][cH][c]([N+](=[O])[O-])[c]2[C]1=[O]	CO-N(CH2)4	H	CH3	H	NO2	-1.0457	83.8466	-5.9137	-3.7648	2.1489	-3.2868	-2.6781	7.89521	15.988		0.0674271	0.0503878	0.00964491	0.101223	0.0551067	0.0387117	0.000337763	0.0571715	0.0013016	C11	0.182	-0.53866	0.63617	-0.38915	-0.0919	0.0211	-0.16113	-0.42782	0.546375	0.254645	-0.615815	0.58677	-0.39813	-0.137375	-0.01184	-0.19939	-0.42528	0.50677	0.238095	1.97765	1.84116	1.99537
380	0380_r2r4_NO2_HC=N-CH2CH3_CH2CH(CH3)2	[CH3]/[N]=[CH]/[c]1[cH][c]2[c]([cH][c]1[N+](=[O])[O-])[C](=[O])[N]([CH2][CH]([CH3])[CH3])[C]2=[O]	H	NO2	CH2CH(CH3)2	HC=N-CH2CH3	H	-0.86	82.0391	-6.302	-3.91	2.392	-3.5062	-2.5117	2.41184	8.70522		0.0542243	0.0334375	0.0128459	0.084162	0.0181939	0.103621	0.00012525	0.000308407	0.0535032	C9	0.1317	-0.54631	0.636595	-0.39129	-0.09228	-0.134385	0.01399	-0.22938	0.26299	0.278575	-0.614535	0.599665	-0.3976	-0.152045	-0.142035	-0.04072	-0.22762	0.244335	0.23456	1.97752	1.84402	1.99544
381	0381_r1r5_CH2OCH3_NHC6H4-OCH3_C6H5	[CH3][O][CH2][c]1[cH][cH][c]([NH][c]2[cH][cH][c]([O][CH3])[cH][cH]2)[c]2[c]1[C](=[O])[N]([c]1[cH][cH][cH][cH][cH]1)[C]2=[O]	CH2OCH3	H	C6H5	H	NHC6H4-OCH3	-1.7529	85.8026	-4.7647	-3.0633	1.7014	-2.5999	-1.3578	5.82555	10.3297		0.130162	0.130785	0.0377852	0.103961	0.0247562	0.0760656	0.00533625	0.00407857	0.0052777	O1	0.1382	-0.573675	0.634065	-0.42501	-0.137295	0.084085	-0.200295	0.11906	-0.31154	0.237115	-0.694725	0.52712	-0.42155	-0.18076	0.056165	-0.275625	0.1364	-0.32034	0.217045	1.97669	1.84313	1.99477
382	0382_r1r5_CH2OCH3_HN-CO(CH3)_C6H5	[CH3][O][CH2][c]1[cH][cH][c]([NH][C]([CH3])=[O])[c]2[c]1[C](=[O])[N]([c]1[cH][cH][cH][cH][cH]1)[C]2=[O]	CH2OCH3	H	C6H5	H	HN-CO(CH3)	-1.5759	86.0322	-5.8087	-3.2315	2.5772	-2.7262	-1.5926	2.87106	3.6235		0.134078	0.132795	0.0403103	0.110709	0.0198212	0.0686449	0.00603441	0.00257338	0.0041325	O1	0.1384	-0.560925	0.640245	-0.42079	-0.124175	0.087485	-0.19105	0.11579	-0.332035	0.2477	-0.68723	0.52923	-0.4175	-0.174365	0.05932	-0.2609	0.13468	-0.33295	0.22824	1.97657	1.84165	1.99483
383	0383_r2r4_CN_CHO_C6H5	[N]#[C][c]1[cH][c]2[c]([cH][c]1[CH]=[O])[C](=[O])[N]([c]1[cH][cH][cH][cH][cH]1)[C]2=[O]	H	CN	C6H5	CHO	H	-0.7738	80.5512	-6.2395	-4.058	2.1815	-3.554	-2.4344	4.16932	11.9131		0.0744058	0.0457452	0.0190751	0.111476	0.0272715	0.117489	0.00269615	0.000700008	0.034765	C11	0.1378	-0.52473	0.64051	-0.40872	-0.082425	-0.105165	-0.10189	0.10995	0.262665	0.34389	-0.61067	0.58959	-0.41637	-0.157015	-0.114065	-0.17998	0.12381	0.239245	0.30538	1.97756	1.83686	1.99534
384	0384_r1r4_CO-N(CH2)4_CH2N(CH3)2_CH3	[CH3][N]([CH3])[CH2][c]1[cH][c]([C](=[O])[N]2[CH2][CH2][CH2][CH2]2)[c]2[c]([cH]1)[C](=[O])[N]([CH3])[C]2=[O]	CO-N(CH2)4	H	CH3	CH2N(CH3)2	H	-1.684	83.1457	-4.9088	-3.1458	1.763	-2.5937	-1.3904	5.41037	8.49026		0.129831	0.124252	0.0408277	0.126162	0.0202516	0.0672194	0.000304443	0.00168406	0.00445335	O1	0.1345	-0.56303	0.634875	-0.39785	-0.11186	-0.112205	-0.08897	-0.42816	0.426825	-0.00715	-0.70141	0.524125	-0.3988	-0.16812	-0.14101	-0.154305	-0.42399	0.41738	-0.014335	1.97762	1.84712	1.99545
385	0385_r1r5_CHO2(CH2)2_CO-N(CH3)2_CH3	[CH3][N]([CH3])[C](=[O])[c]1[cH][cH][c]([CH]2[O][CH2][CH2][O]2)[c]2[c]1[C](=[O])[N]([CH3])[C]2=[O]	CHO2(CH2)2	H	CH3	H	CO-N(CH3)2	-1.5988	86.1059	-5.8986	-3.2326	2.666	-2.6684	-1.5237	7.01568	8.44938		0.134118	0.123672	0.041616	0.135877	0.0157868	0.0623644	0.000176885	0.00408969	0.00327326	C11	0.1379	-0.557935	0.634625	-0.39561	-0.100265	-0.04467	-0.170855	-0.42785	0.467075	0.24112	-0.69635	0.52402	-0.39558	-0.1579	-0.066745	-0.23598	-0.42375	0.470415	0.221095	1.97744	1.84632	1.99531
386	0386_r2r4_CH2OCH3_3-py_CH3	[CH3][O][CH2][c]1[cH][c]2[c]([cH][c]1-[c]1[cH][cH][cH][n][cH]1)[C](=[O])[N]([CH3])[C]2=[O]	H	CH2OCH3	CH3	3-py	H	-1.6518	76.7783	-6.0602	-3.1634	2.8968	-2.651	-1.6456	3.97199	10.0542		0.111284	0.105329	0.0347941	0.110791	0.0121555	0.0874637	0.000357995	0.00029108	0.00620009	C11	0.1255	-0.56218	0.63484	-0.3971	-0.11531	-0.152845	-0.01383	-0.42836	0.24439	-0.102	-0.68877	0.536795	-0.39944	-0.174255	-0.17573	-0.08305	-0.42492	0.22132	-0.09374	1.97786	1.84716	1.99575
387	0387_r1r4_NHCH3_CHO2(CH2)2_CH3	[CH3][NH][c]1[cH][c]([CH]2[O][CH2][CH2][O]2)[cH][c]2[c]1[C](=[O])[N]([CH3])[C]2=[O]	NHCH3	H	CH3	CHO2(CH2)2	H	-1.8199	78.0431	-5.1054	-2.9582	2.1472	-2.4684	-0.6533	6.1452	9.19275	-11.6453	0.130953	0.13247	0.0411858	0.114124	0.00384783	0.0953453	0.000394976	0.000761284	0.00304878	C11	0.1353	-0.58617	0.62795	-0.40225	-0.14027	-0.002455	-0.145115	-0.42729	-0.1366	0.281585	-0.716115	0.52209	-0.40535	-0.191655	-0.028195	-0.224805	-0.42257	-0.16691	0.27168	1.97764	1.85045	1.99552
388	0388_r1r5_NHCH3_CO-N(CH3)2_C6H5	[CH3][NH][c]1[cH][cH][c]([C](=[O])[N]([CH3])[CH3])[c]2[c]1[C](=[O])[N]([c]1[cH][cH][cH][cH][cH]1)[C]2=[O]	NHCH3	H	C6H5	H	CO-N(CH3)2	-1.7273	88.9041	-5.1431	-3.1054	2.0377	-2.6209	-1.3322	7.10471	5.81546		0.130046	0.125504	0.0375795	0.113475	0.0297085	0.066256	0.00586178	0.00261535	0.0036867	O2	0.1416	-0.56956	0.635395	-0.42551	-0.13277	0.04716	-0.198585	0.11856	0.053145	0.23655	-0.692145	0.52987	-0.42371	-0.179655	0.01877	-0.269965	0.13736	0.03713	0.2172	1.97681	1.84295	1.99476
389	0389_r1r4_CO-N(CH3)2_CN_CH3	[CH3][N]([CH3])[C](=[O])[c]1[cH][c]([C]#[N])[cH][c]2[c]1[C](=[O])[N]([CH3])[C]2=[O]	CO-N(CH3)2	H	CH3	CN	H	-1.2183	81.1813	-6.0104	-3.6178	2.3926	-3.083	-1.8529	7.41911	9.45148		0.104495	0.0791213	0.0274975	0.133638	0.0311784	0.0927802	0.000180671	0.00259567	0.00708839	C6	0.1711	-0.544965	0.633795	-0.38766	-0.089315	-0.08448	-0.13335	-0.4286	0.433405	0.28195	-0.662145	0.55317	-0.39329	-0.15941	-0.1069	-0.214405	-0.42514	0.426825	0.265065	1.97771	1.84367	1.99554
390	0390_r1r5_CO2CH3_HC=N-CH2CH3_CH2CH(CH3)2	[CH3]/[N]=[CH]/[c]1[cH][cH][c]([C](=[O])[O][CH3])[c]2[c]1[C](=[O])[N]([CH2][CH]([CH3])[CH3])[C]2=[O]	CO2CH3	H	CH2CH(CH3)2	H	HC=N-CH2CH3	-1.5031	87.3589	-6.098	-3.3051	2.7929	-2.7526	-2.3574	2.93954	4.16853	-11.1822	0.135105	0.118286	0.0396513	0.143894	0.0181011	0.0503203	0.000260274	0.000964807	0.00243266	C6	0.1618	-0.55348	0.637145	-0.3968	-0.08416	-0.064045	-0.15419	-0.22887	0.403255	0.24419	-0.69085	0.528895	-0.39347	-0.14497	-0.09135	-0.216395	-0.22378	0.40566	0.22418	1.97683	1.84517	1.99507
391	0391_r1r2_CH2OCH3_CO-N(CH2)4_CH3	[CH3][O][CH2][c]1[c]([C](=[O])[N]2[CH2][CH2][CH2][CH2]2)[cH][cH][c]2[c]1[C](=[O])[N]([CH3])[C]2=[O]	CH2OCH3	CO-N(CH2)4	CH3	H	H	-1.6677	78.3849	-5.6872	-3.1712	2.516	-2.6302	-1.4199	5.72218	13.6633	-13.3088	0.126938	0.120303	0.0394206	0.12521	0.0121333	0.087872	0.000275207	4.92384e-05	0.00308487	C11	0.1393	-0.561945	0.634645	-0.39574	-0.10865	-0.067095	-0.120835	-0.42824	0.062235	0.430625	-0.69722	0.52748	-0.39696	-0.16735	-0.09434	-0.195305	-0.42419	0.049755	0.42218	1.97757	1.84709	1.99553
392	0392_r1r2_NHCH3_3-py_C6H5	[CH3][NH][c]1[c](-[c]2[cH][cH][cH][n][cH]2)[cH][cH][c]2[c]1[C](=[O])[N]([c]1[cH][cH][cH][cH][cH]1)[C]2=[O]	NHCH3	3-py	C6H5	H	H	-1.7472	84.5783	-5.1915	-3.0227	2.1688	-2.6704	-1.6766	6.50205	5.92343		0.110316	0.104626	0.0309346	0.105326	0.0198852	0.0884123	0.00439542	0.000203484	0.0026766	C11	0.1358	-0.569215	0.633685	-0.42754	-0.14781	0.010515	-0.11112	0.12039	-0.1367	0.06887	-0.67726	0.54427	-0.42549	-0.190685	-0.00848	-0.184775	0.13608	-0.171615	0.06715	1.97652	1.84217	1.99496
393	0393_r1r4_CHO2(CH2)2_CH3_CH3	[CH3][c]1[cH][c]2[c]([c]([CH]3[O][CH2][CH2][O]3)[cH]1)[C](=[O])[N]([CH3])[C]2=[O]	CHO2(CH2)2	H	CH3	CH3	H	-1.7558	79.2977	-5.9857	-3.0863	2.8994	-2.5376	-1.2513	4.35132	9.67554	-10.9117	0.134947	0.132068	0.0428962	0.127342	0.00963014	0.068224	0.000392409	0.00158263	0.00482448	C11	0.1358	-0.56418	0.63473	-0.39672	-0.111215	-0.08379	-0.07605	-0.42801	0.275665	-0.20072	-0.70493	0.520665	-0.39945	-0.167895	-0.120315	-0.14324	-0.42356	0.265315	-0.20504	1.97752	1.84741	1.99554
394	0394_r1r5_CH2OCH3_NHC6H4-OCH3_C6H4-p-N(CH2)4	[CH3][O][CH2][c]1[cH][cH][c]([NH][c]2[cH][cH][c]([O][CH3])[cH][cH]2)[c]2[c]1[C](=[O])[N]([c]1[cH][cH][c]([N]3[CH2][CH2][CH2][CH2]3)[cH][cH]1)[C]2=[O]	CH2OCH3	H	C6H4-p-N(CH2)4	H	NHC6H4-OCH3	-1.8245	85.7178	-4.4731	-2.9856	1.4875	-2.5234	-1.1425	4.96956	10.6714		0.129698	0.12898	0.0405096	0.106755	0.0225858	0.0766152	0.00587767	0.00378182	0.00522124	O1	0.1377	-0.58066	0.63213	-0.41676	-0.13729	0.08119	-0.202435	0.05626	-0.3129	0.236015	-0.70288	0.52554	-0.41569	-0.18262	0.05404	-0.278215	0.07866	-0.321815	0.21592	1.97681	1.84599	1.99476
395	0395_r1r5_CH2N(CH2)4_CO-N(CH3)2_CH3	[CH3][N]([CH3])[C](=[O])[c]1[cH][cH][c]([CH2][N]2[CH2][CH2][CH2][CH2]2)[c]2[c]1[C](=[O])[N]([CH3])[C]2=[O]	CH2N(CH2)4	H	CH3	H	CO-N(CH3)2	-1.7023	85.7015	-4.996	-3.1452	1.8508	-2.569	-1.3022	5.1523	7.94069		0.133071	0.125461	0.0413532	0.129773	0.0175793	0.0651346	0.000192663	0.00443656	0.00379643	C6	0.135	-0.563555	0.634005	-0.39751	-0.10756	-0.01765	-0.175125	-0.42792	0.178955	0.238855	-0.702215	0.522915	-0.39879	-0.1649	-0.04802	-0.246605	-0.42358	0.18609	0.21744	1.97741	1.84738	1.99527
396	0396_r1r2_HN-CO(CH3)_CH3_CH3	[CH3][C](=[O])[NH][c]1[c]([CH3])[cH][cH][c]2[c]1[C](=[O])[N]([CH3])[C]2=[O]	HN-CO(CH3)	CH3	CH3	H	H	-1.7125	79.2766	-5.9568	-3.1244	2.8324	-2.5706	-1.243	3.64005	6.33386	-11.4701	0.135135	0.137148	0.0433463	0.117466	0.0111023	0.0705392	0.000531972	0.00100249	0.00438585	C5	0.1434	-0.569005	0.634205	-0.39786	-0.1255	0.004035	-0.08303	-0.42793	-0.169925	-0.206345	-0.708755	0.51947	-0.39856	-0.180155	-0.027345	-0.152305	-0.42345	-0.182505	-0.210575	1.97768	1.84796	1.99556
397	0397_r1r5_CO2CH3_CH2N(CH3)2_C6H5	[CH3][O][C](=[O])[c]1[cH][cH][c]([CH2][N]([CH3])[CH3])[c]2[c]1[C](=[O])[N]([c]1[cH][cH][cH][cH][cH]1)[C]2=[O]	CO2CH3	H	C6H5	H	CH2N(CH3)2	-1.5509	86.5222	-5.0067	-3.2897	1.717	-2.7756	-1.9367	2.92364	3.66192		0.126418	0.112195	0.0344946	0.130375	0.0404176	0.0483863	0.00496157	0.00575632	0.00239334	C6	0.1638	-0.543445	0.642575	-0.42178	-0.09709	-0.02584	-0.166055	0.11608	0.235225	0.24305	-0.667885	0.539135	-0.42047	-0.15618	-0.05647	-0.22491	0.13501	0.22658	0.223815	1.97701	1.83993	1.9949
398	0398_r1r2_CHO2(CH2)2_CH2N(CH3)2_CH3	[CH3][N]([CH3])[CH2][c]1[cH][cH][c]2[c]([c]1[CH]1[O][CH2][CH2][O]1)[C](=[O])[N]([CH3])[C]2=[O]	CHO2(CH2)2	CH2N(CH3)2	CH3	H	H	-1.6788	79.0875	-4.9422	-3.1091	1.8331	-2.5719	-1.3165	5.01515	12.7318		0.132562	0.129322	0.0417742	0.128841	0.00719394	0.0741995	0.000234079	0.000297476	0.00542372	O1	0.1354	-0.564	0.635185	-0.39694	-0.108805	-0.087135	-0.07706	-0.42792	0.274425	-0.01432	-0.703715	0.521725	-0.39753	-0.165635	-0.12042	-0.140745	-0.42335	0.260625	-0.02051	1.97734	1.84712	1.99551
399	0399_r1r2_CO-N(CH2)4_HN-CO(CH3)_C6H5	[CH3][C](=[O])[NH][c]1[cH][cH][c]2[c]([c]1[C](=[O])[N]1[CH2][CH2][CH2][CH2]1)[C](=[O])[N]([c]1[cH][cH][cH][cH][cH]1)[C]2=[O]	CO-N(CH2)4	HN-CO(CH3)	C6H5	H	H	-1.6042	87.313	-5.8165	-3.2347	2.5818	-2.7438	-1.8502	6.28553	9.84507		0.12742	0.117362	0.0367037	0.124271	0.029083	0.0572186	0.00578278	0.00137926	0.0031744	O1	0.1397	-0.549325	0.642305	-0.42303	-0.113355	-0.113355	-0.01475	0.11554	0.42555	-0.151555	-0.67572	0.535915	-0.42099	-0.163735	-0.14583	-0.06949	0.13448	0.418065	-0.16271	1.97706	1.84029	1.99499
400	0400_r1r2_CH2N(CH3)2_HN-CO(CH3)_C6H4-p-N(CH2)4	[CH3][C](=[O])[NH][c]1[cH][cH][c]2[c]([c]1[CH2][N]([CH3])[CH3])[C](=[O])[N]([c]1[cH][cH][c]([N]3[CH2][CH2][CH2][CH2]3)[cH][cH]1)[C]2=[O]	CH2N(CH3)2	HN-CO(CH3)	C6H4-p-N(CH2)4	H	H	-1.7686	84.1681	-4.4895	-3.0195	1.47	-2.5262	-1.3718	7.86176	13.518		0.129248	0.125803	0.0406829	0.115065	0.0112017	0.0668397	0.00620398	0.000813536	0.0050813	O1	0.1337	-0.56466	0.63839	-0.4158	-0.12281	-0.075075	-0.026225	0.05508	-0.017265	-0.16372	-0.693225	0.529525	-0.41644	-0.17252	-0.10629	-0.08581	0.07794	-0.027275	-0.17251	1.97699	1.84437	1.99497
401	0401_r1r2_NHCH3_N(CH2)4_CH2CH(CH3)2	[CH3][NH][c]1[c]([N]2[CH2][CH2][CH2][CH2]2)[cH][cH][c]2[c]1[C](=[O])[N]([CH2][CH]([CH3])[CH3])[C]2=[O]	NHCH3	N(CH2)4	CH2CH(CH3)2	H	H	-2.0221	83.1516	-4.6377	-2.7266	1.9111	-2.284	-0.7761	8.34538	9.96072	-10.2715	0.132994	0.144274	0.0422014	0.100514	0.0209292	0.0688139	0.000123468	0.00139245	0.00856869	C5	0.1528	-0.60047	0.627015	-0.40774	-0.163875	-0.000945	-0.04823	-0.22701	-0.1705	-0.063715	-0.72675	0.516775	-0.40624	-0.194965	-0.039635	-0.103375	-0.2213	-0.19507	-0.0982	1.97687	1.85091	1.99503
402	0402_r2r4_CN_NO2_NO2benzene	[N]#[C][c]1[cH][c]2[c]([cH][c]1[N+](=[O])[O-])[C](=[O])[N]([c]1[cH][cH][c]([N+](=[O])[O-])[cH][cH]1)[C]2=[O]	H	CN	C6H4-p-NO2	NO2	H	-0.4179	81.276	-6.6731	-4.3965	2.2766	-3.9132	-3.4641	0.55374	12.6855		0.0603112	0.0346529	0.0142453	0.0952544	0.0212807	0.106971	0.00300196	0.000663807	0.0418687	C6	0.1256	-0.509425	0.644405	-0.41085	-0.077275	-0.110735	-0.0144	0.15472	0.27508	0.394675	-0.57832	0.60685	-0.41555	-0.14547	-0.11856	-0.07357	0.16829	0.25393	0.364615	1.97744	1.83199	1.99543
403	0403_r1r4_CN_3-py_CH2CH(CH3)2	[CH3][CH]([CH3])[CH2][N]1[C](=[O])[c]2[cH][c](-[c]3[cH][cH][cH][n][cH]3)[cH][c]([C]#[N])[c]2[C]1=[O]	CN	H	CH2CH(CH3)2	3-py	H	-1.2889	81.9125	-6.2316	-3.5158	2.7158	-3.0347	-2.2133	4.58739	5.67582		0.100579	0.076736	0.0236457	0.125695	0.0411242	0.0542913	1.3846e-05	0.00339796	0.0054207	C6	0.1742	-0.54547	0.63679	-0.3929	-0.081265	-0.13167	-0.06594	-0.22898	0.28243	0.07812	-0.66089	0.554525	-0.39584	-0.145825	-0.162185	-0.12459	-0.22454	0.272275	0.072705	1.97745	1.84309	1.99534
404	0404_r1r2_CO-N(CH3)2_CN_CH3	[CH3][N]([CH3])[C](=[O])[c]1[c]([C]#[N])[cH][cH][c]2[c]1[C](=[O])[N]([CH3])[C]2=[O]	CO-N(CH3)2	CN	CH3	H	H	-1.2448	80.5803	-6.0731	-3.6048	2.4683	-3.0668	-1.896	7.10207	6.97588		0.105522	0.0829201	0.0287178	0.132315	0.0161033	0.105676	0.000115154	0.00191881	0.00809365	C11	0.1828	-0.544925	0.63408	-0.38789	-0.0893	-0.083765	-0.13595	-0.42861	0.42896	0.2791	-0.662245	0.55241	-0.39279	-0.158965	-0.105695	-0.22102	-0.42584	0.422705	0.262825	1.97776	1.84352	1.99554
405	0405_r1r4_CO-N(CH3)2_CH2N(CH3)2_CH3	[CH3][N]([CH3])[CH2][c]1[cH][c]([C](=[O])[N]([CH3])[CH3])[c]2[c]([cH]1)[C](=[O])[N]([CH3])[C]2=[O]	CO-N(CH3)2	H	CH3	CH2N(CH3)2	H	-1.6869	82.9623	-4.9133	-3.1447	1.7686	-2.5843	-1.3574	4.78541	7.30653		0.131272	0.124929	0.0414502	0.126508	0.0168137	0.0690406	0.000294784	0.00158039	0.00462987	O1	0.1338	-0.562495	0.63457	-0.39728	-0.11228	-0.114455	-0.08874	-0.42794	0.425965	-0.00714	-0.70117	0.523455	-0.39844	-0.168645	-0.143325	-0.15542	-0.42352	0.41862	-0.014435	1.97762	1.84709	1.99547
406	0406_r1r2_H_CHO2(CH2)2_C6H4-p-NO2	[O]=[C]1[c]2[cH][cH][c]([CH]3[O][CH2][CH2][O]3)[cH][c]2[C](=[O])[N]1[c]1[cH][cH][c]([N+](=[O])[O-])[cH][cH]1	H	CHO2(CH2)2	C6H4-p-NO2	H	H	-1.4673	80.5899	-6.353	-3.5492	2.8038	-2.8489	-3.2508	10.3876	8.1595		0.135002	0.129742	0.0360571	0.119523	0.00498847	0.0796343	0.00677949	0.000170893	0.00204001	O2	0.1361	-0.53614	0.64552	-0.42472	-0.115215	-0.153425	-0.1115	0.1619	0.24694	0.28033	-0.663625	0.53597	-0.4142	-0.172765	-0.183685	-0.17645	0.18444	0.225565	0.271945	1.97721	1.83681	1.99535
407	0407_r2r4_CO2CH3_CH2OCH3_CH3	[CH3][O][CH2][c]1[cH][c]2[c]([cH][c]1[C](=[O])[O][CH3])[C](=[O])[N]([CH3])[C]2=[O]	H	CO2CH3	CH3	CH2OCH3	H	-1.4519	75.0288	-6.233	-3.3111	2.9219	-2.925	-1.6243	3.70645	7.24509	-12.3049	0.10511	0.0864287	0.0295425	0.124895	0.0174397	0.112466	5.46249e-05	0.000603909	0.0137707	C11	0.1602	-0.555875	0.6348	-0.3944	-0.106635	-0.145	-0.05145	-0.42853	0.24649	0.315505	-0.66983	0.55259	-0.39781	-0.173	-0.15775	-0.12973	-0.42541	0.224265	0.29405	1.97791	1.84621	1.99578
408	0408_r1r4_CH2N(CH3)2_CH3_C6H4-p-N(CH2)4	[CH3][c]1[cH][c]([CH2][N]([CH3])[CH3])[c]2[c]([cH]1)[C](=[O])[N]([c]1[cH][cH][c]([N]3[CH2][CH2][CH2][CH2]3)[cH][cH]1)[C]2=[O]	CH2N(CH3)2	H	C6H4-p-N(CH2)4	CH3	H	-1.8297	83.1796	-4.4854	-2.9897	1.4957	-2.4695	-1.1247	1.15343	9.73449		0.133176	0.129488	0.0415493	0.118814	0.0116239	0.0709251	0.0064558	0.00226928	0.00510102	C11	0.1345	-0.56351	0.638875	-0.41612	-0.120685	-0.06621	-0.087295	0.05503	-0.013125	-0.20042	-0.69814	0.526885	-0.41953	-0.17575	-0.101075	-0.153595	0.07955	-0.022995	-0.206725	1.9772	1.84503	1.99501
409	0409_r1r2_HN-CO(CH3)_3-py_C6H4-p-N(CH2)4	[CH3][C](=[O])[NH][c]1[c](-[c]2[cH][cH][cH][n][cH]2)[cH][cH][c]2[c]1[C](=[O])[N]([c]1[cH][cH][c]([N]3[CH2][CH2][CH2][CH2]3)[cH][cH]1)[C]2=[O]	HN-CO(CH3)	3-py	C6H4-p-N(CH2)4	H	H	-1.5985	83.9142	-4.523	-3.2297	1.2933	-2.7733	-1.7827	5.22346	11.7058		0.118086	0.109987	0.0362596	0.114614	0.0126447	0.0813039	0.00528	0.000225745	0.00413067	C11	0.1368	-0.559605	0.638175	-0.4106	-0.12005	0.01269	-0.09648	0.05216	-0.168095	0.082305	-0.681715	0.53846	-0.41047	-0.176585	-0.009	-0.16896	0.07362	-0.182575	0.07957	1.97722	1.84343	1.99503
410	0410_r1r5_NO2_NO2_NO2benzene	[O]=[C]1[c]2[c]([N+](=[O])[O-])[cH][cH][c]([N+](=[O])[O-])[c]2[C](=[O])[N]1[c]1[cH][cH][c]([N+](=[O])[O-])[cH][cH]1	NO2	H	C6H4-p-NO2	H	NO2	-0.5744	87.0168	-6.6713	-4.0835	2.5878	-3.8806	-3.4553	8.36857	2.41899		0.00103826	0.00345221	0.0132598	0.0172076	0.124756	0.0567364	0.0082901	0.062901	0.00079916	C7	0.1249	-0.50263	0.647545	-0.41177	-0.088145	0.10078	-0.15405	0.15484	0.48419	0.26995	-0.52325	0.64174	-0.42525	-0.09889	0.048545	-0.19127	0.16211	0.42384	0.252895	1.97723	1.82896	1.99508
411	0411_r1r2_CO-N(CH2)4_H_CH2CH(CH3)2	[CH3][CH]([CH3])[CH2][N]1[C](=[O])[c]2[cH][cH][cH][c]([C](=[O])[N]3[CH2][CH2][CH2][CH2]3)[c]2[C]1=[O]	CO-N(CH2)4	H	CH2CH(CH3)2	H	H	-1.6612	88.6142	-5.807	-3.1953	2.6117	-2.6183	-1.4026	5.55482	7.52618	-13.7175	0.13364	0.123271	0.0394485	0.131453	0.0186696	0.0680309	2.14137e-05	0.00206196	0.00315138	O1	0.1377	-0.56049	0.637925	-0.401	-0.109205	-0.11262	-0.176205	-0.2283	0.42758	0.23696	-0.701285	0.5279	-0.40098	-0.168525	-0.14411	-0.24909	-0.22265	0.418995	0.215875	1.97717	1.84693	1.99516
412	0412_r2r4_HN-CO(CH3)_CHO_C6H4-p-N(CH2)4	[CH3][C](=[O])[NH][c]1[cH][c]2[c]([cH][c]1[CH]=[O])[C](=[O])[N]([c]1[cH][cH][c]([N]3[CH2][CH2][CH2][CH2]3)[cH][cH]1)[C]2=[O]	H	HN-CO(CH3)	C6H4-p-N(CH2)4	CHO	H	-1.1965	77.8322	-4.5332	-3.5603	0.9729	-3.1524	-1.989	3.47953	15.5863		0.0835466	0.0603824	0.0163249	0.115947	0.0119158	0.0950786	0.00331052	0.000579716	0.0519163	C6	0.1909	-0.55078	0.636095	-0.40592	-0.10772	-0.1508	0.021955	0.05269	0.25822	-0.08667	-0.634925	0.58109	-0.41518	-0.165285	-0.175605	-0.03252	0.0677	0.2381	-0.14198	1.97752	1.8417	1.99528
413	0413_r1r5_HC=N-CH2CH3_CO-N(CH3)2_CH2CH(CH3)2	[CH3]/[N]=[CH]/[c]1[cH][cH][c]([C](=[O])[N]([CH3])[CH3])[c]2[c]1[C](=[O])[N]([CH2][CH]([CH3])[CH3])[C]2=[O]	HC=N-CH2CH3	H	CH2CH(CH3)2	H	CO-N(CH3)2	-1.5665	89.2999	-5.912	-3.2562	2.6558	-2.7131	-2.1495	4.9306	4.8063		0.127477	0.114563	0.0367404	0.13237	0.0351448	0.0455801	0.000167685	0.00230042	0.00248077	C6	0.1665	-0.559245	0.63684	-0.39798	-0.095035	-0.053145	-0.16003	-0.2283	0.342055	0.241235	-0.69313	0.530695	-0.39597	-0.150445	-0.0842	-0.220075	-0.22293	0.344195	0.221545	1.97672	1.84652	1.99494
414	0414_r1r2_CH2N(CH2)4_CO-N(CH2)4_CH3	[CH3][N]1[C](=[O])[c]2[cH][cH][c]([C](=[O])[N]3[CH2][CH2][CH2][CH2]3)[c]([CH2][N]3[CH2][CH2][CH2][CH2]3)[c]2[C]1=[O]	CH2N(CH2)4	CO-N(CH2)4	CH3	H	H	-1.7312	80.2972	-4.8851	-3.1198	1.7653	-2.578	-1.2824	6.80098	15.5102	-13.9247	0.127571	0.122279	0.04034	0.122237	0.010253	0.0874816	0.00039159	0.000616114	0.00371304	C11	0.1388	-0.565105	0.634455	-0.39715	-0.11463	-0.055375	-0.12563	-0.42807	-0.011635	0.43358	-0.70017	0.526645	-0.39843	-0.1716	-0.08357	-0.19973	-0.42388	-0.02354	0.425085	1.9775	1.84756	1.99547
415	0415_r1r2_CN_CO-N(CH2)4_C6H4-p-N(CH2)4	[N]#[C][c]1[c]([C](=[O])[N]2[CH2][CH2][CH2][CH2]2)[cH][cH][c]2[c]1[C](=[O])[N]([c]1[cH][cH][c]([N]3[CH2][CH2][CH2][CH2]3)[cH][cH]1)[C]2=[O]	CN	CO-N(CH2)4	C6H4-p-N(CH2)4	H	H	-1.3385	80.689	-4.5641	-3.4986	1.0655	-2.9626	-2.3134	7.92173	10.8691		0.119211	0.0961942	0.0321544	0.138843	0.0396772	0.0572957	0.00532941	0.00483288	0.00497274	C6	0.1756	-0.53632	0.63752	-0.40243	-0.07798	-0.13762	-0.092815	0.04991	0.28022	0.423675	-0.66252	0.541515	-0.4067	-0.14591	-0.16818	-0.15456	0.0717	0.271455	0.417565	1.97754	1.83882	1.99521
416	0416_r1r4_NHC6H4-OCH3_CH3_C6H4-p-NO2	[CH3][O][c]1[cH][cH][c]([NH][c]2[cH][c]([CH3])[cH][c]3[c]2[C](=[O])[N]([c]2[cH][cH][c]([N+](=[O])[O-])[cH][cH]2)[C]3=[O])[cH][cH]1	NHC6H4-OCH3	H	C6H4-p-NO2	CH3	H	-1.3902	83.2536	-4.841	-3.4963	1.3447	-2.9064	-2.8467	13.5238	30.2817		0.0501326	0.0580229	0.0243536	0.0369728	0.0172327	0.027633	0.0823894	0.00160718	0.00166964	N26	0.1326	-0.56371	0.636485	-0.42476	-0.14201	0.00794	-0.103175	0.16646	-0.13713	-0.199405	-0.61932	0.58895	-0.41677	-0.1537	-0.012335	-0.13005	0.11421	-0.148405	-0.20334	1.9768	1.83875	1.99503
417	0417_r2r4_CHO2(CH2)2_CH2N(CH3)2_CH2CH(CH3)2	[CH3][CH]([CH3])[CH2][N]1[C](=[O])[c]2[cH][c]([CH2][N]([CH3])[CH3])[c]([CH]3[O][CH2][CH2][O]3)[cH][c]2[C]1=[O]	H	CHO2(CH2)2	CH2CH(CH3)2	CH2N(CH3)2	H	-1.6887	81.8667	-4.9599	-3.1426	1.8173	-2.5755	-1.1191	3.17984	7.57937		0.127969	0.117826	0.0382877	0.125901	0.00866286	0.0905793	0.000189717	0.000311364	0.00526289	C6	0.1311	-0.56372	0.638305	-0.40283	-0.115305	-0.161245	-0.01096	-0.22824	0.24277	0.023975	-0.70169	0.53139	-0.40365	-0.17827	-0.18483	-0.08479	-0.22282	0.21873	0.02922	1.97741	1.84804	1.9954
418	0418_r1r2_N(CH2)4_HN-CO(CH3)_C6H5	[CH3][C](=[O])[NH][c]1[cH][cH][c]2[c]([c]1[N]1[CH2][CH2][CH2][CH2]1)[C](=[O])[N]([c]1[cH][cH][cH][cH][cH]1)[C]2=[O]	N(CH2)4	HN-CO(CH3)	C6H5	H	H	-1.8502	85.5731	-4.9283	-2.913	2.0153	-2.4881	-1.287	10.7388	12.0977		0.122855	0.125041	0.0351421	0.109922	0.0121088	0.0908047	0.00474352	0.00061642	0.00559981	C3	0.1277	-0.576825	0.63121	-0.43101	-0.15263	0.01113	-0.041295	0.12239	-0.036515	-0.1717	-0.69201	0.53192	-0.42708	-0.194175	-0.018165	-0.112895	0.13929	-0.067145	-0.178045	1.97588	1.84208	1.99477
419	0419_r1r2_CN_CO-N(CH3)2_C6H4-p-NO2	[CH3][N]([CH3])[C](=[O])[c]1[cH][cH][c]2[c]([c]1[C]#[N])[C](=[O])[N]([c]1[cH][cH][c]([N+](=[O])[O-])[cH][cH]1)[C]2=[O]	CN	CO-N(CH3)2	C6H4-p-NO2	H	H	-1.0664	83.6214	-6.1269	-3.6928	2.4341	-3.2738	-3.181	11.0564	13.9694		0.0831363	0.0732528	0.0261697	0.0881762	0.0451301	0.0536251	0.0330138	0.00605711	0.00275238	O1	0.1214	-0.51912	0.64498	-0.41682	-0.079325	-0.130085	-0.088885	0.15771	0.28053	0.42352	-0.610145	0.571595	-0.40997	-0.12409	-0.162075	-0.132715	0.15018	0.27284	0.419175	1.97728	1.83285	1.99527
420	0420_r1r4_HC=N-CH2CH(CH3)2_CO-N(CH3)2_C6H5	[CH3][CH]([CH3])[CH2]/[N]=[CH]/[c]1[cH][c]([C](=[O])[N]([CH3])[CH3])[cH][c]2[c]1[C](=[O])[N]([c]1[cH][cH][cH][cH][cH]1)[C]2=[O]	HC=N-CH2CH(CH3)2	H	C6H5	CO-N(CH3)2	H	-1.4584	81.484	-5.9082	-3.3546	2.5536	-2.9221	-2.2168	6.62467	9.50088		0.111732	0.0972609	0.028594	0.121312	0.048441	0.0572581	0.00448592	0.00311981	0.00201349	C6	0.1647	-0.54435	0.64099	-0.41875	-0.09911	-0.088885	-0.11346	0.11441	0.164125	0.425485	-0.6587	0.5499	-0.41921	-0.15523	-0.116795	-0.171225	0.13105	0.152725	0.41239	1.977	1.84037	1.99509
421	0421_r1r2_3-py_CH2OCH3_CH2CH(CH3)2	[CH3][O][CH2][c]1[cH][cH][c]2[c]([c]1-[c]1[cH][cH][cH][n][cH]1)[C](=[O])[N]([CH2][CH]([CH3])[CH3])[C]2=[O]	3-py	CH2OCH3	CH2CH(CH3)2	H	H	-1.6461	86.7267	-6.0752	-3.1297	2.9455	-2.6287	-1.6539	3.98937	6.6245		0.130719	0.116114	0.0386407	0.13571	0.00760479	0.079391	3.20633e-05	0.00125848	0.00314844	C11	0.1396	-0.562115	0.638145	-0.40249	-0.107395	-0.080175	-0.09384	-0.2283	0.077145	0.062225	-0.6962	0.53216	-0.40227	-0.16868	-0.10637	-0.16271	-0.22317	0.07615	0.049515	1.97715	1.84685	1.99514
422	0422_r1r5_CO-N(CH2)4_HC=N-CH2CH(CH3)2_CH2CH(CH3)2	[CH3][CH]([CH3])[CH2]/[N]=[CH]/[c]1[cH][cH][c]([C](=[O])[N]2[CH2][CH2][CH2][CH2]2)[c]2[c]1[C](=[O])[N]([CH2][CH]([CH3])[CH3])[C]2=[O]	CO-N(CH2)4	H	CH2CH(CH3)2	H	HC=N-CH2CH(CH3)2	-1.5769	89.6722	-5.8279	-3.2531	2.5748	-2.7103	-2.1462	5.39672	5.03228	-14.5231	0.126715	0.114215	0.0365392	0.131748	0.0346659	0.0449621	0.000149694	0.0030078	0.00235202	C6	0.1653	-0.56002	0.637055	-0.39801	-0.094475	-0.05172	-0.160285	-0.22811	0.344835	0.241015	-0.69345	0.530915	-0.39639	-0.14995	-0.08267	-0.220085	-0.2227	0.347065	0.221205	1.97673	1.84665	1.99493
424	0424_r1r4_NO2_HN-CO(CH3)_C6H5	[CH3][C](=[O])[NH][c]1[cH][c]2[c]([c]([N+](=[O])[O-])[cH]1)[C](=[O])[N]([c]1[cH][cH][cH][cH][cH]1)[C]2=[O]	NO2	H	C6H5	HN-CO(CH3)	H	-1.0869	82.2527	-6.0126	-3.7087	2.3039	-3.2666	-2.6631	10.7098	15.1146		0.0647541	0.0496413	0.00963682	0.0885641	0.0548858	0.0344876	0.00224625	0.0581078	0.000739923	C6	0.1566	-0.534075	0.64282	-0.41648	-0.110775	-0.033315	-0.018065	0.11388	0.368445	-0.130535	-0.600785	0.596735	-0.42381	-0.146695	-0.06403	-0.05114	0.12631	0.31444	-0.13716	1.97732	1.83662	1.99515
425	0425_r1r5_NO2_HC=N-CH2CH3_C6H5	[CH3]/[N]=[CH]/[c]1[cH][cH][c]([N+](=[O])[O-])[c]2[c]1[C](=[O])[N]([c]1[cH][cH][cH][cH][cH]1)[C]2=[O]	NO2	H	C6H5	H	HC=N-CH2CH3	-0.947	85.7399	-6.1857	-3.8149	2.3708	-3.4174	-2.8845	6.12944	12.6531		0.0420207	0.030814	0.0025733	0.0772222	0.0925423	0.0427248	0.00113567	0.0521615	0.0012895	C6	0.1409	-0.528715	0.64284	-0.41303	-0.087905	0.028965	-0.155395	0.11269	0.276165	0.25591	-0.582675	0.61073	-0.42616	-0.121715	-0.01459	-0.195255	0.1247	0.22679	0.2387	1.9769	1.83674	1.99496
426	0426_r1r2_CO2CH3_CO-N(CH3)2_C6H5	[CH3][O][C](=[O])[c]1[c]([C](=[O])[N]([CH3])[CH3])[cH][cH][c]2[c]1[C](=[O])[N]([c]1[cH][cH][cH][cH][cH]1)[C]2=[O]	CO2CH3	CO-N(CH3)2	C6H5	H	H	-1.4723	84.9085	-5.9781	-3.3844	2.5937	-2.8973	-1.9358	4.41119	4.52902		0.123843	0.10783	0.0354492	0.127652	0.0124907	0.0897177	0.00491998	0.00140082	0.00191241	C11	0.1494	-0.538025	0.642495	-0.41807	-0.096815	-0.108815	-0.111485	0.11407	0.49574	0.42488	-0.661515	0.543695	-0.41752	-0.15906	-0.12754	-0.187285	0.13214	0.492985	0.412105	1.97731	1.83848	1.99514
427	0427_r1r4_HN-CO(CH3)_CH2OCH3_CH3	[CH3][O][CH2][c]1[cH][c]([NH][C]([CH3])=[O])[c]2[c]([cH]1)[C](=[O])[N]([CH3])[C]2=[O]	HN-CO(CH3)	H	CH3	CH2OCH3	H	-1.6005	78.9461	-5.8661	-3.1454	2.7207	-2.6454	-1.441	3.06704	5.49637	-12.0075	0.131033	0.131801	0.0419988	0.116231	0.0126674	0.0789632	0.000396299	0.000627695	0.00481277	C5	0.1395	-0.572235	0.633295	-0.39621	-0.12642	0.00473	-0.114405	-0.42774	-0.15486	0.0744	-0.704875	0.52234	-0.39549	-0.17795	-0.02034	-0.18435	-0.42361	-0.170305	0.06584	1.97735	1.84757	1.99552
428	0428_r2r4_CO-N(CH2)4_CH2N(CH2)4_C6H4-p-N(CH2)4	[O]=[C]([c]1[cH][c]2[c]([cH][c]1[CH2][N]1[CH2][CH2][CH2][CH2]1)[C](=[O])[N]([c]1[cH][cH][c]([N]3[CH2][CH2][CH2][CH2]3)[cH][cH]1)[C]2=[O])[N]1[CH2][CH2][CH2][CH2]1	H	CO-N(CH2)4	C6H4-p-N(CH2)4	CH2N(CH2)4	H	-1.6965	80.8153	-4.5005	-3.1489	1.3516	-2.6403	-1.3479	6.06492	8.66432		0.122877	0.112593	0.0377914	0.119835	0.00895261	0.0925591	0.00578423	0.0005258	0.00691816	C6	0.1311	-0.55559	0.63939	-0.41374	-0.115265	-0.15896	-0.02283	0.05347	0.24168	0.189175	-0.68495	0.535965	-0.41637	-0.17654	-0.17992	-0.093605	0.07638	0.218675	0.191715	1.97749	1.84364	1.99527
429	0429_r1r4_CO2CH3_NHCH3_C6H5	[CH3][NH][c]1[cH][c]([C](=[O])[O][CH3])[c]2[c]([cH]1)[C](=[O])[N]([c]1[cH][cH][cH][cH][cH]1)[C]2=[O]	CO2CH3	H	C6H5	NHCH3	H	-1.8355	84.8955	-5.2084	-2.9593	2.2491	-2.5147	-1.9856	7.22336	3.86863		0.125819	0.12881	0.0374093	0.104809	0.0299919	0.0463673	0.00513697	0.00824169	0.0168345	C5	0.1333	-0.560335	0.63718	-0.42491	-0.12796	-0.132835	-0.026665	0.11884	0.48818	-0.12739	-0.682855	0.52775	-0.42069	-0.164525	-0.16798	-0.06285	0.13647	0.46605	-0.165395	1.97711	1.84051	1.99508
430	0430_r1r2_CH2N(CH2)4_3-py_C6H4-p-N(CH2)4	[O]=[C]1[c]2[cH][cH][c](-[c]3[cH][cH][cH][n][cH]3)[c]([CH2][N]3[CH2][CH2][CH2][CH2]3)[c]2[C](=[O])[N]1[c]1[cH][cH][c]([N]2[CH2][CH2][CH2][CH2]2)[cH][cH]1	CH2N(CH2)4	3-py	C6H4-p-N(CH2)4	H	H	-1.6978	86.5231	-4.5077	-3.1297	1.378	-2.6394	-1.6301	5.34194	12.2224		0.116628	0.105267	0.0357914	0.119394	0.0108016	0.079707	0.00499392	0.00044856	0.00370883	C11	0.1352	-0.55838	0.639455	-0.41433	-0.113185	-0.05747	-0.09446	0.05397	-0.009505	0.071315	-0.681445	0.54051	-0.41621	-0.16994	-0.08206	-0.165505	0.07649	-0.02056	0.06712	1.97698	1.84408	1.99487
431	0431_r2r4_CH2N(CH2)4_CHO_C6H5	[O]=[CH][c]1[cH][c]2[c]([cH][c]1[CH2][N]1[CH2][CH2][CH2][CH2]1)[C](=[O])[N]([c]1[cH][cH][cH][cH][cH]1)[C]2=[O]	H	CH2N(CH2)4	C6H5	CHO	H	-1.2546	79.0263	-5.3661	-3.2745	2.0916	-3.1194	-2.0639	7.51975	7.82676		0.0917773	0.0716913	0.0212965	0.110855	0.0143596	0.106549	0.00369108	0.000289602	0.0375844	C6	0.167	-0.54697	0.642395	-0.42306	-0.111715	-0.149155	-0.03437	0.11532	0.244025	0.06111	-0.63577	0.57533	-0.42312	-0.16558	-0.160695	-0.10287	0.12878	0.224485	0.026115	1.97738	1.84092	1.9953
432	0432_r1r2_OCH3_NHCH3_C6H4-p-NO2	[CH3][NH][c]1[cH][cH][c]2[c]([c]1[O][CH3])[C](=[O])[N]([c]1[cH][cH][c]([N+](=[O])[O-])[cH][cH]1)[C]2=[O]	OCH3	NHCH3	C6H4-p-NO2	H	H	-1.3809	82.9976	-5.0223	-3.4796	1.5427	-2.8173	-2.6867	16.0861	31.3862		0.0248159	0.0359044	0.020772	0.0127813	0.0201463	0.0138604	0.11234	0.00059069	0.000777338	N22	0.1598	-0.567425	0.634705	-0.42715	-0.17722	0.07728	-0.056905	0.16827	-0.112645	-0.132865	-0.600865	0.607645	-0.4183	-0.17411	0.05723	-0.070435	0.09176	-0.127905	-0.142015	1.97613	1.8382	1.99497
433	0433_r2r4_CN_NO2_C6H5	[N]#[C][c]1[cH][c]2[c]([cH][c]1[N+](=[O])[O-])[C](=[O])[N]([c]1[cH][cH][cH][cH][cH]1)[C]2=[O]	H	CN	C6H5	NO2	H	-0.4769	81.1222	-6.2747	-4.3395	1.9352	-3.8313	-2.752	7.0657	16.0251		0.0566804	0.0305514	0.0137051	0.0942572	0.021309	0.107916	0.00195775	0.00066622	0.0451364	C6	0.127	-0.518985	0.64116	-0.40634	-0.076565	-0.11401	-0.016565	0.10897	0.27366	0.394925	-0.587855	0.606655	-0.41553	-0.14544	-0.12306	-0.07631	0.12042	0.252125	0.362635	1.97758	1.8355	1.99537
434	0434_r1r4_CH2N(CH2)4_CHO2(CH2)2_CH2CH(CH3)2	[CH3][CH]([CH3])[CH2][N]1[C](=[O])[c]2[cH][c]([CH]3[O][CH2][CH2][O]3)[cH][c]([CH2][N]3[CH2][CH2][CH2][CH2]3)[c]2[C]1=[O]	CH2N(CH2)4	H	CH2CH(CH3)2	CHO2(CH2)2	H	-1.7256	84.3514	-4.9802	-3.0769	1.9033	-2.5328	-1.0672	3.31603	7.45552	-11.2253	0.131702	0.122336	0.0394488	0.126176	0.013256	0.0800447	6.76621e-05	0.00227692	0.00263214	O1	0.1355	-0.56755	0.637565	-0.40262	-0.114915	-0.062885	-0.118345	-0.2282	-0.00507	0.28322	-0.70579	0.52856	-0.40403	-0.174435	-0.09391	-0.18848	-0.2225	-0.01259	0.27337	1.97715	1.84866	1.99515
435	0435_r1r2_NHCH3_CO2CH3_CH3	[CH3][NH][c]1[c]([C](=[O])[O][CH3])[cH][cH][c]2[c]1[C](=[O])[N]([CH3])[C]2=[O]	NHCH3	CO2CH3	CH3	H	H	-1.5326	77.8024	-5.2755	-3.2452	2.0303	-2.8379	-1.2801	4.30471	6.44723	-9.56116	0.103262	0.0879059	0.0263691	0.126656	0.0106195	0.107055	0.000110153	0.00337742	0.0232542	C11	0.1857	-0.57334	0.627835	-0.40056	-0.13206	0.009295	-0.155655	-0.42674	-0.13196	0.48326	-0.680575	0.551205	-0.40319	-0.19361	0.000205	-0.234185	-0.42344	-0.16489	0.450565	1.97728	1.84787	1.99555
436	0436_r1r2_CO2CH3_CO-N(CH2)4_CH3	[CH3][O][C](=[O])[c]1[c]([C](=[O])[N]2[CH2][CH2][CH2][CH2]2)[cH][cH][c]2[c]1[C](=[O])[N]([CH3])[C]2=[O]	CO2CH3	CO-N(CH2)4	CH3	H	H	-1.5349	80.0929	-5.8963	-3.3098	2.5865	-2.8096	-1.7377	4.80347	11.0892	-15.8325	0.121207	0.106888	0.0366107	0.131571	0.013095	0.0937554	0.000282423	0.00131388	0.0019603	C11	0.158	-0.55215	0.634825	-0.39274	-0.096095	-0.11143	-0.11205	-0.42858	0.494995	0.425705	-0.680425	0.53627	-0.39448	-0.159915	-0.130975	-0.19098	-0.42521	0.492765	0.41052	1.97781	1.84473	1.99562
437	0437_r1r2_H_CN_C6H4-p-NO2	[N]#[C][c]1[cH][cH][c]2[c]([cH]1)[C](=[O])[N]([c]1[cH][cH][c]([N+](=[O])[O-])[cH][cH]1)[C]2=[O]	H	CN	C6H4-p-NO2	H	H	-1.0544	81.4908	-6.5362	-3.7175	2.8187	-3.2945	-3.2041	5.46986	2.29161		0.0844457	0.070491	0.0261119	0.0923235	0.0280405	0.0752216	0.0283841	0.000724391	0.00691133	O2	0.1202	-0.52356	0.644875	-0.41833	-0.09771	-0.128215	-0.14006	0.1575	0.25702	0.280435	-0.613645	0.57658	-0.41388	-0.149955	-0.151875	-0.20326	0.155	0.237165	0.267255	1.97734	1.83472	1.9954
438	0438_r1r2_HC=N-CH2CH3_CH2OCH3_C6H4-p-NO2	[CH3]/[N]=[CH]/[c]1[c]([CH2][O][CH3])[cH][cH][c]2[c]1[C](=[O])[N]([c]1[cH][cH][c]([N+](=[O])[O-])[cH][cH]1)[C]2=[O]	HC=N-CH2CH3	CH2OCH3	C6H4-p-NO2	H	H	-1.2613	84.9899	-5.9504	-3.557	2.3934	-3.0559	-2.9727	10.3646	19.8697		0.0531754	0.0596245	0.0240607	0.0456045	0.0374445	0.0361237	0.0649392	0.00203446	0.00146665	N24	0.1038	-0.539375	0.644655	-0.42363	-0.1041	-0.093145	-0.077365	0.16236	0.155285	0.067315	-0.604335	0.589675	-0.41423	-0.125145	-0.119265	-0.10493	0.12449	0.143655	0.06337	1.97651	1.8371	1.99513
439	0439_r1r2_CH2N(CH2)4_HC=N-CH2CH(CH3)2_CH2CH(CH3)2	[CH3][CH]([CH3])[CH2]/[N]=[CH]/[c]1[cH][cH][c]2[c]([c]1[CH2][N]1[CH2][CH2][CH2][CH2]1)[C](=[O])[N]([CH2][CH]([CH3])[CH3])[C]2=[O]	CH2N(CH2)4	HC=N-CH2CH(CH3)2	CH2CH(CH3)2	H	H	-1.5528	85.6239	-4.9538	-3.2183	1.7355	-2.7603	-1.5719	3.73693	10.2658	-10.3076	0.105916	0.0910319	0.0299452	0.117462	0.0182099	0.0981086	2.51022e-05	0.00144857	0.00213888	C11	0.1529	-0.565995	0.63722	-0.40119	-0.11269	-0.05246	-0.11315	-0.22839	-0.01338	0.16401	-0.68154	0.55177	-0.40329	-0.17235	-0.071705	-0.188515	-0.22378	-0.024935	0.139625	1.97696	1.84804	1.99507
440	0440_r1r5_CO-N(CH2)4_CN_C6H5	[N]#[C][c]1[cH][cH][c]([C](=[O])[N]2[CH2][CH2][CH2][CH2]2)[c]2[c]1[C](=[O])[N]([c]1[cH][cH][cH][cH][cH]1)[C]2=[O]	CO-N(CH2)4	H	C6H5	H	CN	-1.2641	87.8492	-5.9295	-3.5844	2.3451	-3.0402	-2.3524	8.48935	13.2338		0.121839	0.0995158	0.0324649	0.135624	0.0424031	0.0511852	0.00524865	0.00575683	0.00228471	C6	0.1742	-0.52938	0.64223	-0.41405	-0.07565	-0.0844	-0.14144	0.11156	0.4599	0.25107	-0.654725	0.543355	-0.41464	-0.14014	-0.11709	-0.202385	0.13083	0.46661	0.230925	1.97721	1.83637	1.99496
441	0441_r1r2_NO2_CH2OCH3_C6H5	[CH3][O][CH2][c]1[cH][cH][c]2[c]([c]1[N+](=[O])[O-])[C](=[O])[N]([c]1[cH][cH][cH][cH][cH]1)[C]2=[O]	NO2	CH2OCH3	C6H5	H	H	-1.1914	82.8131	-6.1521	-3.5779	2.5742	-3.164	-2.6978	6.7832	8.37671		0.0769748	0.0685515	0.017119	0.095637	0.0484252	0.0414097	0.00321253	0.0547113	0.00141501	C6	0.1513	-0.532245	0.643845	-0.41534	-0.105885	-0.025185	-0.090145	0.11229	0.370245	0.06589	-0.614495	0.58185	-0.42072	-0.14742	-0.05272	-0.124455	0.12707	0.319485	0.05779	1.97741	1.83727	1.99513
442	0442_r1r4_CH2OCH3_CO-N(CH3)2_C6H5	[CH3][O][CH2][c]1[cH][c]([C](=[O])[N]([CH3])[CH3])[cH][c]2[c]1[C](=[O])[N]([c]1[cH][cH][cH][cH][cH]1)[C]2=[O]	CH2OCH3	H	C6H5	CO-N(CH3)2	H	-1.5585	83.2848	-5.8969	-3.2754	2.6215	-2.8041	-1.6593	5.73195	6.83947		0.118496	0.104314	0.033677	0.119044	0.0278791	0.0876399	0.00511497	0.00224909	0.00354671	O1	0.1325	-0.54812	0.64203	-0.42162	-0.110645	-0.066825	-0.12842	0.11554	0.068135	0.423695	-0.668475	0.5445	-0.42179	-0.16992	-0.08694	-0.203155	0.13339	0.060515	0.410725	1.9772	1.84126	1.99509
443	0443_r1r5_3-py_CH2N(CH2)4_C6H4-p-NO2	[O]=[C]1[c]2[c]([CH2][N]3[CH2][CH2][CH2][CH2]3)[cH][cH][c](-[c]3[cH][cH][cH][n][cH]3)[c]2[C](=[O])[N]1[c]1[cH][cH][c]([N+](=[O])[O-])[cH][cH]1	3-py	H	C6H4-p-NO2	H	CH2N(CH2)4	-1.3203	89.6672	-5.0283	-3.5438	1.4845	-2.9935	-2.9606	9.31092	21.5126		0.0573099	0.0612654	0.0250002	0.0491818	0.0280937	0.0314518	0.0672814	0.0021918	0.00157236	N30	0.1115	-0.540605	0.644605	-0.42635	-0.10584	0.020495	-0.171145	0.16336	-0.172905	0.2398	-0.607495	0.5873	-0.41787	-0.12896	0.000365	-0.20297	0.12417	-0.168565	0.22918	1.97654	1.83682	1.99483
444	0444_r1r5_3-py_CH2N(CH2)4_CH2CH(CH3)2	[CH3][CH]([CH3])[CH2][N]1[C](=[O])[c]2[c]([CH2][N]3[CH2][CH2][CH2][CH2]3)[cH][cH][c](-[c]3[cH][cH][cH][n][cH]3)[c]2[C]1=[O]	3-py	H	CH2CH(CH3)2	H	CH2N(CH2)4	-1.7165	88.6473	-4.9943	-3.1206	1.8737	-2.5832	-1.7039	3.61238	5.5875		0.127009	0.116084	0.0375482	0.129497	0.024166	0.05637	8.40024e-05	0.00209306	0.00333822	C11	0.1488	-0.565405	0.63728	-0.40292	-0.105835	0.01311	-0.17711	-0.22794	-0.171405	0.23712	-0.698885	0.53034	-0.40183	-0.164305	-0.016055	-0.24244	-0.22279	-0.165795	0.217045	1.97671	1.8472	1.9949
445	0445_r1r2_HC=N-CH2CH3_HN-CO(CH3)_CH3	[CH3]/[N]=[CH]/[c]1[c]([NH][C]([CH3])=[O])[cH][cH][c]2[c]1[C](=[O])[N]([CH3])[C]2=[O]	HC=N-CH2CH3	HN-CO(CH3)	CH3	H	H	-1.5884	76.838	-5.7574	-3.1943	2.5631	-2.7163	-2.1385	5.97276	8.18501	-11.0365	0.108368	0.103819	0.0287485	0.116649	0.052073	0.0491971	7.74181e-05	0.00817356	0.0019916	C6	0.1729	-0.564835	0.63333	-0.39699	-0.106155	-0.11256	-0.01337	-0.42781	0.16488	-0.156575	-0.68524	0.538185	-0.39834	-0.157595	-0.14753	-0.059725	-0.42352	0.138175	-0.16753	1.97724	1.84721	1.99559
446	0446_r1r4_CO-N(CH3)2_CN_C6H5	[CH3][N]([CH3])[C](=[O])[c]1[cH][c]([C]#[N])[cH][c]2[c]1[C](=[O])[N]([c]1[cH][cH][cH][cH][cH]1)[C]2=[O]	CO-N(CH3)2	H	C6H5	CN	H	-1.1655	86.0503	-6.0209	-3.6761	2.3448	-3.1603	-2.0246	7.36623	11.3137		0.105505	0.0782966	0.0273952	0.128819	0.0333674	0.0894505	0.00423364	0.00243727	0.00767758	C6	0.1613	-0.53206	0.642075	-0.41374	-0.091165	-0.08113	-0.131225	0.1117	0.43409	0.28209	-0.64348	0.56106	-0.4185	-0.159435	-0.10291	-0.210265	0.1293	0.427365	0.26612	1.97724	1.83787	1.99506
447	0447_r1r2_CHO_CH3_C6H5	[CH3][c]1[cH][cH][c]2[c]([c]1[CH]=[O])[C](=[O])[N]([c]1[cH][cH][cH][cH][cH]1)[C]2=[O]	CHO	CH3	C6H5	H	H	-1.3612	80.2023	-5.9322	-3.4569	2.4753	-2.9651	-2.33	3.49851	5.77931		0.0971712	0.0898694	0.0216559	0.112747	0.0533499	0.0500689	0.00418436	0.0367072	0.0018238	C6	0.1846	-0.54145	0.642325	-0.41967	-0.093405	-0.127625	-0.05548	0.11467	0.31275	-0.201185	-0.647435	0.561205	-0.4217	-0.146815	-0.167135	-0.100955	0.13079	0.25917	-0.208055	1.97674	1.8399	1.99513
448	0448_r1r4_CO-N(CH3)2_CH2N(CH2)4_C6H4-p-N(CH2)4	[CH3][N]([CH3])[C](=[O])[c]1[cH][c]([CH2][N]2[CH2][CH2][CH2][CH2]2)[cH][c]2[c]1[C](=[O])[N]([c]1[cH][cH][c]([N]3[CH2][CH2][CH2][CH2]3)[cH][cH]1)[C]2=[O]	CO-N(CH3)2	H	C6H4-p-N(CH2)4	CH2N(CH2)4	H	-1.6962	87.3408	-4.5033	-3.1349	1.3684	-2.5985	-1.439	5.3172	7.98395		0.130659	0.12117	0.0403045	0.123929	0.0167242	0.0673389	0.00631658	0.00161752	0.00443063	O1	0.1337	-0.55594	0.6391	-0.41298	-0.113275	-0.115035	-0.0871	0.0533	0.42639	-0.004795	-0.689025	0.530265	-0.41542	-0.16914	-0.14293	-0.15225	0.07732	0.41957	-0.01199	1.97722	1.84326	1.99498
449	0449_r1r2_CH2N(CH3)2_CH2OCH3_C6H4-p-NO2	[CH3][O][CH2][c]1[cH][cH][c]2[c]([c]1[CH2][N]([CH3])[CH3])[C](=[O])[N]([c]1[cH][cH][c]([N+](=[O])[O-])[cH][cH]1)[C]2=[O]	CH2N(CH3)2	CH2OCH3	C6H4-p-NO2	H	H	-1.3376	85.9935	-4.9343	-3.5384	1.3959	-2.9335	-2.9067	10.3117	23.9114		0.0497058	0.0577709	0.0240936	0.0373061	0.0239757	0.0254154	0.0825457	0.00125064	0.0014783	N25	0.1306	-0.54344	0.64568	-0.4268	-0.117705	-0.058065	-0.09255	0.16333	-0.014735	0.057325	-0.604275	0.59403	-0.41827	-0.133915	-0.077825	-0.12012	0.11283	-0.018815	0.054435	1.97673	1.83783	1.99499
450	0450_r1r4_OCH3_CH2N(CH2)4_C6H4-p-NO2	[CH3][O][c]1[cH][c]([CH2][N]2[CH2][CH2][CH2][CH2]2)[cH][c]2[c]1[C](=[O])[N]([c]1[cH][cH][c]([N+](=[O])[O-])[cH][cH]1)[C]2=[O]	OCH3	H	C6H4-p-NO2	CH2N(CH2)4	H	-1.3452	82.2698	-5.0479	-3.5122	1.5357	-2.9322	-2.883	14.8432	30.361		0.0530269	0.0586232	0.0251882	0.0428854	0.0146249	0.0313179	0.0792223	0.00144793	0.002514	N26	0.1282	-0.545445	0.642835	-0.42695	-0.13797	0.0745	-0.119915	0.16533	-0.089035	0.001685	-0.606675	0.591655	-0.41975	-0.15598	0.05619	-0.148525	0.11706	-0.10084	-0.00207	1.97713	1.83729	1.99521
451	0451_r1r2_3-py_CH2N(CH2)4_CH3	[CH3][N]1[C](=[O])[c]2[cH][cH][c]([CH2][N]3[CH2][CH2][CH2][CH2]3)[c](-[c]3[cH][cH][cH][n][cH]3)[c]2[C]1=[O]	3-py	CH2N(CH2)4	CH3	H	H	-1.7348	81.1903	-4.6805	-3.0979	1.5826	-2.5341	-1.5507	4.72585	12.67		0.13188	0.126806	0.0415807	0.127547	0.0113761	0.0718851	0.000348676	0.00043739	0.00506507	O1	0.1368	-0.56214	0.634695	-0.39822	-0.109015	-0.0776	-0.078725	-0.42785	0.091165	-0.00799	-0.70101	0.522215	-0.39899	-0.16634	-0.11145	-0.14751	-0.42336	0.08794	-0.013855	1.97761	1.84665	1.99544
452	0452_r2r4_CHO2(CH2)2_CHO_CH3	[CH3][N]1[C](=[O])[c]2[cH][c]([CH]=[O])[c]([CH]3[O][CH2][CH2][O]3)[cH][c]2[C]1=[O]	H	CHO2(CH2)2	CH3	CHO	H	-1.1817	74.0917	-6.1854	-3.6091	2.5763	-3.1374	-1.9968	5.79431	8.62847	-12.8151	0.0878527	0.0667015	0.0201638	0.117849	0.00772399	0.112335	2.7751e-06	0.000116091	0.042031	C11	0.1809	-0.551775	0.63407	-0.39117	-0.09683	-0.1371	-0.062565	-0.42877	0.253235	0.355505	-0.64754	0.572125	-0.39838	-0.163985	-0.159795	-0.13566	-0.42663	0.23044	0.307515	1.97795	1.84552	1.99578
453	0453_r1r2_HN-CO(CH3)_CHO2(CH2)2_CH3	[CH3][C](=[O])[NH][c]1[c]([CH]2[O][CH2][CH2][O]2)[cH][cH][c]2[c]1[C](=[O])[N]([CH3])[C]2=[O]	HN-CO(CH3)	CHO2(CH2)2	CH3	H	H	-1.6236	79.4549	-5.9473	-3.1999	2.7474	-2.6612	-1.397	4.70024	8.10082	-13.2841	0.133562	0.132159	0.0425004	0.122265	0.00505788	0.0782724	0.000552046	0.000781543	0.00448929	O2	0.1384	-0.56693	0.634155	-0.39542	-0.12073	0.00887	-0.11897	-0.42807	-0.162895	0.279095	-0.70325	0.522475	-0.39579	-0.17778	-0.01865	-0.18999	-0.42414	-0.177375	0.27156	1.97748	1.84692	1.99554
454	0454_r1r4_OCH3_CH2N(CH3)2_CH3	[CH3][O][c]1[cH][c]([CH2][N]([CH3])[CH3])[cH][c]2[c]1[C](=[O])[N]([CH3])[C]2=[O]	OCH3	H	CH3	CH2N(CH3)2	H	-1.7702	77.302	-5.0042	-3.0248	1.9794	-2.502	-0.7768	6.46401	11.734		0.129583	0.124244	0.0400242	0.121522	0.00325644	0.0918828	0.000435787	0.000530118	0.00792919	C11	0.1359	-0.569845	0.63307	-0.40174	-0.13703	0.066655	-0.126005	-0.42812	-0.09295	-0.00292	-0.704665	0.52553	-0.40462	-0.195035	0.03988	-0.2007	-0.42372	-0.11799	-0.01042	1.97785	1.84825	1.99565
455	0455_r1r2_OCH3_CH2N(CH3)2_CH2CH(CH3)2	[CH3][O][c]1[c]([CH2][N]([CH3])[CH3])[cH][cH][c]2[c]1[C](=[O])[N]([CH2][CH]([CH3])[CH3])[C]2=[O]	OCH3	CH2N(CH3)2	CH2CH(CH3)2	H	H	-1.7094	85.196	-4.9699	-2.9814	1.9885	-2.5547	-0.9775	4.28464	6.21582		0.131638	0.124007	0.0398017	0.125824	0.00334033	0.0865223	0.000173536	0.000494531	0.00649365	C11	0.1361	-0.57568	0.635675	-0.40489	-0.154095	0.07523	-0.1074	-0.22772	-0.10475	-0.007135	-0.704945	0.52916	-0.40372	-0.197595	0.04495	-0.177635	-0.2218	-0.141015	-0.018825	1.97649	1.8482	1.9951
456	0456_r1r4_CO2CH3_CH2OCH3_C6H5	[CH3][O][CH2][c]1[cH][c]([C](=[O])[O][CH3])[c]2[c]([cH]1)[C](=[O])[N]([c]1[cH][cH][cH][cH][cH]1)[C]2=[O]	CO2CH3	H	C6H5	CH2OCH3	H	-1.483	83.9748	-6.0607	-3.3113	2.7494	-2.8434	-2.0221	1.84693	0.92735		0.122177	0.106169	0.0330341	0.129983	0.0415159	0.0570652	0.0046493	0.00430373	0.00427709	C6	0.1531	-0.540435	0.642685	-0.42086	-0.09868	-0.11826	-0.08457	0.11527	0.48946	0.07049	-0.664165	0.54255	-0.42024	-0.159595	-0.14667	-0.13974	0.13427	0.471165	0.061035	1.97728	1.83921	1.99516
457	0457_r2r4_CO-N(CH2)4_NHC6H4-OCH3_C6H5	[CH3][O][c]1[cH][cH][c]([NH][c]2[cH][c]3[c]([cH][c]2[C](=[O])[N]2[CH2][CH2][CH2][CH2]2)[C](=[O])[N]([c]2[cH][cH][cH][cH][cH]2)[C]3=[O])[cH][cH]1	H	CO-N(CH2)4	C6H5	NHC6H4-OCH3	H	-1.7272	80.5881	-4.7738	-3.0515	1.7223	-2.6744	-1.6546	6.67794	10.1548		0.109624	0.105199	0.0284248	0.100679	0.0456483	0.0728156	0.00494069	0.00306356	0.0151011	C11	0.146	-0.562855	0.63679	-0.42401	-0.134955	-0.16665	0.02893	0.11787	0.24505	0.045945	-0.671555	0.54654	-0.4237	-0.1777	-0.200205	-0.02144	0.13371	0.225255	0.02297	1.97727	1.84122	1.99521
458	0458_r2r4_NO2_NHC6H4-OCH3_C6H5	[CH3][O][c]1[cH][cH][c]([NH][c]2[cH][c]3[c]([cH][c]2[N+](=[O])[O-])[C](=[O])[N]([c]2[cH][cH][cH][cH][cH]2)[C]3=[O])[cH][cH]1	H	NO2	C6H5	NHC6H4-OCH3	H	-1.1164	80.7947	-5.1477	-3.6581	1.4896	-3.2275	-2.4364	8.29338	13.4631		0.0445959	0.0360199	0.004461	0.0755191	0.062315	0.0472372	0.00186665	0.00300655	0.0856303	C11	0.1378	-0.550165	0.636835	-0.41369	-0.119985	-0.15514	0.10158	0.11417	0.26082	-0.005625	-0.60762	0.60268	-0.42651	-0.157855	-0.207135	0.079705	0.12502	0.242105	-0.069945	1.97735	1.8386	1.99523
459	0459_r1r2_CHO2(CH2)2_NHCH3_C6H4-p-NO2	[CH3][NH][c]1[cH][cH][c]2[c]([c]1[CH]1[O][CH2][CH2][O]1)[C](=[O])[N]([c]1[cH][cH][c]([N+](=[O])[O-])[cH][cH]1)[C]2=[O]	CHO2(CH2)2	NHCH3	C6H4-p-NO2	H	H	-1.3606	83.2198	-5.2095	-3.5021	1.7074	-2.8852	-2.7479	16.3719	31.8461		0.0355741	0.0471757	0.0240319	0.0225511	0.0277225	0.0200865	0.0969228	0.000252515	0.00169417	N25	0.1428	-0.556595	0.63992	-0.42688	-0.13066	-0.097725	-0.02608	0.1656	0.272735	-0.1355	-0.603655	0.600325	-0.4165	-0.13871	-0.119645	-0.043105	0.10216	0.26832	-0.146985	1.9765	1.83771	1.99502
460	0460_r1r4_CO2CH3_HC=N-CH2CH(CH3)2_CH3	[CH3][O][C](=[O])[c]1[cH][c](/[CH]=[N]/[CH2][CH]([CH3])[CH3])[cH][c]2[c]1[C](=[O])[N]([CH3])[C]2=[O]	CO2CH3	H	CH3	HC=N-CH2CH(CH3)2	H	-1.3722	76.9985	-6.1828	-3.4254	2.7574	-2.9943	-2.047	2.8005	5.90899	-12.2704	0.097591	0.0756085	0.0209715	0.129572	0.0491239	0.0563142	0.000218162	0.00506596	0.00346175	C6	0.2049	-0.55064	0.633595	-0.39205	-0.091875	-0.107795	-0.1017	-0.4283	0.49268	0.16631	-0.65427	0.560185	-0.39732	-0.150545	-0.1486	-0.152265	-0.4247	0.47051	0.146215	1.97782	1.84455	1.99562
461	0461_r1r5_HN-CO(CH3)_HN-CO(CH3)_C6H4-p-N(CH2)4	[CH3][C](=[O])[NH][c]1[cH][cH][c]([NH][C]([CH3])=[O])[c]2[c]1[C](=[O])[N]([c]1[cH][cH][c]([N]3[CH2][CH2][CH2][CH2]3)[cH][cH]1)[C]2=[O]	HN-CO(CH3)	H	C6H4-p-N(CH2)4	H	HN-CO(CH3)	-1.5821	86.2815	-4.5309	-3.213	1.3179	-2.7484	-1.5797	10.6407	18.5995		0.133383	0.134057	0.0426256	0.107781	0.0184116	0.0721601	0.00652922	0.00142318	0.00428723	C5	0.1341	-0.574885	0.634925	-0.40924	-0.13636	0.1736	-0.20293	0.05157	-0.552365	0.256865	-0.69699	0.526875	-0.40757	-0.1825	0.145725	-0.27393	0.07404	-0.555915	0.238555	1.97653	1.84384	1.99476
462	0462_r2r4_CH2N(CH3)2_CHO_CH2CH(CH3)2	[CH3][CH]([CH3])[CH2][N]1[C](=[O])[c]2[cH][c]([CH]=[O])[c]([CH2][N]([CH3])[CH3])[cH][c]2[C]1=[O]	H	CH2N(CH3)2	CH2CH(CH3)2	CHO	H	-1.3243	79.6699	-5.407	-3.2165	2.1905	-3.0474	-1.9298	6.77876	6.76021		0.0898856	0.0677306	0.0199271	0.115649	0.0104124	0.112196	8.96833e-05	0.000102953	0.0409029	C11	0.1779	-0.56173	0.63751	-0.40125	-0.110765	-0.15189	-0.038935	-0.22835	0.242985	0.0601	-0.653945	0.572265	-0.40268	-0.166485	-0.16319	-0.1082	-0.22555	0.22277	0.020035	1.97741	1.84763	1.99541
463	0463_r1r2_HN-CO(CH3)_HN-CO(CH3)_CH3	[CH3][C](=[O])[NH][c]1[cH][cH][c]2[c]([c]1[NH][C]([CH3])=[O])[C](=[O])[N]([CH3])[C]2=[O]	HN-CO(CH3)	HN-CO(CH3)	CH3	H	H	-1.6107	79.4009	-5.61	-3.1851	2.4249	-2.6843	-1.5817	6.24128	9.16152		0.131279	0.133848	0.0418834	0.115064	0.00964877	0.0668762	0.00048076	0.000813352	0.00421851	C5	0.1446	-0.57196	0.6327	-0.39415	-0.12982	0.00142	-0.028985	-0.42805	-0.15695	-0.157905	-0.70147	0.522735	-0.39411	-0.178135	-0.02976	-0.08767	-0.4242	-0.169725	-0.169455	1.97675	1.84448	1.99554
464	0464_r1r2_NHCH3_NHC6H4-OCH3_C6H5	[CH3][NH][c]1[c]([NH][c]2[cH][cH][c]([O][CH3])[cH][cH]2)[cH][cH][c]2[c]1[C](=[O])[N]([c]1[cH][cH][cH][cH][cH]1)[C]2=[O]	NHCH3	NHC6H4-OCH3	C6H5	H	H	-1.8734	82.7998	-4.6091	-2.8782	1.7309	-2.5716	-1.2894	7.8394	11.3146		0.12983	0.132519	0.0379821	0.104568	0.0128933	0.0853552	0.00547437	0.000762378	0.00367683	O2	0.134	-0.580575	0.63173	-0.4266	-0.158835	0.00281	-0.04638	0.1201	-0.173805	-0.14202	-0.69398	0.52793	-0.42299	-0.18739	-0.03299	-0.10334	0.13637	-0.18157	-0.177965	1.97697	1.84319	1.99494
465	0465_r1r4_NHC6H4-OCH3_CH2N(CH3)2_C6H5	[CH3][O][c]1[cH][cH][c]([NH][c]2[cH][c]([CH2][N]([CH3])[CH3])[cH][c]3[c]2[C](=[O])[N]([c]2[cH][cH][cH][cH][cH]2)[C]3=[O])[cH][cH]1	NHC6H4-OCH3	H	C6H5	CH2N(CH3)2	H	-1.7675	83.176	-4.7592	-3.0306	1.7286	-2.5745	-1.357	6.11928	12.0037		0.130128	0.133424	0.0388023	0.103162	0.0142422	0.0817694	0.00549989	0.00204385	0.0058655	O2	0.1364	-0.572645	0.635155	-0.42542	-0.141725	0.0008	-0.118225	0.11881	-0.13936	-0.00606	-0.694825	0.52783	-0.42116	-0.18498	-0.02658	-0.185905	0.13631	-0.161665	-0.013185	1.97701	1.84309	1.99497
466	0466_r1r5_CO-N(CH2)4_NHC6H4-OCH3_CH2CH(CH3)2	[CH3][O][c]1[cH][cH][c]([NH][c]2[cH][cH][c]([C](=[O])[N]3[CH2][CH2][CH2][CH2]3)[c]3[c]2[C](=[O])[N]([CH2][CH]([CH3])[CH3])[C]3=[O])[cH][cH]1	CO-N(CH2)4	H	CH2CH(CH3)2	H	NHC6H4-OCH3	-1.7354	90.9097	-4.7923	-3.0789	1.7134	-2.6012	-1.2901	6.56746	9.00712		0.130929	0.127347	0.0383582	0.119386	0.0255064	0.0667642	3.02509e-05	0.00198944	0.00423068	C6	0.142	-0.582515	0.632305	-0.40326	-0.12943	0.049355	-0.19476	-0.22672	0.05028	0.2378	-0.71079	0.526835	-0.40187	-0.177035	0.022275	-0.26436	-0.2207	0.0393	0.21852	1.9767	1.849	1.99482
467	0467_r1r5_OCH3_CN_CH2CH(CH3)2	[CH3][O][c]1[cH][cH][c]([C]#[N])[c]2[c]1[C](=[O])[N]([CH2][CH]([CH3])[CH3])[C]2=[O]	OCH3	H	CH2CH(CH3)2	H	CN	-1.4448	82.8444	-6.1902	-3.3891	2.8011	-2.8302	-1.8219	9.15966	9.39329		0.129428	0.105576	0.0338135	0.144814	0.0318887	0.0512439	0.000130035	0.00460534	0.00235722	C11	0.1802	-0.549055	0.636925	-0.3976	-0.099935	0.086875	-0.189345	-0.22851	-0.044475	0.250265	-0.682785	0.53583	-0.39932	-0.16927	0.05993	-0.253155	-0.22355	-0.056095	0.23082	1.97744	1.84362	1.99527
468	0468_r1r2_HN-CO(CH3)_H_CH2CH(CH3)2	[CH3][C](=[O])[NH][c]1[cH][cH][cH][c]2[c]1[C](=[O])[N]([CH2][CH]([CH3])[CH3])[C]2=[O]	HN-CO(CH3)	H	CH2CH(CH3)2	H	H	-1.6611	84.4772	-5.8894	-3.1716	2.7178	-2.6279	-1.383	2.23717	5.37614	-10.6649	0.136157	0.133544	0.0418166	0.119621	0.0125324	0.0746318	9.67893e-05	0.00100272	0.00394394	O2	0.1388	-0.571925	0.636475	-0.40101	-0.127	0.0001	-0.197695	-0.22779	-0.157055	0.244685	-0.70795	0.52437	-0.39906	-0.18149	-0.02989	-0.27082	-0.22196	-0.170875	0.22479	1.97686	1.84778	1.99518
469	0469_r2r4_NHCH3_NHCH3_CH2CH(CH3)2	[CH3][NH][c]1[cH][c]2[c]([cH][c]1[NH][CH3])[C](=[O])[N]([CH2][CH]([CH3])[CH3])[C]2=[O]	H	NHCH3	CH2CH(CH3)2	NHCH3	H	-2.1272	80.6846	-4.6013	-2.6881	1.9132	-2.1751	-0.6817	9.41899	9.03251	-13.8007	0.138685	0.153442	0.0437501	0.106975	0.023108	0.0430934	3.55507e-05	0.00186094	0.0120006	C3	0.1537	-0.589745	0.634035	-0.41555	-0.145595	-0.238505	0.145045	-0.22616	0.23748	-0.55152	-0.731225	0.511975	-0.4118	-0.18465	-0.27339	0.100565	-0.2198	0.21784	-0.58712	1.97724	1.85171	1.9954
470	0470_r1r2_HN-CO(CH3)_HN-CO(CH3)_C6H4-p-NO2	[CH3][C](=[O])[NH][c]1[cH][cH][c]2[c]([c]1[NH][C]([CH3])=[O])[C](=[O])[N]([c]1[cH][cH][c]([N+](=[O])[O-])[cH][cH]1)[C]2=[O]	HN-CO(CH3)	HN-CO(CH3)	C6H4-p-NO2	H	H	-1.2678	85.1346	-5.6671	-3.5536	2.1135	-3.0628	-3.0077	8.02625	16.8344		0.0680117	0.0787525	0.0301635	0.0499584	0.0254831	0.0340187	0.0608583	0.00193698	0.00167641	C5	0.1189	-0.55102	0.64214	-0.42029	-0.130985	0.008165	-0.024295	0.16221	-0.15551	-0.155005	-0.62122	0.57778	-0.41074	-0.150715	-0.01431	-0.05422	0.12926	-0.162235	-0.162575	1.97601	1.83469	1.99507
471	0471_r1r4_CH2N(CH3)2_NHCH3_CH2CH(CH3)2	[CH3][NH][c]1[cH][c]([CH2][N]([CH3])[CH3])[c]2[c]([cH]1)[C](=[O])[N]([CH2][CH]([CH3])[CH3])[C]2=[O]	CH2N(CH3)2	H	CH2CH(CH3)2	NHCH3	H	-2.075	83.1028	-4.9095	-2.7168	2.1927	-2.222	-0.9396	7.28888	7.81692		0.1342	0.145614	0.0409265	0.10177	0.0358656	0.0475847	9.96329e-05	0.00295321	0.0134658	C3	0.1609	-0.589485	0.63187	-0.40839	-0.14404	-0.079685	-0.050315	-0.22736	-0.012275	-0.13541	-0.72585	0.51505	-0.40651	-0.180325	-0.126545	-0.09551	-0.22102	-0.02403	-0.173035	1.97703	1.85071	1.99508
472	0472_r1r2_OCH3_CO-N(CH3)2_C6H4-p-NO2	[CH3][O][c]1[c]([C](=[O])[N]([CH3])[CH3])[cH][cH][c]2[c]1[C](=[O])[N]([c]1[cH][cH][c]([N+](=[O])[O-])[cH][cH]1)[C]2=[O]	OCH3	CO-N(CH3)2	C6H4-p-NO2	H	H	-1.3025	86.1224	-5.9048	-3.5479	2.3569	-3.0514	-3.0259	9.77158	18.6379		0.0691259	0.0698525	0.0265575	0.0613244	0.0227941	0.0482118	0.0563953	0.00089698	0.00275537	C3	0.0997	-0.543725	0.642735	-0.42572	-0.14576	0.08557	-0.137785	0.16377	-0.09719	0.428305	-0.61554	0.580915	-0.41644	-0.164885	0.068055	-0.177295	0.13291	-0.12407	0.42161	1.97647	1.83679	1.99506
473	0473_r1r4_OCH3_methyl-OCH3_C6H4-p-N(CH2)4	[CH3][O][CH2][c]1[cH][c]([O][CH3])[c]2[c]([cH]1)[C](=[O])[N]([c]1[cH][cH][c]([N]3[CH2][CH2][CH2][CH2]3)[cH][cH]1)[C]2=[O]	OCH3	H	C6H4-p-N(CH2)4	CH2OCH3	H	-1.7196	81.7412	-4.4887	-3.0491	1.4396	-2.5741	-1.0156	1.28594	8.48457		0.129019	0.117746	0.0388673	0.122325	0.00447986	0.0921774	0.00616678	0.000754479	0.00572121	C11	0.1334	-0.56153	0.63805	-0.4177	-0.136355	0.067965	-0.139875	0.0549	-0.09127	0.070055	-0.688515	0.534625	-0.42076	-0.194535	0.044675	-0.214965	0.07851	-0.115575	0.059875	1.97747	1.84438	1.99516
474	0474_r1r5_CO-N(CH2)4_HN-CO(CH3)_CH3	[CH3][C](=[O])[NH][c]1[cH][cH][c]([C](=[O])[N]2[CH2][CH2][CH2][CH2]2)[c]2[c]1[C](=[O])[N]([CH3])[C]2=[O]	CO-N(CH2)4	H	CH3	H	HN-CO(CH3)	-1.5918	85.6529	-5.7609	-3.2442	2.5167	-2.7279	-1.6034	6.99402	7.21154	-16.4078	0.133694	0.129637	0.0420334	0.12657	0.016814	0.0644281	0.000413616	0.00298197	0.00347286	O1	0.1416	-0.568465	0.633365	-0.39485	-0.11711	0.0548	-0.18446	-0.42794	0.029855	0.248345	-0.701515	0.523575	-0.39448	-0.17002	0.026875	-0.25206	-0.42422	0.02809	0.22923	1.97708	1.84637	1.99526
475	0475_r1r4_NHCH3_CO-N(CH2)4_C6H4-p-NO2	[CH3][NH][c]1[cH][c]([C](=[O])[N]2[CH2][CH2][CH2][CH2]2)[cH][c]2[c]1[C](=[O])[N]([c]1[cH][cH][c]([N+](=[O])[O-])[cH][cH]1)[C]2=[O]	NHCH3	H	C6H4-p-NO2	CO-N(CH2)4	H	-1.3516	83.3383	-5.2819	-3.5071	1.7748	-2.9513	-2.9243	11.1986	24.5353		0.0579927	0.0623672	0.02463	0.0462679	0.010479	0.0413707	0.0727356	0.00195263	0.00267018	N27	0.1223	-0.558445	0.637555	-0.42479	-0.135775	0.006325	-0.145345	0.16571	-0.129615	0.4234	-0.62297	0.584945	-0.41894	-0.157035	-0.006055	-0.182665	0.12234	-0.145295	0.41909	1.97694	1.83893	1.99507
476	0476_r1r5_CHO2(CH2)2_CH2OCH3_CH3	[CH3][O][CH2][c]1[cH][cH][c]([CH]2[O][CH2][CH2][O]2)[c]2[c]1[C](=[O])[N]([CH3])[C]2=[O]	CHO2(CH2)2	H	CH3	H	CH2OCH3	-1.6818	81.9331	-6.0023	-3.1566	2.8457	-2.5786	-1.3033	3.30421	7.48776	-11.4404	0.134624	0.128533	0.0423294	0.12892	0.0171128	0.0641992	0.000346737	0.00361051	0.00373631	C11	0.1361	-0.56345	0.634295	-0.39683	-0.104325	-0.00757	-0.17588	-0.4279	0.104715	0.239545	-0.703055	0.520995	-0.39779	-0.16275	-0.03772	-0.24622	-0.42364	0.10395	0.218535	1.97744	1.84776	1.99537
477	0477_r1r2_CH2N(CH3)2_CO2CH3_CH2CH(CH3)2	[CH3][O][C](=[O])[c]1[cH][cH][c]2[c]([c]1[CH2][N]([CH3])[CH3])[C](=[O])[N]([CH2][CH]([CH3])[CH3])[C]2=[O]	CH2N(CH3)2	CO2CH3	CH2CH(CH3)2	H	H	-1.6104	84.962	-4.999	-3.1798	1.8192	-2.8195	-1.6778	3.43553	2.94		0.108965	0.0897263	0.0289074	0.125356	0.0231716	0.103568	9.94017e-05	0.000229591	0.013465	C11	0.1722	-0.56296	0.63774	-0.3998	-0.110965	-0.05371	-0.131345	-0.22844	-0.01268	0.49604	-0.677695	0.55171	-0.40082	-0.167815	-0.06926	-0.21248	-0.22409	-0.029205	0.462545	1.97711	1.84746	1.99514
478	0478_r1r2_CH2OCH3_CHO_C6H4-p-N(CH2)4	[CH3][O][CH2][c]1[c]([CH]=[O])[cH][cH][c]2[c]1[C](=[O])[N]([c]1[cH][cH][c]([N]3[CH2][CH2][CH2][CH2]3)[cH][cH]1)[C]2=[O]	CH2OCH3	CHO	C6H4-p-N(CH2)4	H	H	-1.2245	82.6531	-4.5451	-3.575	0.9701	-3.1083	-2.0231	7.83411	21.6203		0.0901277	0.067305	0.0215034	0.117815	0.0154108	0.106277	0.0038362	0.00181793	0.0424313	C11	0.1826	-0.547925	0.6375	-0.40591	-0.097325	-0.06005	-0.135135	0.0516	0.056775	0.317095	-0.642755	0.574355	-0.41435	-0.162065	-0.080255	-0.205635	0.06921	0.045075	0.259165	1.97707	1.84218	1.99501
479	0479_r1r4_3-py_CO-N(CH3)2_CH2CH(CH3)2	[CH3][CH]([CH3])[CH2][N]1[C](=[O])[c]2[cH][c]([C](=[O])[N]([CH3])[CH3])[cH][c](-[c]3[cH][cH][cH][n][cH]3)[c]2[C]1=[O]	3-py	H	CH2CH(CH3)2	CO-N(CH3)2	H	-1.5407	85.0104	-5.9086	-3.2654	2.6432	-2.821	-1.8444	3.51869	6.02262		0.110887	0.0912673	0.0294975	0.129735	0.0376845	0.0755862	0.000155878	0.0018667	0.00380793	C6	0.1617	-0.55829	0.63752	-0.39929	-0.10234	-0.06942	-0.12225	-0.22839	0.078025	0.42211	-0.678735	0.546655	-0.40011	-0.163805	-0.092655	-0.190435	-0.22361	0.073345	0.40849	1.97704	1.8458	1.99514
480	0480_r1r2_3-py_HC=N-CH2CH(CH3)2_C6H5	[CH3][CH]([CH3])[CH2]/[N]=[CH]/[c]1[cH][cH][c]2[c]([c]1-[c]1[cH][cH][cH][n][cH]1)[C](=[O])[N]([c]1[cH][cH][cH][cH][cH]1)[C]2=[O]	3-py	HC=N-CH2CH(CH3)2	C6H5	H	H	-1.3894	85.1299	-6.0322	-3.4004	2.6318	-2.9542	-2.0013	3.30179	6.28331		0.105264	0.0864836	0.0287556	0.120684	0.015003	0.0949085	0.00434661	0.00217585	0.00254217	C11	0.1524	-0.542915	0.64221	-0.42205	-0.100185	-0.066475	-0.103755	0.11512	0.07556	0.16085	-0.650985	0.55935	-0.42327	-0.164305	-0.083095	-0.17596	0.13178	0.07445	0.137955	1.9771	1.83956	1.99503
481	0481_r1r4_CO-N(CH2)4_CH2N(CH2)4_CH3	[CH3][N]1[C](=[O])[c]2[cH][c]([CH2][N]3[CH2][CH2][CH2][CH2]3)[cH][c]([C](=[O])[N]3[CH2][CH2][CH2][CH2]3)[c]2[C]1=[O]	CO-N(CH2)4	H	CH3	CH2N(CH2)4	H	-1.6857	83.2151	-4.918	-3.1449	1.7731	-2.5881	-1.3758	5.27449	8.31609	-15.0764	0.129853	0.124448	0.0408637	0.125885	0.0193915	0.0671359	0.000312124	0.00157242	0.00448295	O1	0.134	-0.5629	0.634775	-0.39802	-0.112025	-0.11273	-0.087715	-0.4282	0.42682	-0.00481	-0.701805	0.52396	-0.39869	-0.16795	-0.14141	-0.153035	-0.42395	0.417605	-0.012055	1.97762	1.84709	1.99545
482	0482_r2r4_CH3_CO2CH3_C6H4-p-N(CH2)4	[CH3][O][C](=[O])[c]1[cH][c]2[c]([cH][c]1[CH3])[C](=[O])[N]([c]1[cH][cH][c]([N]3[CH2][CH2][CH2][CH2]3)[cH][cH]1)[C]2=[O]	H	CH3	C6H4-p-N(CH2)4	CO2CH3	H	-1.4821	78.8291	-4.5236	-3.3236	1.2	-2.8669	-1.6933	3.33778	13.8465		0.104354	0.0871258	0.0272403	0.119345	0.0250777	0.100979	0.00463722	0.000708573	0.0190229	C6	0.1681	-0.55079	0.63854	-0.40945	-0.109545	-0.14447	-0.034015	0.05208	0.246295	0.043845	-0.66154	0.55727	-0.41529	-0.17194	-0.169025	-0.10593	0.0723	0.223915	0.03098	1.97754	1.84258	1.99531
483	0483_r1r2_HC=N-CH2CH3_NHC6H4-OCH3_C6H4-p-N(CH2)4	[CH3]/[N]=[CH]/[c]1[c]([NH][c]2[cH][cH][c]([O][CH3])[cH][cH]2)[cH][cH][c]2[c]1[C](=[O])[N]([c]1[cH][cH][c]([N]3[CH2][CH2][CH2][CH2]3)[cH][cH]1)[C]2=[O]	HC=N-CH2CH3	NHC6H4-OCH3	C6H4-p-N(CH2)4	H	H	-1.7277	81.3919	-4.4619	-3.0462	1.4157	-2.6217	-1.8178	3.84486	2.27068		0.105143	0.10267	0.0262642	0.108525	0.0554619	0.043875	0.00477237	0.00919392	0.00484781	C6	0.1663	-0.570035	0.63473	-0.41846	-0.11997	-0.12414	-0.01989	0.05679	0.159955	-0.14124	-0.681065	0.544265	-0.42126	-0.168145	-0.159515	-0.059275	0.0766	0.13197	-0.16164	1.97679	1.84503	1.99505
484	0484_r1r2_CH2OCH3_H_C6H5	[CH3][O][CH2][c]1[cH][cH][cH][c]2[c]1[C](=[O])[N]([c]1[cH][cH][cH][cH][cH]1)[C]2=[O]	CH2OCH3	H	C6H5	H	H	-1.6684	83.079	-6.0226	-3.1917	2.8309	-2.626	-1.4622	2.7806	2.87406		0.135306	0.12981	0.0401171	0.1195	0.0129448	0.0707861	0.00595097	0.00199015	0.00377632	O1	0.1373	-0.55056	0.64218	-0.42361	-0.115515	-0.08164	-0.183745	0.11616	0.064655	0.2363	-0.684435	0.529745	-0.42242	-0.173225	-0.11286	-0.25655	0.13635	0.05484	0.215365	1.97716	1.84176	1.99511
485	0485_r1r4_CH3_HC=N-CH2CH3_C6H4-p-N(CH2)4	[CH3]/[N]=[CH]/[c]1[cH][c]([CH3])[c]2[c]([cH]1)[C](=[O])[N]([c]1[cH][cH][c]([N]3[CH2][CH2][CH2][CH2]3)[cH][cH]1)[C]2=[O]	CH3	H	C6H4-p-N(CH2)4	HC=N-CH2CH3	H	-1.5078	82.7493	-4.5071	-3.2934	1.2137	-2.8194	-1.546	2.10336	14.6484		0.10416	0.0844768	0.0299871	0.119004	0.0248918	0.0956472	0.00444731	0.00174364	0.0018717	C6	0.1397	-0.555695	0.63737	-0.41405	-0.10839	-0.05475	-0.11566	0.0535	-0.196465	0.16093	-0.66557	0.55614	-0.41956	-0.174345	-0.07011	-0.18933	0.07382	-0.204305	0.13448	1.97744	1.84436	1.99513
486	0486_r1r2_CHO2(CH2)2_CHO_CH3	[CH3][N]1[C](=[O])[c]2[cH][cH][c]([CH]=[O])[c]([CH]3[O][CH2][CH2][O]3)[c]2[C]1=[O]	CHO2(CH2)2	CHO	CH3	H	H	-1.1084	76.7567	-6.1051	-3.2996	2.8055	-3.1252	-2.0855	2.47368	7.68385	-12.557	0.0903421	0.0706827	0.0217281	0.118185	0.0159061	0.108744	1.26526e-05	0.00193313	0.0412384	C11	0.1865	-0.55432	0.63553	-0.39419	-0.097805	-0.077575	-0.12943	-0.42808	0.283805	0.32952	-0.64972	0.567495	-0.39569	-0.15423	-0.088605	-0.199375	-0.42606	0.2605	0.262745	1.97772	1.84566	1.9956
487	0487_r1r2_CH2N(CH3)2_CN_CH2CH(CH3)2	[CH3][CH]([CH3])[CH2][N]1[C](=[O])[c]2[cH][cH][c]([C]#[N])[c]([CH2][N]([CH3])[CH3])[c]2[C]1=[O]	CH2N(CH3)2	CN	CH2CH(CH3)2	H	H	-1.3634	84.5995	-5.0227	-3.4691	1.5536	-2.9426	-1.7403	3.5043	6.00125		0.107107	0.0835882	0.0279294	0.128752	0.019947	0.105222	7.7274e-05	0.000688168	0.00789569	C11	0.1766	-0.5538	0.637195	-0.39477	-0.098915	-0.03738	-0.14356	-0.22913	-0.010965	0.28264	-0.671635	0.55389	-0.39823	-0.16507	-0.060695	-0.22819	-0.22472	-0.02215	0.2669	1.97708	1.8456	1.99511
488	0488_r1r5_CO2CH3_CH2N(CH3)2_CH2CH(CH3)2	[CH3][O][C](=[O])[c]1[cH][cH][c]([CH2][N]([CH3])[CH3])[c]2[c]1[C](=[O])[N]([CH2][CH]([CH3])[CH3])[C]2=[O]	CO2CH3	H	CH2CH(CH3)2	H	CH2N(CH3)2	-1.6233	86.9908	-4.9889	-3.2078	1.7811	-2.693	-1.8479	2.92809	3.93139		0.12153	0.102794	0.0327749	0.134923	0.0472226	0.0530194	0.000105246	0.00803302	0.00250284	C6	0.1824	-0.558355	0.63796	-0.40031	-0.097	-0.02876	-0.16863	-0.22825	0.23527	0.241655	-0.686655	0.53775	-0.39998	-0.15628	-0.063025	-0.22509	-0.22316	0.220255	0.22124	1.97704	1.84628	1.99501
489	0489_r1r2_NHCH3_3-py_CH2CH(CH3)2	[CH3][NH][c]1[c](-[c]2[cH][cH][cH][n][cH]2)[cH][cH][c]2[c]1[C](=[O])[N]([CH2][CH]([CH3])[CH3])[C]2=[O]	NHCH3	3-py	CH2CH(CH3)2	H	H	-1.7387	83.8706	-5.103	-3.0387	2.0643	-2.6036	-1.4995	4.389	4.91132		0.113319	0.10714	0.0337484	0.109946	0.0166985	0.0859042	7.87366e-05	0.00234982	0.00278499	C11	0.1366	-0.58513	0.631645	-0.40515	-0.138435	0.00499	-0.11864	-0.22694	-0.144655	0.075	-0.703575	0.536425	-0.40473	-0.190325	-0.01242	-0.19157	-0.2218	-0.17885	0.06889	1.97692	1.84959	1.99513
490	0490_r1r2_CH3_NO2_C6H4-p-N(CH2)4	[CH3][c]1[c]([N+](=[O])[O-])[cH][cH][c]2[c]1[C](=[O])[N]([c]1[cH][cH][c]([N]3[CH2][CH2][CH2][CH2]3)[cH][cH]1)[C]2=[O]	CH3	NO2	C6H4-p-N(CH2)4	H	H	-1.0484	80.8974	-4.5581	-3.7466	0.8115	-3.3097	-2.2945	7.38892	24.2684		0.0728589	0.0507072	0.0148987	0.106294	0.00276617	0.0947126	0.00296874	0.00109015	0.0526052	C11	0.1753	-0.54541	0.63828	-0.40609	-0.094305	-0.052655	-0.052865	0.0513	-0.1967	0.3677	-0.62174	0.591905	-0.41588	-0.15479	-0.06649	-0.10828	0.06595	-0.207035	0.32071	1.9773	1.84175	1.99508
491	0491_r1r4_CO2CH3_CO-N(CH2)4_C6H5	[CH3][O][C](=[O])[c]1[cH][c]([C](=[O])[N]2[CH2][CH2][CH2][CH2]2)[cH][c]2[c]1[C](=[O])[N]([c]1[cH][cH][cH][cH][cH]1)[C]2=[O]	CO2CH3	H	C6H5	CO-N(CH2)4	H	-1.3936	82.6976	-5.8829	-3.4457	2.4372	-3.0076	-2.1028	4.61383	6.6124		0.113077	0.0891204	0.0275387	0.134832	0.049028	0.0624234	0.00407883	0.00469799	0.00082205	C6	0.1857	-0.53589	0.642775	-0.4186	-0.092885	-0.113725	-0.10362	0.11417	0.492485	0.425705	-0.64777	0.55659	-0.42113	-0.15522	-0.142965	-0.162645	0.13159	0.47287	0.414545	1.97731	1.83842	1.99515
492	0492_r1r4_CO-N(CH2)4_HC=N-CH2CH3_C6H4-p-NO2	[CH3]/[N]=[CH]/[c]1[cH][c]([C](=[O])[N]2[CH2][CH2][CH2][CH2]2)[c]2[c]([cH]1)[C](=[O])[N]([c]1[cH][cH][c]([N+](=[O])[O-])[cH][cH]1)[C]2=[O]	CO-N(CH2)4	H	C6H4-p-NO2	HC=N-CH2CH3	H	-1.1638	88.9638	-5.8665	-3.5874	2.2791	-3.2154	-3.1493	10.3834	12.1721		0.0768343	0.0655407	0.0254465	0.0833089	0.0341054	0.0575776	0.0338064	0.00171032	0.0048879	O1	0.1086	-0.53293	0.644815	-0.42255	-0.10284	-0.09264	-0.098725	0.16084	0.429495	0.165635	-0.61552	0.579905	-0.41687	-0.14547	-0.109955	-0.14767	0.15109	0.424325	0.148825	1.97703	1.83603	1.99507
493	0493_r1r2_CO-N(CH2)4_CH2N(CH3)2_C6H4-p-N(CH2)4	[CH3][N]([CH3])[CH2][c]1[cH][cH][c]2[c]([c]1[C](=[O])[N]1[CH2][CH2][CH2][CH2]1)[C](=[O])[N]([c]1[cH][cH][c]([N]3[CH2][CH2][CH2][CH2]3)[cH][cH]1)[C]2=[O]	CO-N(CH2)4	CH2N(CH3)2	C6H4-p-N(CH2)4	H	H	-1.7025	87.1312	-4.5068	-3.107	1.3998	-2.5746	-1.4601	6.04234	10.8613		0.132599	0.123905	0.0416676	0.124435	0.00898047	0.0722401	0.00641518	0.00161933	0.00471447	O1	0.1355	-0.556005	0.63928	-0.41357	-0.11232	-0.10621	-0.07846	0.05338	0.4364	-0.01384	-0.689405	0.52871	-0.41467	-0.166175	-0.1381	-0.14647	0.07719	0.42928	-0.020205	1.97723	1.84322	1.99494
494	0494_r2r4_CH2OCH3_CN_C6H4-p-NO2	[CH3][O][CH2][c]1[cH][c]2[c]([cH][c]1[C]#[N])[C](=[O])[N]([c]1[cH][cH][c]([N+](=[O])[O-])[cH][cH]1)[C]2=[O]	H	CH2OCH3	C6H4-p-NO2	CN	H	-1.0786	81.691	-6.3774	-3.6835	2.6939	-3.2772	-3.1771	6.2097	6.65674		0.079754	0.0672953	0.0253849	0.0856457	0.0260982	0.0766554	0.0311163	0.0011336	0.00941152	O2	0.1165	-0.52549	0.64538	-0.4183	-0.099665	-0.126355	-0.056955	0.1588	0.258395	0.094235	-0.61209	0.57963	-0.41401	-0.147665	-0.150235	-0.114365	0.15226	0.23931	0.093395	1.97731	1.83477	1.99537
495	0495_r2r4_HC=N-CH2CH(CH3)2_CH2N(CH2)4_CH3	[CH3][CH]([CH3])[CH2]/[N]=[CH]/[c]1[cH][c]2[c]([cH][c]1[CH2][N]1[CH2][CH2][CH2][CH2]1)[C](=[O])[N]([CH3])[C]2=[O]	H	HC=N-CH2CH(CH3)2	CH3	CH2N(CH2)4	H	-1.5615	75.715	-4.935	-3.2371	1.6979	-2.7553	-1.4799	4.78642	13.0415	-10.5536	0.101025	0.0900602	0.0292319	0.112941	0.0219036	0.0984475	0.000287598	0.00101498	0.00834957	C6	0.147	-0.56319	0.63419	-0.39705	-0.115425	-0.151315	-0.017055	-0.42838	0.244915	-0.091135	-0.678805	0.548785	-0.40155	-0.176725	-0.172675	-0.084475	-0.42536	0.222095	-0.099945	1.97787	1.84745	1.99575
496	0496_r1r5_CO-N(CH2)4_CO-N(CH2)4_C6H4-p-NO2	[O]=[C]([c]1[cH][cH][c]([C](=[O])[N]2[CH2][CH2][CH2][CH2]2)[c]2[c]1[C](=[O])[N]([c]1[cH][cH][c]([N+](=[O])[O-])[cH][cH]1)[C]2=[O])[N]1[CH2][CH2][CH2][CH2]1	CO-N(CH2)4	H	C6H4-p-NO2	H	CO-N(CH2)4	-1.3987	94.775	-5.8594	-3.5649	2.2945	-2.943	-3.2833	6.90962	4.4021		0.134568	0.119781	0.0365301	0.128711	0.0198694	0.0599006	0.00727704	0.00378777	0.00272154	O1	0.1346	-0.533875	0.64581	-0.42292	-0.10147	-0.05085	-0.158115	0.16076	0.611075	0.242915	-0.659595	0.53696	-0.41419	-0.15577	-0.078135	-0.22331	0.18369	0.620975	0.22325	1.97676	1.83568	1.99478
497	0497_r1r5_NO2_NO2_C6H4-p-N(CH2)4	[O]=[C]1[c]2[c]([N+](=[O])[O-])[cH][cH][c]([N+](=[O])[O-])[c]2[C](=[O])[N]1[c]1[cH][cH][c]([N]2[CH2][CH2][CH2][CH2]2)[cH][cH]1	NO2	H	C6H4-p-N(CH2)4	H	NO2	-0.7155	86.9943	-4.6335	-3.9754	0.6581	-3.7268	-3.2432	4.58391	19.9952		0.00211075	0.00215787	0.0265481	0.0248515	0.119961	0.0502724	0.000367088	0.0715242	0.000666941	C10	0.1201	-0.51946	0.639345	-0.39599	-0.08682	0.092555	-0.161385	0.05095	0.48293	0.26705	-0.541295	0.638295	-0.42033	-0.10217	0.043945	-0.19784	0.05914	0.416115	0.24985	1.97741	1.83413	1.99502
498	0498_r1r4_CH2N(CH2)4_HC=N-CH2CH3_C6H4-p-NO2	[CH3]/[N]=[CH]/[c]1[cH][c]([CH2][N]2[CH2][CH2][CH2][CH2]2)[c]2[c]([cH]1)[C](=[O])[N]([c]1[cH][cH][c]([N+](=[O])[O-])[cH][cH]1)[C]2=[O]	CH2N(CH2)4	H	C6H4-p-NO2	HC=N-CH2CH3	H	-1.2562	85.4687	-5.0423	-3.5512	1.4911	-3.0903	-3.018	12.2547	21.0864		0.0574767	0.0562142	0.0232531	0.0515396	0.0361843	0.0436779	0.0561866	0.00263602	0.00377213	N27	0.0937	-0.54009	0.643785	-0.42363	-0.111085	-0.045515	-0.113735	0.16265	-0.00267	0.16471	-0.606125	0.59049	-0.41649	-0.13808	-0.067795	-0.1516	0.1322	-0.006955	0.1501	1.977	1.8375	1.99508
499	0499_r1r2_HC=N-CH2CH(CH3)2_CH2N(CH2)4_CH2CH(CH3)2	[CH3][CH]([CH3])[CH2]/[N]=[CH]/[c]1[c]([CH2][N]2[CH2][CH2][CH2][CH2]2)[cH][cH][c]2[c]1[C](=[O])[N]([CH2][CH]([CH3])[CH3])[C]2=[O]	HC=N-CH2CH(CH3)2	CH2N(CH2)4	CH2CH(CH3)2	H	H	-1.6902	83.5405	-4.9307	-3.1224	1.8083	-2.5953	-1.9091	3.4472	9.88023	-9.67853	0.119065	0.113642	0.0336974	0.12187	0.044187	0.047507	5.6042e-05	0.00263185	0.00323685	C6	0.1618	-0.56604	0.637275	-0.40137	-0.105235	-0.10401	-0.07539	-0.22793	0.156245	-0.0124	-0.69809	0.53104	-0.40043	-0.15871	-0.139045	-0.127935	-0.22227	0.13738	-0.01934	1.97674	1.84787	1.99518
500	0500_r1r5_HC=N-CH2CH(CH3)2_CO-N(CH3)2_C6H4-p-N(CH2)4	[CH3][CH]([CH3])[CH2]/[N]=[CH]/[c]1[cH][cH][c]([C](=[O])[N]([CH3])[CH3])[c]2[c]1[C](=[O])[N]([c]1[cH][cH][c]([N]3[CH2][CH2][CH2][CH2]3)[cH][cH]1)[C]2=[O]	HC=N-CH2CH(CH3)2	H	C6H4-p-N(CH2)4	H	CO-N(CH3)2	-1.5652	88.7554	-4.5345	-3.252	1.2825	-2.7349	-2.1868	7.11215	12.1301		0.123848	0.111776	0.037075	0.127362	0.0377604	0.0438593	0.00545627	0.00291434	0.00233452	C6	0.1602	-0.552115	0.638045	-0.40944	-0.09513	-0.05414	-0.159795	0.05223	0.34357	0.24123	-0.67912	0.53399	-0.41046	-0.150325	-0.08482	-0.218	0.07523	0.34563	0.22193	1.9768	1.84271	1.9948
501	0501_r1r2_CO-N(CH3)2_NHC6H4-OCH3_C6H4-p-NO2	[CH3][O][c]1[cH][cH][c]([NH][c]2[cH][cH][c]3[c]([c]2[C](=[O])[N]([CH3])[CH3])[C](=[O])[N]([c]2[cH][cH][c]([N+](=[O])[O-])[cH][cH]2)[C]3=[O])[cH][cH]1	CO-N(CH3)2	NHC6H4-OCH3	C6H4-p-NO2	H	H	-1.3602	88.2353	-4.8453	-3.5083	1.337	-2.9469	-2.8416	14.5444	33.614		0.0478349	0.0539045	0.0257246	0.0363747	0.0347015	0.0271676	0.0799619	0.00167113	0.00182739	N30	0.1241	-0.55155	0.639565	-0.4258	-0.127635	-0.119775	-0.01946	0.16501	0.42532	-0.137545	-0.60712	0.591475	-0.41642	-0.139275	-0.14456	-0.039685	0.11429	0.423215	-0.14883	1.97676	1.83709	1.995
502	0502_r2r4_CHO2(CH2)2_NHC6H4-OCH3_C6H5	[CH3][O][c]1[cH][cH][c]([NH][c]2[cH][c]3[c]([cH][c]2[CH]2[O][CH2][CH2][O]2)[C](=[O])[N]([c]2[cH][cH][cH][cH][cH]2)[C]3=[O])[cH][cH]1	H	CHO2(CH2)2	C6H5	NHC6H4-OCH3	H	-1.7965	80.4308	-4.7605	-2.9797	1.7808	-2.5443	-1.4734	6.35979	11.4575		0.126152	0.126934	0.0369537	0.105886	0.0272325	0.0654131	0.00554618	0.00159174	0.00729739	C3	0.1414	-0.563965	0.6374	-0.42635	-0.13524	-0.1767	0.041505	0.1186	0.246355	-0.102	-0.686615	0.53088	-0.42318	-0.17849	-0.206765	-0.008045	0.13604	0.22646	-0.11496	1.97725	1.84181	1.99524
503	0503_r1r4_CO-N(CH3)2_OCH3_CH3	[CH3][O][c]1[cH][c]([C](=[O])[N]([CH3])[CH3])[c]2[c]([cH]1)[C](=[O])[N]([CH3])[C]2=[O]	CO-N(CH3)2	H	CH3	OCH3	H	-1.7891	82.2481	-5.8137	-3.0347	2.779	-2.4719	-1.3786	6.31735	9.87339		0.136207	0.139285	0.0431495	0.118726	0.0216338	0.0521291	0.000203897	0.00196905	0.00862503	C3	0.1478	-0.566625	0.633715	-0.39791	-0.121395	-0.12223	0.02187	-0.42824	0.429535	-0.08896	-0.70791	0.516865	-0.39788	-0.16781	-0.164395	-0.033615	-0.4234	0.42246	-0.11544	1.97759	1.84685	1.99551
504	0504_r1r4_NHCH3_HN-CO(CH3)_CH2CH(CH3)2	[CH3][NH][c]1[cH][c]([NH][C]([CH3])=[O])[cH][c]2[c]1[C](=[O])[N]([CH2][CH]([CH3])[CH3])[C]2=[O]	NHCH3	H	CH2CH(CH3)2	HN-CO(CH3)	H	-1.8791	83.5052	-5.0628	-2.9001	2.1627	-2.416	-0.9282	3.54203	4.01964	-14.3971	0.126919	0.128664	0.0385208	0.106931	0.0134104	0.0791675	4.03415e-05	0.000934579	0.00619466	C11	0.1342	-0.59117	0.63025	-0.40731	-0.146225	-0.00918	-0.06512	-0.22693	-0.13905	-0.14387	-0.71853	0.525245	-0.40771	-0.19154	-0.039635	-0.131735	-0.22079	-0.16813	-0.15015	1.97714	1.85069	1.99516
505	0505_r1r4_HC=N-CH2CH(CH3)2_NO2_NO2benzene	[CH3][CH]([CH3])[CH2]/[N]=[CH]/[c]1[cH][c]([N+](=[O])[O-])[cH][c]2[c]1[C](=[O])[N]([c]1[cH][cH][c]([N+](=[O])[O-])[cH][cH]1)[C]2=[O]	HC=N-CH2CH(CH3)2	H	C6H4-p-NO2	NO2	H	-0.7185	82.5435	-6.2332	-4.0604	2.1728	-3.627	-3.3647	5.36931	9.5769		0.0686751	0.0489685	0.0151696	0.0922986	0.0245011	0.0681879	0.0111104	0.00283742	0.0421254	C6	0.1496	-0.523105	0.64394	-0.41642	-0.081235	-0.08632	-0.0375	0.15711	0.17415	0.37763	-0.591145	0.59854	-0.41682	-0.13221	-0.112255	-0.07464	0.16597	0.166435	0.33325	1.97695	1.83475	1.99518
506	0506_r1r5_N(CH2)4_CHO_phenylN(CH2)4	[O]=[CH][c]1[cH][cH][c]([N]2[CH2][CH2][CH2][CH2]2)[c]2[c]1[C](=[O])[N]([c]1[cH][cH][c]([N]3[CH2][CH2][CH2][CH2]3)[cH][cH]1)[C]2=[O]	N(CH2)4	H	C6H4-p-N(CH2)4	H	CHO	-1.6151	84.2409	-4.4908	-3.1867	1.3041	-2.7356	-1.9276	10.6945	18.4787		0.108014	0.0991396	0.0257656	0.126839	0.0381635	0.0385027	0.00408903	0.0349021	0.00177277	C11	0.1927	-0.56531	0.63288	-0.41755	-0.112585	0.025445	-0.187995	0.05712	0.033635	0.238585	-0.677605	0.54515	-0.42075	-0.171735	0.003755	-0.228295	0.0783	-0.01733	0.221645	1.97611	1.84397	1.99477
507	0507_r1r4_CH2OCH3_N(CH2)4_CH2CH(CH3)2	[CH3][O][CH2][c]1[cH][c]([N]2[CH2][CH2][CH2][CH2]2)[cH][c]2[c]1[C](=[O])[N]([CH2][CH]([CH3])[CH3])[C]2=[O]	CH2OCH3	H	CH2CH(CH3)2	N(CH2)4	H	-2.0556	82.9938	-4.8437	-2.7482	2.0955	-2.2252	-0.8864	8.0061	10.3951	-11.6673	0.132576	0.143289	0.0398532	0.104439	0.0374364	0.0451179	2.34426e-05	0.00298442	0.0147986	C3	0.1592	-0.589125	0.631735	-0.40887	-0.142155	-0.10438	-0.03849	-0.22747	0.06517	-0.04132	-0.72644	0.515915	-0.40812	-0.182435	-0.15234	-0.0847	-0.22096	0.054685	-0.07031	1.97705	1.85061	1.99513
508	0508_r1r2_CO-N(CH3)2_NO2_C6H4-p-N(CH2)4	[CH3][N]([CH3])[C](=[O])[c]1[c]([N+](=[O])[O-])[cH][cH][c]2[c]1[C](=[O])[N]([c]1[cH][cH][c]([N]3[CH2][CH2][CH2][CH2]3)[cH][cH]1)[C]2=[O]	CO-N(CH3)2	NO2	C6H4-p-N(CH2)4	H	H	-0.8806	84.3988	-4.5786	-3.8942	0.6844	-3.4335	-2.4851	10.5287	22.8393		0.0668168	0.0441845	0.0117288	0.0999761	0.00524608	0.0984677	0.0025001	0.00301824	0.0545578	C11	0.1791	-0.537745	0.63724	-0.40124	-0.08567	-0.10175	-0.04632	0.05104	0.438715	0.370455	-0.608315	0.597175	-0.41315	-0.14361	-0.119465	-0.099935	0.06359	0.43982	0.32089	1.97738	1.83957	1.99506
509	0509_r1r2_CH2N(CH3)2_HN-CO(CH3)_CH3	[CH3][C](=[O])[NH][c]1[cH][cH][c]2[c]([c]1[CH2][N]([CH3])[CH3])[C](=[O])[N]([CH3])[C]2=[O]	CH2N(CH3)2	HN-CO(CH3)	CH3	H	H	-1.7744	79.7355	-5.3222	-3.028	2.2942	-2.5053	-1.27	7.35757	12.8017		0.12954	0.129433	0.0416145	0.116805	0.0104818	0.0679742	0.00042341	0.000802251	0.00525608	C5	0.1347	-0.57137	0.63387	-0.39923	-0.122585	-0.07454	-0.026975	-0.42762	-0.017265	-0.162635	-0.70549	0.52278	-0.39934	-0.172215	-0.107495	-0.0881	-0.42325	-0.02709	-0.172155	1.9774	1.84811	1.99548
510	0510_r1r5_CH2OCH3_CN_CH3	[CH3][O][CH2][c]1[cH][cH][c]([C]#[N])[c]2[c]1[C](=[O])[N]([CH3])[C]2=[O]	CH2OCH3	H	CH3	H	CN	-1.4001	78.7771	-6.247	-3.4422	2.8048	-2.8756	-2.0591	6.50211	9.45432		0.120428	0.103112	0.032954	0.135832	0.0444894	0.0553491	0.000236897	0.00380679	0.00266109	C11	0.1815	-0.547095	0.63406	-0.39044	-0.079335	-0.05943	-0.15387	-0.42821	0.099215	0.24846	-0.679345	0.53323	-0.3925	-0.145895	-0.093865	-0.215315	-0.42487	0.099855	0.227605	1.97769	1.84363	1.99551
511	0511_r1r2_CN_CN_CH3	[CH3][N]1[C](=[O])[c]2[cH][cH][c]([C]#[N])[c]([C]#[N])[c]2[C]1=[O]	CN	CN	CH3	H	H	-1.0252	75.8364	-6.8089	-3.8081	3.0008	-3.269	-2.7451	8.88106	7.32995		0.0978671	0.0726532	0.0245233	0.126615	0.0226663	0.114913	8.36945e-05	0.00016013	0.00916412	C11	0.192	-0.531195	0.63325	-0.38082	-0.06217	-0.11093	-0.112315	-0.42901	0.280275	0.27848	-0.64139	0.559075	-0.38718	-0.132785	-0.140185	-0.19963	-0.42692	0.274935	0.26034	1.97796	1.83991	1.99571
512	0512_r1r5_CO2CH3_CHO2(CH2)2_C6H4-p-NO2	[CH3][O][C](=[O])[c]1[cH][cH][c]([CH]2[O][CH2][CH2][O]2)[c]2[c]1[C](=[O])[N]([c]1[cH][cH][c]([N+](=[O])[O-])[cH][cH]1)[C]2=[O]	CO2CH3	H	C6H4-p-NO2	H	CHO2(CH2)2	-1.2288	90.1554	-6.2137	-3.574	2.6397	-3.1119	-3.0642	9.61472	16.8542		0.0715655	0.0689219	0.0254964	0.0678718	0.0393993	0.0419552	0.0520019	0.0027162	0.00204749	O1	0.1052	-0.52863	0.64572	-0.42296	-0.09078	-0.04862	-0.15859	0.16175	0.528255	0.246615	-0.6069	0.579625	-0.41489	-0.12261	-0.07292	-0.194575	0.1367	0.5222	0.234195	1.97692	1.83532	1.99499
513	0513_r2r4_HN-CO(CH3)_NHC6H4-OCH3_CH3	[CH3][O][c]1[cH][cH][c]([NH][c]2[cH][c]3[c]([cH][c]2[NH][C]([CH3])=[O])[C](=[O])[N]([CH3])[C]3=[O])[cH][cH]1	H	HN-CO(CH3)	CH3	NHC6H4-OCH3	H	-1.8578	76.2724	-4.6417	-2.9199	1.7218	-2.4598	-1.375	6.18951	14.4156		0.126819	0.129725	0.0405479	0.109187	0.0199947	0.0653293	0.000384303	0.00125096	0.00722393	C3	0.1372	-0.576455	0.63034	-0.40079	-0.133985	-0.18294	0.1357	-0.428	0.24418	-0.544865	-0.705845	0.521305	-0.3999	-0.17594	-0.212985	0.085625	-0.42366	0.22388	-0.558755	1.97779	1.84827	1.99574
514	0514_r1r4_CH3_CH3pyrrolidine_CH3	[CH3][c]1[cH][c]([CH2][N]2[CH2][CH2][CH2][CH2]2)[cH][c]2[c]1[C](=[O])[N]([CH3])[C]2=[O]	CH3	H	CH3	CH2N(CH2)4	H	-1.7924	78.7169	-4.9987	-3.0248	1.9739	-2.4756	-0.9547	4.45739	12.4761	-8.75229	0.131411	0.127513	0.041239	0.122038	0.00696058	0.0812623	0.000400216	0.00107679	0.0069813	O1	0.1338	-0.569175	0.63361	-0.40131	-0.117595	-0.06637	-0.088605	-0.42808	-0.199175	-0.00626	-0.70795	0.521885	-0.40397	-0.17699	-0.096405	-0.158625	-0.42369	-0.2077	-0.014955	1.97777	1.84909	1.99561
515	0515_r1r2_CO-N(CH2)4_NHCH3_C6H4-p-N(CH2)4	[CH3][NH][c]1[cH][cH][c]2[c]([c]1[C](=[O])[N]1[CH2][CH2][CH2][CH2]1)[C](=[O])[N]([c]1[cH][cH][c]([N]3[CH2][CH2][CH2][CH2]3)[cH][cH]1)[C]2=[O]	CO-N(CH2)4	NHCH3	C6H4-p-N(CH2)4	H	H	-1.9341	86.7537	-4.4632	-2.887	1.5762	-2.4627	-1.4462	5.1695	10.0439		0.120046	0.121811	0.0326956	0.105376	0.0734657	0.0359148	0.0057049	0.00171875	0.00679833	C5	0.1499	-0.571725	0.63496	-0.41909	-0.13283	-0.124575	-0.0339	0.05625	0.424315	-0.141005	-0.69486	0.531645	-0.42186	-0.17231	-0.17596	-0.07237	0.07933	0.411915	-0.171395	1.97707	1.84444	1.99491
516	0516_r1r2_OCH3_CO2CH3_C6H4-p-N(CH2)4	[CH3][O][C](=[O])[c]1[cH][cH][c]2[c]([c]1[O][CH3])[C](=[O])[N]([c]1[cH][cH][c]([N]3[CH2][CH2][CH2][CH2]3)[cH][cH]1)[C]2=[O]	OCH3	CO2CH3	C6H4-p-N(CH2)4	H	H	-1.4395	82.253	-4.5267	-3.2771	1.2496	-2.9229	-1.675	5.28069	14.526		0.108455	0.0879071	0.0295285	0.126384	0.0181816	0.10256	0.0049304	0.000391736	0.0159873	C11	0.1726	-0.55641	0.63666	-0.41231	-0.13837	0.085905	-0.150025	0.05345	-0.09299	0.488375	-0.66049	0.5561	-0.41481	-0.18902	0.0712	-0.230075	0.07227	-0.130885	0.45963	1.9767	1.84252	1.99503
517	0517_r1r2_HC=N-CH2CH3_H_C6H4-p-NO2	[CH3]/[N]=[CH]/[c]1[cH][cH][cH][c]2[c]1[C](=[O])[N]([c]1[cH][cH][c]([N+](=[O])[O-])[cH][cH]1)[C]2=[O]	HC=N-CH2CH3	H	C6H4-p-NO2	H	H	-1.2442	84.838	-6.1236	-3.5635	2.5601	-3.0732	-3.0024	8.95857	13.8482		0.0559754	0.0611496	0.0241701	0.0475537	0.0401518	0.0395718	0.060944	0.00301381	0.00168749	C5	0.1003	-0.53649	0.64412	-0.42235	-0.103515	-0.09864	-0.164765	0.16161	0.159315	0.240285	-0.60466	0.586965	-0.41341	-0.12653	-0.125685	-0.195425	0.12662	0.14864	0.228765	1.97677	1.83699	1.99517
518	0518_r1r2_OCH3_CO2CH3_C6H5	[CH3][O][C](=[O])[c]1[cH][cH][c]2[c]([c]1[O][CH3])[C](=[O])[N]([c]1[cH][cH][cH][cH][cH]1)[C]2=[O]	OCH3	CO2CH3	C6H5	H	H	-1.3745	82.5785	-6.0396	-3.3499	2.6897	-2.9886	-1.797	2.94473	5.26885		0.110319	0.0908201	0.0290242	0.124511	0.0192442	0.100624	0.00457325	0.000405109	0.0148585	C11	0.1682	-0.54926	0.640055	-0.42151	-0.13911	0.089475	-0.147785	0.11607	-0.091205	0.488895	-0.653375	0.55782	-0.42285	-0.188235	0.074255	-0.227085	0.13157	-0.12935	0.46141	1.9766	1.84004	1.99504
519	0519_r1r4_CO-N(CH2)4_CO-N(CH3)2_CH2CH(CH3)2	[CH3][CH]([CH3])[CH2][N]1[C](=[O])[c]2[cH][c]([C](=[O])[N]([CH3])[CH3])[cH][c]([C](=[O])[N]3[CH2][CH2][CH2][CH2]3)[c]2[C]1=[O]	CO-N(CH2)4	H	CH2CH(CH3)2	CO-N(CH3)2	H	-1.5475	87.978	-5.8257	-3.2935	2.5322	-2.8176	-1.6033	2.96738	2.66578		0.116242	0.097266	0.0318125	0.128992	0.0360165	0.0846403	0.000141079	0.00241727	0.00254889	C6	0.1509	-0.55769	0.638215	-0.39909	-0.10374	-0.104275	-0.114485	-0.22843	0.43038	0.42294	-0.683705	0.54394	-0.39993	-0.165235	-0.125485	-0.18624	-0.22373	0.42243	0.40969	1.97718	1.84633	1.99513
520	0520_r1r2_CO-N(CH3)2_N(CH2)4_CH2CH(CH3)2	[CH3][CH]([CH3])[CH2][N]1[C](=[O])[c]2[cH][cH][c]([N]3[CH2][CH2][CH2][CH2]3)[c]([C](=[O])[N]([CH3])[CH3])[c]2[C]1=[O]	CO-N(CH3)2	N(CH2)4	CH2CH(CH3)2	H	H	-1.9609	88.5601	-4.8859	-2.8375	2.0484	-2.3383	-1.108	8.9014	11.1999		0.128484	0.131057	0.0371783	0.109017	0.0596036	0.040158	0.000131707	0.000415756	0.0094737	O1	0.1477	-0.582435	0.63316	-0.40766	-0.13496	-0.134545	-0.027905	-0.22678	0.43123	-0.045035	-0.71624	0.52069	-0.40696	-0.175895	-0.179405	-0.073485	-0.22124	0.426795	-0.07393	1.97693	1.84909	1.99503
521	0521_r1r2_HN-CO(CH3)_CH3_C6H4-p-N(CH2)4	[CH3][C](=[O])[NH][c]1[c]([CH3])[cH][cH][c]2[c]1[C](=[O])[N]([c]1[cH][cH][c]([N]3[CH2][CH2][CH2][CH2]3)[cH][cH]1)[C]2=[O]	HN-CO(CH3)	CH3	C6H4-p-N(CH2)4	H	H	-1.7035	83.6611	-4.5027	-3.1155	1.3872	-2.5948	-1.3395	5.32909	14.0576		0.134349	0.133554	0.0423055	0.114669	0.0116387	0.0693215	0.00616154	0.000973758	0.00429311	C5	0.1408	-0.562545	0.638305	-0.41339	-0.125085	0.003415	-0.08297	0.05345	-0.170145	-0.20622	-0.69672	0.525895	-0.41354	-0.17971	-0.02624	-0.15055	0.07673	-0.18278	-0.210275	1.97727	1.84414	1.99506
522	0522_r1r4_CHO_CHO_C6H4-p-NO2	[O]=[CH][c]1[cH][c]([CH]=[O])[c]2[c]([cH]1)[C](=[O])[N]([c]1[cH][cH][c]([N+](=[O])[O-])[cH][cH]1)[C]2=[O]	CHO	H	C6H4-p-NO2	CHO	H	-0.7864	80.178	-6.3058	-3.9848	2.321	-3.6053	-3.3111	5.12241	2.41506		0.0735499	0.0540414	0.0134675	0.104784	0.0617327	0.0494159	0.0156926	0.0169908	0.0249045	C6	0.1868	-0.52018	0.64317	-0.41407	-0.07584	-0.10212	-0.113725	0.15614	0.32601	0.32671	-0.595795	0.592185	-0.41431	-0.12608	-0.14897	-0.146245	0.16315	0.294295	0.28766	1.97694	1.83455	1.9952
523	0523_r2r4_CO-N(CH2)4_CO-N(CH3)2_C6H4-p-N(CH2)4	[CH3][N]([CH3])[C](=[O])[c]1[cH][c]2[c]([cH][c]1[C](=[O])[N]1[CH2][CH2][CH2][CH2]1)[C](=[O])[N]([c]1[cH][cH][c]([N]3[CH2][CH2][CH2][CH2]3)[cH][cH]1)[C]2=[O]	H	CO-N(CH2)4	C6H4-p-N(CH2)4	CO-N(CH3)2	H	-1.5509	80.897	-4.5311	-3.2548	1.2763	-2.8415	-1.5913	0.7604	3.53388		0.111658	0.0937735	0.0334626	0.123988	0.0199073	0.106079	0.0052503	0.00122104	0.00164932	C6	0.1269	-0.550425	0.639305	-0.41093	-0.109635	-0.143005	-0.0717	0.05134	0.248085	0.607005	-0.668335	0.54851	-0.41306	-0.17322	-0.15472	-0.148095	0.07296	0.226145	0.609665	1.97754	1.84274	1.99527
524	0524_r1r2_CO-N(CH2)4_CO-N(CH3)2_C6H4-p-N(CH2)4	[CH3][N]([CH3])[C](=[O])[c]1[cH][cH][c]2[c]([c]1[C](=[O])[N]1[CH2][CH2][CH2][CH2]1)[C](=[O])[N]([c]1[cH][cH][c]([N]3[CH2][CH2][CH2][CH2]3)[cH][cH]1)[C]2=[O]	CO-N(CH2)4	CO-N(CH3)2	C6H4-p-N(CH2)4	H	H	-1.5959	85.399	-4.5228	-3.2363	1.2865	-2.7122	-1.5131	1.9075	8.59447		0.128396	0.114051	0.0389027	0.129687	0.00146157	0.0875059	0.00572753	0.0026612	0.00442836	C11	0.1436	-0.54997	0.63947	-0.41103	-0.104075	-0.104685	-0.11958	0.05185	0.429765	0.422975	-0.67965	0.536125	-0.4133	-0.16621	-0.127795	-0.192155	0.07569	0.42596	0.416315	1.97738	1.84194	1.99504
525	0525_r1r2_OCH3_NHCH3_CH3	[CH3][NH][c]1[cH][cH][c]2[c]([c]1[O][CH3])[C](=[O])[N]([CH3])[C]2=[O]	OCH3	NHCH3	CH3	H	H	-2.022	78.1799	-4.9149	-2.7533	2.1616	-2.2977	-0.885	7.73318	9.6787	-10.8817	0.132908	0.146659	0.0429797	0.0980044	0.0331784	0.0524238	0.000424358	0.000498735	0.0147649	C5	0.1642	-0.590095	0.62699	-0.40258	-0.174455	0.068935	-0.064405	-0.42718	-0.12007	-0.138305	-0.71982	0.513615	-0.40262	-0.204215	0.02102	-0.11273	-0.42194	-0.14457	-0.176925	1.97687	1.8492	1.99543
526	0526_r1r2_NHCH3_CH2OCH3_CH2CH(CH3)2	[CH3][NH][c]1[c]([CH2][O][CH3])[cH][cH][c]2[c]1[C](=[O])[N]([CH2][CH]([CH3])[CH3])[C]2=[O]	NHCH3	CH2OCH3	CH2CH(CH3)2	H	H	-1.8238	83.8404	-5.0443	-2.9678	2.0765	-2.4541	-0.7275	4.18173	5.22475	-9.76401	0.128323	0.129894	0.038927	0.10936	0.0176576	0.0866874	4.51702e-05	0.000966288	0.00491337	O2	0.136	-0.58883	0.630675	-0.40557	-0.141395	-0.00121	-0.127355	-0.22682	-0.141245	0.056235	-0.71838	0.52338	-0.40583	-0.191065	-0.02815	-0.203215	-0.22071	-0.17529	0.04714	1.97679	1.84977	1.99512
527	0527_r1r2_CHO2(CH2)2_HC=N-CH2CH3_CH2CH(CH3)2	[CH3]/[N]=[CH]/[c]1[cH][cH][c]2[c]([c]1[CH]1[O][CH2][CH2][O]1)[C](=[O])[N]([CH2][CH]([CH3])[CH3])[C]2=[O]	CHO2(CH2)2	HC=N-CH2CH3	CH2CH(CH3)2	H	H	-1.4495	83.4676	-5.9315	-3.321	2.6105	-2.856	-1.7988	4.41294	8.104	-11.0878	0.107209	0.0899493	0.0303657	0.123605	0.0177484	0.0979427	9.46955e-05	0.00107146	0.00224639	C11	0.1613	-0.55916	0.63776	-0.3977	-0.10042	-0.07588	-0.10129	-0.22848	0.27396	0.161585	-0.675065	0.552475	-0.39947	-0.162735	-0.09599	-0.176945	-0.22424	0.259135	0.136365	1.97696	1.84658	1.99516
528	0528_r1r2_CO-N(CH3)2_N(CH2)4_C6H5	[CH3][N]([CH3])[C](=[O])[c]1[c]([N]2[CH2][CH2][CH2][CH2]2)[cH][cH][c]2[c]1[C](=[O])[N]([c]1[cH][cH][cH][cH][cH]1)[C]2=[O]	CO-N(CH3)2	N(CH2)4	C6H5	H	H	-1.8995	87.2502	-4.9393	-2.9216	2.0177	-2.4494	-1.4039	9.79641	11.7307		0.127625	0.130443	0.0368316	0.103458	0.0606912	0.0390309	0.0058951	0.000897362	0.00925502	C5	0.1531	-0.56634	0.636645	-0.42855	-0.13485	-0.13219	-0.02402	0.11958	0.431945	-0.04258	-0.692375	0.52534	-0.42484	-0.173765	-0.17691	-0.066865	0.13781	0.427945	-0.070465	1.97689	1.84163	1.99491
529	0529_r2r4_CHO2(CH2)2_CO-N(CH3)2_CH2CH(CH3)2	[CH3][CH]([CH3])[CH2][N]1[C](=[O])[c]2[cH][c]([C](=[O])[N]([CH3])[CH3])[c]([CH]3[O][CH2][CH2][O]3)[cH][c]2[C]1=[O]	H	CHO2(CH2)2	CH2CH(CH3)2	CO-N(CH3)2	H	-1.6203	82.0955	-5.8138	-3.1868	2.627	-2.6713	-1.3208	4.84329	8.78152		0.124498	0.110764	0.0369028	0.126944	0.0117396	0.0945895	0.000149693	0.000374233	0.00457565	C11	0.1272	-0.560365	0.637865	-0.39947	-0.112725	-0.14756	-0.062065	-0.22867	0.246875	0.473015	-0.69387	0.535115	-0.40075	-0.17477	-0.17196	-0.134535	-0.22358	0.225035	0.47395	1.97742	1.84702	1.9954
530	0530_r1r2_CH2OCH3_CHO2(CH2)2_C6H4-p-N(CH2)4	[CH3][O][CH2][c]1[c]([CH]2[O][CH2][CH2][O]2)[cH][cH][c]2[c]1[C](=[O])[N]([c]1[cH][cH][c]([N]3[CH2][CH2][CH2][CH2]3)[cH][cH]1)[C]2=[O]	CH2OCH3	CHO2(CH2)2	C6H4-p-N(CH2)4	H	H	-1.6857	85.011	-4.5145	-3.1309	1.3836	-2.5908	-1.4775	3.28548	7.65634		0.131435	0.124058	0.0414499	0.123817	0.00397419	0.0785675	0.00644841	0.000673629	0.00563742	C11	0.1341	-0.55692	0.63931	-0.41253	-0.11202	-0.074505	-0.11002	0.05306	0.05603	0.278645	-0.690655	0.529245	-0.4139	-0.16844	-0.10433	-0.18104	0.07714	0.044165	0.270065	1.97703	1.84383	1.99497
531	0531_r1r5_OCH3_CO-N(CH2)4_C6H4-p-N(CH2)4	[CH3][O][c]1[cH][cH][c]([C](=[O])[N]2[CH2][CH2][CH2][CH2]2)[c]2[c]1[C](=[O])[N]([c]1[cH][cH][c]([N]3[CH2][CH2][CH2][CH2]3)[cH][cH]1)[C]2=[O]	OCH3	H	C6H4-p-N(CH2)4	H	CO-N(CH2)4	-1.7075	88.7279	-4.507	-3.1435	1.3635	-2.6216	-1.2423	6.00121	11.4756		0.131025	0.117358	0.0389986	0.127921	0.0167791	0.072069	0.00638008	0.0029316	0.00350034	C11	0.1382	-0.55708	0.63787	-0.41676	-0.127285	0.118915	-0.20791	0.05386	0.09974	0.241255	-0.686435	0.533655	-0.41863	-0.18474	0.093265	-0.28292	0.07814	0.089655	0.22157	1.97724	1.84333	1.99487
532	0532_r1r2_N(CH2)4_CH2OCH3_C6H5	[CH3][O][CH2][c]1[cH][cH][c]2[c]([c]1[N]1[CH2][CH2][CH2][CH2]1)[C](=[O])[N]([c]1[cH][cH][cH][cH][cH]1)[C]2=[O]	N(CH2)4	CH2OCH3	C6H5	H	H	-1.7951	85.9485	-4.9351	-2.9769	1.9582	-2.5308	-1.3468	5.70526	7.56871		0.129173	0.128203	0.0361085	0.113454	0.0115508	0.0849511	0.00501719	0.000367987	0.00403843	C11	0.1346	-0.57148	0.63273	-0.42786	-0.138965	0.00825	-0.11639	0.12077	-0.05466	0.056575	-0.689695	0.530345	-0.4259	-0.184035	-0.014405	-0.187765	0.13794	-0.09037	0.049785	1.97593	1.84321	1.99487
533	0533_r1r4_CO-N(CH3)2_N(CH2)4_phenylN(CH2)4	[CH3][N]([CH3])[C](=[O])[c]1[cH][c]([N]2[CH2][CH2][CH2][CH2]2)[cH][c]2[c]1[C](=[O])[N]([c]1[cH][cH][c]([N]3[CH2][CH2][CH2][CH2]3)[cH][cH]1)[C]2=[O]	CO-N(CH3)2	H	C6H4-p-N(CH2)4	N(CH2)4	H	-1.9892	86.063	-4.4513	-2.8297	1.6216	-2.343	-1.2763	6.52177	6.02908		0.131564	0.139508	0.0408694	0.106082	0.0339603	0.041289	0.00655214	0.0030159	0.0150005	C3	0.158	-0.57506	0.634305	-0.41924	-0.13724	-0.13457	-0.026275	0.05708	0.42831	-0.0393	-0.70428	0.52037	-0.4168	-0.175985	-0.1806	-0.070915	0.08033	0.422425	-0.068065	1.9771	1.84482	1.99493
534	0534_r1r5_CHO_CHO_CH2CH(CH3)2	[CH3][CH]([CH3])[CH2][N]1[C](=[O])[c]2[c]([CH]=[O])[cH][cH][c]([CH]=[O])[c]2[C]1=[O]	CHO	H	CH2CH(CH3)2	H	CHO	-0.9517	84.7776	-6.2599	-3.8537	2.4062	-3.3319	-2.9369	3.09114	11.5609	-10.7896	0.00351954	0.0036406	0.0325098	0.0225489	0.160329	0.061443	0.000896459	0.0942252	0.00157144	C7	0.1613	-0.54522	0.636495	-0.3899	-0.065375	-0.10011	-0.13888	-0.22924	0.39009	0.248465	-0.579795	0.632435	-0.41378	-0.09869	-0.1704	-0.190755	-0.22616	0.279905	0.225285	1.97654	1.84458	1.9951
535	0535_r1r4_CO-N(CH2)4_OCH3_CH2CH(CH3)2	[CH3][O][c]1[cH][c]([C](=[O])[N]2[CH2][CH2][CH2][CH2]2)[c]2[c]([cH]1)[C](=[O])[N]([CH2][CH]([CH3])[CH3])[C]2=[O]	CO-N(CH2)4	H	CH2CH(CH3)2	OCH3	H	-1.8068	88.0394	-5.7856	-3.0283	2.7573	-2.4715	-1.4011	6.49951	8.45231	-15.2773	0.137413	0.137141	0.0420592	0.119962	0.0223513	0.0512794	5.3537e-05	0.00148633	0.00851466	C3	0.147	-0.568595	0.63721	-0.40238	-0.121495	-0.120235	0.021215	-0.22803	0.43038	-0.08913	-0.709905	0.520945	-0.4006	-0.167545	-0.16157	-0.03356	-0.22192	0.42162	-0.115425	1.97713	1.84742	1.99512
536	0536_r1r4_CO-N(CH3)2_N(CH2)4_C6H5	[CH3][N]([CH3])[C](=[O])[c]1[cH][c]([N]2[CH2][CH2][CH2][CH2]2)[cH][c]2[c]1[C](=[O])[N]([c]1[cH][cH][cH][cH][cH]1)[C]2=[O]	CO-N(CH3)2	H	C6H5	N(CH2)4	H	-1.902	85.8401	-4.9848	-2.9077	2.0771	-2.422	-1.4512	9.62781	10.6179		0.132212	0.140926	0.0389526	0.103896	0.0362668	0.0406311	0.0062961	0.0029745	0.0151214	C3	0.1635	-0.56782	0.63683	-0.42759	-0.13726	-0.1317	-0.023795	0.1192	0.428655	-0.037445	-0.69577	0.523125	-0.4234	-0.17496	-0.178175	-0.0669	0.13721	0.42259	-0.066235	1.97697	1.84186	1.99494
537	0537_r1r2_CN_CH2N(CH3)2_CH2CH(CH3)2	[CH3][CH]([CH3])[CH2][N]1[C](=[O])[c]2[cH][cH][c]([CH2][N]([CH3])[CH3])[c]([C]#[N])[c]2[C]1=[O]	CN	CH2N(CH3)2	CH2CH(CH3)2	H	H	-1.4216	81.7608	-5.0921	-3.3972	1.6949	-2.8498	-2.0474	5.92903	6.21993		0.122549	0.101071	0.0323145	0.140555	0.0396033	0.0548265	0.00011905	0.00439508	0.00291801	C6	0.1786	-0.548505	0.63743	-0.39595	-0.083815	-0.142325	-0.055735	-0.22881	0.279075	-0.00738	-0.681185	0.537085	-0.39692	-0.15076	-0.17667	-0.113805	-0.22348	0.26951	-0.017125	1.97744	1.84397	1.99534
538	0538_r1r4_CO-N(CH3)2_HC=N-CH2CH3_C6H5	[CH3]/[N]=[CH]/[c]1[cH][c]([C](=[O])[N]([CH3])[CH3])[c]2[c]([cH]1)[C](=[O])[N]([c]1[cH][cH][cH][cH][cH]1)[C]2=[O]	CO-N(CH3)2	H	C6H5	HC=N-CH2CH3	H	-1.3445	87.052	-5.9255	-3.4734	2.4521	-3.0015	-1.8223	5.59818	6.04291		0.104711	0.0839951	0.0288411	0.121668	0.030471	0.0849729	0.00441831	0.00236432	0.00374201	C6	0.1406	-0.542575	0.641865	-0.41993	-0.10325	-0.098205	-0.10213	0.11443	0.428375	0.165505	-0.651585	0.55897	-0.42192	-0.166395	-0.11562	-0.17145	0.13105	0.422205	0.14212	1.97718	1.83993	1.99504
539	0539_r1r2_CHO_CO-N(CH3)2_CH3	[CH3][N]([CH3])[C](=[O])[c]1[cH][cH][c]2[c]([c]1[CH]=[O])[C](=[O])[N]([CH3])[C]2=[O]	CHO	CO-N(CH3)2	CH3	H	H	-1.3043	74.1375	-5.858	-3.5026	2.3554	-2.999	-2.4387	6.0228	7.57458		0.0929644	0.0829843	0.0172738	0.123098	0.0500133	0.0388818	0.000251444	0.0461695	0.00274323	C6	0.219	-0.549785	0.63416	-0.39021	-0.0859	-0.1251	-0.101875	-0.42833	0.317935	0.43109	-0.654455	0.56051	-0.39677	-0.141045	-0.166895	-0.14578	-0.42475	0.257175	0.4285	1.97742	1.84505	1.99561
540	0540_r1r4_CHO2(CH2)2_CHO_C6H5	[O]=[CH][c]1[cH][c]2[c]([c]([CH]3[O][CH2][CH2][O]3)[cH]1)[C](=[O])[N]([c]1[cH][cH][cH][cH][cH]1)[C]2=[O]	CHO2(CH2)2	H	C6H5	CHO	H	-1.1084	82.0215	-6.1248	-3.705	2.4198	-3.2254	-2.0123	1.64268	6.24209		0.094866	0.0680659	0.0224886	0.124462	0.0236262	0.0921455	0.00340475	0.00202399	0.0390639	C6	0.1728	-0.536405	0.6415	-0.41656	-0.09137	-0.071515	-0.135375	0.11326	0.286435	0.324955	-0.63438	0.574665	-0.42246	-0.16026	-0.089635	-0.2007	0.12862	0.275575	0.270795	1.97726	1.83947	1.99511
541	0541_r1r2_CO-N(CH3)2_OCH3_C6H4-p-NO2	[CH3][O][c]1[cH][cH][c]2[c]([c]1[C](=[O])[N]([CH3])[CH3])[C](=[O])[N]([c]1[cH][cH][c]([N+](=[O])[O-])[cH][cH]1)[C]2=[O]	CO-N(CH3)2	OCH3	C6H4-p-NO2	H	H	-1.3278	87.701	-5.8503	-3.5326	2.3177	-2.9585	-2.8799	13.9438	25.413		0.0484386	0.056401	0.0258702	0.0339291	0.035223	0.0253415	0.0812467	0.00214373	0.00124571	N25	0.1257	-0.542355	0.64403	-0.42406	-0.12091	-0.11737	0.028975	0.16337	0.432895	-0.089285	-0.60148	0.593405	-0.41506	-0.134625	-0.141895	0.005345	0.11264	0.431715	-0.100125	1.97696	1.83607	1.9951
542	0542_r2r4_CH2OCH3_NO2_CH3	[CH3][O][CH2][c]1[cH][c]2[c]([cH][c]1[N+](=[O])[O-])[C](=[O])[N]([CH3])[C]2=[O]	H	CH2OCH3	CH3	NO2	H	-0.9617	74.4608	-6.1788	-3.8371	2.3417	-3.3185	-2.3822	3.23703	6.28111		0.0671828	0.0479038	0.0105565	0.0977629	0.00770867	0.0973513	0.000314165	0.000318528	0.0567067	C6	0.1742	-0.54772	0.63462	-0.38872	-0.093955	-0.14873	0.038005	-0.42887	0.264115	0.18414	-0.623835	0.58997	-0.39856	-0.15172	-0.175865	-0.00959	-0.42663	0.244145	0.14839	1.97796	1.84433	1.9958
543	0543_r1r5_3-py_CO-N(CH3)2_C6H4-p-N(CH2)4	[CH3][N]([CH3])[C](=[O])[c]1[cH][cH][c](-[c]2[cH][cH][cH][n][cH]2)[c]2[c]1[C](=[O])[N]([c]1[cH][cH][c]([N]3[CH2][CH2][CH2][CH2]3)[cH][cH]1)[C]2=[O]	3-py	H	C6H4-p-N(CH2)4	H	CO-N(CH3)2	-1.5888	91.5615	-4.5265	-3.2367	1.2898	-2.7161	-1.8851	6.07583	12.6533		0.128481	0.113517	0.0392741	0.133441	0.0167694	0.0573404	0.00606138	0.00287421	0.00293663	C11	0.1475	-0.55052	0.63941	-0.41202	-0.09925	-0.031435	-0.16616	0.0525	0.260625	0.239345	-0.678595	0.53449	-0.41353	-0.158865	-0.05872	-0.23271	0.07634	0.271605	0.21958	1.97687	1.84143	1.99474
544	0544_r1r2_CHO_NHCH3_C6H5	[CH3][NH][c]1[cH][cH][c]2[c]([c]1[CH]=[O])[C](=[O])[N]([c]1[cH][cH][cH][cH][cH]1)[C]2=[O]	CHO	NHCH3	C6H5	H	H	-1.4206	79.7873	-5.3718	-3.3794	1.9924	-2.9273	-1.9662	5.75045	3.9741		0.0945231	0.0872174	0.018471	0.114216	0.0408739	0.0401814	0.00415508	0.0531369	0.00657614	C6	0.1924	-0.553605	0.639615	-0.42506	-0.1084	-0.14995	-0.01315	0.11733	0.300615	-0.123075	-0.65339	0.5658	-0.42871	-0.163815	-0.180595	-0.05503	0.13314	0.240725	-0.14961	1.97674	1.84137	1.99514
545	0545_r2r4_CO-N(CH2)4_HN-CO(CH3)_C6H4-p-NO2	[CH3][C](=[O])[NH][c]1[cH][c]2[c]([cH][c]1[C](=[O])[N]1[CH2][CH2][CH2][CH2]1)[C](=[O])[N]([c]1[cH][cH][c]([N+](=[O])[O-])[cH][cH]1)[C]2=[O]	H	CO-N(CH2)4	C6H4-p-NO2	HN-CO(CH3)	H	-1.2915	82.9343	-5.8674	-3.542	2.3254	-3.1016	-3.0205	14.7312	25.2545		0.065311	0.0636023	0.0259873	0.0610961	0.0275114	0.0533328	0.0548886	0.00168363	0.00164116	C3	0.0997	-0.539	0.644225	-0.42297	-0.11835	-0.15803	0.04162	0.16242	0.25824	0.021035	-0.609595	0.58629	-0.41511	-0.14584	-0.17747	0.00331	0.13434	0.245335	0.01532	1.97718	1.83622	1.99533
546	0546_r1r2_CH3_H_CH2CH(CH3)2	[CH3][c]1[cH][cH][cH][c]2[c]1[C](=[O])[N]([CH2][CH]([CH3])[CH3])[C]2=[O]	CH3	H	CH2CH(CH3)2	H	H	-1.7721	83.8869	-6.3116	-3.0697	3.2419	-2.4828	-1.0225	3.25189	2.45108	-7.73851	0.136655	0.128953	0.0411483	0.125911	0.00986292	0.0762131	2.44445e-05	0.00125754	0.00358475	O1	0.1401	-0.56706	0.636715	-0.40393	-0.117045	-0.06874	-0.187525	-0.22817	-0.19847	0.23046	-0.70834	0.524455	-0.40493	-0.1774	-0.100655	-0.2648	-0.22247	-0.20685	0.20881	1.97732	1.84899	1.99527
547	0547_r1r4_NO2_3-py_C6H4-p-N(CH2)4	[O]=[C]1[c]2[cH][c](-[c]3[cH][cH][cH][n][cH]3)[cH][c]([N+](=[O])[O-])[c]2[C](=[O])[N]1[c]1[cH][cH][c]([N]2[CH2][CH2][CH2][CH2]2)[cH][cH]1	NO2	H	C6H4-p-N(CH2)4	3-py	H	-1.0345	81.2254	-4.5627	-3.7447	0.818	-3.3161	-2.6936	4.15667	14.1668		0.0648063	0.0441878	0.00777397	0.0998071	0.0505712	0.0437701	0.00225566	0.0483079	0.00383084	C6	0.1767	-0.535375	0.63883	-0.40345	-0.098985	-0.02486	-0.08473	0.05129	0.367545	0.08148	-0.607635	0.593155	-0.41443	-0.145495	-0.056565	-0.118965	0.06578	0.318795	0.080445	1.97745	1.83828	1.99514
548	0548_r1r4_3-py_CHO_C6H5	[O]=[CH][c]1[cH][c]2[c]([c](-[c]3[cH][cH][cH][n][cH]3)[cH]1)[C](=[O])[N]([c]1[cH][cH][cH][cH][cH]1)[C]2=[O]	3-py	H	C6H5	CHO	H	-1.0945	83.4775	-6.1351	-3.7166	2.4185	-3.2557	-2.0715	4.07019	9.2514		0.0920526	0.0655824	0.0215259	0.125367	0.0258587	0.0876434	0.00364419	0.00226276	0.0379572	C6	0.1753	-0.535905	0.641545	-0.41691	-0.089835	-0.058495	-0.129765	0.11338	0.07762	0.32301	-0.630345	0.576045	-0.42193	-0.15769	-0.077815	-0.19317	0.12855	0.073625	0.269385	1.97707	1.83831	1.99505
549	0549_r1r2_HC=N-CH2CH3_N(CH2)4_CH2CH(CH3)2	[CH3]/[N]=[CH]/[c]1[c]([N]2[CH2][CH2][CH2][CH2]2)[cH][cH][c]2[c]1[C](=[O])[N]([CH2][CH]([CH3])[CH3])[C]2=[O]	HC=N-CH2CH3	N(CH2)4	CH2CH(CH3)2	H	H	-1.8572	82.8988	-4.9542	-2.9255	2.0287	-2.4865	-1.5947	7.39469	9.46397	-11.4106	0.114364	0.114985	0.0298124	0.112041	0.0604285	0.0412602	0.000199414	0.0022404	0.00496429	C6	0.1658	-0.58097	0.63372	-0.40732	-0.126905	-0.12364	-0.020495	-0.22723	0.152695	-0.038725	-0.70533	0.53246	-0.40717	-0.170645	-0.164425	-0.06066	-0.22121	0.12991	-0.06159	1.97672	1.8491	1.99514
550	0550_r1r2_HC=N-CH2CH3_CO-N(CH3)2_CH2CH(CH3)2	[CH3]/[N]=[CH]/[c]1[c]([C](=[O])[N]([CH3])[CH3])[cH][cH][c]2[c]1[C](=[O])[N]([CH2][CH]([CH3])[CH3])[C]2=[O]	HC=N-CH2CH3	CO-N(CH3)2	CH2CH(CH3)2	H	H	-1.5724	82.3803	-5.7387	-3.2402	2.4985	-2.7106	-2.1089	4.90407	6.09318		0.122805	0.110787	0.0344003	0.133022	0.0368886	0.0514432	6.30516e-05	0.000960457	0.00408237	C6	0.1706	-0.560005	0.63711	-0.39878	-0.09884	-0.09875	-0.11208	-0.22847	0.15908	0.435835	-0.69214	0.53302	-0.39716	-0.1565	-0.129865	-0.170205	-0.22386	0.142895	0.43078	1.9769	1.84692	1.9952
551	0551_r1r2_NO2_NHC6H4-OCH3_CH2CH(CH3)2	[CH3][O][c]1[cH][cH][c]([NH][c]2[cH][cH][c]3[c]([c]2[N+](=[O])[O-])[C](=[O])[N]([CH2][CH]([CH3])[CH3])[C]3=[O])[cH][cH]1	NO2	NHC6H4-OCH3	CH2CH(CH3)2	H	H	-1.1297	82.364	-5.0135	-3.6788	1.3347	-3.182	-2.3032	8.80262	13.4697		0.0683566	0.0501452	0.0115449	0.108548	0.0279962	0.034159	0.000175009	0.070646	0.00337367	C6	0.1772	-0.55338	0.6386	-0.40315	-0.111475	-0.054275	-0.016175	-0.2276	0.35827	-0.12484	-0.630025	0.59089	-0.41047	-0.16377	-0.07013	-0.052935	-0.22465	0.30407	-0.14842	1.97732	1.84365	1.99531
552	0552_r1r4_3-py_3-py_C6H5	[O]=[C]1[c]2[cH][c](-[c]3[cH][cH][cH][n][cH]3)[cH][c](-[c]3[cH][cH][cH][n][cH]3)[c]2[C](=[O])[N]1[c]1[cH][cH][cH][cH][cH]1	3-py	H	C6H5	3-py	H	-1.4811	85.6235	-5.9721	-3.323	2.6491	-2.881	-2.0157	2.41932	1.37593		0.101421	0.0882174	0.0284153	0.110056	0.0332184	0.0648834	0.00425292	0.00188623	0.00432416	C6	0.1312	-0.54543	0.64246	-0.4214	-0.10461	-0.070295	-0.086625	0.11544	0.07675	0.074155	-0.65692	0.553295	-0.42208	-0.162395	-0.092715	-0.14929	0.13253	0.071495	0.06804	1.97698	1.83939	1.99502
553	0553_r1r2_CO-N(CH2)4_NHCH3_CH2CH(CH3)2	[CH3][NH][c]1[cH][cH][c]2[c]([c]1[C](=[O])[N]1[CH2][CH2][CH2][CH2]1)[C](=[O])[N]([CH2][CH]([CH3])[CH3])[C]2=[O]	CO-N(CH2)4	NHCH3	CH2CH(CH3)2	H	H	-1.9414	87.4839	-5.1013	-2.8863	2.215	-2.4383	-1.3854	7.22016	8.69002	-14.9708	0.119992	0.122696	0.0332666	0.109655	0.0715651	0.0354994	0.000180164	0.00307635	0.00698487	C6	0.1546	-0.58028	0.63398	-0.40754	-0.132865	-0.124615	-0.03472	-0.22758	0.42402	-0.14143	-0.709345	0.529425	-0.40893	-0.172875	-0.17654	-0.074425	-0.22255	0.41118	-0.17287	1.97693	1.84878	1.99503
554	0554_r1r2_CN_CH2OCH3_CH2CH(CH3)2	[CH3][O][CH2][c]1[cH][cH][c]2[c]([c]1[C]#[N])[C](=[O])[N]([CH2][CH]([CH3])[CH3])[C]2=[O]	CN	CH2OCH3	CH2CH(CH3)2	H	H	-1.379	81.7738	-6.3272	-3.4166	2.9106	-2.8899	-2.1216	5.31196	4.21371		0.123356	0.0999688	0.0325827	0.14337	0.038359	0.056237	0.000112752	0.00450707	0.00288072	C6	0.1783	-0.547385	0.63739	-0.39493	-0.083075	-0.139615	-0.07182	-0.22877	0.278755	0.06689	-0.679055	0.53768	-0.3953	-0.14982	-0.172235	-0.130605	-0.22372	0.26956	0.05526	1.97744	1.8436	1.99534
555	0555_r1r4_NO2_CO-N(CH3)2_NO2benzene	[CH3][N]([CH3])[C](=[O])[c]1[cH][c]2[c]([c]([N+](=[O])[O-])[cH]1)[C](=[O])[N]([c]1[cH][cH][c]([N+](=[O])[O-])[cH][cH]1)[C]2=[O]	NO2	H	C6H4-p-NO2	CO-N(CH3)2	H	-0.8677	83.1801	-6.047	-3.8924	2.1546	-3.5372	-3.3226	11.6647	13.7722		0.067296	0.04929	0.0144119	0.091129	0.0484117	0.0533494	0.0150628	0.037903	0.00130547	C6	0.1457	-0.51631	0.64678	-0.41744	-0.09703	-0.020675	-0.10557	0.1571	0.371455	0.431735	-0.584235	0.597795	-0.41761	-0.138375	-0.05104	-0.13956	0.16411	0.33049	0.42648	1.97724	1.83237	1.9952
556	0556_r1r4_NO2_NHCH3_C6H4-p-N(CH2)4	[CH3][NH][c]1[cH][c]2[c]([c]([N+](=[O])[O-])[cH]1)[C](=[O])[N]([c]1[cH][cH][c]([N]3[CH2][CH2][CH2][CH2]3)[cH][cH]1)[C]2=[O]	NO2	H	C6H4-p-N(CH2)4	NHCH3	H	-1.3181	81.5166	-4.4966	-3.5204	0.9762	-2.9789	-2.4347	8.05803	18.3955		0.0486841	0.0416306	0.00901341	0.0579852	0.0490061	0.0393824	0.00197318	0.0792366	0.013618	O18	0.1698	-0.5567	0.63583	-0.4124	-0.129055	-0.063185	-0.017715	0.05476	0.36645	-0.12013	-0.61161	0.599415	-0.4221	-0.154805	-0.08514	-0.052435	0.06772	0.3017	-0.148735	1.97732	1.84107	1.99508
557	0557_r1r4_CHO2(CH2)2_CO-N(CH2)4_C6H4-p-N(CH2)4	[O]=[C]([c]1[cH][c]2[c]([c]([CH]3[O][CH2][CH2][O]3)[cH]1)[C](=[O])[N]([c]1[cH][cH][c]([N]3[CH2][CH2][CH2][CH2]3)[cH][cH]1)[C]2=[O])[N]1[CH2][CH2][CH2][CH2]1	CHO2(CH2)2	H	C6H4-p-N(CH2)4	CO-N(CH2)4	H	-1.5725	83.1634	-4.5222	-3.268	1.2542	-2.7926	-1.5869	5.09278	8.31699		0.116736	0.0987758	0.0336819	0.125954	0.0299964	0.0851187	0.00529043	0.00198444	0.00388804	C6	0.1501	-0.55117	0.63935	-0.41157	-0.10307	-0.088685	-0.120395	0.05214	0.285155	0.424875	-0.67267	0.54495	-0.41431	-0.16692	-0.108235	-0.192805	0.07418	0.274575	0.410855	1.97732	1.84319	1.99507
558	0558_r2r4_HC=N-CH2CH(CH3)2_NO2_C6H4-p-N(CH2)4	[CH3][CH]([CH3])[CH2]/[N]=[CH]/[c]1[cH][c]2[c]([cH][c]1[N+](=[O])[O-])[C](=[O])[N]([c]1[cH][cH][c]([N]3[CH2][CH2][CH2][CH2]3)[cH][cH]1)[C]2=[O]	H	HC=N-CH2CH(CH3)2	C6H4-p-N(CH2)4	NO2	H	-0.8652	80.813	-4.5708	-3.8996	0.6712	-3.4943	-2.5176	6.0956	18.3638		0.0569112	0.0359091	0.0134706	0.086861	0.0145169	0.102442	0.00223876	0.000319699	0.0528536	C6	0.1308	-0.539345	0.636725	-0.40118	-0.092815	-0.136025	0.01416	0.05032	0.26255	0.28021	-0.60637	0.600055	-0.41087	-0.15217	-0.145205	-0.03883	0.06214	0.24377	0.243945	1.97759	1.84001	1.99531
559	0559_r1r2_CO2CH3_HC=N-CH2CH3_CH3	[CH3]/[N]=[CH]/[c]1[cH][cH][c]2[c]([c]1[C](=[O])[O][CH3])[C](=[O])[N]([CH3])[C]2=[O]	CO2CH3	HC=N-CH2CH3	CH3	H	H	-1.3479	79.8787	-6.2198	-3.4504	2.7694	-2.9584	-1.8237	3.22959	6.56016	-12.0697	0.104669	0.0874313	0.030366	0.12519	0.0151664	0.100294	0.000206459	0.00162771	0.00194219	C11	0.1639	-0.55194	0.633995	-0.39257	-0.094195	-0.10915	-0.09972	-0.42833	0.492735	0.161545	-0.6659	0.55213	-0.39642	-0.160635	-0.12776	-0.17539	-0.42571	0.4859	0.13618	1.97779	1.84458	1.99564
560	0560_r1r2_CN_CO-N(CH3)2_CH2CH(CH3)2	[CH3][CH]([CH3])[CH2][N]1[C](=[O])[c]2[cH][cH][c]([C](=[O])[N]([CH3])[CH3])[c]([C]#[N])[c]2[C]1=[O]	CN	CO-N(CH3)2	CH2CH(CH3)2	H	H	-1.3368	81.5606	-6.0897	-3.5031	2.5866	-2.9435	-2.2831	6.38097	5.38369		0.122364	0.0981259	0.0315881	0.145138	0.0371745	0.057634	8.20072e-05	0.00390645	0.00470901	C6	0.1818	-0.54329	0.637245	-0.39248	-0.07868	-0.13606	-0.094855	-0.22886	0.280085	0.423115	-0.675125	0.539245	-0.39339	-0.14634	-0.16754	-0.15747	-0.22418	0.271515	0.41691	1.97745	1.84275	1.99534
561	0561_r1r2_CH2N(CH2)4_N(CH2)4_C6H4-p-NO2	[O]=[C]1[c]2[cH][cH][c]([N]3[CH2][CH2][CH2][CH2]3)[c]([CH2][N]3[CH2][CH2][CH2][CH2]3)[c]2[C](=[O])[N]1[c]1[cH][cH][c]([N+](=[O])[O-])[cH][cH]1	CH2N(CH2)4	N(CH2)4	C6H4-p-NO2	H	H	-1.3976	85.6441	-4.7651	-3.469	1.2961	-2.7926	-2.654	17.0846	38.1835		0.0235013	0.0337826	0.0213693	0.0130411	0.0195976	0.0147971	0.112231	0.00127876	0.00140937	N29	0.16	-0.565695	0.63761	-0.42919	-0.14256	-0.07648	-0.028115	0.16774	-0.013885	-0.0417	-0.601695	0.609525	-0.42017	-0.146835	-0.092805	-0.04184	0.09142	-0.01653	-0.05055	1.97632	1.83884	1.99483
562	0562_r1r2_HN-CO(CH3)_N(CH2)4_C6H5	[CH3][C](=[O])[NH][c]1[c]([N]2[CH2][CH2][CH2][CH2]2)[cH][cH][c]2[c]1[C](=[O])[N]([c]1[cH][cH][cH][cH][cH]1)[C]2=[O]	HN-CO(CH3)	N(CH2)4	C6H5	H	H	-1.8545	82.4646	-4.8937	-2.9446	1.9491	-2.4951	-1.4109	8.11454	9.64364		0.129705	0.140341	0.0379667	0.0977916	0.0362824	0.0477108	0.00556253	0.00405074	0.00931697	C5	0.1649	-0.57275	0.635295	-0.42581	-0.147415	-0.00504	-0.029785	0.11909	-0.17417	-0.044565	-0.697905	0.523515	-0.42153	-0.185125	-0.04584	-0.07511	0.13634	-0.181485	-0.07304	1.97703	1.84269	1.99497
563	0563_r1r4_CH2N(CH3)2_HN-CO(CH3)_C6H5	[CH3][C](=[O])[NH][c]1[cH][c]([CH2][N]([CH3])[CH3])[c]2[c]([cH]1)[C](=[O])[N]([c]1[cH][cH][cH][cH][cH]1)[C]2=[O]	CH2N(CH3)2	H	C6H5	HN-CO(CH3)	H	-1.7288	83.4638	-4.9889	-3.0997	1.8892	-2.6008	-1.5108	8.87705	10.5296		0.130414	0.12621	0.0386413	0.116237	0.00929637	0.0690087	0.00581623	0.00254086	0.00422478	O2	0.1318	-0.556715	0.64119	-0.42591	-0.120695	-0.07864	-0.023665	0.11764	0.001465	-0.15179	-0.6836	0.532285	-0.42305	-0.171685	-0.10766	-0.085725	0.13611	-0.006865	-0.15996	1.9771	1.84224	1.99504
564	0564_r1r4_NHCH3_CO-N(CH3)2_C6H4-p-NO2	[CH3][NH][c]1[cH][c]([C](=[O])[N]([CH3])[CH3])[cH][c]2[c]1[C](=[O])[N]([c]1[cH][cH][c]([N+](=[O])[O-])[cH][cH]1)[C]2=[O]	NHCH3	H	C6H4-p-NO2	CO-N(CH3)2	H	-1.3518	83.2737	-5.2866	-3.5067	1.7799	-2.9507	-2.9206	11.376	22.517		0.0583571	0.0627724	0.024846	0.0462934	0.0114659	0.0405743	0.0727111	0.00200831	0.00262333	N25	0.1219	-0.55867	0.637845	-0.42484	-0.13609	0.005465	-0.14675	0.16561	-0.12933	0.423	-0.623075	0.58473	-0.41859	-0.157155	-0.00704	-0.183425	0.12236	-0.144855	0.41878	1.97695	1.83903	1.99507
565	0565_r1r5_N(CH2)4_N(CH2)4_C6H5	[O]=[C]1[c]2[c]([N]3[CH2][CH2][CH2][CH2]3)[cH][cH][c]([N]3[CH2][CH2][CH2][CH2]3)[c]2[C](=[O])[N]1[c]1[cH][cH][cH][cH][cH]1	N(CH2)4	H	C6H5	H	N(CH2)4	-2.048	90.5616	-4.2912	-2.6707	1.6205	-2.3298	-1.1038	8.66871	6.58405		0.119338	0.118434	0.0343143	0.0964229	0.0189104	0.104221	0.00524899	0.0138235	0.00588087	O1	0.1206	-0.603695	0.613875	-0.43456	-0.17938	0.185475	-0.21917	0.12765	-0.33196	0.23415	-0.70101	0.52806	-0.4312	-0.2051	0.157745	-0.308085	0.14203	-0.37963	0.2131	1.97548	1.84489	1.9944
566	0566_r1r5_3-py_HN-CO(CH3)_C6H5	[CH3][C](=[O])[NH][c]1[cH][cH][c](-[c]2[cH][cH][cH][n][cH]2)[c]2[c]1[C](=[O])[N]([c]1[cH][cH][cH][cH][cH]1)[C]2=[O]	3-py	H	C6H5	H	HN-CO(CH3)	-1.4877	88.2578	-5.7383	-3.2997	2.4386	-2.817	-1.9162	4.74492	4.69581		0.128774	0.124349	0.038297	0.117238	0.0209833	0.0572318	0.00593592	0.00267108	0.00331706	O1	0.1392	-0.5558	0.640885	-0.42042	-0.11598	0.08755	-0.18382	0.11507	-0.32132	0.248	-0.679155	0.533335	-0.41614	-0.169	0.0611	-0.247445	0.13393	-0.32115	0.22923	1.97629	1.83952	1.99477
567	0567_r1r2_CHO2(CH2)2_CO-N(CH2)4_CH2CH(CH3)2	[CH3][CH]([CH3])[CH2][N]1[C](=[O])[c]2[cH][cH][c]([C](=[O])[N]3[CH2][CH2][CH2][CH2]3)[c]([CH]3[O][CH2][CH2][O]3)[c]2[C]1=[O]	CHO2(CH2)2	CO-N(CH2)4	CH2CH(CH3)2	H	H	-1.6414	84.8734	-5.6854	-3.2015	2.4839	-2.6284	-1.3518	5.56765	11.1508	-14.7297	0.132354	0.119285	0.0391501	0.134453	0.00696915	0.0788865	4.24382e-05	0.000673265	0.00577292	O1	0.1369	-0.560175	0.638155	-0.40048	-0.10538	-0.0869	-0.12014	-0.22823	0.284485	0.43447	-0.699905	0.529045	-0.40055	-0.167815	-0.114385	-0.19215	-0.22294	0.272765	0.43009	1.97714	1.84712	1.99518
568	0568_r2r4_CO-N(CH2)4_HC=N-CH2CH3_CH2CH(CH3)2	[CH3]/[N]=[CH]/[c]1[cH][c]2[c]([cH][c]1[C](=[O])[N]1[CH2][CH2][CH2][CH2]1)[C](=[O])[N]([CH2][CH]([CH3])[CH3])[C]2=[O]	H	CO-N(CH2)4	CH2CH(CH3)2	HC=N-CH2CH3	H	-1.4361	81.2738	-5.6967	-3.3771	2.3196	-2.9174	-1.5972	6.94387	8.243	-15.5067	0.098261	0.0779018	0.0273588	0.11911	0.024092	0.106803	2.74871e-05	0.00131938	0.00523005	C6	0.1442	-0.557845	0.637185	-0.39817	-0.1082	-0.140375	-0.057335	-0.22873	0.24498	0.35754	-0.66947	0.55863	-0.40142	-0.174135	-0.153435	-0.129815	-0.22442	0.222495	0.343175	1.97747	1.84668	1.99541
569	0569_r2r4_CO2CH3_3-py_C6H4-p-NO2	[CH3][O][C](=[O])[c]1[cH][c]2[c]([cH][c]1-[c]1[cH][cH][cH][n][cH]1)[C](=[O])[N]([c]1[cH][cH][c]([N+](=[O])[O-])[cH][cH]1)[C]2=[O]	H	CO2CH3	C6H4-p-NO2	3-py	H	-1.1536	81.9565	-6.2084	-3.5829	2.6255	-3.25	-3.182	10.4135	14.3906		0.0793086	0.0671256	0.0253804	0.0870927	0.017667	0.0810345	0.0297683	0.000766702	0.010452	O1	0.1098	-0.5302	0.64557	-0.42021	-0.105965	-0.12833	-0.04204	0.15989	0.252585	0.32114	-0.61388	0.580465	-0.41545	-0.15251	-0.14175	-0.10009	0.15352	0.235915	0.31709	1.97727	1.83551	1.99535
570	0570_r1r2_CH2OCH3_CH2N(CH2)4_C6H4-p-N(CH2)4	[CH3][O][CH2][c]1[c]([CH2][N]2[CH2][CH2][CH2][CH2]2)[cH][cH][c]2[c]1[C](=[O])[N]([c]1[cH][cH][c]([N]3[CH2][CH2][CH2][CH2]3)[cH][cH]1)[C]2=[O]	CH2OCH3	CH2N(CH2)4	C6H4-p-N(CH2)4	H	H	-1.7674	85.1992	-4.5092	-3.0705	1.4387	-2.5254	-1.3973	1.4784	6.00799		0.132731	0.128491	0.0416245	0.120944	0.00826501	0.072723	0.00651947	0.00013478	0.0055264	O1	0.135	-0.559495	0.63942	-0.41486	-0.11562	-0.07702	-0.080935	0.05365	0.054585	-0.01389	-0.69425	0.526385	-0.41419	-0.169285	-0.11001	-0.149625	0.07812	0.0442	-0.01985	1.97702	1.84441	1.99493
571	0571_r1r4_NHCH3_CN_C6H5	[CH3][NH][c]1[cH][c]([C]#[N])[cH][c]2[c]1[C](=[O])[N]([c]1[cH][cH][cH][cH][cH]1)[C]2=[O]	NHCH3	H	C6H5	CN	H	-1.3845	82.1453	-5.42	-3.4336	1.9864	-2.9349	-1.6664	7.21377	9.76016		0.106335	0.090487	0.0296362	0.108452	0.0205191	0.11558	0.00451298	0.00312263	0.00819618	C8	0.141	-0.55692	0.63738	-0.42081	-0.12225	0.01801	-0.16935	0.11627	-0.12449	0.281285	-0.66606	0.55311	-0.42157	-0.18337	0.00932	-0.26217	0.13225	-0.15498	0.266715	1.9772	1.84163	1.9951
572	0572_r1r2_CH3_CHO2(CH2)2_CH2CH(CH3)2	[CH3][c]1[c]([CH]2[O][CH2][CH2][O]2)[cH][cH][c]2[c]1[C](=[O])[N]([CH2][CH]([CH3])[CH3])[C]2=[O]	CH3	CHO2(CH2)2	CH2CH(CH3)2	H	H	-1.7493	83.8058	-6.1232	-3.0669	3.0563	-2.5026	-1.1253	3.83615	6.34843	-10.4241	0.130657	0.124872	0.0398381	0.121496	0.0108089	0.0843303	8.68434e-05	0.000758107	0.00467271	C11	0.1351	-0.56836	0.63781	-0.40232	-0.11667	-0.056535	-0.115965	-0.22837	-0.209305	0.281355	-0.70676	0.526765	-0.4024	-0.17343	-0.087275	-0.190375	-0.22281	-0.22082	0.273045	1.97706	1.84849	1.99515
574	0574_r1r2_NO2_CO-N(CH2)4_C6H5	[O]=[C]([c]1[cH][cH][c]2[c]([c]1[N+](=[O])[O-])[C](=[O])[N]([c]1[cH][cH][cH][cH][cH]1)[C]2=[O])[N]1[CH2][CH2][CH2][CH2]1	NO2	CO-N(CH2)4	C6H5	H	H	-1.0528	81.6561	-5.9984	-3.7556	2.2428	-3.3117	-2.7202	9.3479	10.7422		0.07207	0.0560118	0.0121905	0.101686	0.0478896	0.0349095	0.00265023	0.0557384	0.00257883	C6	0.1713	-0.52789	0.643725	-0.41403	-0.09959	-0.01951	-0.1134	0.11213	0.369065	0.42836	-0.603	0.591525	-0.42253	-0.14449	-0.051605	-0.145105	0.12622	0.31539	0.433575	1.97741	1.83642	1.99515
575	0575_r1r5_CN_HN-CO(CH3)_C6H4-p-NO2	[CH3][C](=[O])[NH][c]1[cH][cH][c]([C]#[N])[c]2[c]1[C](=[O])[N]([c]1[cH][cH][c]([N+](=[O])[O-])[cH][cH]1)[C]2=[O]	CN	H	C6H4-p-NO2	H	HN-CO(CH3)	-1.0935	86.0269	-6.2557	-3.6632	2.5925	-3.2543	-3.1919	9.95823	12.2868		0.0938397	0.0856685	0.0288337	0.0898627	0.0400865	0.0462587	0.0305017	0.00417974	0.00228928	O1	0.1303	-0.531595	0.64413	-0.4164	-0.091485	0.02766	-0.16126	0.15793	-0.117345	0.259075	-0.62795	0.56282	-0.40819	-0.13613	0.001975	-0.20434	0.15376	-0.1209	0.24448	1.97676	1.83415	1.99504
576	0576_r1r4_CHO_NHCH3_CH2CH(CH3)2	[CH3][NH][c]1[cH][c]([CH]=[O])[c]2[c]([cH]1)[C](=[O])[N]([CH2][CH]([CH3])[CH3])[C]2=[O]	CHO	H	CH2CH(CH3)2	NHCH3	H	-1.6535	83.3671	-5.2003	-3.1223	2.078	-2.6602	-2.2582	7.51004	9.09963	-13.2341	0.0816784	0.0857515	0.0205148	0.0815198	0.0644796	0.0286127	4.46746e-05	0.0675393	0.0140278	C6	0.1416	-0.5738	0.63273	-0.40307	-0.11676	-0.16345	-0.006325	-0.22803	0.318655	-0.131765	-0.667085	0.562305	-0.40506	-0.15117	-0.191435	-0.0465	-0.22458	0.24315	-0.16854	1.97694	1.84852	1.99521
577	0577_r1r4_CO-N(CH2)4_HN-CO(CH3)_CH3	[CH3][C](=[O])[NH][c]1[cH][c]([C](=[O])[N]2[CH2][CH2][CH2][CH2]2)[c]2[c]([cH]1)[C](=[O])[N]([CH3])[C]2=[O]	CO-N(CH2)4	H	CH3	HN-CO(CH3)	H	-1.6947	83.1713	-5.7877	-3.1329	2.6548	-2.6178	-1.5009	8.03042	8.36773		0.128216	0.12246	0.0406262	0.126485	0.0103659	0.0619027	0.000273884	0.00196948	0.00466268	C11	0.1346	-0.564815	0.63438	-0.39717	-0.115415	-0.11452	-0.022435	-0.42773	0.428765	-0.14192	-0.69753	0.52645	-0.3973	-0.166105	-0.144775	-0.082115	-0.42348	0.420995	-0.148745	1.97762	1.8469	1.9955
578	0578_r1r4_NO2_OCH3_CH2CH(CH3)2	[CH3][O][c]1[cH][c]2[c]([c]([N+](=[O])[O-])[cH]1)[C](=[O])[N]([CH2][CH]([CH3])[CH3])[C]2=[O]	NO2	H	CH2CH(CH3)2	OCH3	H	-1.1496	82.9992	-6.1091	-3.6614	2.4477	-3.1595	-2.5019	6.34142	9.3259		0.0531801	0.0378803	0.00406458	0.0758601	0.0685963	0.0295818	0.000347544	0.0699404	0.00353881	O18	0.1624	-0.550495	0.638605	-0.39665	-0.114395	-0.04086	0.024015	-0.22842	0.368945	-0.07453	-0.61338	0.59966	-0.40559	-0.148195	-0.07422	-0.0132	-0.22582	0.30719	-0.093885	1.97735	1.8431	1.99526
579	0579_r1r2_CO-N(CH2)4_CO-N(CH2)4_C6H5	[O]=[C]([c]1[cH][cH][c]2[c]([c]1[C](=[O])[N]1[CH2][CH2][CH2][CH2]1)[C](=[O])[N]([c]1[cH][cH][cH][cH][cH]1)[C]2=[O])[N]1[CH2][CH2][CH2][CH2]1	CO-N(CH2)4	CO-N(CH2)4	C6H5	H	H	-1.5326	85.6878	-5.7111	-3.3152	2.3959	-2.7853	-1.6924	3.47909	10.0423		0.130468	0.117486	0.0375156	0.126903	0.00252815	0.082715	0.00534253	0.00324069	0.00526923	C11	0.1386	-0.54209	0.64334	-0.42041	-0.10422	-0.100625	-0.113995	0.11468	0.43036	0.42375	-0.671315	0.53712	-0.41932	-0.164765	-0.125565	-0.184875	0.13424	0.42687	0.418285	1.97727	1.83926	1.99506
580	0580_r1r2_N(CH2)4_H_C6H5	[O]=[C]1[c]2[cH][cH][cH][c]([N]3[CH2][CH2][CH2][CH2]3)[c]2[C](=[O])[N]1[c]1[cH][cH][cH][cH][cH]1	N(CH2)4	H	C6H5	H	H	-1.8755	85.0538	-4.9885	-2.9308	2.0577	-2.4575	-1.2339	7.48051	8.59508		0.128979	0.129769	0.0370178	0.108797	0.0166231	0.085549	0.00516317	0.00301761	0.00442212	C3	0.1364	-0.572385	0.632855	-0.42994	-0.14652	-0.001365	-0.20936	0.12156	-0.04283	0.23224	-0.69345	0.528915	-0.42759	-0.19265	-0.029925	-0.28829	0.13923	-0.074465	0.21217	1.97646	1.84269	1.99491
581	0581_r1r4_NO2_CN_C6H4-p-N(CH2)4	[N]#[C][c]1[cH][c]2[c]([c]([N+](=[O])[O-])[cH]1)[C](=[O])[N]([c]1[cH][cH][c]([N]3[CH2][CH2][CH2][CH2]3)[cH][cH]1)[C]2=[O]	NO2	H	C6H4-p-N(CH2)4	CN	H	-0.7938	79.1878	-4.62	-3.9832	0.6368	-3.5617	-2.9099	9.25904	22.2149		0.0717399	0.0422293	0.00628367	0.122423	0.0551676	0.0520655	0.00234221	0.0376042	0.00515049	C6	0.217	-0.52396	0.637825	-0.39563	-0.082605	-0.007295	-0.132355	0.05026	0.374325	0.28927	-0.60072	0.59268	-0.40941	-0.14007	-0.043715	-0.171585	0.06369	0.333055	0.280525	1.97751	1.83593	1.99518
582	0582_r1r2_OCH3_NHCH3_C6H4-p-N(CH2)4	[CH3][NH][c]1[cH][cH][c]2[c]([c]1[O][CH3])[C](=[O])[N]([c]1[cH][cH][c]([N]3[CH2][CH2][CH2][CH2]3)[cH][cH]1)[C]2=[O]	OCH3	NHCH3	C6H4-p-N(CH2)4	H	H	-2.0393	82.5606	-4.4497	-2.7416	1.7081	-2.3286	-1.066	4.32269	8.49899		0.131875	0.142077	0.041412	0.0955267	0.03648	0.0511415	0.00627906	0.000335207	0.0141304	C5	0.1623	-0.583285	0.63147	-0.42055	-0.17592	0.069545	-0.063305	0.05858	-0.11909	-0.138315	-0.70609	0.52048	-0.41851	-0.203135	0.021375	-0.109895	0.08046	-0.144705	-0.17572	1.97643	1.84549	1.9949
583	0583_r1r5_NHC6H4-OCH3_CH2N(CH3)2_C6H4-p-N(CH2)4	[CH3][O][c]1[cH][cH][c]([NH][c]2[cH][cH][c]([CH2][N]([CH3])[CH3])[c]3[c]2[C](=[O])[N]([c]2[cH][cH][c]([N]4[CH2][CH2][CH2][CH2]4)[cH][cH]2)[C]3=[O])[cH][cH]1	NHC6H4-OCH3	H	C6H4-p-N(CH2)4	H	CH2N(CH3)2	-1.8675	86.3166	-4.4649	-2.9547	1.5102	-2.4939	-1.1271	3.79402	8.66846		0.129216	0.130678	0.0407306	0.103612	0.0257163	0.0754345	0.0062225	0.0031841	0.00528254	O2	0.1368	-0.581895	0.632295	-0.41688	-0.13945	0.096075	-0.200735	0.05638	-0.38816	0.233655	-0.70415	0.52503	-0.41567	-0.1832	0.067645	-0.2765	0.07912	-0.397495	0.214595	1.97665	1.84583	1.99466
584	0584_r1r4_CHO2(CH2)2_CO-N(CH2)4_C6H4-p-NO2	[O]=[C]([c]1[cH][c]2[c]([c]([CH]3[O][CH2][CH2][O]3)[cH]1)[C](=[O])[N]([c]1[cH][cH][c]([N+](=[O])[O-])[cH][cH]1)[C]2=[O])[N]1[CH2][CH2][CH2][CH2]1	CHO2(CH2)2	H	C6H4-p-NO2	CO-N(CH2)4	H	-1.2636	85.5517	-5.8702	-3.5571	2.3131	-3.1187	-3.0642	10.6532	20.0482		0.074154	0.0700981	0.0267612	0.0703036	0.0336225	0.0504655	0.048907	0.000993525	0.00103702	O1	0.1077	-0.53332	0.645725	-0.42292	-0.103215	-0.082305	-0.114635	0.16136	0.28637	0.42546	-0.613825	0.57975	-0.41564	-0.138515	-0.10029	-0.158685	0.13946	0.279425	0.41745	1.97704	1.83648	1.99514
585	0585_r1r4_CH2N(CH2)4_3-py_CH2CH(CH3)2	[CH3][CH]([CH3])[CH2][N]1[C](=[O])[c]2[cH][c](-[c]3[cH][cH][cH][n][cH]3)[cH][c]([CH2][N]3[CH2][CH2][CH2][CH2]3)[c]2[C]1=[O]	CH2N(CH2)4	H	CH2CH(CH3)2	3-py	H	-1.6486	84.894	-5.0035	-3.1524	1.8511	-2.6802	-1.6055	5.25704	9.16263		0.103795	0.0907154	0.0303182	0.11079	0.0268118	0.080608	0.000120767	0.00267905	0.00221241	C6	0.1244	-0.566865	0.63718	-0.40209	-0.11295	-0.060175	-0.09983	-0.22825	-0.00568	0.077045	-0.68528	0.54703	-0.40363	-0.170775	-0.079535	-0.171475	-0.2238	-0.01454	0.06781	1.97719	1.84846	1.99516
586	0586_r1r5_CHO2(CH2)2_NHC6H4-OCH3_CH3	[CH3][O][c]1[cH][cH][c]([NH][c]2[cH][cH][c]([CH]3[O][CH2][CH2][O]3)[c]3[c]2[C](=[O])[N]([CH3])[C]3=[O])[cH][cH]1	CHO2(CH2)2	H	CH3	H	NHC6H4-OCH3	-1.766	81.3722	-4.8211	-3.0436	1.7775	-2.5652	-1.1896	4.95199	11.0988		0.13188	0.134259	0.041989	0.1159	0.0220521	0.069342	0.000295559	0.00150495	0.00476233	O1	0.1403	-0.582285	0.629055	-0.39853	-0.128715	0.072515	-0.19459	-0.42708	-0.09967	0.23722	-0.711835	0.51936	-0.39821	-0.17552	0.04401	-0.26665	-0.42236	-0.11115	0.218	1.97711	1.84886	1.99527
587	0587_r1r2_NHCH3_NHCH3_C6H4-p-NO2	[CH3][NH][c]1[cH][cH][c]2[c]([c]1[NH][CH3])[C](=[O])[N]([c]1[cH][cH][c]([N+](=[O])[O-])[cH][cH]1)[C]2=[O]	NHCH3	NHCH3	C6H4-p-NO2	H	H	-1.409	81.6264	-4.7278	-3.4515	1.2763	-2.7691	-2.6687	17.7629	32.9126		0.0175186	0.0287386	0.0190287	0.007937	0.0135796	0.0100913	0.120767	0.00136043	0.00082988	N22	0.1702	-0.58317	0.62772	-0.42519	-0.17153	0.010945	-0.056935	0.16977	-0.156685	-0.14094	-0.602835	0.61207	-0.41789	-0.165005	-0.006535	-0.06076	0.08426	-0.18275	-0.1498	1.97652	1.83906	1.99493
588	0588_r2r4_N(CH2)4_3-py_C6H4-p-NO2	[O]=[C]1[c]2[cH][c](-[c]3[cH][cH][cH][n][cH]3)[c]([N]3[CH2][CH2][CH2][CH2]3)[cH][c]2[C](=[O])[N]1[c]1[cH][cH][c]([N+](=[O])[O-])[cH][cH]1	H	N(CH2)4	C6H4-p-NO2	3-py	H	-1.3767	80.5924	-5.0323	-3.4844	1.5479	-2.8887	-2.7651	15.5681	34.0328		0.0360997	0.0452518	0.0230494	0.0251283	0.0242638	0.0208757	0.0912099	0.001103	0.00327414	N29	0.1379	-0.55621	0.639535	-0.42572	-0.13945	-0.170115	0.067065	0.16569	0.24222	-0.20061	-0.603015	0.600985	-0.41666	-0.148115	-0.19036	0.04912	0.10552	0.23394	-0.207825	1.97699	1.83735	1.99526
589	0589_r2r4_CHO2(CH2)2_NHCH3_CH3	[CH3][NH][c]1[cH][c]2[c]([cH][c]1[CH]1[O][CH2][CH2][O]1)[C](=[O])[N]([CH3])[C]2=[O]	H	CHO2(CH2)2	CH3	NHCH3	H	-1.935	75.556	-5.0689	-2.8559	2.213	-2.3727	-0.9488	7.32741	12.7841	-12.6461	0.128158	0.133927	0.0394908	0.111114	0.0353391	0.0598652	0.000346457	0.00180634	0.00942134	C3	0.1487	-0.580565	0.630655	-0.40396	-0.137605	-0.18994	0.037885	-0.42784	0.242455	-0.10151	-0.714345	0.51882	-0.40506	-0.18236	-0.229075	-0.01233	-0.42282	0.221525	-0.127765	1.97776	1.84932	1.99572
590	0590_r1r5_OCH3_3-py_CH2CH(CH3)2	[CH3][O][c]1[cH][cH][c](-[c]2[cH][cH][cH][n][cH]2)[c]2[c]1[C](=[O])[N]([CH2][CH]([CH3])[CH3])[C]2=[O]	OCH3	H	CH2CH(CH3)2	H	3-py	-1.6961	86.9573	-5.6713	-3.1262	2.5451	-2.6054	-1.6031	5.04263	4.32135		0.126642	0.112683	0.0362023	0.13126	0.0225655	0.0631568	5.96183e-05	0.0018977	0.00337107	C11	0.151	-0.564885	0.636235	-0.40441	-0.12488	0.14782	-0.21012	-0.2278	-0.25159	0.23986	-0.69582	0.533145	-0.40448	-0.18507	0.122365	-0.28003	-0.22257	-0.25924	0.22071	1.97698	1.84657	1.99504
591	0591_r1r2_CH3_N(CH2)4_CH2CH(CH3)2	[CH3][c]1[c]([N]2[CH2][CH2][CH2][CH2]2)[cH][cH][c]2[c]1[C](=[O])[N]([CH2][CH]([CH3])[CH3])[C]2=[O]	CH3	N(CH2)4	CH2CH(CH3)2	H	H	-2.0209	83.0492	-4.8054	-2.7392	2.0662	-2.267	-0.9073	8.57219	10.0083	-10.2311	0.134594	0.142097	0.0418666	0.107271	0.0229221	0.0605453	0.000116321	0.00132952	0.0092312	C5	0.1524	-0.58963	0.632185	-0.40869	-0.14311	-0.07592	-0.03585	-0.22711	-0.208015	-0.05885	-0.72231	0.51769	-0.40657	-0.180365	-0.113855	-0.0877	-0.22142	-0.21626	-0.096345	1.97697	1.85099	1.99508
592	0592_r2r4_HN-CO(CH3)_CH2N(CH2)4_CH3	[CH3][C](=[O])[NH][c]1[cH][c]2[c]([cH][c]1[CH2][N]1[CH2][CH2][CH2][CH2]1)[C](=[O])[N]([CH3])[C]2=[O]	H	HN-CO(CH3)	CH3	CH2N(CH2)4	H	-1.7714	76.5899	-5.3566	-3.0236	2.333	-2.5075	-1.2191	10.5352	19.1134	-14.7881	0.126561	0.124997	0.0403205	0.119106	0.00359081	0.0797789	0.000393212	0.000511967	0.00689396	O1	0.128	-0.569745	0.633525	-0.401	-0.12398	-0.175645	0.073285	-0.42802	0.24896	-0.415335	-0.70367	0.52491	-0.40163	-0.177215	-0.203305	0.011225	-0.42367	0.22743	-0.4117	1.97782	1.84827	1.99577
593	0593_r1r2_CH2OCH3_HN-CO(CH3)_C6H4-p-NO2	[CH3][O][CH2][c]1[c]([NH][C]([CH3])=[O])[cH][cH][c]2[c]1[C](=[O])[N]([c]1[cH][cH][c]([N+](=[O])[O-])[cH][cH]1)[C]2=[O]	CH2OCH3	HN-CO(CH3)	C6H4-p-NO2	H	H	-1.3115	84.7905	-5.8359	-3.537	2.2989	-2.9712	-2.927	10.6158	23.0951		0.053277	0.0613064	0.025855	0.0406088	0.0273922	0.0262462	0.077992	0.00188486	0.00152993	N25	0.1232	-0.54507	0.64424	-0.42501	-0.12019	-0.081935	-0.01923	0.16359	0.056405	-0.154555	-0.60733	0.590455	-0.41648	-0.136415	-0.10186	-0.04512	0.1165	0.051215	-0.15994	1.97667	1.83729	1.99507
594	0594_r1r2_CHO2(CH2)2_CN_C6H4-p-N(CH2)4	[N]#[C][c]1[cH][cH][c]2[c]([c]1[CH]1[O][CH2][CH2][O]1)[C](=[O])[N]([c]1[cH][cH][c]([N]3[CH2][CH2][CH2][CH2]3)[cH][cH]1)[C]2=[O]	CHO2(CH2)2	CN	C6H4-p-N(CH2)4	H	H	-1.2814	81.3542	-4.5674	-3.5496	1.0178	-3.0293	-2.0133	7.52073	17.3827		0.105412	0.0827671	0.028879	0.125352	0.0221731	0.103283	0.00457184	0.00108424	0.00776859	C11	0.1732	-0.54107	0.63847	-0.40279	-0.088205	-0.059005	-0.133445	0.04954	0.28054	0.283465	-0.654395	0.556525	-0.40787	-0.15596	-0.083205	-0.21744	0.06993	0.26698	0.268995	1.97717	1.84057	1.99507
595	0595_r1r2_CO-N(CH3)2_CH2N(CH2)4_C6H4-p-NO2	[CH3][N]([CH3])[C](=[O])[c]1[c]([CH2][N]2[CH2][CH2][CH2][CH2]2)[cH][cH][c]2[c]1[C](=[O])[N]([c]1[cH][cH][c]([N+](=[O])[O-])[cH][cH]1)[C]2=[O]	CO-N(CH3)2	CH2N(CH2)4	C6H4-p-NO2	H	H	-1.3107	88.3941	-4.8755	-3.5424	1.3331	-2.9747	-2.9443	12.3346	26.7683		0.056012	0.0611498	0.0258913	0.044883	0.0287516	0.0286234	0.0743593	0.00196492	0.00147772	N29	0.1199	-0.538305	0.645075	-0.42449	-0.11392	-0.100645	-0.071895	0.16289	0.437975	-0.008695	-0.603855	0.5892	-0.41639	-0.132225	-0.122765	-0.102125	0.11869	0.43687	-0.011255	1.97692	1.83654	1.995
596	0596_r1r2_CO2CH3_CH2N(CH3)2_C6H4-p-NO2	[CH3][O][C](=[O])[c]1[c]([CH2][N]([CH3])[CH3])[cH][cH][c]2[c]1[C](=[O])[N]([c]1[cH][cH][c]([N+](=[O])[O-])[cH][cH]1)[C]2=[O]	CO2CH3	CH2N(CH3)2	C6H4-p-NO2	H	H	-1.2866	86.7287	-5.0455	-3.5546	1.4909	-3.0115	-2.9793	12.2636	23.5014		0.0618932	0.0666935	0.0263197	0.0501311	0.0289617	0.0316579	0.0685254	0.00152158	0.00162615	N26	0.1122	-0.534855	0.64544	-0.42365	-0.106255	-0.10968	-0.069595	0.16197	0.502635	-0.010215	-0.60539	0.585255	-0.41514	-0.12877	-0.132295	-0.10253	0.12324	0.499865	-0.0137	1.97707	1.83569	1.99514
597	0597_r1r2_CHO_CH2N(CH3)2_C6H5	[CH3][N]([CH3])[CH2][c]1[cH][cH][c]2[c]([c]1[CH]=[O])[C](=[O])[N]([c]1[cH][cH][cH][cH][cH]1)[C]2=[O]	CHO	CH2N(CH3)2	C6H5	H	H	-1.6249	83.1149	-5.5346	-3.2103	2.3243	-2.6636	-1.5628	8.24383	8.17624		0.134235	0.128719	0.0398492	0.119776	0.00601355	0.0751174	0.0057193	0.00118624	0.00550038	O1	0.1384	-0.546755	0.642545	-0.42231	-0.109935	-0.109005	-0.07987	0.11562	0.311225	-0.01332	-0.679045	0.53083	-0.42065	-0.16544	-0.14234	-0.14723	0.13522	0.309785	-0.01752	1.9772	1.8396	1.9951
598	0598_r1r4_NHC6H4-OCH3_HC=N-CH2CH3_CH3	[CH3]/[N]=[CH]/[c]1[cH][c]([NH][c]2[cH][cH][c]([O][CH3])[cH][cH]2)[c]2[c]([cH]1)[C](=[O])[N]([CH3])[C]2=[O]	NHC6H4-OCH3	H	CH3	HC=N-CH2CH3	H	-1.546	79.712	-4.8011	-3.2343	1.5668	-2.8101	-1.4701	4.45728	11.525		0.10209	0.0911584	0.0306459	0.110283	0.0220827	0.107036	0.00024218	0.00291681	0.00448458	C8	0.1203	-0.57903	0.628425	-0.39915	-0.1296	0.008055	-0.13862	-0.42729	-0.138255	0.16615	-0.685175	0.54705	-0.40105	-0.18493	-0.00129	-0.21629	-0.42403	-0.15794	0.13984	1.97755	1.84897	1.99551
599	0599_r1r4_N(CH2)4_CN_CH2CH(CH3)2	[CH3][CH]([CH3])[CH2][N]1[C](=[O])[c]2[cH][c]([C]#[N])[cH][c]([N]3[CH2][CH2][CH2][CH2]3)[c]2[C]1=[O]	N(CH2)4	H	CH2CH(CH3)2	CN	H	-1.5305	85.5786	-5.1999	-3.2712	1.9287	-2.7977	-1.4148	8.58446	12.0268		0.099485	0.0796386	0.0283855	0.116314	0.0226797	0.122978	8.47936e-05	0.00606359	0.00780992	C8	0.1464	-0.57274	0.63132	-0.40369	-0.127285	0.01853	-0.16722	-0.22823	-0.03194	0.28157	-0.680565	0.55374	-0.40486	-0.1875	0.01102	-0.261315	-0.22434	-0.065045	0.26433	1.97663	1.84685	1.99507
600	0600_r1r4_CHO_CH2N(CH2)4_C6H4-p-NO2	[O]=[CH][c]1[cH][c]([CH2][N]2[CH2][CH2][CH2][CH2]2)[cH][c]2[c]1[C](=[O])[N]([c]1[cH][cH][c]([N+](=[O])[O-])[cH][cH]1)[C]2=[O]	CHO	H	C6H4-p-NO2	CH2N(CH2)4	H	-1.1022	84.6872	-5.0746	-3.6217	1.4529	-3.2554	-3.0977	9.8789	16.9168		0.0528007	0.0545383	0.0196076	0.0549779	0.0496655	0.0378951	0.0466191	0.0321332	0.00365416	C5	0.0956	-0.53191	0.64483	-0.4215	-0.0942	-0.12188	-0.058285	0.16004	0.32185	-0.00245	-0.595435	0.59599	-0.41418	-0.12158	-0.15548	-0.090135	0.13979	0.27658	-0.00645	1.97684	1.83638	1.99517
601	0601_r1r4_N(CH2)4_HC=N-CH2CH(CH3)2_phenylN(CH2)4	[CH3][CH]([CH3])[CH2]/[N]=[CH]/[c]1[cH][c]2[c]([c]([N]3[CH2][CH2][CH2][CH2]3)[cH]1)[C](=[O])[N]([c]1[cH][cH][c]([N]3[CH2][CH2][CH2][CH2]3)[cH][cH]1)[C]2=[O]	N(CH2)4	H	C6H4-p-N(CH2)4	HC=N-CH2CH(CH3)2	H	-1.6587	85.1826	-4.4673	-3.1041	1.3632	-2.6955	-1.4046	3.47516	8.53851		0.0951243	0.0801313	0.0281304	0.10664	0.0218666	0.116185	0.00352083	0.00502266	0.00362275	C8	0.1319	-0.57532	0.63055	-0.41997	-0.137455	0.00937	-0.142025	0.05825	-0.04345	0.16675	-0.67324	0.556555	-0.42327	-0.191355	0.002145	-0.222465	0.0769	-0.073535	0.13832	1.97667	1.84505	1.9949
602	0602_r1r4_3-py_N(CH2)4_C6H4-p-NO2	[O]=[C]1[c]2[cH][c]([N]3[CH2][CH2][CH2][CH2]3)[cH][c](-[c]3[cH][cH][cH][n][cH]3)[c]2[C](=[O])[N]1[c]1[cH][cH][c]([N+](=[O])[O-])[cH][cH]1	3-py	H	C6H4-p-NO2	N(CH2)4	H	-1.3815	84.6886	-5.059	-3.4825	1.5765	-2.8294	-2.7247	16.014	34.8113		0.0301551	0.0406209	0.0228939	0.019602	0.0203225	0.0153929	0.104513	0.000899121	0.000802478	N29	0.1537	-0.55799	0.63777	-0.42673	-0.133795	-0.09772	-0.021035	0.16714	0.07846	-0.035335	-0.59936	0.603935	-0.41716	-0.14038	-0.116345	-0.03655	0.09703	0.077225	-0.04476	1.97657	1.83678	1.99498
603	0603_r1r2_CHO2(CH2)2_CO-N(CH3)2_CH2CH(CH3)2	[CH3][CH]([CH3])[CH2][N]1[C](=[O])[c]2[cH][cH][c]([C](=[O])[N]([CH3])[CH3])[c]([CH]3[O][CH2][CH2][O]3)[c]2[C]1=[O]	CHO2(CH2)2	CO-N(CH3)2	CH2CH(CH3)2	H	H	-1.6304	84.8967	-5.7405	-3.2031	2.5374	-2.6285	-1.3581	5.07861	8.98135		0.132492	0.119178	0.0391423	0.134426	0.00571201	0.079942	2.21053e-05	0.00112074	0.00595517	O1	0.1371	-0.55998	0.63808	-0.4007	-0.10511	-0.087365	-0.122415	-0.22841	0.28497	0.43361	-0.699485	0.529055	-0.40056	-0.16761	-0.11471	-0.194535	-0.22298	0.273335	0.429515	1.97715	1.84708	1.99518
604	0604_r1r2_HC=N-CH2CH3_NHCH3_C6H5	[CH3]/[N]=[CH]/[c]1[c]([NH][CH3])[cH][cH][c]2[c]1[C](=[O])[N]([c]1[cH][cH][cH][cH][cH]1)[C]2=[O]	HC=N-CH2CH3	NHCH3	C6H5	H	H	-1.7146	82.1416	-5.1132	-3.077	2.0362	-2.6385	-1.7276	6.75401	4.1278		0.104767	0.106562	0.0257734	0.0997341	0.0619684	0.0420843	0.00486084	0.00789907	0.00525962	C6	0.1536	-0.565365	0.637355	-0.42759	-0.12439	-0.12058	-0.024525	0.11903	0.15832	-0.136015	-0.675825	0.545765	-0.4271	-0.170165	-0.160675	-0.0623	0.13533	0.129465	-0.160485	1.97663	1.84252	1.99505
605	0605_r2r4_HN-CO(CH3)_HC=N-CH2CH3_C6H4-p-NO2	[CH3]/[N]=[CH]/[c]1[cH][c]2[c]([cH][c]1[NH][C]([CH3])=[O])[C](=[O])[N]([c]1[cH][cH][c]([N+](=[O])[O-])[cH][cH]1)[C]2=[O]	H	HN-CO(CH3)	C6H4-p-NO2	HC=N-CH2CH3	H	-1.2098	82.5706	-5.8474	-3.5495	2.2979	-3.1614	-3.0593	15.8418	20.0719		0.0641733	0.0594111	0.0244644	0.0656103	0.026595	0.0549583	0.0472765	0.00137401	0.000548729	O1	0.0996	-0.54037	0.643455	-0.42289	-0.11939	-0.15311	0.05129	0.16254	0.256235	-0.233485	-0.60841	0.589	-0.41596	-0.149475	-0.17447	0.014465	0.1403	0.243085	-0.24904	1.97718	1.83645	1.99533
606	0606_r1r4_CHO_NO2_CH2CH(CH3)2	[CH3][CH]([CH3])[CH2][N]1[C](=[O])[c]2[cH][c]([N+](=[O])[O-])[cH][c]([CH]=[O])[c]2[C]1=[O]	CHO	H	CH2CH(CH3)2	NO2	H	-0.7131	79.3713	-6.3562	-4.0978	2.2584	-3.6012	-2.8202	5.49	12.0102		0.0702164	0.042252	0.00405595	0.122448	0.0386924	0.0534976	0.000590136	0.00941554	0.0442282	C6	0.2244	-0.53816	0.636385	-0.38711	-0.06731	-0.1183	-0.03387	-0.22956	0.334095	0.37767	-0.614355	0.593865	-0.39705	-0.129075	-0.152705	-0.06753	-0.22667	0.310285	0.332865	1.97713	1.84289	1.9953
607	0607_r1r5_HC=N-CH2CH3_CH2N(CH3)2_CH2CH(CH3)2	[CH3]/[N]=[CH]/[c]1[cH][cH][c]([CH2][N]([CH3])[CH3])[c]2[c]1[C](=[O])[N]([CH2][CH]([CH3])[CH3])[C]2=[O]	HC=N-CH2CH3	H	CH2CH(CH3)2	H	CH2N(CH3)2	-1.6671	85.5845	-4.9749	-3.1508	1.8241	-2.6156	-1.9745	1.23234	3.73697		0.125126	0.116834	0.0356455	0.124292	0.041352	0.0443142	0.000179475	0.00116878	0.0024912	C6	0.1643	-0.566405	0.6364	-0.40009	-0.101735	-0.008335	-0.17012	-0.22815	-0.09465	0.23912	-0.698895	0.530335	-0.39866	-0.15616	-0.041265	-0.226905	-0.22274	-0.100305	0.21885	1.97664	1.84845	1.99494
608	0608_r1r2_H_H_C6H4-p-NO2	[O]=[C]1[c]2[cH][cH][cH][cH][c]2[C](=[O])[N]1[c]1[cH][cH][c]([N+](=[O])[O-])[cH][cH]1	H	H	C6H4-p-NO2	H	H	-1.5077	80.5027	-6.3551	-3.547	2.8081	-2.8064	-3.2456	10.7744	1.75443		0.137142	0.135609	0.0372562	0.11632	0.0100063	0.0714435	0.00694779	0.000207237	0.0032604	O2	0.1371	-0.536185	0.64532	-0.42512	-0.117735	-0.16025	-0.1813	0.16265	0.24358	0.23622	-0.66666	0.53217	-0.41336	-0.17401	-0.1927	-0.25117	0.18483	0.22064	0.21611	1.9772	1.83685	1.99539
609	0609_r1r4_NO2_CH2OCH3_NO2benzene	[CH3][O][CH2][c]1[cH][c]2[c]([c]([N+](=[O])[O-])[cH]1)[C](=[O])[N]([c]1[cH][cH][c]([N+](=[O])[O-])[cH][cH]1)[C]2=[O]	NO2	H	C6H4-p-NO2	CH2OCH3	H	-0.9214	84.5613	-6.3377	-3.8164	2.5213	-3.4407	-3.2687	10.898	11.4731		0.0576783	0.0475339	0.0151114	0.0704613	0.0499759	0.0387495	0.0236014	0.044621	0.00219144	C6	0.1135	-0.5201	0.646655	-0.41921	-0.10179	-0.02317	-0.08565	0.15896	0.367675	0.077665	-0.5814	0.602035	-0.41809	-0.13484	-0.053755	-0.115355	0.15802	0.323145	0.07378	1.97721	1.83302	1.9952
610	0610_r1r5_N(CH2)4_NHC6H4-OCH3_C6H4-p-NO2	[CH3][O][c]1[cH][cH][c]([NH][c]2[cH][cH][c]([N]3[CH2][CH2][CH2][CH2]3)[c]3[c]2[C](=[O])[N]([c]2[cH][cH][c]([N+](=[O])[O-])[cH][cH]2)[C]3=[O])[cH][cH]1	N(CH2)4	H	C6H4-p-NO2	H	NHC6H4-OCH3	-1.4342	86.5337	-4.3733	-3.448	0.9253	-2.7683	-2.7142	14.5622	34.6461		0.0248371	0.0340516	0.0191012	0.0150474	0.0103076	0.0202103	0.108452	0.00311064	0.00114976	N30	0.1629	-0.59354	0.616775	-0.4246	-0.17257	0.18582	-0.210775	0.17245	-0.418845	0.2379	-0.622525	0.594815	-0.41853	-0.173095	0.172425	-0.23342	0.0965	-0.43127	0.23176	1.97562	1.83946	1.99453
611	0611_r2r4_NHC6H4-OCH3_CHO_C6H5	[CH3][O][c]1[cH][cH][c]([NH][c]2[cH][c]3[c]([cH][c]2[CH]=[O])[C](=[O])[N]([c]2[cH][cH][cH][cH][cH]2)[C]3=[O])[cH][cH]1	H	NHC6H4-OCH3	C6H5	CHO	H	-1.4204	78.7491	-5.0236	-3.3335	1.6901	-2.9836	-1.9651	4.62512	8.25332		0.0832636	0.0708741	0.011476	0.0976323	0.0402556	0.067906	0.00355462	0.0027695	0.0651498	C6	0.1774	-0.55698	0.63598	-0.41791	-0.12843	-0.148955	0.014005	0.11581	0.24767	-0.06085	-0.64035	0.575895	-0.42492	-0.172035	-0.19458	-0.02373	0.12929	0.226775	-0.126525	1.97731	1.83998	1.9952
612	0612_r1r5_N(CH2)4_HC=N-CH2CH3_CH2CH(CH3)2	[CH3]/[N]=[CH]/[c]1[cH][cH][c]([N]2[CH2][CH2][CH2][CH2]2)[c]2[c]1[C](=[O])[N]([CH2][CH]([CH3])[CH3])[C]2=[O]	N(CH2)4	H	CH2CH(CH3)2	H	HC=N-CH2CH3	-1.8206	86.7907	-4.9947	-2.9582	2.0365	-2.4863	-1.6234	6.34787	9.27631	-10.3958	0.122268	0.117253	0.0339447	0.124584	0.0381048	0.0467221	0.000508557	0.00289358	0.00274639	C11	0.1695	-0.584775	0.628985	-0.40866	-0.128355	0.057065	-0.19338	-0.22724	-0.11958	0.23601	-0.709095	0.529205	-0.40763	-0.17942	0.029555	-0.25053	-0.22183	-0.143	0.217385	1.97598	1.84919	1.99482
613	0613_r1r2_CH3_CH2N(CH3)2_C6H5	[CH3][c]1[c]([CH2][N]([CH3])[CH3])[cH][cH][c]2[c]1[C](=[O])[N]([c]1[cH][cH][cH][cH][cH]1)[C]2=[O]	CH3	CH2N(CH3)2	C6H5	H	H	-1.7455	82.7548	-4.9469	-3.0967	1.8502	-2.5545	-1.4223	5.1021	6.00055		0.132802	0.131774	0.0399108	0.113487	0.00826923	0.077795	0.00582984	0.000302167	0.00523962	O2	0.1339	-0.555405	0.64252	-0.42495	-0.120225	-0.055225	-0.08595	0.11702	-0.20992	-0.014375	-0.6881	0.52942	-0.42343	-0.173005	-0.08776	-0.15594	0.13652	-0.22001	-0.020305	1.97701	1.84213	1.99503
614	0614_r1r4_CHO_CHO_C6H4-p-N(CH2)4	[O]=[CH][c]1[cH][c]([CH]=[O])[c]2[c]([cH]1)[C](=[O])[N]([c]1[cH][cH][c]([N]3[CH2][CH2][CH2][CH2]3)[cH][cH]1)[C]2=[O]	CHO	H	C6H4-p-N(CH2)4	CHO	H	-0.9649	76.9568	-4.6011	-3.8131	0.788	-3.3818	-2.5709	7.83716	21.4971		0.082577	0.0559835	0.00607855	0.133339	0.0593956	0.0460629	0.0029355	0.0203309	0.0314594	C6	0.2465	-0.537835	0.63469	-0.39788	-0.0746	-0.112615	-0.118645	0.05152	0.322975	0.323895	-0.62353	0.583305	-0.41171	-0.135405	-0.15755	-0.15555	0.06536	0.288865	0.27942	1.97717	1.84034	1.99514
615	0615_r1r4_CO-N(CH2)4_HC=N-CH2CH(CH3)2_C6H4-p-NO2	[CH3][CH]([CH3])[CH2]/[N]=[CH]/[c]1[cH][c]([C](=[O])[N]2[CH2][CH2][CH2][CH2]2)[c]2[c]([cH]1)[C](=[O])[N]([c]1[cH][cH][c]([N+](=[O])[O-])[cH][cH]1)[C]2=[O]	CO-N(CH2)4	H	C6H4-p-NO2	HC=N-CH2CH(CH3)2	H	-1.1615	88.9335	-5.8637	-3.5838	2.2799	-3.2105	-3.1454	10.4043	15.0981		0.075887	0.0648237	0.0251487	0.0820301	0.0338815	0.0577866	0.0336583	0.00176486	0.00534801	O1	0.1073	-0.533005	0.644925	-0.42251	-0.10299	-0.0923	-0.09936	0.16086	0.429525	0.16729	-0.61524	0.580105	-0.41699	-0.145455	-0.109465	-0.14846	0.15084	0.424605	0.15087	1.97701	1.83599	1.99507
616	0616_r2r4_NO2_NO2_C6H5	[O]=[C]1[c]2[cH][c]([N+](=[O])[O-])[c]([N+](=[O])[O-])[cH][c]2[C](=[O])[N]1[c]1[cH][cH][cH][cH][cH]1	H	NO2	C6H5	NO2	H	-0.4361	82.0791	-6.273	-4.3184	1.9546	-3.9851	-2.9036	6.36847	15.3908		0.0520864	0.0255268	0.0137649	0.0928515	0.0216621	0.108165	0.00178114	0.00101427	0.0502845	C9	0.1082	-0.51914	0.64177	-0.40779	-0.076755	-0.134215	0.07096	0.10895	0.276795	0.48428	-0.5794	0.61305	-0.4156	-0.141115	-0.137575	0.02692	0.11924	0.257795	0.43557	1.97757	1.83542	1.99537
617	0617_r1r2_CO-N(CH2)4_CH2N(CH2)4_CH3	[CH3][N]1[C](=[O])[c]2[cH][cH][c]([CH2][N]3[CH2][CH2][CH2][CH2]3)[c]([C](=[O])[N]3[CH2][CH2][CH2][CH2]3)[c]2[C]1=[O]	CO-N(CH2)4	CH2N(CH2)4	CH3	H	H	-1.7126	83.3161	-4.864	-3.112	1.752	-2.5464	-1.3482	6.71422	15.1145	-14.0572	0.133326	0.12741	0.0424671	0.128593	0.00816234	0.0715524	0.000317156	0.00143562	0.00523396	O1	0.1366	-0.563055	0.63406	-0.39793	-0.11259	-0.10623	-0.07813	-0.42787	0.438595	-0.00958	-0.703155	0.52035	-0.39872	-0.16692	-0.139965	-0.146225	-0.42333	0.431845	-0.015165	1.97757	1.84709	1.99541
618	0618_r1r2_NHCH3_CO-N(CH2)4_CH2CH(CH3)2	[CH3][NH][c]1[c]([C](=[O])[N]2[CH2][CH2][CH2][CH2]2)[cH][cH][c]2[c]1[C](=[O])[N]([CH2][CH]([CH3])[CH3])[C]2=[O]	NHCH3	CO-N(CH2)4	CH2CH(CH3)2	H	H	-1.7825	83.9707	-5.1679	-3.0136	2.1543	-2.6404	-1.1139	6.16569	7.96386	-13.1625	0.110301	0.0989401	0.029609	0.118864	0.019629	0.106641	0.000320307	0.00157942	0.00862485	C11	0.1679	-0.58285	0.630195	-0.40688	-0.144715	0.007685	-0.14703	-0.22784	-0.14006	0.420805	-0.695505	0.54474	-0.40729	-0.19722	-0.007755	-0.226785	-0.22303	-0.1728	0.40221	1.9766	1.84892	1.99508
619	0619_r2r4_CN_HC=N-CH2CH3_CH3	[CH3]/[N]=[CH]/[c]1[cH][c]2[c]([cH][c]1[C]#[N])[C](=[O])[N]([CH3])[C]2=[O]	H	CN	CH3	HC=N-CH2CH3	H	-1.1228	76.8734	-6.3341	-3.6939	2.6402	-3.2044	-2.0764	2.46354	2.49935		0.0811841	0.0591131	0.0235336	0.110037	0.029526	0.112791	8.29779e-05	0.000747584	0.0137536	C9	0.1252	-0.546285	0.63341	-0.38667	-0.093625	-0.11597	-0.078985	-0.4296	0.258145	0.18718	-0.6465	0.56825	-0.39204	-0.16391	-0.126345	-0.1619	-0.42705	0.234505	0.17567	1.97796	1.84397	1.99578
620	0620_r1r4_CH2OCH3_NO2_C6H5	[CH3][O][CH2][c]1[cH][c]([N+](=[O])[O-])[cH][c]2[c]1[C](=[O])[N]([c]1[cH][cH][cH][cH][cH]1)[C]2=[O]	CH2OCH3	H	C6H5	NO2	H	-0.8732	82.306	-6.1794	-3.9525	2.2269	-3.4275	-2.4722	4.68481	12.569		0.070512	0.048149	0.0139763	0.0968913	0.0147282	0.0920585	0.00249448	0.00170245	0.0522407	C6	0.154	-0.534595	0.64164	-0.4143	-0.08992	-0.066495	-0.054855	0.11234	0.0786	0.37484	-0.609005	0.59604	-0.42312	-0.149785	-0.085715	-0.105045	0.12516	0.07045	0.324375	1.9773	1.83895	1.99514
621	0621_r1r5_OCH3_HC=N-CH2CH(CH3)2_C6H4-p-N(CH2)4	[CH3][O][c]1[cH][cH][c](/[CH]=[N]/[CH2][CH]([CH3])[CH3])[c]2[c]1[C](=[O])[N]([c]1[cH][cH][c]([N]3[CH2][CH2][CH2][CH2]3)[cH][cH]1)[C]2=[O]	OCH3	H	C6H4-p-N(CH2)4	H	HC=N-CH2CH(CH3)2	-1.6719	83.304	-4.5007	-3.1482	1.3525	-2.6451	-1.8622	1.7636	8.05787		0.125945	0.114933	0.0363398	0.125831	0.0329614	0.0481042	0.00588072	0.00303046	0.00270395	C11	0.1567	-0.55826	0.636765	-0.41437	-0.12068	0.1255	-0.201945	0.0546	-0.166965	0.242375	-0.6848	0.533595	-0.41596	-0.177915	0.098345	-0.26245	0.07774	-0.18204	0.223745	1.97703	1.84393	1.99497
622	0622_r1r4_CO2CH3_CO-N(CH2)4_C6H4-p-NO2	[CH3][O][C](=[O])[c]1[cH][c]([C](=[O])[N]2[CH2][CH2][CH2][CH2]2)[cH][c]2[c]1[C](=[O])[N]([c]1[cH][cH][c]([N+](=[O])[O-])[cH][cH]1)[C]2=[O]	CO2CH3	H	C6H4-p-NO2	CO-N(CH2)4	H	-1.1842	86.3312	-5.9051	-3.5881	2.317	-3.2295	-3.1389	7.68738	13.3437		0.0775539	0.0663277	0.0238136	0.0844253	0.045785	0.0541808	0.0377924	0.00331971	0.000978757	O1	0.1171	-0.52602	0.645695	-0.42153	-0.093195	-0.11057	-0.100325	0.16037	0.493235	0.4261	-0.60645	0.58059	-0.415	-0.13238	-0.1385	-0.141635	0.14806	0.478145	0.41857	1.97715	1.83464	1.9952
623	0623_r1r5_CH3_CH3_CH3	[CH3][c]1[cH][cH][c]([CH3])[c]2[c]1[C](=[O])[N]([CH3])[C]2=[O]	CH3	H	CH3	H	CH3	-1.8252	81.1429	-6.1707	-3.0236	3.1471	-2.4441	-0.9004	3.45466	4.04948	-7.36994	0.135469	0.129193	0.0420873	0.124225	0.0124005	0.074912	0.000385718	0.00256426	0.00357801	O1	0.1361	-0.570315	0.632665	-0.40136	-0.11563	0.030925	-0.185075	-0.42769	-0.63442	0.22766	-0.7088	0.52027	-0.4045	-0.17501	0.000875	-0.262845	-0.42326	-0.62628	0.205835	1.97771	1.8497	1.99546
624	0624_r1r2_CO2CH3_H_C6H4-p-NO2	[CH3][O][C](=[O])[c]1[cH][cH][cH][c]2[c]1[C](=[O])[N]([c]1[cH][cH][c]([N+](=[O])[O-])[cH][cH]1)[C]2=[O]	CO2CH3	H	C6H4-p-NO2	H	H	-1.2377	86.8354	-6.4391	-3.573	2.8661	-3.1147	-3.0485	8.70803	12.3338		0.0658507	0.0640239	0.0238351	0.0622298	0.0444825	0.0465871	0.0540805	0.00393681	0.00210164	C5	0.1011	-0.52845	0.645505	-0.42293	-0.098655	-0.118245	-0.162585	0.16114	0.490425	0.243135	-0.60293	0.58339	-0.41532	-0.12786	-0.14759	-0.19753	0.13405	0.4755	0.230955	1.97714	1.83511	1.99523
625	0625_r1r2_CO2CH3_OCH3_C6H5	[CH3][O][C](=[O])[c]1[c]([O][CH3])[cH][cH][c]2[c]1[C](=[O])[N]([c]1[cH][cH][cH][cH][cH]1)[C]2=[O]	CO2CH3	OCH3	C6H5	H	H	-1.6797	84.7112	-5.8602	-3.1719	2.6883	-2.6603	-1.7228	5.7664	4.44147		0.128544	0.125486	0.0367942	0.112626	0.050861	0.0467336	0.00584668	0.00159471	0.00559575	O1	0.1503	-0.548745	0.64189	-0.42163	-0.114155	-0.129735	0.030245	0.11541	0.497205	-0.08912	-0.677375	0.53162	-0.42038	-0.161845	-0.173755	-0.02014	0.13482	0.48626	-0.11186	1.97725	1.83922	1.99517
626	0626_r1r5_NHC6H4-OCH3_CH2N(CH2)4_C6H4-p-N(CH2)4	[CH3][O][c]1[cH][cH][c]([NH][c]2[cH][cH][c]([CH2][N]3[CH2][CH2][CH2][CH2]3)[c]3[c]2[C](=[O])[N]([c]2[cH][cH][c]([N]4[CH2][CH2][CH2][CH2]4)[cH][cH]2)[C]3=[O])[cH][cH]1	NHC6H4-OCH3	H	C6H4-p-N(CH2)4	H	CH2N(CH2)4	-1.8696	85.8862	-4.4639	-2.9507	1.5132	-2.4904	-1.0962	3.46204	6.4176		0.128764	0.129188	0.0403451	0.105067	0.02387	0.0759035	0.00611789	0.00467892	0.00544137	O2	0.1367	-0.582515	0.631755	-0.41696	-0.13869	0.0965	-0.20298	0.05661	-0.384215	0.235955	-0.70431	0.525075	-0.41636	-0.18301	0.06869	-0.279485	0.07915	-0.39207	0.21583	1.97674	1.84614	1.9947
627	0627_r1r2_HN-CO(CH3)_CHO2(CH2)2_CH2CH(CH3)2	[CH3][C](=[O])[NH][c]1[c]([CH]2[O][CH2][CH2][O]2)[cH][cH][c]2[c]1[C](=[O])[N]([CH2][CH]([CH3])[CH3])[C]2=[O]	HN-CO(CH3)	CHO2(CH2)2	CH2CH(CH3)2	H	H	-1.6315	84.8645	-5.939	-3.1913	2.7477	-2.649	-1.3904	4.46441	5.41659	-13.4095	0.134341	0.129418	0.0413207	0.123247	0.00564525	0.0786847	0.000100543	0.000811529	0.00443962	O2	0.1381	-0.56858	0.6377	-0.40039	-0.12107	0.00889	-0.119005	-0.22803	-0.16361	0.279245	-0.704945	0.52651	-0.39868	-0.17825	-0.01832	-0.190355	-0.22239	-0.177745	0.271715	1.97701	1.84753	1.99517
628	0628_r1r4_HN-CO(CH3)_CO-N(CH2)4_C6H4-p-N(CH2)4	[CH3][C](=[O])[NH][c]1[cH][c]([C](=[O])[N]2[CH2][CH2][CH2][CH2]2)[cH][c]2[c]1[C](=[O])[N]([c]1[cH][cH][c]([N]3[CH2][CH2][CH2][CH2]3)[cH][cH]1)[C]2=[O]	HN-CO(CH3)	H	C6H4-p-N(CH2)4	CO-N(CH2)4	H	-1.5587	83.7974	-4.5258	-3.2616	1.2642	-2.8187	-1.6351	8.23112	11.6095		0.118136	0.107497	0.0355668	0.115858	0.0233049	0.0915766	0.00546721	0.00135484	0.00359779	O1	0.1264	-0.561645	0.637795	-0.40959	-0.122075	0.01532	-0.139955	0.05172	-0.152595	0.432095	-0.679135	0.541405	-0.41067	-0.17734	-0.00313	-0.2135	0.07305	-0.16479	0.420005	1.97701	1.84316	1.99503
629	0629_r2r4_CHO_CO-N(CH3)2_C6H4-p-NO2	[CH3][N]([CH3])[C](=[O])[c]1[cH][c]2[c]([cH][c]1[CH]=[O])[C](=[O])[N]([c]1[cH][cH][c]([N+](=[O])[O-])[cH][cH]1)[C]2=[O]	H	CHO	C6H4-p-NO2	CO-N(CH3)2	H	-0.956	80.5507	-5.9355	-3.8178	2.1177	-3.4171	-3.2725	8.25414	6.69674		0.0815901	0.0611799	0.0226782	0.101519	0.0112143	0.0935182	0.0184645	0.000448271	0.0350996	C11	0.1389	-0.5256	0.644545	-0.41826	-0.09837	-0.125895	-0.0797	0.15898	0.25299	0.505415	-0.608275	0.58609	-0.41663	-0.15455	-0.14311	-0.135235	0.16311	0.232825	0.472475	1.97732	1.83502	1.99535
630	0630_r1r4_CO2CH3_NHCH3_CH3	[CH3][NH][c]1[cH][c]([C](=[O])[O][CH3])[c]2[c]([cH]1)[C](=[O])[N]([CH3])[C]2=[O]	CO2CH3	H	CH3	NHCH3	H	-1.9129	80.6594	-5.1677	-2.8882	2.2795	-2.4586	-1.9033	6.69807	6.706	-14.5906	0.110054	0.112017	0.0339127	0.100488	0.0550627	0.0528696	0.000462795	0.0158051	0.0160081	O1	0.1273	-0.57453	0.62979	-0.39979	-0.126995	-0.13569	-0.03023	-0.42727	0.487335	-0.1298	-0.6939	0.527905	-0.39853	-0.162435	-0.17376	-0.067025	-0.4258	0.455895	-0.16743	1.97765	1.84749	1.99558
631	0631_r1r5_CH3_CH3-ether_C6H4-p-NO2	[CH3][O][CH2][c]1[cH][cH][c]([CH3])[c]2[c]1[C](=[O])[N]([c]1[cH][cH][c]([N+](=[O])[O-])[cH][cH]1)[C]2=[O]	CH3	H	C6H4-p-NO2	H	CH2OCH3	-1.3441	86.2244	-6.1482	-3.5286	2.6196	-2.9331	-2.9086	10.2475	20.065		0.0526387	0.0586372	0.0244739	0.041209	0.0207172	0.0265603	0.0805643	0.00163676	0.00124435	N22	0.1294	-0.54456	0.643585	-0.42625	-0.11385	0.02184	-0.178125	0.16442	-0.373255	0.234905	-0.60691	0.591485	-0.41966	-0.13368	0.004205	-0.20927	0.11578	-0.370475	0.22499	1.97687	1.83866	1.99497
632	0632_r1r5_CHO2(CH2)2_NHCH3_C6H4-p-N(CH2)4	[CH3][NH][c]1[cH][cH][c]([CH]2[O][CH2][CH2][O]2)[c]2[c]1[C](=[O])[N]([c]1[cH][cH][c]([N]3[CH2][CH2][CH2][CH2]3)[cH][cH]1)[C]2=[O]	CHO2(CH2)2	H	C6H4-p-N(CH2)4	H	NHCH3	-1.7979	84.5511	-4.4763	-2.9913	1.485	-2.4996	-1.0088	2.56636	8.57566		0.131019	0.132319	0.0406183	0.10983	0.0271305	0.0689283	0.0062468	0.00047551	0.00417128	O1	0.141	-0.578115	0.633385	-0.41765	-0.132205	0.06908	-0.20022	0.05632	-0.09757	0.23467	-0.7051	0.524715	-0.41798	-0.17983	0.040075	-0.27414	0.07961	-0.11805	0.21474	1.97681	1.84613	1.99479
633	0633_r2r4_NHC6H4-OCH3_NHC6H4-OCH3_C6H5	[CH3][O][c]1[cH][cH][c]([NH][c]2[cH][c]3[c]([cH][c]2[NH][c]2[cH][cH][c]([O][CH3])[cH][cH]2)[C](=[O])[N]([c]2[cH][cH][cH][cH][cH]2)[C]3=[O])[cH][cH]1	H	NHC6H4-OCH3	C6H5	NHC6H4-OCH3	H	-1.9297	80.5142	-4.4044	-2.8521	1.5523	-2.4199	-1.4572	7.52445	14.3205		0.131678	0.140881	0.0399444	0.0988342	0.0192877	0.0532807	0.00579136	0.00185838	0.00843501	C5	0.1418	-0.569795	0.636885	-0.43056	-0.14142	-0.207225	0.14635	0.12031	0.24386	-0.539235	-0.69533	0.523555	-0.42366	-0.177755	-0.233135	0.10219	0.13694	0.22526	-0.553755	1.97721	1.84278	1.99525
634	0634_r1r2_N(CH2)4_CHO_CH2CH(CH3)2	[CH3][CH]([CH3])[CH2][N]1[C](=[O])[c]2[cH][cH][c]([CH]=[O])[c]([N]3[CH2][CH2][CH2][CH2]3)[c]2[C]1=[O]	N(CH2)4	CHO	CH2CH(CH3)2	H	H	-1.529	83.4574	-5.3103	-3.2517	2.0586	-2.8114	-1.4663	4.98371	8.57175	-11.558	0.0997797	0.0851164	0.0235811	0.124653	0.00922057	0.0956515	0.000559254	0.00402592	0.0332529	C11	0.1833	-0.57616	0.63172	-0.40745	-0.130155	0.014835	-0.162395	-0.2279	-0.019205	0.297545	-0.68214	0.556815	-0.41112	-0.194	0.002695	-0.22803	-0.22354	-0.04485	0.25077	1.97611	1.84736	1.99498
635	0635_r1r2_HC=N-CH2CH(CH3)2_HC=N-CH2CH3_C6H4-p-N(CH2)4	[CH3]/[N]=[CH]/[c]1[cH][cH][c]2[c]([c]1/[CH]=[N]/[CH2][CH]([CH3])[CH3])[C](=[O])[N]([c]1[cH][cH][c]([N]3[CH2][CH2][CH2][CH2]3)[cH][cH]1)[C]2=[O]	HC=N-CH2CH(CH3)2	HC=N-CH2CH3	C6H4-p-N(CH2)4	H	H	-1.4743	82.3983	-4.5303	-3.2964	1.2339	-2.8851	-2.3043	4.78422	14.0243		0.104689	0.0872509	0.0305242	0.11969	0.0181736	0.0974413	0.00456139	0.000374582	0.00270125	C11	0.1565	-0.551385	0.637645	-0.40971	-0.09701	-0.093965	-0.097765	0.05215	0.160825	0.16348	-0.66134	0.5544	-0.41365	-0.158035	-0.112455	-0.171815	0.07298	0.15164	0.13041	1.97708	1.84263	1.99509
636	0636_r2r4_HC=N-CH2CH(CH3)2_CH2N(CH2)4_C6H5	[CH3][CH]([CH3])[CH2]/[N]=[CH]/[c]1[cH][c]2[c]([cH][c]1[CH2][N]1[CH2][CH2][CH2][CH2]1)[C](=[O])[N]([c]1[cH][cH][cH][cH][cH]1)[C]2=[O]	H	HC=N-CH2CH(CH3)2	C6H5	CH2N(CH2)4	H	-1.5082	80.41	-4.9471	-3.303	1.6441	-2.8379	-1.697	5.23752	8.98047		0.1031	0.0906377	0.028362	0.109407	0.023317	0.0946119	0.00449282	0.00106045	0.00870811	C6	0.1392	-0.549015	0.64215	-0.42243	-0.11654	-0.148015	-0.014475	0.11567	0.246115	-0.09193	-0.66003	0.55616	-0.42358	-0.17547	-0.16902	-0.079885	0.13244	0.2239	-0.099685	1.97738	1.84095	1.99527
637	0637_r1r2_CH2N(CH2)4_CHO_CH3	[CH3][N]1[C](=[O])[c]2[cH][cH][c]([CH]=[O])[c]([CH2][N]3[CH2][CH2][CH2][CH2]3)[c]2[C]1=[O]	CH2N(CH2)4	CHO	CH3	H	H	-1.6831	78.555	-5.4715	-3.1452	2.3263	-2.5696	-1.1398	5.26571	12.2242	-12.5021	0.132382	0.126747	0.0410545	0.127844	0.00260746	0.080752	0.000354593	0.00270788	0.00516292	O1	0.1352	-0.563305	0.634655	-0.39748	-0.11192	-0.063965	-0.128455	-0.42819	-0.00847	0.30239	-0.70314	0.524035	-0.39988	-0.172215	-0.092745	-0.204835	-0.42388	-0.0163	0.29899	1.97774	1.84766	1.99557
638	0638_r1r5_CH2OCH3_NHC6H4-OCH3_CH2CH(CH3)2	[CH3][O][CH2][c]1[cH][cH][c]([NH][c]2[cH][cH][c]([O][CH3])[cH][cH]2)[c]2[c]1[C](=[O])[N]([CH2][CH]([CH3])[CH3])[C]2=[O]	CH2OCH3	H	CH2CH(CH3)2	H	NHC6H4-OCH3	-1.8208	87.008	-4.7286	-2.9829	1.7457	-2.4943	-1.0589	5.14806	10.3069		0.131181	0.130464	0.0403046	0.109469	0.0240643	0.0776145	0.000121483	0.00330862	0.00535819	O1	0.1378	-0.588385	0.63052	-0.40403	-0.13684	0.08014	-0.203135	-0.22681	-0.3133	0.235795	-0.716525	0.52309	-0.40303	-0.183315	0.05293	-0.27866	-0.22101	-0.323235	0.214925	1.97671	1.85014	1.9949
639	0639_r1r5_HC=N-CH2CH3_CH2N(CH2)4_CH3	[CH3]/[N]=[CH]/[c]1[cH][cH][c]([CH2][N]2[CH2][CH2][CH2][CH2]2)[c]2[c]1[C](=[O])[N]([CH3])[C]2=[O]	HC=N-CH2CH3	H	CH3	H	CH2N(CH2)4	-1.6596	80.0015	-4.9953	-3.1552	1.8401	-2.6148	-1.9674	1.8396	8.55501	-8.9107	0.124575	0.120244	0.036749	0.1241	0.0405255	0.043286	2.88282e-05	0.00134794	0.00263079	C6	0.1643	-0.56505	0.632815	-0.39627	-0.10076	-0.00794	-0.17077	-0.42791	-0.09049	0.239625	-0.697885	0.52584	-0.39606	-0.15578	-0.04029	-0.22768	-0.42374	-0.096095	0.219315	1.97719	1.84812	1.99534
640	0640_r1r4_CO-N(CH3)2_HC=N-CH2CH3_CH3	[CH3]/[N]=[CH]/[c]1[cH][c]([C](=[O])[N]([CH3])[CH3])[c]2[c]([cH]1)[C](=[O])[N]([CH3])[C]2=[O]	CO-N(CH3)2	H	CH3	HC=N-CH2CH3	H	-1.3978	82.2111	-5.9115	-3.4119	2.4996	-2.9217	-1.6266	5.50358	6.00224		0.102817	0.0842501	0.0289979	0.125939	0.029517	0.0884542	4.0096e-05	0.00247315	0.00251794	C6	0.1497	-0.55597	0.633855	-0.39454	-0.10187	-0.10096	-0.104425	-0.42819	0.42783	0.165185	-0.670265	0.552085	-0.39885	-0.16692	-0.11896	-0.17568	-0.42556	0.421475	0.14028	1.97767	1.84605	1.99551
641	0641_r1r4_NHC6H4-OCH3_CH2N(CH2)4_C6H4-p-NO2	[CH3][O][c]1[cH][cH][c]([NH][c]2[cH][c]([CH2][N]3[CH2][CH2][CH2][CH2]3)[cH][c]3[c]2[C](=[O])[N]([c]2[cH][cH][c]([N+](=[O])[O-])[cH][cH]2)[C]3=[O])[cH][cH]1	NHC6H4-OCH3	H	C6H4-p-NO2	CH2N(CH2)4	H	-1.3681	82.996	-4.8272	-3.4926	1.3346	-2.8941	-2.8344	14.127	35.2578		0.046573	0.0547983	0.0236503	0.0340087	0.0170443	0.0271038	0.0856546	0.00161555	0.00261688	N31	0.1356	-0.5634	0.636415	-0.42483	-0.14105	0.006865	-0.10746	0.16647	-0.137005	0.001425	-0.617415	0.591085	-0.41718	-0.15255	-0.011165	-0.131855	0.11096	-0.147285	-0.0018	1.97684	1.83896	1.99503
642	0642_r2r4_N(CH2)4_HC=N-CH2CH3_CH3	[CH3]/[N]=[CH]/[c]1[cH][c]2[c]([cH][c]1[N]1[CH2][CH2][CH2][CH2]1)[C](=[O])[N]([CH3])[C]2=[O]	H	N(CH2)4	CH3	HC=N-CH2CH3	H	-1.8146	74.952	-5	-2.9181	2.0819	-2.5561	-1.3766	7.41714	10.9208	-11.7915	0.105726	0.10428	0.0281316	0.10469	0.0436377	0.0655707	1.7826e-06	0.00222605	0.0230836	C6	0.1612	-0.580415	0.629805	-0.40031	-0.14121	-0.16785	0.04016	-0.42813	0.23948	-0.112665	-0.6904	0.54159	-0.40343	-0.18288	-0.204885	-0.006015	-0.42374	0.218225	-0.15433	1.97776	1.84844	1.99569
643	0643_r1r2_HC=N-CH2CH3_CO-N(CH3)2_C6H4-p-N(CH2)4	[CH3]/[N]=[CH]/[c]1[c]([C](=[O])[N]([CH3])[CH3])[cH][cH][c]2[c]1[C](=[O])[N]([c]1[cH][cH][c]([N]3[CH2][CH2][CH2][CH2]3)[cH][cH]1)[C]2=[O]	HC=N-CH2CH3	CO-N(CH3)2	C6H4-p-N(CH2)4	H	H	-1.5769	81.5849	-4.5332	-3.2446	1.2886	-2.7364	-2.1471	6.53171	12.154		0.121721	0.110496	0.0354034	0.128808	0.0368419	0.0503368	0.00559439	0.000840432	0.00397465	C6	0.1629	-0.552425	0.63851	-0.41034	-0.09909	-0.09894	-0.11152	0.05227	0.15889	0.43563	-0.679095	0.535465	-0.41047	-0.15611	-0.12911	-0.168925	0.075	0.142735	0.43074	1.97698	1.84312	1.99506
644	0644_r1r4_CO-N(CH2)4_HC=N-CH2CH3_C6H4-p-N(CH2)4	[CH3]/[N]=[CH]/[c]1[cH][c]([C](=[O])[N]2[CH2][CH2][CH2][CH2]2)[c]2[c]([cH]1)[C](=[O])[N]([c]1[cH][cH][c]([N]3[CH2][CH2][CH2][CH2]3)[cH][cH]1)[C]2=[O]	CO-N(CH2)4	H	C6H4-p-N(CH2)4	HC=N-CH2CH3	H	-1.4031	86.8428	-4.5325	-3.4072	1.1253	-2.9376	-1.6891	7.24209	15.7838		0.102574	0.0810847	0.0292413	0.12422	0.0307853	0.0858135	0.00446612	0.00252	0.00307585	C6	0.1466	-0.55027	0.63872	-0.41095	-0.102255	-0.099085	-0.10432	0.05146	0.42893	0.16489	-0.660425	0.558225	-0.41642	-0.16669	-0.11611	-0.174035	0.07205	0.42126	0.140425	1.9773	1.84264	1.995
645	0645_r1r4_NHCH3_OCH3_C6H5	[CH3][NH][c]1[cH][c]([O][CH3])[cH][c]2[c]1[C](=[O])[N]([c]1[cH][cH][cH][cH][cH]1)[C]2=[O]	NHCH3	H	C6H5	OCH3	H	-1.9184	81.0488	-5.0811	-2.8839	2.1972	-2.4071	-1.1642	8.43499	7.65272		0.129871	0.142679	0.0370225	0.0928059	0.039807	0.0616323	0.00573465	0.00285803	0.0085099	C3	0.1613	-0.57929	0.633215	-0.42758	-0.15155	-0.01127	-0.01796	0.12017	-0.13513	-0.09354	-0.70516	0.52064	-0.42376	-0.189315	-0.056305	-0.07474	0.13812	-0.16434	-0.11777	1.97706	1.84342	1.99502
646	0646_r1r2_NO2_CH2OCH3_CH3	[CH3][O][CH2][c]1[cH][cH][c]2[c]([c]1[N+](=[O])[O-])[C](=[O])[N]([CH3])[C]2=[O]	NO2	CH2OCH3	CH3	H	H	-1.2379	78.0472	-6.3562	-3.5413	2.8149	-3.09	-2.6267	6.78461	8.8717		0.073633	0.0665201	0.0155571	0.0968657	0.0452452	0.0375995	0.000197706	0.0605366	0.00115175	C6	0.1608	-0.54552	0.636165	-0.38995	-0.104685	-0.02793	-0.092935	-0.42852	0.369725	0.06563	-0.628925	0.575835	-0.39673	-0.146565	-0.055815	-0.12651	-0.42538	0.315785	0.05725	1.97789	1.84312	1.99561
648	0648_r1r2_3-py_CHO_CH3	[CH3][N]1[C](=[O])[c]2[cH][cH][c]([CH]=[O])[c](-[c]3[cH][cH][cH][n][cH]3)[c]2[C]1=[O]	3-py	CHO	CH3	H	H	-1.1609	79.0798	-6.0983	-3.6257	2.4726	-3.1455	-2.0837	4.06913	6.70699		0.0903805	0.0666091	0.0208603	0.123246	0.00940454	0.108735	0.000192298	0.00283978	0.0423891	C11	0.189	-0.548855	0.63355	-0.39107	-0.088355	-0.05889	-0.13101	-0.42872	0.07459	0.316465	-0.646125	0.56972	-0.39841	-0.15682	-0.07819	-0.20166	-0.42587	0.074165	0.259115	1.97766	1.84436	1.99551
649	0649_r1r5_CH3_CO2CH3_CH3	[CH3][O][C](=[O])[c]1[cH][cH][c]([CH3])[c]2[c]1[C](=[O])[N]([CH3])[C]2=[O]	CH3	H	CH3	H	CO2CH3	-1.6198	80.9049	-6.3718	-3.218	3.1538	-2.6838	-1.8149	2.76666	3.02706	-10.5326	0.124679	0.109594	0.0355077	0.137796	0.0427458	0.0485038	0.000107863	0.00640434	0.00210941	C6	0.1772	-0.55609	0.63382	-0.39673	-0.095925	-0.026745	-0.167845	-0.4279	0.048345	0.23786	-0.687305	0.53085	-0.39874	-0.15812	-0.05875	-0.228365	-0.42358	0.039245	0.21859	1.97771	1.8462	1.99549
650	0650_r1r4_N(CH2)4_CH2N(CH3)2_C6H4-p-NO2	[CH3][N]([CH3])[CH2][c]1[cH][c]2[c]([c]([N]3[CH2][CH2][CH2][CH2]3)[cH]1)[C](=[O])[N]([c]1[cH][cH][c]([N+](=[O])[O-])[cH][cH]1)[C]2=[O]	N(CH2)4	H	C6H4-p-NO2	CH2N(CH3)2	H	-1.3933	84.2672	-4.984	-3.4782	1.5058	-2.8261	-2.7399	14.9583	33.2914		0.031345	0.0395912	0.0219939	0.0237931	0.0127018	0.0199547	0.103008	0.00159333	0.0016308	N27	0.1543	-0.565	0.63357	-0.42952	-0.14644	0.00751	-0.1103	0.16987	-0.04108	-0.00476	-0.60655	0.6015	-0.42228	-0.153745	-0.00736	-0.12903	0.10018	-0.05248	-0.00814	1.97624	1.83848	1.99492
651	0651_r2r4_CO2CH3_NHC6H4-OCH3_C6H5	[CH3][O][C](=[O])[c]1[cH][c]2[c]([cH][c]1[NH][c]1[cH][cH][c]([O][CH3])[cH][cH]1)[C](=[O])[N]([c]1[cH][cH][cH][cH][cH]1)[C]2=[O]	H	CO2CH3	C6H5	NHC6H4-OCH3	H	-1.5875	79.3027	-4.9385	-3.1609	1.7776	-2.8179	-1.8376	4.84885	7.6028		0.0967648	0.0883726	0.0194049	0.099512	0.0519703	0.0727329	0.00444816	0.00313934	0.0342796	C11	0.1657	-0.559425	0.636445	-0.42032	-0.131565	-0.15325	0.0147	0.11664	0.250595	0.11034	-0.65537	0.561365	-0.42383	-0.17347	-0.198285	-0.031845	0.13115	0.230525	0.07159	1.97729	1.84043	1.99522
652	0652_r1r4_CH2N(CH2)4_NO2_CH3	[CH3][N]1[C](=[O])[c]2[cH][c]([N+](=[O])[O-])[cH][c]([CH2][N]3[CH2][CH2][CH2][CH2]3)[c]2[C]1=[O]	CH2N(CH2)4	H	CH3	NO2	H	-0.9465	80.4771	-4.9762	-3.875	1.1012	-3.3373	-2.3677	4.24555	10.7643		0.0653116	0.0447924	0.0125094	0.0981749	0.00957936	0.094743	0.000124501	0.000983076	0.0584851	C6	0.163	-0.551555	0.632735	-0.39091	-0.093445	-0.064965	-0.057845	-0.42862	0.00818	0.37109	-0.62507	0.590595	-0.39989	-0.15043	-0.083205	-0.10717	-0.42709	-0.000705	0.318365	1.97747	1.84525	1.99541
653	0653_r1r4_CO-N(CH3)2_N(CH2)4_CH2CH(CH3)2	[CH3][CH]([CH3])[CH2][N]1[C](=[O])[c]2[cH][c]([N]3[CH2][CH2][CH2][CH2]3)[cH][c]([C](=[O])[N]([CH3])[CH3])[c]2[C]1=[O]	CO-N(CH3)2	H	CH2CH(CH3)2	N(CH2)4	H	-1.9874	87.1886	-4.9307	-2.8244	2.1063	-2.3034	-1.1605	8.85168	9.89558		0.133659	0.141344	0.0404319	0.109727	0.0333801	0.0418981	6.25656e-05	0.0028558	0.0155398	C3	0.1582	-0.583285	0.63279	-0.40692	-0.137335	-0.13447	-0.0272	-0.2275	0.42826	-0.03978	-0.72026	0.51803	-0.40557	-0.17698	-0.18056	-0.073435	-0.22111	0.42183	-0.06923	1.97701	1.84906	1.99506
654	0654_r2r4_CN_CN_C6H5	[N]#[C][c]1[cH][c]2[c]([cH][c]1[C]#[N])[C](=[O])[N]([c]1[cH][cH][cH][cH][cH]1)[C]2=[O]	H	CN	C6H5	CN	H	-0.7892	81.4931	-6.2709	-4.0637	2.2072	-3.5232	-2.2983	7.58435	13.9085		0.0812201	0.0502555	0.0215812	0.118793	0.0310344	0.117043	0.00307274	0.00112053	0.0164065	C11	0.1188	-0.52091	0.64127	-0.40763	-0.08003	-0.09848	-0.10372	0.10908	0.26807	0.29611	-0.61856	0.58144	-0.4148	-0.16124	-0.10725	-0.19535	0.12449	0.24327	0.29251	1.97757	1.83595	1.99536
655	0655_r1r4_N(CH2)4_CH2N(CH3)2_C6H5	[CH3][N]([CH3])[CH2][c]1[cH][c]2[c]([c]([N]3[CH2][CH2][CH2][CH2]3)[cH]1)[C](=[O])[N]([c]1[cH][cH][cH][cH][cH]1)[C]2=[O]	N(CH2)4	H	C6H5	CH2N(CH3)2	H	-1.8736	85.2392	-4.937	-2.8787	2.0583	-2.4628	-1.219	7.53118	8.90418		0.125725	0.125466	0.0359684	0.10822	0.00716617	0.0946209	0.00509841	0.00280536	0.00892134	C3	0.1316	-0.57521	0.632655	-0.43056	-0.14687	0.00296	-0.11394	0.12211	-0.04498	-0.00557	-0.693665	0.530495	-0.42858	-0.190805	-0.023695	-0.18483	0.13941	-0.076815	-0.014335	1.97648	1.84293	1.99489
656	0656_r1r5_N(CH2)4_HC=N-CH2CH3_C6H4-p-NO2	[CH3]/[N]=[CH]/[c]1[cH][cH][c]([N]2[CH2][CH2][CH2][CH2]2)[c]2[c]1[C](=[O])[N]([c]1[cH][cH][c]([N+](=[O])[O-])[cH][cH]1)[C]2=[O]	N(CH2)4	H	C6H4-p-NO2	H	HC=N-CH2CH3	-1.3499	88.2409	-5.112	-3.5045	1.6075	-2.9387	-2.8282	12.5574	24.4213		0.0447749	0.0518912	0.0241274	0.0381401	0.0235926	0.0245872	0.0801657	0.00334514	0.00113396	N26	0.1263	-0.56059	0.633825	-0.4278	-0.12805	0.06372	-0.18747	0.16846	-0.115805	0.238675	-0.613295	0.589675	-0.41902	-0.143275	0.0464	-0.20897	0.117	-0.127265	0.230405	1.97569	1.83857	1.99474
657	0657_r1r2_CH2N(CH2)4_CO-N(CH2)4_C6H4-p-N(CH2)4	[O]=[C]([c]1[cH][cH][c]2[c]([c]1[CH2][N]1[CH2][CH2][CH2][CH2]1)[C](=[O])[N]([c]1[cH][cH][c]([N]3[CH2][CH2][CH2][CH2]3)[cH][cH]1)[C]2=[O])[N]1[CH2][CH2][CH2][CH2]1	CH2N(CH2)4	CO-N(CH2)4	C6H4-p-N(CH2)4	H	H	-1.7315	84.8097	-4.5118	-3.1104	1.4014	-2.6001	-1.3991	6.02541	10.3015		0.127703	0.119246	0.0393416	0.12076	0.00887467	0.0861597	0.00612707	0.000566236	0.00358032	C11	0.137	-0.558285	0.63899	-0.41415	-0.11545	-0.05556	-0.125245	0.0534	-0.01155	0.434375	-0.68808	0.53337	-0.41485	-0.17172	-0.082255	-0.19806	0.07708	-0.023855	0.424845	1.9771	1.84397	1.99497
658	0658_r2r4_NO2_CO-N(CH3)2_C6H4-p-N(CH2)4	[CH3][N]([CH3])[C](=[O])[c]1[cH][c]2[c]([cH][c]1[N+](=[O])[O-])[C](=[O])[N]([c]1[cH][cH][c]([N]3[CH2][CH2][CH2][CH2]3)[cH][cH]1)[C]2=[O]	H	NO2	C6H4-p-N(CH2)4	CO-N(CH3)2	H	-0.8697	79.0862	-4.5795	-3.9276	0.6519	-3.4496	-2.4661	9.96208	21.2925		0.0638628	0.0413369	0.0110288	0.0963818	0.0058497	0.102369	0.00240986	0.000529604	0.0567827	C11	0.1651	-0.538345	0.636825	-0.4005	-0.091115	-0.143275	0.00064	0.05108	0.262595	0.54864	-0.60839	0.59825	-0.41249	-0.149885	-0.161525	-0.046675	0.06285	0.24233	0.518745	1.97759	1.83986	1.99533
659	0659_r1r2_OCH3_3-py_C6H4-p-N(CH2)4	[CH3][O][c]1[c](-[c]2[cH][cH][cH][n][cH]2)[cH][cH][c]2[c]1[C](=[O])[N]([c]1[cH][cH][c]([N]3[CH2][CH2][CH2][CH2]3)[cH][cH]1)[C]2=[O]	OCH3	3-py	C6H4-p-N(CH2)4	H	H	-1.615	84.0276	-4.5079	-3.1365	1.3714	-2.724	-1.6421	5.17761	11.9897		0.113235	0.101862	0.0343092	0.115311	0.0124796	0.0840092	0.005214	0.000677024	0.00347488	C11	0.1369	-0.56208	0.63688	-0.41458	-0.14572	0.082235	-0.113255	0.05461	-0.10192	0.076165	-0.676145	0.544005	-0.41557	-0.19333	0.06081	-0.186085	0.07503	-0.13626	0.069225	1.97666	1.84337	1.995
660	0660_r1r4_CN_NO2_C6H5	[N]#[C][c]1[cH][c]([N+](=[O])[O-])[cH][c]2[c]1[C](=[O])[N]([c]1[cH][cH][cH][cH][cH]1)[C]2=[O]	CN	H	C6H5	NO2	H	-0.5776	79.639	-6.2794	-4.2328	2.0466	-3.7366	-2.6827	4.20492	11.3277		0.0748433	0.0439755	0.0104669	0.120109	0.0258887	0.0718925	0.00219413	0.00242283	0.0411393	C6	0.1998	-0.51622	0.64076	-0.40535	-0.06023	-0.122305	-0.025965	0.10889	0.293095	0.381505	-0.591845	0.59735	-0.41593	-0.125355	-0.15393	-0.06744	0.1219	0.28634	0.3362	1.97753	1.83411	1.99527
661	0661_r2r4_N(CH2)4_HN-CO(CH3)_C6H4-p-NO2	[CH3][C](=[O])[NH][c]1[cH][c]2[c]([cH][c]1[N]1[CH2][CH2][CH2][CH2]1)[C](=[O])[N]([c]1[cH][cH][c]([N+](=[O])[O-])[cH][cH]1)[C]2=[O]	H	N(CH2)4	C6H4-p-NO2	HN-CO(CH3)	H	-1.3832	80.015	-4.9961	-3.4793	1.5168	-2.8486	-2.7356	17.6623	37.2037		0.0322256	0.0426895	0.0227474	0.0206269	0.0230771	0.0183081	0.100594	0.00108018	0.00124977	N27	0.1492	-0.556335	0.639065	-0.42633	-0.139405	-0.181545	0.150645	0.16611	0.243425	-0.453645	-0.600265	0.60348	-0.41688	-0.146505	-0.198595	0.133035	0.09901	0.23596	-0.459395	1.977	1.8373	1.99528
662	0662_r2r4_HN-CO(CH3)_CH2N(CH3)2_C6H4-p-N(CH2)4	[CH3][C](=[O])[NH][c]1[cH][c]2[c]([cH][c]1[CH2][N]([CH3])[CH3])[C](=[O])[N]([c]1[cH][cH][c]([N]3[CH2][CH2][CH2][CH2]3)[cH][cH]1)[C]2=[O]	H	HN-CO(CH3)	C6H4-p-N(CH2)4	CH2N(CH3)2	H	-1.781	80.8132	-4.4918	-3.0331	1.4587	-2.541	-1.3355	6.81596	5.91162		0.125498	0.120266	0.0393429	0.116953	0.00509918	0.0791883	0.0059712	0.000527099	0.00690539	O1	0.1281	-0.56258	0.638635	-0.41767	-0.12375	-0.17476	0.07315	0.05455	0.2491	-0.41977	-0.690605	0.531855	-0.41753	-0.17681	-0.20126	0.01173	0.07766	0.22803	-0.41589	1.97745	1.84458	1.99527
663	0663_r1r2_CH3_CH2N(CH3)2_CH3	[CH3][c]1[c]([CH2][N]([CH3])[CH3])[cH][cH][c]2[c]1[C](=[O])[N]([CH3])[C]2=[O]	CH3	CH2N(CH3)2	CH3	H	H	-1.814	78.3752	-4.9393	-3.0226	1.9167	-2.4546	-1.0448	4.6852	10.3616		0.131639	0.132644	0.0422946	0.117739	0.00883008	0.0805024	0.000424057	0.000260924	0.00548563	C3	0.1337	-0.569715	0.634415	-0.39936	-0.119245	-0.05902	-0.08875	-0.42775	-0.20992	-0.014675	-0.70976	0.520125	-0.40082	-0.174315	-0.092425	-0.16164	-0.42318	-0.22038	-0.020785	1.97754	1.84864	1.99551
664	0664_r1r2_CO2CH3_CHO2(CH2)2_CH2CH(CH3)2	[CH3][O][C](=[O])[c]1[c]([CH]2[O][CH2][CH2][O]2)[cH][cH][c]2[c]1[C](=[O])[N]([CH2][CH]([CH3])[CH3])[C]2=[O]	CO2CH3	CHO2(CH2)2	CH2CH(CH3)2	H	H	-1.5785	86.2708	-6.401	-3.2506	3.1504	-2.6987	-1.3986	3.48376	7.54968	-13.3235	0.132751	0.117802	0.0389834	0.137419	0.00279106	0.0829718	5.11134e-05	0.00254984	0.00243506	C11	0.1458	-0.55516	0.638215	-0.39835	-0.098815	-0.116895	-0.103425	-0.22859	0.50046	0.281625	-0.693275	0.53166	-0.39921	-0.163515	-0.142665	-0.17216	-0.22295	0.496295	0.274575	1.97737	1.84555	1.99526
665	0665_r1r2_CH2N(CH3)2_CO2CH3_CH3	[CH3][O][C](=[O])[c]1[cH][cH][c]2[c]([c]1[CH2][N]([CH3])[CH3])[C](=[O])[N]([CH3])[C]2=[O]	CH2N(CH3)2	CO2CH3	CH3	H	H	-1.5986	79.4125	-5.0048	-3.1856	1.8192	-2.838	-1.6826	3.85116	6.39766		0.106695	0.0914893	0.0290907	0.124504	0.0233765	0.103523	9.75431e-05	0.000164329	0.0140616	C11	0.1726	-0.561715	0.63462	-0.39549	-0.110065	-0.05404	-0.13123	-0.42815	-0.012235	0.4962	-0.675245	0.548955	-0.39765	-0.167425	-0.06921	-0.212495	-0.42503	-0.02868	0.461915	1.9776	1.84712	1.99551
666	0666_r1r5_CO2CH3_NHC6H4-OCH3_C6H5	[CH3][O][C](=[O])[c]1[cH][cH][c]([NH][c]2[cH][cH][c]([O][CH3])[cH][cH]2)[c]2[c]1[C](=[O])[N]([c]1[cH][cH][cH][cH][cH]1)[C]2=[O]	CO2CH3	H	C6H5	H	NHC6H4-OCH3	-1.5648	85.9032	-4.928	-3.2534	1.6746	-2.8093	-1.79	6.27378	11.8658		0.125695	0.114712	0.0339462	0.124627	0.0418426	0.0451691	0.00500146	0.00710415	0.00280358	C6	0.1685	-0.557265	0.63809	-0.42347	-0.11489	0.034035	-0.18777	0.11771	0.11117	0.24243	-0.675605	0.53738	-0.4205	-0.16889	0.007315	-0.242135	0.13545	0.088855	0.2254	1.97671	1.84032	1.99487
667	0667_r1r2_NHCH3_NHC6H4-OCH3_CH3	[CH3][NH][c]1[c]([NH][c]2[cH][cH][c]([O][CH3])[cH][cH]2)[cH][cH][c]2[c]1[C](=[O])[N]([CH3])[C]2=[O]	NHCH3	NHC6H4-OCH3	CH3	H	H	-1.9221	78.4497	-4.5779	-2.81	1.7679	-2.472	-0.99	6.94677	15.1037		0.129525	0.13354	0.041471	0.109786	0.011235	0.08675	0.000528527	0.000506617	0.00380566	C5	0.1346	-0.593945	0.62489	-0.40239	-0.157845	-0.000385	-0.049335	-0.4275	-0.17617	-0.143585	-0.71486	0.519905	-0.4031	-0.19017	-0.035995	-0.10753	-0.42284	-0.18551	-0.178195	1.97751	1.85011	1.99545
668	0668_r1r5_CH3_3-py_C6H4-p-N(CH2)4	[CH3][c]1[cH][cH][c](-[c]2[cH][cH][cH][n][cH]2)[c]2[c]1[C](=[O])[N]([c]1[cH][cH][c]([N]3[CH2][CH2][CH2][CH2]3)[cH][cH]1)[C]2=[O]	CH3	H	C6H4-p-N(CH2)4	H	3-py	-1.7082	87.6011	-4.5009	-3.1241	1.3768	-2.6071	-1.7265	4.2293	12.141		0.12666	0.115443	0.038112	0.12668	0.0238373	0.057382	0.00611287	0.00123573	0.00287935	C11	0.1407	-0.556615	0.638335	-0.41533	-0.10576	0.015385	-0.175885	0.05445	-0.361505	0.232895	-0.684875	0.53289	-0.41775	-0.165885	-0.012125	-0.242235	0.07836	-0.353765	0.21299	1.977	1.84336	1.99486
669	0669_r1r2_OCH3_CHO2(CH2)2_CH2CH(CH3)2	[CH3][O][c]1[c]([CH]2[O][CH2][CH2][O]2)[cH][cH][c]2[c]1[C](=[O])[N]([CH2][CH]([CH3])[CH3])[C]2=[O]	OCH3	CHO2(CH2)2	CH2CH(CH3)2	H	H	-1.6857	85.0064	-5.9117	-3.0882	2.8235	-2.5964	-1.129	4.06632	7.72545	-10.9687	0.131276	0.122321	0.0395902	0.125494	0.00748528	0.0865071	0.000193573	0.00023166	0.00422545	C11	0.139	-0.56992	0.636035	-0.40289	-0.14627	0.07968	-0.13117	-0.22828	-0.10473	0.28507	-0.701595	0.52993	-0.40174	-0.194325	0.05156	-0.206095	-0.22316	-0.140565	0.275545	1.9766	1.84744	1.99514
670	0670_r1r2_CH2N(CH3)2_CH2OCH3_CH2CH(CH3)2	[CH3][O][CH2][c]1[cH][cH][c]2[c]([c]1[CH2][N]([CH3])[CH3])[C](=[O])[N]([CH2][CH]([CH3])[CH3])[C]2=[O]	CH2N(CH3)2	CH2OCH3	CH2CH(CH3)2	H	H	-1.7605	86.6348	-4.8962	-3.0353	1.8609	-2.5163	-1.1432	3.16087	6.21538		0.133112	0.126078	0.0402692	0.126252	0.00485419	0.0822118	7.92594e-05	0.000339104	0.00541396	C11	0.1346	-0.568965	0.63788	-0.40376	-0.11816	-0.06531	-0.09908	-0.22786	-0.01567	0.056475	-0.707585	0.52703	-0.40285	-0.173335	-0.095625	-0.16854	-0.22219	-0.02673	0.050825	1.97696	1.84863	1.99506
671	0671_r1r5_CH3_OCH3_C6H4-p-N(CH2)4	[CH3][O][c]1[cH][cH][c]([CH3])[c]2[c]1[C](=[O])[N]([c]1[cH][cH][c]([N]3[CH2][CH2][CH2][CH2]3)[cH][cH]1)[C]2=[O]	CH3	H	C6H4-p-N(CH2)4	H	OCH3	-1.8084	84.2182	-4.4754	-3.0228	1.4526	-2.4877	-0.9171	1.45066	9.89795		0.132791	0.121607	0.0397708	0.119949	0.0119279	0.0829114	0.00632067	0.00195906	0.00414275	O1	0.1356	-0.56364	0.63617	-0.41827	-0.13503	0.164925	-0.218715	0.05623	-0.52727	0.23508	-0.69255	0.53063	-0.42249	-0.193235	0.138965	-0.30031	0.08031	-0.53625	0.214585	1.9774	1.84512	1.995
672	0672_r1r2_CH2OCH3_H_C6H4-p-NO2	[CH3][O][CH2][c]1[cH][cH][cH][c]2[c]1[C](=[O])[N]([c]1[cH][cH][c]([N+](=[O])[O-])[cH][cH]1)[C]2=[O]	CH2OCH3	H	C6H4-p-NO2	H	H	-1.3164	83.9292	-6.1767	-3.5418	2.6349	-2.9651	-2.9484	9.96702	18.3597		0.0563744	0.0624457	0.0249886	0.0444397	0.0234003	0.0291852	0.0757581	0.00195489	0.0014459	N22	0.1231	-0.540045	0.64494	-0.42502	-0.115145	-0.077655	-0.17997	0.163	0.065375	0.237755	-0.60691	0.589145	-0.41852	-0.13717	-0.096955	-0.213515	0.11856	0.06083	0.227165	1.97698	1.83766	1.99517
673	0673_r1r2_CN_CH2N(CH2)4_C6H4-p-N(CH2)4	[N]#[C][c]1[c]([CH2][N]2[CH2][CH2][CH2][CH2]2)[cH][cH][c]2[c]1[C](=[O])[N]([c]1[cH][cH][c]([N]3[CH2][CH2][CH2][CH2]3)[cH][cH]1)[C]2=[O]	CN	CH2N(CH2)4	C6H4-p-N(CH2)4	H	H	-1.4269	80.935	-4.5488	-3.3829	1.1659	-2.8716	-2.0783	5.03539	7.49134		0.119819	0.100102	0.0328078	0.134634	0.040672	0.0544967	0.0055795	0.00435007	0.00311898	C6	0.1716	-0.54185	0.638315	-0.40684	-0.084845	-0.142435	-0.056525	0.05051	0.279055	-0.00372	-0.668045	0.53954	-0.40986	-0.15034	-0.17755	-0.111125	0.07324	0.269535	-0.01333	1.97752	1.8401	1.99521
674	0674_r1r2_CN_N(CH2)4_CH3	[CH3][N]1[C](=[O])[c]2[cH][cH][c]([N]3[CH2][CH2][CH2][CH2]3)[c]([C]#[N])[c]2[C]1=[O]	CN	N(CH2)4	CH3	H	H	-1.6223	75.9951	-5.2131	-3.1779	2.0352	-2.6845	-1.6627	9.74811	14.4376		0.111987	0.101625	0.0272859	0.123356	0.0613718	0.0481026	8.41845e-05	0.00588997	0.00326047	C6	0.1886	-0.563355	0.631545	-0.39917	-0.104535	-0.16989	-0.00376	-0.42741	0.27534	-0.03377	-0.6878	0.535445	-0.40295	-0.16117	-0.21397	-0.049475	-0.42297	0.26421	-0.059235	1.97781	1.84569	1.99567
675	0675_r1r2_HC=N-CH2CH3_CH3_C6H5	[CH3]/[N]=[CH]/[c]1[c]([CH3])[cH][cH][c]2[c]1[C](=[O])[N]([c]1[cH][cH][cH][cH][cH]1)[C]2=[O]	HC=N-CH2CH3	CH3	C6H5	H	H	-1.601	82.5862	-5.8454	-3.228	2.6174	-2.7166	-2.0407	2.49204	1.32927		0.119884	0.115975	0.0341184	0.115511	0.0474709	0.0478466	0.00505922	0.00101782	0.00193458	C6	0.1488	-0.5501	0.64194	-0.4222	-0.10488	-0.101405	-0.0647	0.11594	0.15439	-0.201935	-0.675745	0.536215	-0.4201	-0.157535	-0.13599	-0.11763	0.13444	0.13715	-0.208895	1.97664	1.84114	1.99507
676	0676_r1r4_3-py_NO2_C6H4-p-N(CH2)4	[O]=[C]1[c]2[cH][c]([N+](=[O])[O-])[cH][c](-[c]3[cH][cH][cH][n][cH]3)[c]2[C](=[O])[N]1[c]1[cH][cH][c]([N]2[CH2][CH2][CH2][CH2]2)[cH][cH]1	3-py	H	C6H4-p-N(CH2)4	NO2	H	-0.8637	83.5754	-4.5759	-3.9454	0.6305	-3.4456	-2.4301	10.169	24.5541		0.0679329	0.0435981	0.0122041	0.105275	0.0123673	0.0853736	0.00262233	0.00190854	0.0519312	C6	0.172	-0.53761	0.637045	-0.40205	-0.08261	-0.070255	-0.048545	0.05119	0.08615	0.372865	-0.60982	0.59592	-0.41379	-0.14303	-0.09125	-0.09506	0.06397	0.082915	0.32351	1.9772	1.83917	1.99507
677	0677_r1r2_CO-N(CH2)4_HN-CO(CH3)_C6H4-p-N(CH2)4	[CH3][C](=[O])[NH][c]1[cH][cH][c]2[c]([c]1[C](=[O])[N]1[CH2][CH2][CH2][CH2]1)[C](=[O])[N]([c]1[cH][cH][c]([N]3[CH2][CH2][CH2][CH2]3)[cH][cH]1)[C]2=[O]	CO-N(CH2)4	HN-CO(CH3)	C6H4-p-N(CH2)4	H	H	-1.6786	87.1258	-4.5128	-3.1562	1.3566	-2.6653	-1.7403	7.69508	14.3413		0.126149	0.115169	0.0379546	0.126477	0.0280151	0.0582013	0.00604359	0.00129174	0.00342441	C6	0.1419	-0.55656	0.638895	-0.4139	-0.112585	-0.116925	-0.017075	0.05286	0.42569	-0.152745	-0.684435	0.533835	-0.41545	-0.165005	-0.14846	-0.073585	0.07626	0.417265	-0.16293	1.97717	1.84295	1.99497
678	0678_r1r4_NHC6H4-OCH3_3-py_C6H5	[CH3][O][c]1[cH][cH][c]([NH][c]2[cH][c](-[c]3[cH][cH][cH][n][cH]3)[cH][c]3[c]2[C](=[O])[N]([c]2[cH][cH][cH][cH][cH]2)[C]3=[O])[cH][cH]1	NHC6H4-OCH3	H	C6H5	3-py	H	-1.6359	84.2695	-4.8194	-3.1574	1.662	-2.7621	-1.7969	3.66211	7.96904		0.109311	0.10384	0.0322453	0.0999694	0.0131066	0.0923667	0.00443677	0.00226379	0.00495784	O1	0.1142	-0.56855	0.63585	-0.42354	-0.13519	0.00797	-0.117315	0.11773	-0.135735	0.07665	-0.676375	0.544795	-0.42137	-0.18169	-0.007365	-0.19103	0.13361	-0.156625	0.069585	1.97706	1.8425	1.995
679	0679_r2r4_HC=N-CH2CH(CH3)2_NHCH3_C6H4-p-NO2	[CH3][NH][c]1[cH][c]2[c]([cH][c]1/[CH]=[N]/[CH2][CH]([CH3])[CH3])[C](=[O])[N]([c]1[cH][cH][c]([N+](=[O])[O-])[cH][cH]1)[C]2=[O]	H	HC=N-CH2CH(CH3)2	C6H4-p-NO2	NHCH3	H	-1.3239	81.3159	-5.2166	-3.5051	1.7115	-2.9858	-2.81	15.4962	30.0485		0.0405737	0.0465619	0.0234297	0.0321897	0.030945	0.0249936	0.0807013	0.00143044	0.00440438	N26	0.124	-0.555015	0.6388	-0.42446	-0.13816	-0.16601	0.043105	0.16518	0.242465	-0.20166	-0.605175	0.598445	-0.41528	-0.15143	-0.19432	0.024165	0.1158	0.23217	-0.22055	1.97701	1.83726	1.99525
680	0680_r1r2_H_NO2_CH3	[CH3][N]1[C](=[O])[c]2[cH][cH][c]([N+](=[O])[O-])[cH][c]2[C]1=[O]	H	NO2	CH3	H	H	-0.8946	74.7108	-6.6609	-3.9359	2.725	-3.3798	-2.4059	3.77159	7.47749		0.0683585	0.0478599	0.0126321	0.10066	0.0027588	0.0974126	0.000233534	0.000532961	0.0563456	C11	0.1699	-0.54484	0.633905	-0.38786	-0.090975	-0.15022	-0.0568	-0.42897	0.260865	0.37197	-0.62159	0.58941	-0.39772	-0.15274	-0.17379	-0.10899	-0.42668	0.238455	0.319495	1.97798	1.84407	1.99583
681	0681_r2r4_NHCH3_NHC6H4-OCH3_C6H4-p-N(CH2)4	[CH3][NH][c]1[cH][c]2[c]([cH][c]1[NH][c]1[cH][cH][c]([O][CH3])[cH][cH]1)[C](=[O])[N]([c]1[cH][cH][c]([N]3[CH2][CH2][CH2][CH2]3)[cH][cH]1)[C]2=[O]	H	NHCH3	C6H4-p-N(CH2)4	NHC6H4-OCH3	H	-2.0501	79.6221	-4.3324	-2.7408	1.5916	-2.2937	-1.1604	4.25927	4.55101		0.133416	0.143837	0.0425284	0.102469	0.0219801	0.050038	0.0063233	0.00177083	0.00906441	C3	0.1538	-0.57886	0.635235	-0.42522	-0.14332	-0.22205	0.144725	0.05897	0.2404	-0.544975	-0.70823	0.519105	-0.42077	-0.181135	-0.250625	0.09939	0.08126	0.221085	-0.569585	1.97733	1.84642	1.99525
682	0682_r1r4_NHC6H4-OCH3_CHO_CH2CH(CH3)2	[CH3][O][c]1[cH][cH][c]([NH][c]2[cH][c]([CH]=[O])[cH][c]3[c]2[C](=[O])[N]([CH2][CH]([CH3])[CH3])[C]3=[O])[cH][cH]1	NHC6H4-OCH3	H	CH2CH(CH3)2	CHO	H	-1.2981	83.7064	-4.8619	-3.4961	1.3658	-3.0539	-1.7878	2.59894	9.46331		0.0879956	0.067011	0.0222866	0.107438	0.0243187	0.114685	9.81373e-05	0.0036427	0.0457518	C8	0.151	-0.57296	0.631715	-0.39885	-0.12047	0.01335	-0.161365	-0.22768	-0.133795	0.322525	-0.66661	0.567365	-0.40281	-0.17978	0.008155	-0.23779	-0.22439	-0.154785	0.264765	1.97712	1.84834	1.99516
683	0683_r1r2_3-py_NHCH3_C6H4-p-NO2	[CH3][NH][c]1[cH][cH][c]2[c]([c]1-[c]1[cH][cH][cH][n][cH]1)[C](=[O])[N]([c]1[cH][cH][c]([N+](=[O])[O-])[cH][cH]1)[C]2=[O]	3-py	NHCH3	C6H4-p-NO2	H	H	-1.3932	85.6225	-5.1799	-3.492	1.6879	-2.8634	-2.7367	15.4144	30.5024		0.03205	0.0421297	0.022732	0.0203895	0.0268907	0.0193566	0.0972498	0.00241318	0.00150004	N26	0.144	-0.555235	0.639135	-0.42734	-0.13292	-0.085445	-0.029755	0.16651	0.07234	-0.134265	-0.59919	0.60276	-0.41754	-0.14057	-0.106945	-0.04605	0.10093	0.072115	-0.14528	1.9768	1.83689	1.995
684	0684_r2r4_HC=N-CH2CH(CH3)2_CO-N(CH3)2_C6H5	[CH3][CH]([CH3])[CH2]/[N]=[CH]/[c]1[cH][c]2[c]([cH][c]1[C](=[O])[N]([CH3])[CH3])[C](=[O])[N]([c]1[cH][cH][cH][cH][cH]1)[C]2=[O]	H	HC=N-CH2CH(CH3)2	C6H5	CO-N(CH3)2	H	-1.3831	80.3768	-5.7663	-3.4252	2.3411	-2.9638	-1.7903	6.08974	8.10828		0.101243	0.0842117	0.0279861	0.114071	0.0197093	0.100107	0.00424544	0.000882792	0.00791683	C6	0.1393	-0.543865	0.64228	-0.42054	-0.10944	-0.139995	-0.056415	0.11438	0.24626	0.359685	-0.652715	0.559655	-0.42202	-0.17268	-0.15542	-0.125985	0.13127	0.224035	0.35222	1.97742	1.84028	1.9953
685	0685_r1r4_NO2_CO2CH3_C6H4-p-N(CH2)4	[CH3][O][C](=[O])[c]1[cH][c]2[c]([c]([N+](=[O])[O-])[cH]1)[C](=[O])[N]([c]1[cH][cH][c]([N]3[CH2][CH2][CH2][CH2]3)[cH][cH]1)[C]2=[O]	NO2	H	C6H4-p-N(CH2)4	CO2CH3	H	-0.8936	79.2374	-4.5907	-3.8754	0.7153	-3.4671	-2.798	8.82169	19.0491		0.07379	0.0450929	0.00756386	0.123249	0.051529	0.0509638	0.0025247	0.0398379	0.00648511	C6	0.2155	-0.528955	0.63807	-0.39963	-0.08869	-0.017	-0.123515	0.05021	0.37274	0.49694	-0.606035	0.591685	-0.41241	-0.14454	-0.050015	-0.16001	0.06493	0.33127	0.48025	1.9775	1.83728	1.99517
686	0686_r2r4_CHO2(CH2)2_HC=N-CH2CH(CH3)2_CH2CH(CH3)2	[CH3][CH]([CH3])[CH2]/[N]=[CH]/[c]1[cH][c]2[c]([cH][c]1[CH]1[O][CH2][CH2][O]1)[C](=[O])[N]([CH2][CH]([CH3])[CH3])[C]2=[O]	H	CHO2(CH2)2	CH2CH(CH3)2	HC=N-CH2CH(CH3)2	H	-1.494	81.1476	-6.0409	-3.3089	2.732	-2.8344	-1.7399	4.17768	6.84005	-12.6572	0.0994521	0.0830588	0.027207	0.112849	0.0179772	0.101109	2.58745e-05	0.000553283	0.00653848	C6	0.148	-0.56057	0.636885	-0.39888	-0.110325	-0.145165	-0.045085	-0.22867	0.249815	0.19973	-0.671715	0.557445	-0.40254	-0.172155	-0.16546	-0.1167	-0.22402	0.226975	0.18644	1.97744	1.8472	1.9954
687	0687_r1r4_3-py_HC=N-CH2CH3_CH2CH(CH3)2	[CH3]/[N]=[CH]/[c]1[cH][c]2[c]([c](-[c]3[cH][cH][cH][n][cH]3)[cH]1)[C](=[O])[N]([CH2][CH]([CH3])[CH3])[C]2=[O]	3-py	H	CH2CH(CH3)2	HC=N-CH2CH3	H	-1.4185	85.294	-6.1156	-3.3839	2.7317	-2.9147	-1.8186	3.7275	3.82795		0.101148	0.0794789	0.0271549	0.127258	0.0318601	0.0813383	8.489e-07	0.00206145	0.00284622	C6	0.1587	-0.558065	0.637135	-0.39998	-0.100115	-0.070045	-0.10737	-0.2287	0.07627	0.16437	-0.66954	0.556765	-0.4024	-0.16562	-0.08908	-0.174295	-0.22497	0.07136	0.140085	1.97701	1.84587	1.99516
688	0688_r1r2_N(CH2)4_OCH3_CH3	[CH3][O][c]1[cH][cH][c]2[c]([c]1[N]1[CH2][CH2][CH2][CH2]1)[C](=[O])[N]([CH3])[C]2=[O]	N(CH2)4	OCH3	CH3	H	H	-2.0356	80.6388	-4.704	-2.6762	2.0278	-2.2647	-0.8656	8.22218	11.7126	-10.2374	0.131002	0.141445	0.0426945	0.101107	0.0259589	0.0639009	0.000502459	0.00551933	0.00874352	C5	0.15	-0.598065	0.62125	-0.40482	-0.16137	-0.00109	-0.00266	-0.42601	-0.052795	-0.099805	-0.720635	0.51367	-0.4034	-0.18983	-0.04125	-0.05871	-0.42147	-0.094875	-0.123015	1.97625	1.85034	1.99534
689	0689_r1r2_3-py_HN-CO(CH3)_C6H4-p-N(CH2)4	[CH3][C](=[O])[NH][c]1[cH][cH][c]2[c]([c]1-[c]1[cH][cH][cH][n][cH]1)[C](=[O])[N]([c]1[cH][cH][c]([N]3[CH2][CH2][CH2][CH2]3)[cH][cH]1)[C]2=[O]	3-py	HN-CO(CH3)	C6H4-p-N(CH2)4	H	H	-1.7336	85.8383	-4.5017	-3.0975	1.4042	-2.6231	-1.834	6.00727	12.3203		0.124808	0.115523	0.0381134	0.122122	0.0214922	0.0624812	0.00593809	0.00103228	0.00417245	O1	0.1336	-0.557185	0.638565	-0.41447	-0.113265	-0.08445	-0.021935	0.05399	0.0695	-0.148385	-0.682605	0.53368	-0.4155	-0.166335	-0.115715	-0.07982	0.0767	0.0667	-0.15665	1.9773	1.84279	1.99501
690	0690_r1r5_N(CH2)4_N(CH2)4_CH3	[CH3][N]1[C](=[O])[c]2[c]([N]3[CH2][CH2][CH2][CH2]3)[cH][cH][c]([N]3[CH2][CH2][CH2][CH2]3)[c]2[C]1=[O]	N(CH2)4	H	CH3	H	N(CH2)4	-2.0905	85.9783	-4.2445	-2.6087	1.6358	-2.2434	-0.4135	7.70903	9.14822	-10.471	0.119515	0.119494	0.0369792	0.104293	0.0165822	0.105596	0.000365431	0.0123653	0.00604094	C3	0.1204	-0.616965	0.60742	-0.40896	-0.17837	0.18144	-0.22189	-0.42546	-0.335875	0.232895	-0.722	0.519725	-0.40899	-0.207405	0.154185	-0.312795	-0.42164	-0.382495	0.21155	1.97608	1.85179	1.99496
691	0691_r1r4_N(CH2)4_CHO2(CH2)2_C6H4-p-NO2	[O]=[C]1[c]2[cH][c]([CH]3[O][CH2][CH2][O]3)[cH][c]([N]3[CH2][CH2][CH2][CH2]3)[c]2[C](=[O])[N]1[c]1[cH][cH][c]([N+](=[O])[O-])[cH][cH]1	N(CH2)4	H	C6H4-p-NO2	CHO2(CH2)2	H	-1.3905	84.5379	-5.0708	-3.4897	1.5811	-2.8507	-2.7785	14.1021	31.425		0.0353355	0.0430854	0.0227171	0.0271946	0.0134796	0.023203	0.0980787	0.00175022	0.00153419	N28	0.1493	-0.562365	0.634505	-0.42851	-0.144405	0.00987	-0.13575	0.16872	-0.03605	0.283305	-0.607545	0.59879	-0.42144	-0.153815	-0.004775	-0.158595	0.10351	-0.04752	0.279085	1.97628	1.83822	1.99492
692	0692_r1r5_CH3_CO2CH3_C6H4-p-NO2	[CH3][O][C](=[O])[c]1[cH][cH][c]([CH3])[c]2[c]1[C](=[O])[N]([c]1[cH][cH][c]([N+](=[O])[O-])[cH][cH]1)[C]2=[O]	CH3	H	C6H4-p-NO2	H	CO2CH3	-1.2638	89.6416	-6.3879	-3.5581	2.8298	-3.0725	-3.0108	9.06686	14.3285		0.064957	0.0644747	0.0245221	0.0606183	0.0379325	0.0402759	0.0584429	0.00295783	0.00170113	C5	0.0994	-0.532415	0.644575	-0.42442	-0.097145	-0.019625	-0.161565	0.16271	0.047995	0.240195	-0.60519	0.5835	-0.41678	-0.125245	-0.043935	-0.19486	0.13184	0.043355	0.228625	1.97702	1.83614	1.99503
693	0693_r1r4_HC=N-CH2CH3_CN_C6H4-p-NO2	[CH3]/[N]=[CH]/[c]1[cH][c]([C]#[N])[cH][c]2[c]1[C](=[O])[N]([c]1[cH][cH][c]([N+](=[O])[O-])[cH][cH]1)[C]2=[O]	HC=N-CH2CH3	H	C6H4-p-NO2	CN	H	-0.9992	83.3243	-6.2555	-3.7628	2.4927	-3.3693	-3.2344	5.11273	4.23413		0.0827827	0.067615	0.0240037	0.0946836	0.0410652	0.0532305	0.025607	0.00443894	0.00696362	C6	0.1306	-0.524735	0.644235	-0.41658	-0.085865	-0.070305	-0.12345	0.1578	0.166965	0.284375	-0.611	0.57801	-0.412	-0.1342	-0.10096	-0.174465	0.15654	0.157025	0.271505	1.97691	1.835	1.99517
694	0694_r1r5_CO-N(CH2)4_N(CH2)4_C6H4-p-NO2	[O]=[C]([c]1[cH][cH][c]([N]2[CH2][CH2][CH2][CH2]2)[c]2[c]1[C](=[O])[N]([c]1[cH][cH][c]([N+](=[O])[O-])[cH][cH]1)[C]2=[O])[N]1[CH2][CH2][CH2][CH2]1	CO-N(CH2)4	H	C6H4-p-NO2	H	N(CH2)4	-1.3727	92.5523	-5.0925	-3.4981	1.5944	-2.9014	-2.8223	14.6742	27.02		0.044836	0.0508513	0.0248281	0.0364139	0.0225976	0.0265153	0.0843074	0.00270774	0.00140269	N25	0.1331	-0.56066	0.63453	-0.42885	-0.136095	0.05753	-0.192465	0.16839	0.15227	0.237665	-0.61285	0.59104	-0.42092	-0.149005	0.04108	-0.21885	0.11391	0.144845	0.22954	1.976	1.83789	1.99462
695	0695_r1r2_CH2N(CH2)4_CH3_C6H4-p-N(CH2)4	[CH3][c]1[cH][cH][c]2[c]([c]1[CH2][N]1[CH2][CH2][CH2][CH2]1)[C](=[O])[N]([c]1[cH][cH][c]([N]3[CH2][CH2][CH2][CH2]3)[cH][cH]1)[C]2=[O]	CH2N(CH2)4	CH3	C6H4-p-N(CH2)4	H	H	-1.841	85.3963	-4.4978	-3.0015	1.4963	-2.4494	-1.2286	1.95741	10.2961		0.134164	0.133201	0.0427666	0.115942	0.0130492	0.0687971	0.00631389	0.000479234	0.00387315	O1	0.1392	-0.562765	0.639695	-0.41715	-0.120245	-0.06552	-0.08061	0.05463	-0.011725	-0.210095	-0.69917	0.524495	-0.41686	-0.17194	-0.100035	-0.148015	0.07965	-0.021485	-0.21638	1.97703	1.84496	1.99491
696	0696_r1r4_NO2_HC=N-CH2CH3_CH2CH(CH3)2	[CH3]/[N]=[CH]/[c]1[cH][c]2[c]([c]([N+](=[O])[O-])[cH]1)[C](=[O])[N]([CH2][CH]([CH3])[CH3])[C]2=[O]	NO2	H	CH2CH(CH3)2	HC=N-CH2CH3	H	-0.9583	81.175	-6.2887	-3.8163	2.4724	-3.3846	-2.6697	5.21133	7.11948		0.0643818	0.0392722	0.00336526	0.108587	0.0594194	0.0481526	0.000453816	0.0451468	0.00380706	C6	0.1989	-0.540955	0.637995	-0.39151	-0.096085	-0.015715	-0.105535	-0.22924	0.370025	0.170915	-0.61535	0.593805	-0.4014	-0.14455	-0.054975	-0.137455	-0.22625	0.32387	0.15883	1.97743	1.84201	1.99526
697	0697_r2r4_HN-CO(CH3)_HN-CO(CH3)_CH3	[CH3][C](=[O])[NH][c]1[cH][c]2[c]([cH][c]1[NH][C]([CH3])=[O])[C](=[O])[N]([CH3])[C]2=[O]	H	HN-CO(CH3)	CH3	HN-CO(CH3)	H	-1.6907	76.632	-5.68	-3.1122	2.5678	-2.6	-1.4628	9.1767	14.0443	-18.5163	0.125947	0.121988	0.0400165	0.119018	0.00299745	0.0791429	0.0003651	0.000626075	0.00552036	O2	0.1279	-0.564245	0.633925	-0.39702	-0.120685	-0.168895	0.14108	-0.42822	0.251715	-0.565565	-0.695755	0.527885	-0.39794	-0.172625	-0.196995	0.079685	-0.42428	0.229695	-0.56457	1.97786	1.84691	1.99579
698	0698_r1r4_CHO_CN_CH3	[CH3][N]1[C](=[O])[c]2[cH][c]([C]#[N])[cH][c]([CH]=[O])[c]2[C]1=[O]	CHO	H	CH3	CN	H	-0.9991	72.8637	-6.345	-3.8166	2.5284	-3.3157	-2.6541	5.35093	5.62726		0.0918619	0.066478	0.0122651	0.139065	0.0476718	0.0564067	0.000449256	0.0244228	0.00537235	C6	0.2438	-0.538815	0.63308	-0.38299	-0.071725	-0.10263	-0.11959	-0.42881	0.32867	0.283875	-0.64033	0.56826	-0.39241	-0.1371	-0.147755	-0.169625	-0.42565	0.287595	0.27059	1.97758	1.84294	1.99564
699	0699_r1r2_CN_OCH3_C6H5	[CH3][O][c]1[cH][cH][c]2[c]([c]1[C]#[N])[C](=[O])[N]([c]1[cH][cH][cH][cH][cH]1)[C]2=[O]	CN	OCH3	C6H5	H	H	-1.4015	80.817	-5.9943	-3.428	2.5663	-2.9236	-2.06	8.70931	7.71515		0.110415	0.0964642	0.0256191	0.116325	0.0660071	0.052624	0.004608	0.00622389	0.00272746	C6	0.1733	-0.53769	0.64155	-0.41734	-0.093565	-0.15108	0.047985	0.11382	0.28225	-0.08008	-0.65603	0.548545	-0.42007	-0.15058	-0.199955	-0.00071	0.13165	0.26952	-0.10214	1.97739	1.83752	1.99525
700	0700_r2r4_N(CH2)4_methylN(CH2)4_C6H4-p-NO2	[O]=[C]1[c]2[cH][c]([CH2][N]3[CH2][CH2][CH2][CH2]3)[c]([N]3[CH2][CH2][CH2][CH2]3)[cH][c]2[C](=[O])[N]1[c]1[cH][cH][c]([N+](=[O])[O-])[cH][cH]1	H	N(CH2)4	C6H4-p-NO2	CH2N(CH2)4	H	-1.4017	79.6099	-4.8454	-3.4648	1.3806	-2.8064	-2.6721	18.0503	40.9208		0.0263531	0.0368487	0.0214033	0.0161927	0.0185147	0.015596	0.108514	0.000958991	0.00174202	N29	0.1581	-0.561225	0.638105	-0.4273	-0.145325	-0.17983	0.07629	0.16709	0.23717	-0.283025	-0.600565	0.60801	-0.41888	-0.151395	-0.195785	0.0612	0.09309	0.23048	-0.289135	1.97694	1.8378	1.99524
701	0701_r1r2_CH2OCH3_CO2CH3_C6H5	[CH3][O][CH2][c]1[c]([C](=[O])[O][CH3])[cH][cH][c]2[c]1[C](=[O])[N]([c]1[cH][cH][cH][cH][cH]1)[C]2=[O]	CH2OCH3	CO2CH3	C6H5	H	H	-1.4698	83.433	-6.086	-3.3486	2.7374	-2.9336	-1.9163	1.64449	4.35168		0.111665	0.0950995	0.0301412	0.121063	0.0234737	0.0982079	0.00469076	0.00130333	0.0117568	C11	0.1627	-0.54437	0.642905	-0.41984	-0.105595	-0.06449	-0.12745	0.11452	0.06181	0.494165	-0.658495	0.55393	-0.42084	-0.16559	-0.08288	-0.204085	0.13228	0.046985	0.465975	1.97704	1.84042	1.99506
702	0702_r2r4_N(CH2)4_3-py_CH3	[CH3][N]1[C](=[O])[c]2[cH][c](-[c]3[cH][cH][cH][n][cH]3)[c]([N]3[CH2][CH2][CH2][CH2]3)[cH][c]2[C]1=[O]	H	N(CH2)4	CH3	3-py	H	-1.8955	75.8581	-4.904	-2.8637	2.0403	-2.4687	-1.5438	7.25878	12.6807		0.110846	0.113596	0.0329934	0.102781	0.0335512	0.0623824	0.000169166	0.00167706	0.014629	C6	0.1427	-0.58083	0.630445	-0.40238	-0.13964	-0.17616	0.059075	-0.42797	0.23914	-0.203315	-0.699125	0.53269	-0.40412	-0.180245	-0.2123	0.012485	-0.42356	0.218915	-0.23003	1.97775	1.84882	1.99571
703	0703_r1r2_HC=N-CH2CH3_NHC6H4-OCH3_C6H5	[CH3]/[N]=[CH]/[c]1[c]([NH][c]2[cH][cH][c]([O][CH3])[cH][cH]2)[cH][cH][c]2[c]1[C](=[O])[N]([c]1[cH][cH][cH][cH][cH]1)[C]2=[O]	HC=N-CH2CH3	NHC6H4-OCH3	C6H5	H	H	-1.6702	81.9227	-4.8105	-3.1179	1.6926	-2.6951	-1.8828	7.70436	13.0017		0.106867	0.105851	0.0267353	0.105352	0.0566083	0.0440372	0.00487373	0.00751441	0.00495756	C6	0.1579	-0.563015	0.63747	-0.42734	-0.12008	-0.121875	-0.01723	0.119	0.160695	-0.139785	-0.673445	0.54553	-0.42533	-0.166555	-0.157695	-0.05556	0.13471	0.133885	-0.16046	1.97666	1.8423	1.99507
704	0704_r1r4_N(CH2)4_NHCH3_phenylN(CH2)4	[CH3][NH][c]1[cH][c]2[c]([c]([N]3[CH2][CH2][CH2][CH2]3)[cH]1)[C](=[O])[N]([c]1[cH][cH][c]([N]3[CH2][CH2][CH2][CH2]3)[cH][cH]1)[C]2=[O]	N(CH2)4	H	C6H4-p-N(CH2)4	NHCH3	H	-2.2151	83.5654	-4.375	-2.5386	1.8364	-2.1522	-0.7956	5.22299	6.27745		0.126012	0.141554	0.0371491	0.0916396	0.0450348	0.0568327	0.00575282	0.00241572	0.0139895	C3	0.1624	-0.5967	0.62478	-0.42366	-0.16513	-0.005775	-0.08036	0.06305	-0.051885	-0.142065	-0.717005	0.517565	-0.42458	-0.19671	-0.052385	-0.123645	0.08468	-0.08071	-0.174435	1.97646	1.84604	1.99482
705	0705_r1r4_NO2_CO-N(CH2)4_CH3	[CH3][N]1[C](=[O])[c]2[cH][c]([C](=[O])[N]3[CH2][CH2][CH2][CH2]3)[cH][c]([N+](=[O])[O-])[c]2[C]1=[O]	NO2	H	CH3	CO-N(CH2)4	H	-1.0329	76.2525	-5.9385	-3.7864	2.1521	-3.3395	-2.6884	9.63299	16.9416		0.0715002	0.0484691	0.0093265	0.113233	0.0487783	0.0488227	0.00037954	0.0482298	0.000532745	C6	0.1977	-0.53843	0.63622	-0.38806	-0.09462	-0.02545	-0.109685	-0.42811	0.3693	0.43196	-0.6177	0.58592	-0.39766	-0.14541	-0.057185	-0.14681	-0.42547	0.32123	0.42502	1.97786	1.84152	1.99563
706	0706_r1r2_CO-N(CH3)2_N(CH2)4_C6H4-p-NO2	[CH3][N]([CH3])[C](=[O])[c]1[c]([N]2[CH2][CH2][CH2][CH2]2)[cH][cH][c]2[c]1[C](=[O])[N]([c]1[cH][cH][c]([N+](=[O])[O-])[cH][cH]1)[C]2=[O]	CO-N(CH3)2	N(CH2)4	C6H4-p-NO2	H	H	-1.3798	87.8352	-5.0272	-3.4836	1.5436	-2.8626	-2.7439	17.0267	34.418		0.0345713	0.0434537	0.023728	0.0224899	0.0271373	0.020176	0.0976514	0.00107797	0.00171039	N28	0.1449	-0.55665	0.638565	-0.42663	-0.133975	-0.128195	-0.02006	0.16648	0.432085	-0.038755	-0.60224	0.601195	-0.41885	-0.1418	-0.14806	-0.036835	0.10159	0.431175	-0.049425	1.97666	1.8373	1.99494
707	0707_r2r4_CO-N(CH2)4_HC=N-CH2CH(CH3)2_C6H5	[CH3][CH]([CH3])[CH2]/[N]=[CH]/[c]1[cH][c]2[c]([cH][c]1[C](=[O])[N]1[CH2][CH2][CH2][CH2]1)[C](=[O])[N]([c]1[cH][cH][cH][cH][cH]1)[C]2=[O]	H	CO-N(CH2)4	C6H5	HC=N-CH2CH(CH3)2	H	-1.396	80.4518	-5.7211	-3.4224	2.2987	-2.9556	-1.7849	6.67028	10.2266		0.101986	0.0850392	0.0282713	0.114045	0.0184881	0.0997478	0.00431506	0.000910317	0.0080386	C6	0.1381	-0.543325	0.642145	-0.42002	-0.10911	-0.140185	-0.05365	0.11449	0.246195	0.360625	-0.653365	0.559285	-0.42205	-0.17274	-0.155685	-0.123295	0.1313	0.223805	0.353505	1.97742	1.84007	1.99531
708	0708_r1r2_CHO_NHCH3_C6H4-p-NO2	[CH3][NH][c]1[cH][cH][c]2[c]([c]1[CH]=[O])[C](=[O])[N]([c]1[cH][cH][c]([N+](=[O])[O-])[cH][cH]1)[C]2=[O]	CHO	NHCH3	C6H4-p-NO2	H	H	-1.1742	84.4802	-5.466	-3.5701	1.8959	-3.1919	-3.0212	13.1399	14.9322		0.0620364	0.0613929	0.0238227	0.0682759	0.0301078	0.0336957	0.046297	0.0320504	0.0037549	C5	0.1023	-0.54368	0.64183	-0.42602	-0.107305	-0.14774	-0.00876	0.16424	0.30198	-0.120405	-0.61259	0.58834	-0.41829	-0.140805	-0.171325	-0.041495	0.14425	0.26261	-0.139145	1.97656	1.83733	1.99518
709	0709_r1r2_HN-CO(CH3)_HN-CO(CH3)_CH2CH(CH3)2	[CH3][C](=[O])[NH][c]1[cH][cH][c]2[c]([c]1[NH][C]([CH3])=[O])[C](=[O])[N]([CH2][CH]([CH3])[CH3])[C]2=[O]	HN-CO(CH3)	HN-CO(CH3)	CH2CH(CH3)2	H	H	-1.6257	84.9631	-5.5911	-3.1752	2.4159	-2.6746	-1.5756	6.3116	8.47933		0.131576	0.130543	0.0407337	0.116217	0.0114629	0.067231	6.80716e-05	0.00092658	0.00420387	C5	0.1403	-0.573905	0.636275	-0.39879	-0.130175	0.001245	-0.02964	-0.22762	-0.15711	-0.15739	-0.70328	0.52692	-0.39699	-0.17846	-0.02964	-0.087245	-0.22215	-0.169765	-0.170385	1.97616	1.84489	1.99516
710	0710_r1r2_CO-N(CH2)4_CH2N(CH3)2_C6H5	[CH3][N]([CH3])[CH2][c]1[cH][cH][c]2[c]([c]1[C](=[O])[N]1[CH2][CH2][CH2][CH2]1)[C](=[O])[N]([c]1[cH][cH][cH][cH][cH]1)[C]2=[O]	CO-N(CH2)4	CH2N(CH3)2	C6H5	H	H	-1.6492	87.1971	-4.8821	-3.1851	1.697	-2.6536	-1.6275	6.847	10.6639		0.13357	0.126638	0.0396765	0.12181	0.00987956	0.0711998	0.00600562	0.00155766	0.0046875	O1	0.1369	-0.548695	0.64276	-0.42308	-0.112565	-0.102895	-0.076035	0.1158	0.436905	-0.013395	-0.680695	0.53136	-0.42055	-0.165185	-0.135005	-0.142435	0.13557	0.430105	-0.01946	1.97711	1.84055	1.99496
711	0711_r1r2_HC=N-CH2CH3_HN-CO(CH3)_C6H4-p-N(CH2)4	[CH3]/[N]=[CH]/[c]1[c]([NH][C]([CH3])=[O])[cH][cH][c]2[c]1[C](=[O])[N]([c]1[cH][cH][c]([N]3[CH2][CH2][CH2][CH2]3)[cH][cH]1)[C]2=[O]	HC=N-CH2CH3	HN-CO(CH3)	C6H4-p-N(CH2)4	H	H	-1.5958	81.4424	-4.5117	-3.1882	1.3235	-2.7385	-2.1609	7.19298	13.0756		0.107211	0.100856	0.0281956	0.113293	0.0536992	0.0499891	0.00479264	0.00750108	0.00202059	C6	0.1662	-0.55826	0.637625	-0.41318	-0.106475	-0.11293	-0.01303	0.05401	0.164645	-0.15665	-0.673255	0.54502	-0.41439	-0.15733	-0.147605	-0.05821	0.07455	0.137695	-0.1675	1.97684	1.8436	1.99508
712	0712_r1r2_NHC6H4-OCH3_CO-N(CH3)2_C6H4-p-NO2	[CH3][O][c]1[cH][cH][c]([NH][c]2[c]([C](=[O])[N]([CH3])[CH3])[cH][cH][c]3[c]2[C](=[O])[N]([c]2[cH][cH][c]([N+](=[O])[O-])[cH][cH]2)[C]3=[O])[cH][cH]1	NHC6H4-OCH3	CO-N(CH3)2	C6H4-p-NO2	H	H	-1.3039	84.8193	-4.9164	-3.5209	1.3955	-3.0273	-2.9666	11.6604	26.8641		0.0637903	0.0662995	0.025441	0.0544787	0.0220572	0.0442843	0.0624368	0.00249478	0.00158408	N30	0.1045	-0.555565	0.63853	-0.42266	-0.13303	0.01188	-0.13851	0.1644	-0.14137	0.427525	-0.62354	0.58116	-0.41559	-0.15618	-0.003385	-0.17664	0.12894	-0.15621	0.422265	1.97676	1.83784	1.99503
713	0713_r1r4_CHO_3-py_CH3	[CH3][N]1[C](=[O])[c]2[cH][c](-[c]3[cH][cH][cH][n][cH]3)[cH][c]([CH]=[O])[c]2[C]1=[O]	CHO	H	CH3	3-py	H	-1.2861	75.0837	-6.1589	-3.5044	2.6545	-3.0459	-2.4618	1.97033	6.30685		0.0860721	0.0724393	0.0152279	0.115435	0.0417693	0.0538461	0.000294651	0.0330048	0.00346516	C6	0.199	-0.551645	0.634015	-0.39095	-0.08779	-0.122505	-0.07347	-0.42848	0.32011	0.076405	-0.652605	0.56308	-0.39661	-0.143	-0.160835	-0.116455	-0.42506	0.27131	0.071835	1.97752	1.8454	1.99562
714	0714_r1r2_3-py_OCH3_CH2CH(CH3)2	[CH3][O][c]1[cH][cH][c]2[c]([c]1-[c]1[cH][cH][cH][n][cH]1)[C](=[O])[N]([CH2][CH]([CH3])[CH3])[C]2=[O]	3-py	OCH3	CH2CH(CH3)2	H	H	-1.8078	86.1132	-5.6961	-3.0072	2.6889	-2.5069	-1.6367	5.21805	5.33825		0.120091	0.115969	0.0344838	0.114027	0.0493949	0.0430717	8.5738e-06	0.00133708	0.00483862	C6	0.1477	-0.568675	0.63684	-0.40369	-0.11942	-0.09189	0.02284	-0.22793	0.07926	-0.093355	-0.69949	0.52965	-0.40321	-0.167795	-0.135745	-0.027335	-0.22183	0.07119	-0.116385	1.97706	1.84709	1.99514
715	0715_r2r4_CHO2(CH2)2_N(CH2)4_CH2CH(CH3)2	[CH3][CH]([CH3])[CH2][N]1[C](=[O])[c]2[cH][c]([CH]3[O][CH2][CH2][O]3)[c]([N]3[CH2][CH2][CH2][CH2]3)[cH][c]2[C]1=[O]	H	CHO2(CH2)2	CH2CH(CH3)2	N(CH2)4	H	-1.966	81.018	-4.896	-2.8117	2.0843	-2.3305	-0.9554	7.57002	11.0971	-13.2927	0.12851	0.133671	0.0384376	0.109218	0.0324774	0.056416	0.000185771	0.00190659	0.0159287	C3	0.1501	-0.58416	0.633305	-0.40735	-0.14285	-0.18356	0.04098	-0.22773	0.241845	-0.00361	-0.717335	0.52228	-0.40666	-0.1847	-0.223075	-0.008315	-0.22152	0.22097	-0.02748	1.97728	1.8497	1.99533
716	0716_r2r4_HC=N-CH2CH3_CO-N(CH3)2_C6H4-p-NO2	[CH3]/[N]=[CH]/[c]1[cH][c]2[c]([cH][c]1[C](=[O])[N]([CH3])[CH3])[C](=[O])[N]([c]1[cH][cH][c]([N+](=[O])[O-])[cH][cH]1)[C]2=[O]	H	HC=N-CH2CH3	C6H4-p-NO2	CO-N(CH3)2	H	-1.166	82.189	-5.804	-3.5718	2.2322	-3.1937	-3.1293	12.1068	16.2012		0.0737811	0.0652616	0.0248757	0.0777725	0.020664	0.0689227	0.0365825	0.000919473	0.00676868	O1	0.1053	-0.532875	0.64494	-0.42176	-0.10893	-0.135425	-0.05396	0.1609	0.248175	0.35678	-0.613045	0.58234	-0.41616	-0.151055	-0.150975	-0.102115	0.14798	0.231675	0.34995	1.97725	1.83602	1.99534
717	0717_r2r4_CH2OCH3_HN-CO(CH3)_CH2CH(CH3)2	[CH3][O][CH2][c]1[cH][c]2[c]([cH][c]1[NH][C]([CH3])=[O])[C](=[O])[N]([CH2][CH]([CH3])[CH3])[C]2=[O]	H	CH2OCH3	CH2CH(CH3)2	HN-CO(CH3)	H	-1.7067	81.8785	-5.7355	-3.0824	2.6531	-2.5741	-1.2803	7.62951	9.08501	-14.3644	0.125269	0.116546	0.0377816	0.122809	0.00598838	0.0844655	7.22873e-05	0.000614001	0.00574155	C11	0.1312	-0.567845	0.63704	-0.40365	-0.12126	-0.17201	0.05791	-0.22825	0.250965	-0.34214	-0.69976	0.5325	-0.40301	-0.17696	-0.19635	-0.006565	-0.2228	0.228845	-0.341265	1.97738	1.84815	1.99541
718	0718_r2r4_3-py_NO2_CH2CH(CH3)2	[CH3][CH]([CH3])[CH2][N]1[C](=[O])[c]2[cH][c](-[c]3[cH][cH][cH][n][cH]3)[c]([N+](=[O])[O-])[cH][c]2[C]1=[O]	H	3-py	CH2CH(CH3)2	NO2	H	-0.9226	81.3369	-6.2711	-3.8422	2.4289	-3.4403	-2.4488	5.41358	10.104		0.060029	0.0382601	0.0118127	0.0924349	0.00896471	0.099091	6.7304e-05	0.000524263	0.0554957	C6	0.1457	-0.547275	0.63777	-0.39315	-0.093915	-0.140665	0.0331	-0.22905	0.260025	0.193305	-0.619205	0.5967	-0.39999	-0.15296	-0.15415	-0.01777	-0.22714	0.24085	0.167905	1.9775	1.84415	1.99544
719	0719_r1r4_CH2OCH3_NO2_CH2CH(CH3)2	[CH3][O][CH2][c]1[cH][c]([N+](=[O])[O-])[cH][c]2[c]1[C](=[O])[N]([CH2][CH]([CH3])[CH3])[C]2=[O]	CH2OCH3	H	CH2CH(CH3)2	NO2	H	-0.9198	83.2039	-6.2617	-3.9081	2.3536	-3.3588	-2.3821	4.76731	11.7945		0.0676068	0.0442752	0.0119527	0.0982695	0.0123775	0.0939009	9.26049e-05	0.00157142	0.0562264	C6	0.1602	-0.54913	0.63657	-0.39309	-0.08916	-0.06949	-0.056555	-0.22923	0.07811	0.37416	-0.625305	0.593085	-0.40202	-0.14985	-0.089095	-0.10743	-0.22667	0.069555	0.32186	1.9773	1.84516	1.99526
[truncated: 4,923 more rows]
[truncated: 54 more columns]
