# Supplementary material for: Computational Screening of Electroactive Biobased-Phthalimide Molecules for Redox Flow Batteries
Source: J Org Chem. 2026 Jan 6;91(2):842–58. doi: 10.1021/acs.joc.5c01283 (PMC12814552; doi:10.1021/acs.joc.5c01283)
Supplement: Supplementary file 3 [file jo5c01283_si_003.zip]

Archive with 10,783 entries (9,994 files):
- xyz_structures/
- xyz_structures/dimerization/
- xyz_structures/dimerization/dimer/
- xyz_structures/dimerization/dimer/3524_r1r5_CO2CH3_C6H4-p-N(CH2)4-dimer.xyz
- xyz_structures/dimerization/dimer/0260_r1r5_CH3_C6H4-p-NO2-dimer.xyz
- xyz_structures/dimerization/dimer/3203_r2r4_CH3_C6H4-p-NO2-dimer.xyz
- xyz_structures/dimerization/dimer/5588_r1r5_CO2CH3_CH3-dimer.xyz
- xyz_structures/dimerization/dimer/0469_r2r4_NHCH3_CH2CH(CH3)2-dimer.xyz
- xyz_structures/dimerization/dimer/1463_r1r5_OCH3_CH3-dimer.xyz
- xyz_structures/dimerization/dimer/4400_r1r5_NO2_CH3-dimer.xyz
- xyz_structures/dimerization/dimer/0808_r1r5_OCH3_C6H4-p-NO2-dimer.xyz
- xyz_structures/dimerization/dimer/2934_r1r5_CH2N(CH2)4_CH2CH(CH3)2-dimer.xyz
- xyz_structures/dimerization/dimer/1017_r1r5_N(CH2)4_C6H4-p-N(CH2)4-dimer.xyz
- xyz_structures/dimerization/dimer/2016_r1r5_CH2N(CH3)2_C6H4-p-NO2-dimer.xyz
- xyz_structures/dimerization/dimer/1951_r2r4_HC=N-CH2CH(CH3)2_C6H5-dimer.xyz
- xyz_structures/dimerization/dimer/0363_r2r4_NHCH3_CH3-dimer.xyz
- xyz_structures/dimerization/dimer/2329_r1r5_CH2N(CH3)2_C6H4-p-N(CH2)4-dimer.xyz
- xyz_structures/dimerization/dimer/0697_r2r4_HN-CO(CH3)_CH3-dimer.xyz
- xyz_structures/dimerization/dimer/4035_r1r5_OCH3_C6H5-dimer.xyz
- xyz_structures/dimerization/dimer/2563_r1r5_CHO_CH3-dimer.xyz
- xyz_structures/dimerization/dimer/2657_r2r4_CH2OCH3_C6H4-p-N(CH2)4-dimer.xyz
- xyz_structures/dimerization/dimer/3117_r2r4_CO-N(CH2)4_C6H4-p-NO2-dimer.xyz
- xyz_structures/dimerization/dimer/4781_r1r5_NHCH3_CH3-dimer.xyz
- xyz_structures/dimerization/dimer/0731_r2r4_CHO2(CH2)2_C6H4-p-NO2-dimer.xyz
- xyz_structures/dimerization/dimer/4635_r1r5_NO2_CH2CH(CH3)2-dimer.xyz
- xyz_structures/dimerization/dimer/2583_r1r5_NHCH3_CH2CH(CH3)2-dimer.xyz
- xyz_structures/dimerization/dimer/0221_r2r4_OCH3_C6H5-dimer.xyz
- xyz_structures/dimerization/dimer/4489_r1r5_CN_C6H4-p-N(CH2)4-dimer.xyz
- xyz_structures/dimerization/dimer/1422_r1r5_3-py_CH2CH(CH3)2-dimer.xyz
- xyz_structures/dimerization/dimer/5141_r1r5_NO2_C6H5-dimer.xyz
- xyz_structures/dimerization/dimer/5442_r1r5_OCH3_CH2CH(CH3)2-dimer.xyz
- xyz_structures/dimerization/dimer/2434_r1r5_CHO_C6H5-dimer.xyz
- xyz_structures/dimerization/dimer/4978_r1r5_CN_CH2CH(CH3)2-dimer.xyz
- xyz_structures/dimerization/dimer/2595_r2r4_N(CH2)4_C6H4-p-N(CH2)4-dimer.xyz
- xyz_structures/dimerization/dimer/1575_r1r5_CH2N(CH2)4_CH3-dimer.xyz
- xyz_structures/dimerization/dimer/0616_r2r4_NO2_C6H5-dimer.xyz
- xyz_structures/dimerization/dimer/2639_r2r4_CN_C6H4-p-N(CH2)4-dimer.xyz
- xyz_structures/dimerization/dimer/2536_r1r5_3-py_CH3-dimer.xyz
- xyz_structures/dimerization/dimer/0724_r1r5_CHO2(CH2)2_C6H5-dimer.xyz
- xyz_structures/dimerization/dimer/1084_r1r5_OCH3_C6H4-p-N(CH2)4-dimer.xyz
- xyz_structures/dimerization/dimer/5344_r2r4_NO2_CH2CH(CH3)2-dimer.xyz
- xyz_structures/dimerization/dimer/2422_r2r4_CO2CH3_CH2CH(CH3)2-dimer.xyz
- xyz_structures/dimerization/dimer/0633_r2r4_NHC6H4-OCH3_C6H5-dimer.xyz
- xyz_structures/dimerization/dimer/0950_r2r4_NHCH3_C6H4-p-N(CH2)4-dimer.xyz
- xyz_structures/dimerization/dimer/0924_r2r4_CHO2(CH2)2_CH2CH(CH3)2-dimer.xyz
- xyz_structures/dimerization/dimer/2993_r1r5_CO2CH3_C6H4-p-NO2-dimer.xyz
- xyz_structures/dimerization/dimer/1581_r2r4_HC=N-CH2CH(CH3)2_CH3-dimer.xyz
- xyz_structures/dimerization/dimer/desktop.ini
- xyz_structures/dimerization/monomer/
- xyz_structures/dimerization/monomer/5344_r2r4_NO2_CH2CH(CH3)2-monomer.xyz
- xyz_structures/dimerization/monomer/4489_r1r5_CN_C6H4-p-N(CH2)4-monomer.xyz
- xyz_structures/dimerization/monomer/2657_r2r4_CH2OCH3_C6H4-p-N(CH2)4-monomer.xyz
- xyz_structures/dimerization/monomer/2016_r1r5_CH2N(CH3)2_C6H4-p-NO2-monomer.xyz
- xyz_structures/dimerization/monomer/0363_r2r4_NHCH3_CH3-monomer.xyz
- xyz_structures/dimerization/monomer/5141_r1r5_NO2_C6H5-monomer.xyz
- xyz_structures/dimerization/monomer/0633_r2r4_NHC6H4-OCH3_C6H5-monomer.xyz
- xyz_structures/dimerization/monomer/2563_r1r5_CHO_CH3-monomer.xyz
- xyz_structures/dimerization/monomer/3203_r2r4_CH3_C6H4-p-NO2-monomer.xyz
- xyz_structures/dimerization/monomer/2993_r1r5_CO2CH3_C6H4-p-NO2-monomer.xyz
- xyz_structures/dimerization/monomer/2934_r1r5_CH2N(CH2)4_CH2CH(CH3)2-monomer.xyz
- xyz_structures/dimerization/monomer/2422_r2r4_CO2CH3_CH2CH(CH3)2-monomer.xyz
- xyz_structures/dimerization/monomer/2329_r1r5_CH2N(CH3)2_C6H4-p-N(CH2)4-monomer.xyz
- xyz_structures/dimerization/monomer/4400_r1r5_NO2_CH3-monomer.xyz
- xyz_structures/dimerization/monomer/0950_r2r4_NHCH3_C6H4-p-N(CH2)4-monomer.xyz
- xyz_structures/dimerization/monomer/0808_r1r5_OCH3_C6H4-p-NO2-monomer.xyz
- xyz_structures/dimerization/monomer/4035_r1r5_OCH3_C6H5-monomer.xyz
- xyz_structures/dimerization/monomer/1017_r1r5_N(CH2)4_C6H4-p-N(CH2)4-monomer.xyz
- xyz_structures/dimerization/monomer/2536_r1r5_3-py_CH3-monomer.xyz
- xyz_structures/dimerization/monomer/0697_r2r4_HN-CO(CH3)_CH3-monomer.xyz
- xyz_structures/dimerization/monomer/2639_r2r4_CN_C6H4-p-N(CH2)4-monomer.xyz
- xyz_structures/dimerization/monomer/4635_r1r5_NO2_CH2CH(CH3)2-monomer.xyz
- xyz_structures/dimerization/monomer/5588_r1r5_CO2CH3_CH3-monomer.xyz
- xyz_structures/dimerization/monomer/0724_r1r5_CHO2(CH2)2_C6H5-monomer.xyz
- xyz_structures/dimerization/monomer/0616_r2r4_NO2_C6H5-monomer.xyz
- xyz_structures/dimerization/monomer/1084_r1r5_OCH3_C6H4-p-N(CH2)4-monomer.xyz
- xyz_structures/dimerization/monomer/0469_r2r4_NHCH3_CH2CH(CH3)2-monomer.xyz
- xyz_structures/dimerization/monomer/5442_r1r5_OCH3_CH2CH(CH3)2-monomer.xyz
- xyz_structures/dimerization/monomer/0221_r2r4_OCH3_C6H5-monomer.xyz
- xyz_structures/dimerization/monomer/0924_r2r4_CHO2(CH2)2_CH2CH(CH3)2-monomer.xyz
- xyz_structures/dimerization/monomer/3524_r1r5_CO2CH3_C6H4-p-N(CH2)4-monomer.xyz
- xyz_structures/dimerization/monomer/1951_r2r4_HC=N-CH2CH(CH3)2_C6H5-monomer.xyz
- xyz_structures/dimerization/monomer/1422_r1r5_3-py_CH2CH(CH3)2-monomer.xyz
- xyz_structures/dimerization/monomer/1463_r1r5_OCH3_CH3-monomer.xyz
- xyz_structures/dimerization/monomer/1581_r2r4_HC=N-CH2CH(CH3)2_CH3-monomer.xyz
- xyz_structures/dimerization/monomer/0731_r2r4_CHO2(CH2)2_C6H4-p-NO2-monomer.xyz
- xyz_structures/dimerization/monomer/3117_r2r4_CO-N(CH2)4_C6H4-p-NO2-monomer.xyz
- xyz_structures/dimerization/monomer/1575_r1r5_CH2N(CH2)4_CH3-monomer.xyz
- xyz_structures/dimerization/monomer/2434_r1r5_CHO_C6H5-monomer.xyz
- xyz_structures/dimerization/monomer/0260_r1r5_CH3_C6H4-p-NO2-monomer.xyz
- xyz_structures/dimerization/monomer/4781_r1r5_NHCH3_CH3-monomer.xyz
- xyz_structures/dimerization/monomer/2595_r2r4_N(CH2)4_C6H4-p-N(CH2)4-monomer.xyz
- xyz_structures/dimerization/monomer/4978_r1r5_CN_CH2CH(CH3)2-monomer.xyz
- xyz_structures/dimerization/monomer/2583_r1r5_NHCH3_CH2CH(CH3)2-monomer.xyz
- xyz_structures/dimerization/monomer/desktop.ini
- xyz_structures/dimerization/desktop.ini
- xyz_structures/neutral/
- xyz_structures/neutral/1901_r1r4_NHC6H4-OCH3_CHO_C6H5_neutral.xyz
- xyz_structures/neutral/1406_r1r2_CHO2(CH2)2_NHCH3_CH3_neutral.xyz
- xyz_structures/neutral/5697_r1r2_CH3_OCH3_CH3_neutral.xyz
- xyz_structures/neutral/5487_r1r2_NHC6H4-OCH3_CHO_CH3_neutral.xyz
- xyz_structures/neutral/0574_r1r2_NO2_CO-N(CH2)4_C6H5_neutral.xyz
- xyz_structures/neutral/1448_r1r2_CHO2(CH2)2_CO2CH3_C6H4-p-N(CH2)4_neutral.xyz
- xyz_structures/neutral/4130_r1r2_CH2N(CH3)2_CH3_CH2CH(CH3)2_neutral.xyz
- xyz_structures/neutral/1712_r1r2_NHCH3_CO-N(CH3)2_CH3_neutral.xyz
- xyz_structures/neutral/0945_r1r5_3-py_HC=N-CH2CH3_C6H4-p-N(CH2)4_neutral.xyz
- xyz_structures/neutral/0393_r1r4_CHO2(CH2)2_CH3_CH3_neutral.xyz
- xyz_structures/neutral/3227_r1r2_CO2CH3_3-py_C6H4-p-N(CH2)4_neutral.xyz
- xyz_structures/neutral/1039_r2r4_OCH3_CH2N(CH2)4_CH3_neutral.xyz
- xyz_structures/neutral/2171_r1r2_CH2OCH3_HC=N-CH2CH3_C6H4-p-NO2_neutral.xyz
- xyz_structures/neutral/1432_r2r4_CN_HN-CO(CH3)_CH2CH(CH3)2_neutral.xyz
- xyz_structures/neutral/1380_r1r2_CHO_CH2N(CH2)4_C6H4-p-NO2_neutral.xyz
- xyz_structures/neutral/0485_r1r4_CH3_HC=N-CH2CH3_C6H4-p-N(CH2)4_neutral.xyz
- xyz_structures/neutral/2865_r1r2_CH2N(CH3)2_CO-N(CH2)4_C6H5_neutral.xyz
- xyz_structures/neutral/1707_r1r4_CH3_CHO_C6H4-p-N(CH2)4_neutral.xyz
- xyz_structures/neutral/3019_r1r4_CO-N(CH2)4_CH3_C6H4-p-NO2_neutral.xyz
- xyz_structures/neutral/3567_r1r4_N(CH2)4_CO-N(CH3)2_CH2CH(CH3)2_neutral.xyz
- xyz_structures/neutral/1225_r1r4_HN-CO(CH3)_HC=N-CH2CH(CH3)2_C6H4-p-NO2_neutral.xyz
- xyz_structures/neutral/1247_r2r4_3-py_HC=N-CH2CH3_C6H4-p-N(CH2)4_neutral.xyz
- xyz_structures/neutral/3581_r1r2_CO2CH3_CHO_C6H4-p-N(CH2)4_neutral.xyz
- xyz_structures/neutral/4842_r1r5_N(CH2)4_HN-CO(CH3)_CH2CH(CH3)2_neutral.xyz
- xyz_structures/neutral/0226_r1r4_3-py_CHO2(CH2)2_C6H5_neutral.xyz
- xyz_structures/neutral/2222_r1r4_3-py_NHCH3_C6H4-p-N(CH2)4_neutral.xyz
- xyz_structures/neutral/1983_r1r2_CHO_HC=N-CH2CH3_C6H4-p-NO2_neutral.xyz
- xyz_structures/neutral/2401_r1r4_OCH3_CH3_CH3_neutral.xyz
- xyz_structures/neutral/1065_r1r4_CHO_CO-N(CH3)2_CH3_neutral.xyz
- xyz_structures/neutral/5339_r1r4_CHO_NHCH3_C6H5_neutral.xyz
- xyz_structures/neutral/2738_r1r4_CN_CH2N(CH3)2_C6H5_neutral.xyz
- xyz_structures/neutral/1442_r2r4_CO-N(CH2)4_CO-N(CH2)4_CH2CH(CH3)2_neutral.xyz
- xyz_structures/neutral/5401_r1r4_CH2N(CH2)4_NHCH3_CH3_neutral.xyz
- xyz_structures/neutral/2428_r2r4_HC=N-CH2CH(CH3)2_HN-CO(CH3)_C6H5_neutral.xyz
- xyz_structures/neutral/2773_r1r5_3-py_CH2N(CH3)2_C6H5_neutral.xyz
- xyz_structures/neutral/5219_r2r4_NHCH3_CH2N(CH3)2_C6H4-p-NO2_neutral.xyz
- xyz_structures/neutral/3700_r2r4_HC=N-CH2CH(CH3)2_CHO_CH3_neutral.xyz
- xyz_structures/neutral/0278_r2r4_CH2N(CH2)4_CH2N(CH3)2_C6H4-p-N(CH2)4_neutral.xyz
- xyz_structures/neutral/5566_r1r4_HC=N-CH2CH3_NHCH3_C6H4-p-NO2_neutral.xyz
- xyz_structures/neutral/5232_r1r4_NO2_CH2N(CH2)4_CH3_neutral.xyz
- xyz_structures/neutral/0862_r1r5_OCH3_CH2N(CH3)2_C6H4-p-NO2_neutral.xyz
- xyz_structures/neutral/5564_r1r5_HC=N-CH2CH3_CHO_C6H4-p-N(CH2)4_neutral.xyz
- xyz_structures/neutral/5101_r1r2_CO-N(CH2)4_CH2N(CH2)4_C6H5_neutral.xyz
- xyz_structures/neutral/5002_r1r5_CHO2(CH2)2_HC=N-CH2CH(CH3)2_C6H5_neutral.xyz
- xyz_structures/neutral/4325_r2r4_CH2OCH3_HC=N-CH2CH(CH3)2_CH2CH(CH3)2_neutral.xyz
- xyz_structures/neutral/3692_r1r5_HN-CO(CH3)_HC=N-CH2CH3_CH3_neutral.xyz
- xyz_structures/neutral/0333_r1r4_HC=N-CH2CH(CH3)2_CH2N(CH2)4_C6H5_neutral.xyz
- xyz_structures/neutral/3076_r1r2_CH3_CO-N(CH3)2_C6H4-p-N(CH2)4_neutral.xyz
- xyz_structures/neutral/4885_r1r5_CHO2(CH2)2_CN_C6H4-p-NO2_neutral.xyz
- xyz_structures/neutral/4668_r1r2_CH2N(CH2)4_NO2_CH3_neutral.xyz
- xyz_structures/neutral/4464_r2r4_CN_CN_CH2CH(CH3)2_neutral.xyz
- xyz_structures/neutral/5508_r1r4_CH2OCH3_CN_C6H4-p-NO2_neutral.xyz
- xyz_structures/neutral/3165_r2r4_CH3_CO-N(CH2)4_CH3_neutral.xyz
- xyz_structures/neutral/2751_r1r4_CO2CH3_CH2OCH3_C6H4-p-N(CH2)4_neutral.xyz
- xyz_structures/neutral/2355_r2r4_CN_HN-CO(CH3)_C6H4-p-N(CH2)4_neutral.xyz
- xyz_structures/neutral/1827_r1r5_CO2CH3_CH2N(CH2)4_CH3_neutral.xyz
- xyz_structures/neutral/0273_r1r2_CO-N(CH3)2_NO2_CH2CH(CH3)2_neutral.xyz
- xyz_structures/neutral/3634_r1r4_NHCH3_CH2N(CH2)4_CH3_neutral.xyz
- xyz_structures/neutral/4335_r1r4_CH2OCH3_OCH3_C6H4-p-N(CH2)4_neutral.xyz
- xyz_structures/neutral/0090_r1r4_CN_NHC6H4-OCH3_C6H5_neutral.xyz
- xyz_structures/neutral/4776_r1r2_HC=N-CH2CH3_NHCH3_C6H4-p-NO2_neutral.xyz
- xyz_structures/neutral/3420_r1r5_OCH3_CHO2(CH2)2_C6H4-p-NO2_neutral.xyz
- xyz_structures/neutral/1975_r1r2_CO2CH3_CH3_C6H4-p-N(CH2)4_neutral.xyz
- xyz_structures/neutral/0623_r1r5_CH3_CH3_CH3_neutral.xyz
- xyz_structures/neutral/4729_r1r5_NHCH3_CH2N(CH2)4_CH2CH(CH3)2_neutral.xyz
- xyz_structures/neutral/5183_r1r4_OCH3_CHO_C6H5_neutral.xyz
- xyz_structures/neutral/5531_r1r4_CH2N(CH3)2_NHCH3_C6H5_neutral.xyz
- xyz_structures/neutral/4289_r1r5_CH2OCH3_CHO_C6H5_neutral.xyz
- xyz_structures/neutral/3862_r1r4_CO2CH3_CO-N(CH2)4_CH3_neutral.xyz
- xyz_structures/neutral/4830_r1r4_HC=N-CH2CH3_CH2N(CH2)4_C6H4-p-N(CH2)4_neutral.xyz
- xyz_structures/neutral/3636_r1r2_HN-CO(CH3)_NO2_C6H4-p-N(CH2)4_neutral.xyz
- xyz_structures/neutral/3155_r1r2_3-py_HC=N-CH2CH3_C6H5_neutral.xyz
- xyz_structures/neutral/0580_r1r2_N(CH2)4_H_C6H5_neutral.xyz
- xyz_structures/neutral/1905_r1r2_CH2N(CH2)4_CH2N(CH3)2_C6H5_neutral.xyz
- xyz_structures/neutral/3717_r1r4_N(CH2)4_methylN(CH2)4_phenylN(CH2)4_neutral.xyz
- xyz_structures/neutral/2175_r1r2_CO2CH3_NO2_C6H4-p-N(CH2)4_neutral.xyz
- xyz_structures/neutral/0838_r1r4_N(CH2)4_NO2_C6H5_neutral.xyz
- xyz_structures/neutral/0246_r1r2_HC=N-CH2CH(CH3)2_HC=N-CH2CH3_C6H5_neutral.xyz
- xyz_structures/neutral/2497_r2r4_CO-N(CH2)4_NHCH3_C6H4-p-NO2_neutral.xyz
- xyz_structures/neutral/2841_r2r4_OCH3_CO-N(CH3)2_CH3_neutral.xyz
- xyz_structures/neutral/2402_r1r5_HN-CO(CH3)_NHCH3_C6H4-p-N(CH2)4_neutral.xyz
- xyz_structures/neutral/4626_r2r4_CN_HN-CO(CH3)_C6H4-p-NO2_neutral.xyz
- xyz_structures/neutral/0513_r2r4_HN-CO(CH3)_NHC6H4-OCH3_CH3_neutral.xyz
- xyz_structures/neutral/5504_r1r2_CH2N(CH2)4_CHO2(CH2)2_CH2CH(CH3)2_neutral.xyz
- xyz_structures/neutral/3322_r1r4_NHCH3_CO2CH3_C6H4-p-N(CH2)4_neutral.xyz
- xyz_structures/neutral/3316_r1r2_CHO2(CH2)2_CO-N(CH2)4_C6H5_neutral.xyz
- xyz_structures/neutral/3003_r2r4_N(CH2)4_HC=N-CH2CH3_CH2CH(CH3)2_neutral.xyz
- xyz_structures/neutral/3120_r1r2_3-py_N(CH2)4_C6H4-p-NO2_neutral.xyz
- xyz_structures/neutral/3804_r1r2_CH2N(CH2)4_CH2N(CH2)4_C6H5_neutral.xyz
- xyz_structures/neutral/1528_r1r4_HN-CO(CH3)_CH2N(CH2)4_C6H5_neutral.xyz
- xyz_structures/neutral/4674_r1r2_HN-CO(CH3)_CO-N(CH3)2_C6H4-p-N(CH2)4_neutral.xyz
- xyz_structures/neutral/4460_r1r2_CO-N(CH2)4_CH2N(CH2)4_C6H4-p-N(CH2)4_neutral.xyz
- xyz_structures/neutral/4274_r2r4_NO2_CHO_C6H5_neutral.xyz
- xyz_structures/neutral/3115_r1r2_N(CH2)4_CHO2(CH2)2_C6H4-p-NO2_neutral.xyz
- xyz_structures/neutral/3680_r1r2_CHO_CO-N(CH2)4_C6H4-p-N(CH2)4_neutral.xyz
- xyz_structures/neutral/4819_r1r4_CN_HC=N-CH2CH3_C6H4-p-N(CH2)4_neutral.xyz
- xyz_structures/neutral/1092_r1r4_NHCH3_CH2OCH3_C6H4-p-NO2_neutral.xyz
- xyz_structures/neutral/3290_r1r2_HC=N-CH2CH3_H_C6H5_neutral.xyz
- xyz_structures/neutral/2680_r2r4_CH3_CN_CH3_neutral.xyz
- xyz_structures/neutral/4203_r2r4_HN-CO(CH3)_CH2N(CH3)2_CH2CH(CH3)2_neutral.xyz
- xyz_structures/neutral/3714_r1r2_CH2N(CH3)2_N(CH2)4_CH2CH(CH3)2_neutral.xyz
- xyz_structures/neutral/3313_r1r2_CH3_CO2CH3_C6H5_neutral.xyz
- xyz_structures/neutral/1045_r1r5_CN_HC=N-CH2CH3_C6H4-p-N(CH2)4_neutral.xyz
- xyz_structures/neutral/0593_r1r2_CH2OCH3_HN-CO(CH3)_C6H4-p-NO2_neutral.xyz
- xyz_structures/neutral/3629_r2r4_CHO2(CH2)2_3-py_C6H4-p-NO2_neutral.xyz
- xyz_structures/neutral/3344_r1r5_CHO2(CH2)2_NHC6H4-OCH3_C6H4-p-NO2_neutral.xyz
- xyz_structures/neutral/2911_r1r2_CO-N(CH2)4_CH2N(CH2)4_CH2CH(CH3)2_neutral.xyz
- xyz_structures/neutral/0046_r1r2_HC=N-CH2CH3_CH3_C6H4-p-NO2_neutral.xyz
- xyz_structures/neutral/0842_r1r4_CO-N(CH3)2_CH2N(CH2)4_CH3_neutral.xyz
- xyz_structures/neutral/3829_r1r4_CO2CH3_CO2CH3_C6H4-p-N(CH2)4_neutral.xyz
- xyz_structures/neutral/0710_r1r2_CO-N(CH2)4_CH2N(CH3)2_C6H5_neutral.xyz
- xyz_structures/neutral/3533_r1r4_OCH3_CH2N(CH3)2_C6H4-p-N(CH2)4_neutral.xyz
- xyz_structures/neutral/3624_r1r5_CO-N(CH2)4_CN_C6H4-p-NO2_neutral.xyz
- xyz_structures/neutral/2580_r1r4_CH3_HN-CO(CH3)_C6H5_neutral.xyz
- xyz_structures/neutral/0031_r1r4_CHO2(CH2)2_NHCH3_C6H5_neutral.xyz
- xyz_structures/neutral/1582_r2r4_CH3_CH2N(CH3)2_CH3_neutral.xyz
- xyz_structures/neutral/5103_r1r5_OCH3_CH2N(CH2)4_C6H5_neutral.xyz
- xyz_structures/neutral/3027_r1r4_CH2OCH3_NHCH3_C6H4-p-N(CH2)4_neutral.xyz
- xyz_structures/neutral/2543_r1r5_CH2N(CH3)2_CH2N(CH3)2_C6H5_neutral.xyz
- xyz_structures/neutral/1023_r1r2_CHO_NHCH3_CH3_neutral.xyz
- xyz_structures/neutral/0690_r1r5_N(CH2)4_N(CH2)4_CH3_neutral.xyz
- xyz_structures/neutral/1988_r1r2_CHO2(CH2)2_CH2N(CH3)2_C6H4-p-N(CH2)4_neutral.xyz
- xyz_structures/neutral/4491_r1r5_CO2CH3_NHCH3_C6H5_neutral.xyz
- xyz_structures/neutral/1340_r2r4_HC=N-CH2CH(CH3)2_NO2_CH2CH(CH3)2_neutral.xyz
- xyz_structures/neutral/4537_r1r2_CO-N(CH2)4_NHC6H4-OCH3_CH3_neutral.xyz
- xyz_structures/neutral/1456_r1r2_NO2_NHC6H4-OCH3_C6H4-p-N(CH2)4_neutral.xyz
- xyz_structures/neutral/5132_r1r2_NHCH3_HC=N-CH2CH3_C6H5_neutral.xyz
- xyz_structures/neutral/1674_r1r4_CH3_NHC6H4-OCH3_C6H5_neutral.xyz
- xyz_structures/neutral/5072_r1r5_CHO2(CH2)2_NHC6H4-OCH3_C6H4-p-N(CH2)4_neutral.xyz
- xyz_structures/neutral/5330_r1r5_3-py_NO2_CH2CH(CH3)2_neutral.xyz
- xyz_structures/neutral/5573_r1r2_CO-N(CH2)4_NHC6H4-OCH3_C6H4-p-NO2_neutral.xyz
- xyz_structures/neutral/1301_r1r2_CHO_NHC6H4-OCH3_C6H5_neutral.xyz
- xyz_structures/neutral/2173_r2r4_CHO2(CH2)2_HC=N-CH2CH3_C6H5_neutral.xyz
- xyz_structures/neutral/1695_r1r4_CHO2(CH2)2_NHC6H4-OCH3_C6H5_neutral.xyz
- xyz_structures/neutral/4914_r1r4_CN_CHO2(CH2)2_CH3_neutral.xyz
- xyz_structures/neutral/1184_r1r2_CO-N(CH2)4_CH2N(CH3)2_C6H4-p-NO2_neutral.xyz
- xyz_structures/neutral/3352_r1r5_CN_CO-N(CH3)2_C6H4-p-N(CH2)4_neutral.xyz
- xyz_structures/neutral/5086_r1r4_CH3_HC=N-CH2CH(CH3)2_C6H4-p-NO2_neutral.xyz
- xyz_structures/neutral/0841_r1r5_CH2OCH3_HC=N-CH2CH(CH3)2_C6H4-p-NO2_neutral.xyz
- xyz_structures/neutral/5184_r1r2_NHC6H4-OCH3_CH2OCH3_C6H4-p-N(CH2)4_neutral.xyz
- xyz_structures/neutral/3287_r1r2_HC=N-CH2CH3_CHO2(CH2)2_C6H4-p-NO2_neutral.xyz
- xyz_structures/neutral/4075_r1r2_CH3_CO2CH3_C6H4-p-NO2_neutral.xyz
- xyz_structures/neutral/5518_r1r2_3-py_NHC6H4-OCH3_C6H4-p-N(CH2)4_neutral.xyz
- xyz_structures/neutral/5468_r1r4_NO2_CH2N(CH2)4_NO2benzene_neutral.xyz
- xyz_structures/neutral/1685_r1r4_CH2N(CH2)4_3-py_C6H4-p-NO2_neutral.xyz
- xyz_structures/neutral/1260_r1r5_CHO2(CH2)2_CHO_C6H4-p-NO2_neutral.xyz
- xyz_structures/neutral/3712_r1r4_CO-N(CH3)2_CHO2(CH2)2_C6H4-p-NO2_neutral.xyz
- xyz_structures/neutral/2974_r1r2_HC=N-CH2CH(CH3)2_NHC6H4-OCH3_CH2CH(CH3)2_neutral.xyz
- xyz_structures/neutral/4492_r1r5_HN-CO(CH3)_NO2_CH2CH(CH3)2_neutral.xyz
- xyz_structures/neutral/2540_r2r4_OCH3_CO-N(CH2)4_CH3_neutral.xyz
- xyz_structures/neutral/3319_r1r4_NO2_CO-N(CH2)4_C6H4-p-N(CH2)4_neutral.xyz
- xyz_structures/neutral/5503_r2r4_NHCH3_CH2N(CH3)2_CH3_neutral.xyz
- xyz_structures/neutral/1783_r1r4_HN-CO(CH3)_NHC6H4-OCH3_C6H4-p-N(CH2)4_neutral.xyz
- xyz_structures/neutral/5491_r1r2_N(CH2)4_3-py_CH3_neutral.xyz
- xyz_structures/neutral/0163_r2r4_CHO2(CH2)2_HC=N-CH2CH3_CH2CH(CH3)2_neutral.xyz
- xyz_structures/neutral/2975_r1r5_NHC6H4-OCH3_NHC6H4-OCH3_CH2CH(CH3)2_neutral.xyz
- xyz_structures/neutral/3469_r1r4_HN-CO(CH3)_HC=N-CH2CH(CH3)2_C6H5_neutral.xyz
- xyz_structures/neutral/0216_r1r5_N(CH2)4_methylN(CH2)4_C6H5_neutral.xyz
- xyz_structures/neutral/0229_r1r5_OCH3_HC=N-CH2CH3_CH3_neutral.xyz
- xyz_structures/neutral/0088_r1r5_CHO2(CH2)2_HN-CO(CH3)_CH2CH(CH3)2_neutral.xyz
- xyz_structures/neutral/0613_r1r2_CH3_CH2N(CH3)2_C6H5_neutral.xyz
- xyz_structures/neutral/0492_r1r4_CO-N(CH2)4_HC=N-CH2CH3_C6H4-p-NO2_neutral.xyz
- xyz_structures/neutral/0407_r2r4_CO2CH3_CH2OCH3_CH3_neutral.xyz
- xyz_structures/neutral/0879_r1r2_H_HN-CO(CH3)_CH2CH(CH3)2_neutral.xyz
- xyz_structures/neutral/0754_r1r2_NO2_OCH3_CH2CH(CH3)2_neutral.xyz
- xyz_structures/neutral/0876_r1r4_CHO2(CH2)2_CO-N(CH3)2_CH3_neutral.xyz
- xyz_structures/neutral/1315_r1r2_CO-N(CH2)4_CH3_CH2CH(CH3)2_neutral.xyz
- xyz_structures/neutral/1099_r1r2_NHC6H4-OCH3_CH2N(CH3)2_C6H4-p-N(CH2)4_neutral.xyz
- xyz_structures/neutral/1317_r1r5_OCH3_NO2_NO2benzene_neutral.xyz
- xyz_structures/neutral/1697_r1r2_NO2_NHCH3_NO2benzene_neutral.xyz
- xyz_structures/neutral/1387_r1r2_HC=N-CH2CH(CH3)2_CN_C6H5_neutral.xyz
- xyz_structures/neutral/1376_r1r2_CN_CH3_C6H4-p-N(CH2)4_neutral.xyz
- xyz_structures/neutral/1603_r1r2_CO-N(CH3)2_N(CH2)4_CH3_neutral.xyz
- xyz_structures/neutral/1992_r1r5_NHCH3_CHO_C6H4-p-N(CH2)4_neutral.xyz
- xyz_structures/neutral/1987_r1r2_OCH3_CN_C6H4-p-NO2_neutral.xyz
- xyz_structures/neutral/2196_r1r4_HC=N-CH2CH(CH3)2_NHCH3_CH3_neutral.xyz
- xyz_structures/neutral/2126_r1r2_CH2N(CH2)4_HC=N-CH2CH(CH3)2_C6H5_neutral.xyz
- xyz_structures/neutral/2422_r2r4_CO2CH3_CO2CH3_CH2CH(CH3)2_neutral.xyz
- xyz_structures/neutral/2727_r1r4_NHC6H4-OCH3_NHCH3_C6H5_neutral.xyz
- xyz_structures/neutral/2809_r1r4_HC=N-CH2CH3_NHCH3_C6H5_neutral.xyz
- xyz_structures/neutral/2971_r1r5_OCH3_CH2N(CH3)2_CH3_neutral.xyz
- xyz_structures/neutral/3173_r2r4_CO2CH3_CN_CH3_neutral.xyz
- xyz_structures/neutral/3305_r2r4_CH3_OCH3_CH3_neutral.xyz
- xyz_structures/neutral/3482_r1r4_HC=N-CH2CH(CH3)2_CO2CH3_C6H4-p-N(CH2)4_neutral.xyz
- xyz_structures/neutral/3499_r1r2_CHO2(CH2)2_HC=N-CH2CH(CH3)2_CH2CH(CH3)2_neutral.xyz
- xyz_structures/neutral/3832_r1r4_CHO_HN-CO(CH3)_C6H5_neutral.xyz
- xyz_structures/neutral/3952_r1r2_NO2_N(CH2)4_NO2benzene_neutral.xyz
- xyz_structures/neutral/4461_r1r2_CH2N(CH3)2_NHCH3_C6H4-p-NO2_neutral.xyz
- xyz_structures/neutral/4860_r1r4_CN_CH3_CH3_neutral.xyz
- xyz_structures/neutral/4812_r1r4_CO-N(CH2)4_CH3_C6H5_neutral.xyz
- xyz_structures/neutral/4949_r1r2_CO2CH3_CHO2(CH2)2_C6H4-p-N(CH2)4_neutral.xyz
- xyz_structures/neutral/5108_r1r4_CHO2(CH2)2_CH2N(CH2)4_C6H4-p-N(CH2)4_neutral.xyz
- xyz_structures/neutral/5118_r1r4_N(CH2)4_n-acetylN(CH2)4_C6H5_neutral.xyz
- xyz_structures/neutral/4942_r1r4_HC=N-CH2CH3_NHCH3_CH2CH(CH3)2_neutral.xyz
- xyz_structures/neutral/5044_r1r5_NHCH3_NHC6H4-OCH3_C6H4-p-N(CH2)4_neutral.xyz
- xyz_structures/neutral/5182_r2r4_OCH3_CO-N(CH2)4_C6H5_neutral.xyz
- xyz_structures/neutral/5160_r1r2_NHC6H4-OCH3_OCH3_C6H4-p-NO2_neutral.xyz
- xyz_structures/neutral/5003_r1r5_CH2N(CH2)4_CHO_C6H4-p-NO2_neutral.xyz
- xyz_structures/neutral/5374_r1r5_CHO_CHO_C6H4-p-NO2_neutral.xyz
- xyz_structures/neutral/5481_r2r4_3-py_CO-N(CH3)2_CH3_neutral.xyz
- xyz_structures/neutral/3065_r1r4_OCH3_NHCH3_C6H5_neutral.xyz
- xyz_structures/neutral/0756_r1r2_CO2CH3_CH2OCH3_C6H4-p-N(CH2)4_neutral.xyz
- xyz_structures/neutral/0203_r1r4_CH2OCH3_CH3_C6H4-p-NO2_neutral.xyz
- xyz_structures/neutral/0104_r1r5_CO-N(CH2)4_CN_CH3_neutral.xyz
[truncated: 9,700 more entries]
