# Supplementary material for: Computational Screening of Electroactive Biobased-Phthalimide Molecules for Redox Flow Batteries
Source: J Org Chem. 2026 Jan 6;91(2):842–58. doi: 10.1021/acs.joc.5c01283 (PMC12814552; doi:10.1021/acs.joc.5c01283)
Supplement: Supplementary file 3 [file jo5c01283_si_003.zip › xyz_structures/dimerization/dimer/3524_r1r5_CO2CH3_C6H4-p-N(CH2)4-dimer.xyz]

102
3524_r1r5_ester_ester_phenylpyrrolidine_0.out
  C     -1.825719   -1.153994   -1.089098
  C     -0.561460    1.315866    1.243442
  C      4.056082   -0.735514   -1.565872
  C      0.323607    3.318288   -3.378958
  H      3.056680    3.318556   -3.412117
  H      4.547069    1.551030   -2.576973
  C      4.730092    1.465724    2.677993
  C      2.478014   -3.531549    0.783234
  H      5.929360   -0.936883    2.432411
  H      4.955118   -3.037954    1.617796
  O     -1.597232    1.309389   -2.543550
  O      1.014762   -2.146773   -1.341615
  H      0.460543   -2.761670   -0.838308
  O      1.961470    2.322425    2.063193
  O     -0.066439   -1.531605    1.237708
  H      0.297905   -2.434846    1.326750
  C      0.880059   -0.722234    0.621978
  C      0.727285   -0.845642   -0.958193
  C      2.880962    0.158985    1.531093
  C      1.837266    1.211490    1.588529
  C      4.169775    0.224039    2.035057
  C      4.920293   -0.943531    2.041653
  C      4.368401   -2.129996    1.576360
  C      3.058715   -2.193138    1.098429
  C      2.316120   -1.012558    1.061138
  C      0.785903    1.138083   -2.226835
  C     -0.632372    0.730814   -2.082769
  C      1.263361    2.273567   -2.854003
  C      2.637388    2.437134   -2.944296
  C      3.476268    1.443318   -2.461356
  C      2.989095    0.281947   -1.853631
  C      1.608860    0.159270   -1.694836
  N     -0.627814   -0.433223   -1.378344
  N      0.700248    0.664871    1.069377
  O      3.750545   -1.946114   -2.000573
  C      4.815701   -2.907432   -1.957546
  O      5.130259   -0.442641   -1.101599
  H      5.197276   -3.004039   -0.943812
  H      5.615273   -2.589758   -2.624950
  H      4.379642   -3.842976   -2.292227
  O      0.028155    3.120293   -4.652427
  C     -0.890384    4.059102   -5.234430
  O     -0.076937    4.238778   -2.714928
  H     -1.823344    4.053325   -4.673551
  H     -1.049678    3.719951   -6.252388
  H     -0.456236    5.056880   -5.222471
  O      5.024978    2.514989    1.927429
  C      4.788622    2.503959    0.510259
  O      4.950324    1.489939    3.861711
  H      5.134826    1.573030    0.065751
  H      5.357418    3.340644    0.115910
  H      3.728290    2.655009    0.313253
  O      3.371429   -4.391122    0.353369
  C      2.902453   -5.722999    0.080357
  O      1.308236   -3.817892    0.953146
  H      3.776280   -6.277043   -0.244428
  H      2.481774   -6.155685    0.985666
  H      2.149302   -5.688285   -0.703915
  C     -3.005768    2.660377    1.644837
  N     -4.199080    3.289789    1.813821
  C     -4.709511    4.298546    0.888794
  C     -6.215692    4.295851    1.148268
  C     -6.320910    3.862946    2.610233
  C     -5.224387    2.810975    2.732978
  C     -2.650506    1.541034    2.426646
  C     -1.445889    0.891650    2.230614
  C     -0.876075    2.446025    0.499115
  C     -2.071432    3.113653    0.690224
  H     -4.472084    4.034252   -0.144015
  H     -4.264841    5.277604    1.096166
  H     -6.670590    5.264808    0.951326
  H     -6.695453    3.553665    0.507548
  H     -7.300901    3.469984    2.874388
  H     -6.097264    4.705767    3.267063
  H     -4.833300    2.730085    3.748652
  H     -5.586536    1.820301    2.428245
  H     -3.327791    1.171768    3.183956
  H     -1.192492    0.034684    2.839294
  H     -0.170445    2.818558   -0.234379
  H     -2.281771    3.993877    0.098713
  C     -4.152565   -2.584930   -0.381759
  N     -5.246321   -3.294103    0.014852
  C     -5.314088   -4.751869   -0.056870
  C     -6.348339   -5.116811    1.006082
  C     -7.260623   -3.891015    1.043257
  C     -6.281873   -2.732950    0.874548
  C     -3.999561   -1.224630   -0.043311
  C     -2.854357   -0.532925   -0.389136
  C     -2.004933   -2.466419   -1.515596
  C     -3.140377   -3.176965   -1.161958
  H     -4.337249   -5.193722    0.151397
  H     -5.626874   -5.081489   -1.053298
  H     -6.875552   -6.039693    0.772002
  H     -5.852923   -5.237957    1.971290
  H     -7.840111   -3.812515    1.961166
  H     -7.952105   -3.913314    0.198764
  H     -6.744453   -1.859097    0.411489
  H     -5.861728   -2.420380    1.839139
  H     -4.773816   -0.711231    0.510672
  H     -2.753271    0.506365   -0.107543
  H     -1.261796   -2.942215   -2.142545
  H     -3.252018   -4.194468   -1.510218
