# Supplementary material for: Computational Screening of Electroactive Biobased-Phthalimide Molecules for Redox Flow Batteries
Source: J Org Chem. 2026 Jan 6;91(2):842–58. doi: 10.1021/acs.joc.5c01283 (PMC12814552; doi:10.1021/acs.joc.5c01283)
Supplement: Supplementary file 3 [file jo5c01283_si_003.zip › xyz_structures/dimerization/dimer/0260_r1r5_CH3_C6H4-p-NO2-dimer.xyz]

70
0260_r1r5_methyl_methyl_nitrobenzene_0.out
  C     -1.958866   -0.749555   -0.875469
  C      0.166291    1.188601    1.278395
  C      3.643951   -1.723462   -1.987232
  C      0.950833    3.365296   -3.146505
  H      3.546504    2.634813   -3.560332
  H      4.611536    0.485450   -3.089753
  C      5.465174   -0.165778    2.014653
  C      1.636877   -4.296030    0.322867
  H      5.813030   -2.856400    1.740454
  H      4.177521   -4.546841    1.081775
  O     -1.332460    1.726540   -2.138101
  O      0.541377   -2.339351   -1.535383
  H      0.525343   -2.315489   -2.503145
  O      2.939669    1.474429    1.738327
  O     -0.177372   -1.784482    1.076119
  H      0.063563   -2.092599    1.961357
  C      0.915735   -1.152991    0.497741
  C      0.600622   -1.041631   -1.045656
  C      3.162519   -0.886899    1.220079
  C      2.477458    0.418172    1.359601
  C      4.472471   -1.196066    1.563385
  C      4.807776   -2.547074    1.479472
  C      3.878557   -3.504727    1.098693
  C      2.565800   -3.187362    0.735423
  C      2.242576   -1.836352    0.788556
  C      0.976127    1.028436   -2.149811
  C     -0.466575    0.927879   -1.853315
  C      1.629861    2.077673   -2.784148
  C      2.975353    1.854950   -3.070541
  C      3.581398    0.639714   -2.788304
  C      2.917679   -0.415331   -2.149455
  C      1.599166   -0.157814   -1.783156
  N     -0.668140   -0.296114   -1.232653
  N      1.152456    0.200155    1.040770
  H      4.251623   -1.904075   -2.874030
  H      2.959831   -2.556783   -1.856072
  H      4.315913   -1.698790   -1.127484
  H      0.469222    3.810499   -2.274335
  H      1.676014    4.070650   -3.549070
  H      0.169993    3.198722   -3.889668
  H      6.435004   -0.629382    2.187928
  H      5.578756    0.620752    1.267792
  H      5.133666    0.315945    2.935419
  H      0.592597   -4.030105    0.456520
  H      1.860402   -5.192904    0.900388
  H      1.782733   -4.530880   -0.733447
  O     -2.555832    5.257742    1.511244
  N     -2.708215    4.174725    2.033325
  C     -1.696322    3.141617    1.786065
  C     -1.852988    1.901380    2.378665
  C     -0.910469    0.920814    2.124118
  C      0.318140    2.459157    0.721363
  C     -0.619803    3.444531    0.968625
  O     -3.649691    3.891760    2.742748
  H     -2.694699    1.706218    3.026900
  H     -1.009349   -0.048728    2.586912
  H      1.169432    2.669878    0.088944
  H     -0.522204    4.427383    0.531343
  O     -6.124325   -3.183841    0.029386
  N     -5.847796   -2.010632    0.173929
  C     -4.501781   -1.569474   -0.191927
  C     -4.157003   -0.240276   -0.017713
  C     -2.880996    0.166396   -0.361853
  C     -2.337952   -2.083590   -1.050387
  C     -3.608920   -2.497374   -0.702088
  O     -6.625431   -1.184536    0.604872
  H     -4.869839    0.462265    0.389089
  H     -2.595090    1.197545   -0.225456
  H     -1.637853   -2.799121   -1.447827
  H     -3.908218   -3.526755   -0.833693
