# Supplementary material for: Computational Screening of Electroactive Biobased-Phthalimide Molecules for Redox Flow Batteries
Source: J Org Chem. 2026 Jan 6;91(2):842–58. doi: 10.1021/acs.joc.5c01283 (PMC12814552; doi:10.1021/acs.joc.5c01283)
Supplement: Supplementary file 3 [file jo5c01283_si_003.zip › xyz_structures/dimerization/dimer/3203_r2r4_CH3_C6H4-p-NO2-dimer.xyz]

70
3203_r2r4_methyl_methyl_nitrobenzene_0.out
  C      0.431873   -0.935696   -1.489213
  C      1.964976    0.765377    1.061134
  H     -2.375822    3.465622    0.109939
  H     -4.748255   -0.132526   -2.371723
  C     -6.369801    1.981485   -1.814765
  C     -4.955152    4.104573   -0.411646
  H     -0.931204   -3.211981    3.051857
  H     -3.534566    0.659280    1.335459
  C     -3.620767   -3.541155    3.364706
  C     -5.118336   -1.257740    2.360984
  O     -2.171639   -1.588193   -2.407307
  O      0.140144    1.998381   -0.884156
  H     -0.107344    2.373189   -1.741369
  O      1.475079   -1.760519    2.303044
  O     -0.762251    2.063878    1.655095
  H     -0.871386    1.933927    2.607509
  C     -0.615032    0.821834    1.039532
  C     -0.822283    1.076502   -0.493117
  C     -0.876126   -1.295499    2.083768
  C      0.567916   -1.045291    1.937892
  C     -1.508987   -2.380708    2.664917
  C     -2.895968   -2.380591    2.746444
  C     -3.620622   -1.272814    2.259052
  C     -2.957748   -0.188892    1.683797
  C     -1.576325   -0.219967    1.583839
  C     -2.906867    0.529035   -1.484275
  C     -1.964022   -0.569656   -1.782763
  C     -4.240676    0.655868   -1.828314
  C     -4.918102    1.815789   -1.466532
  C     -4.233830    2.839277   -0.776563
  C     -2.891316    2.682533   -0.430950
  C     -2.243528    1.512697   -0.782089
  N     -0.751549   -0.195481   -1.239441
  N      0.698488    0.193102    1.321030
  H     -5.840395    3.889219    0.190548
  H     -4.307021    4.773488    0.151078
  H     -5.299409    4.626147   -1.307758
  H     -6.730620    1.125944   -2.382604
  H     -6.530718    2.885428   -2.405481
  H     -6.976507    2.077786   -0.911458
  H     -4.326937   -3.981406    2.657476
  H     -4.198671   -3.220296    4.234169
  H     -2.919271   -4.311018    3.680351
  H     -5.552559   -2.086208    1.796288
  H     -5.525504   -0.324661    1.975592
  H     -5.439275   -1.377972    3.397950
  O      6.626828    1.620689   -0.203153
  N      5.775017    2.368989    0.229295
  C      4.455861    1.811278    0.529260
  C      4.247245    0.455634    0.346150
  C      2.995901   -0.064096    0.616119
  C      2.204730    2.129015    1.248149
  C      3.453168    2.656366    0.977243
  O      5.954484    3.553104    0.423991
  H      5.042832   -0.178741   -0.017429
  H      2.811106   -1.116394    0.466330
  H      1.412239    2.775306    1.589661
  H      3.648247    3.709729    1.114715
  O      4.836792   -2.604099   -2.820257
  N      3.931508   -3.155518   -2.232121
  C      2.697981   -2.394081   -1.996853
  C      1.676020   -2.985387   -1.270921
  C      0.534591   -2.244661   -1.020271
  C      1.459960   -0.377130   -2.245248
  C      2.608353   -1.108087   -2.497932
  O      3.986271   -4.293217   -1.818855
  H      1.780850   -3.994346   -0.899431
  H     -0.280926   -2.673524   -0.452120
  H      1.360138    0.623502   -2.638800
  H      3.420229   -0.688101   -3.073401
