# Supplementary material for: Computational Screening of Electroactive Biobased-Phthalimide Molecules for Redox Flow Batteries
Source: J Org Chem. 2026 Jan 6;91(2):842–58. doi: 10.1021/acs.joc.5c01283 (PMC12814552; doi:10.1021/acs.joc.5c01283)
Supplement: Supplementary file 3 [file jo5c01283_si_003.zip › xyz_structures/dimerization/dimer/5588_r1r5_CO2CH3_CH3-dimer.xyz]

64
5588_r1r5_ester_ester_methyl_0.out
  C     -0.896461   -4.145438    0.583874
  C     -1.417019   -1.574143    2.776830
  C      1.251066    0.427105   -2.161527
  C     -4.430848   -0.295778   -1.234317
  H     -3.174142    1.739914   -2.518931
  H     -0.760254    2.023547   -2.887116
  C      0.305483    3.479973    1.428335
  C      3.698713   -1.099647    0.308605
  H      2.935984    3.452436    0.721828
  H      4.338792    1.486465    0.274162
  O     -3.366015   -2.776003    0.003669
  O      1.055960   -2.599443   -0.891522
  H      1.505975   -1.995726   -1.515101
  O     -1.419957    1.284272    2.426179
  O      1.107930   -2.383063    1.876915
  H      1.999970   -2.555187    1.511915
  C      0.559802   -1.342286    1.151763
  C      0.038861   -1.906731   -0.257981
  C      0.697244    1.004436    1.283703
  C     -0.580139    0.570131    1.912269
  C      1.183437    2.294459    1.165503
  C      2.512398    2.459452    0.800853
  C      3.299203    1.346837    0.536381
  C      2.786385    0.048065    0.596915
  C      1.455196   -0.114142    0.978904
  C     -2.023531   -0.987430   -0.919561
  C     -2.276652   -2.285571   -0.244170
  C     -2.951202   -0.087144   -1.412935
  C     -2.479296    1.016291   -2.112510
  C     -1.114751    1.181170   -2.309124
  C     -0.186314    0.272196   -1.797529
  C     -0.659858   -0.814766   -1.065852
  N     -1.065457   -2.820320    0.019224
  N     -0.573002   -0.787558    1.892145
  O      1.595946    1.674425   -2.391752
  C      2.938956    1.891701   -2.859555
  O      2.018183   -0.508508   -2.275307
  H      3.057712    2.968565   -2.908135
  H      3.651364    1.452735   -2.164402
  H      3.057293    1.442169   -3.843776
  O     -4.962112   -0.022863   -0.049868
  C     -4.136692    0.422272    1.037850
  O     -5.131887   -0.657140   -2.141983
  H     -3.480718   -0.382615    1.362013
  H     -3.552648    1.295062    0.752730
  H     -4.824478    0.677651    1.837544
  O     -0.677285    3.547402    0.543704
  C     -1.619754    4.613892    0.727801
  O      0.496617    4.277758    2.308628
  H     -1.115647    5.574952    0.646806
  H     -2.089274    4.520552    1.705740
  H     -2.353705    4.496027   -0.062689
  O      4.736770   -0.745311   -0.421993
  C      5.703205   -1.772628   -0.692931
  O      3.532746   -2.228905    0.717001
  H      6.098081   -2.161134    0.243800
  H      5.236203   -2.574943   -1.260475
  H      6.484398   -1.290980   -1.270866
  H     -1.850765   -0.889219    3.502593
  H     -2.224192   -2.086727    2.254539
  H     -0.802057   -2.309296    3.291805
  H     -1.654956   -4.797456    0.154247
  H      0.092137   -4.510393    0.320222
  H     -1.000451   -4.137910    1.669235
