# Supplementary material for: Computational Screening of Electroactive Biobased-Phthalimide Molecules for Redox Flow Batteries
Source: J Org Chem. 2026 Jan 6;91(2):842–58. doi: 10.1021/acs.joc.5c01283 (PMC12814552; doi:10.1021/acs.joc.5c01283)
Supplement: Supplementary file 3 [file jo5c01283_si_003.zip › xyz_structures/dimerization/dimer/0469_r2r4_NHCH3_CH2CH(CH3)2-dimer.xyz]

78
0469_r2r4_primaryamine_primaryamine_isopentane_0.out
  C     -3.595717   -0.783919   -0.983185
  C     -1.989095   -0.948372    2.124608
  H      1.677047    0.704983   -1.315281
  H     -1.614576    3.913674    0.603770
  N      0.918708    4.865799    0.373688
  N      2.687571    3.098289   -0.662242
  H      3.341420   -0.521534    2.182535
  H      1.333043   -2.291074   -2.023233
  N      5.129150   -1.210732    0.256673
  N      4.021888   -2.213004   -1.991867
  O     -3.656165    1.818530    0.188151
  O     -0.855332   -0.719360   -2.260460
  H     -1.115381   -1.651419   -2.311336
  O      0.570468   -0.185960    3.166953
  O     -1.211900   -2.559866   -0.300503
  H     -0.772697   -3.320618    0.103439
  C     -0.520499   -1.390420    0.041887
  C     -1.051732   -0.280697   -0.946829
  C      1.549298   -1.020334    1.106903
  C      0.466033   -0.669054    2.048335
  C      2.925751   -0.908073    1.261638
  C      3.744541   -1.312105    0.216420
  C      3.161085   -1.819325   -0.987562
  C      1.775713   -1.926832   -1.107127
  C      0.985123   -1.510942   -0.046638
  C     -1.262730    1.948468   -0.193404
  C     -2.600904    1.323063   -0.181152
  C     -0.884288    3.231483    0.189959
  C      0.443795    3.605254    0.037271
  C      1.376631    2.682500   -0.531403
  C      0.967322    1.400540   -0.890304
  C     -0.359831    1.043170   -0.698866
  N     -2.451625    0.061311   -0.681555
  N     -0.708830   -0.995198    1.435990
  C      3.659498    2.246263   -1.320395
  H      4.611059    2.771570   -1.351918
  H      3.366632    1.980352   -2.342629
  H      3.791772    1.322632   -0.752528
  H      2.783260    4.080446   -0.883982
  C      0.040176    5.785359    1.072088
  H     -0.370699    5.360347    1.995186
  H      0.604647    6.681468    1.318554
  H     -0.792355    6.069566    0.427211
  H      1.854694    4.842699    0.758246
  C      5.769688   -0.799540    1.491958
  H      6.847097   -0.849841    1.354135
  H      5.491402   -1.428942    2.344701
  H      5.499852    0.231684    1.724677
  H      5.592168   -1.995728   -0.183984
  C      3.496043   -2.574855   -3.294523
  H      4.332281   -2.782887   -3.957466
  H      2.881847   -1.781018   -3.734392
  H      2.887073   -3.476175   -3.217405
  H      4.869609   -1.662871   -2.035038
  C     -2.082456   -1.903077    3.317966
  C     -3.456941   -1.741041    3.958980
  C     -1.842423   -3.347699    2.895974
  H     -2.186931    0.077891    2.450106
  H     -2.759776   -1.224059    1.406175
  H     -1.320366   -1.618341    4.046133
  H     -3.627428   -0.710962    4.277623
  H     -3.555100   -2.388669    4.831120
  H     -4.242898   -2.009953    3.247802
  H     -1.941921   -4.017434    3.751728
  H     -2.572537   -3.650949    2.140193
  H     -0.841867   -3.483949    2.479239
  C     -4.100892   -0.694405   -2.427555
  C     -5.326190   -1.593070   -2.564629
  C     -4.423972    0.737695   -2.832669
  H     -3.344041   -1.816889   -0.746841
  H     -4.396687   -0.471443   -0.308031
  H     -3.318009   -1.073182   -3.089745
  H     -6.130127   -1.240639   -1.912693
  H     -5.095282   -2.624560   -2.291563
  H     -5.696987   -1.587176   -3.590391
  H     -4.787919    0.767252   -3.861017
  H     -5.197470    1.153105   -2.182143
  H     -3.544636    1.381456   -2.767166
