# Supplementary material for: Computational Screening of Electroactive Biobased-Phthalimide Molecules for Redox Flow Batteries
Source: J Org Chem. 2026 Jan 6;91(2):842–58. doi: 10.1021/acs.joc.5c01283 (PMC12814552; doi:10.1021/acs.joc.5c01283)
Supplement: Supplementary file 3 [file jo5c01283_si_003.zip › xyz_structures/dimerization/dimer/1463_r1r5_OCH3_CH3-dimer.xyz]

56
1463_r1r5_ether_ether_methyl_0.out
  C      2.036819   -3.460989   -0.485546
  C      1.299790   -0.707826   -2.720119
  O     -0.830822    0.569709    2.012669
  O      4.391154    1.361760    0.336849
  H      2.878077    3.186442    1.667821
  H      0.607983    2.827519    2.396174
  O     -2.702460    2.724403   -1.405418
  O     -2.601410   -2.335541    0.847422
  H     -4.672979    1.661614    0.131693
  H     -4.638928   -0.555496    1.088958
  O      4.046656   -1.468238   -0.515765
  O      0.098320   -2.277031    1.372244
  H     -0.841716   -2.471628    1.211682
  O     -0.206876    1.671339   -2.689548
  O     -0.546145   -2.626560   -1.352498
  H     -1.275747   -2.624399   -1.987036
  C     -0.368697   -1.334063   -0.856143
  C      0.630067   -1.483125    0.360966
  C     -1.701196    0.617507   -1.069431
  C     -0.516863    0.746641   -1.959331
  C     -2.761725    1.497443   -0.847703
  C     -3.814049    1.035726   -0.062165
  C     -3.793671   -0.242969    0.491754
  C     -2.710081   -1.090878    0.303423
  C     -1.663048   -0.633073   -0.484702
  C      2.428192    0.062936    0.485613
  C      2.925733   -1.204667   -0.113497
  C      3.111016    1.250095    0.750496
  C      2.409875    2.242172    1.430776
  C      1.097004    2.036098    1.846082
  C      0.420897    0.846225    1.578012
  C      1.106287   -0.123269    0.851231
  N      1.879898   -2.070520   -0.113900
  N      0.173338   -0.421878   -1.856284
  C     -1.563815    1.619590    2.622103
  H     -1.089002    1.944403    3.550668
  H     -1.659345    2.469080    1.940545
  H     -2.547861    1.212054    2.836672
  C      5.075675    2.569726    0.633198
  H      6.075694    2.453573    0.225428
  H      5.132997    2.730390    1.711791
  H      4.582650    3.421968    0.161286
  C     -3.778248    3.614877   -1.145672
  H     -3.875435    3.802210   -0.074085
  H     -4.717261    3.215525   -1.534372
  H     -3.531505    4.538884   -1.660060
  C     -3.603669   -2.751496    1.768885
  H     -3.681805   -2.043511    2.596065
  H     -3.284151   -3.721331    2.138271
  H     -4.568009   -2.844706    1.267459
  H      1.066120   -0.352266   -3.722697
  H      2.211517   -0.211796   -2.381104
  H      1.460212   -1.782645   -2.751978
  H      1.952276   -3.607546   -1.562989
  H      3.018999   -3.795939   -0.156251
  H      1.267093   -4.043565    0.013107
