# Supplementary material for: Computational Screening of Electroactive Biobased-Phthalimide Molecules for Redox Flow Batteries
Source: J Org Chem. 2026 Jan 6;91(2):842–58. doi: 10.1021/acs.joc.5c01283 (PMC12814552; doi:10.1021/acs.joc.5c01283)
Supplement: Supplementary file 3 [file jo5c01283_si_003.zip › xyz_structures/dimerization/dimer/4400_r1r5_NO2_CH3-dimer.xyz]

48
4400_r1r5_nitro_nitro_methyl_0.out
  C      1.448336    0.527066   -2.695218
  C      1.605383    3.705582   -0.696429
  N     -3.118830    2.157309    0.410662
  N     -2.325915   -3.247541   -1.143409
  H     -4.442744   -2.208535    0.047976
  H     -4.724899    0.155317    0.785156
  N      4.580469   -0.765668    0.613938
  N     -0.887038   -0.676434    2.130904
  H      3.250533   -2.611527    1.978061
  H      0.830903   -2.558041    2.566354
  O      0.099720   -1.965018   -2.544026
  O     -0.652157    2.305376   -1.872725
  H     -1.362566    2.838704   -1.479586
  O      3.882241    2.042438   -0.293010
  O     -0.435957    2.412586    0.942232
  H     -0.079568    2.568172    1.828292
  C      0.412089    1.613800    0.202538
  C     -0.423969    1.193481   -1.076944
  C      2.374979    0.354329    0.597287
  C      2.763548    1.651548   -0.038141
  C      3.155203   -0.714727    0.981086
  C      2.625853   -1.779509    1.682433
  C      1.277405   -1.751987    2.000767
  C      0.495303   -0.671907    1.619430
  C      1.020488    0.386628    0.892518
  C     -1.531047   -0.900123   -1.081933
  C     -0.286111   -1.010621   -1.907730
  C     -2.518316   -1.826942   -0.809556
  C     -3.678098   -1.470790   -0.154272
  C     -3.831645   -0.154092    0.260218
  C     -2.840118    0.772964   -0.009286
  C     -1.678204    0.417117   -0.678612
  N      0.299619    0.212303   -1.861316
  N      1.610934    2.333616   -0.219102
  O     -2.849856    3.049855   -0.367891
  O     -3.641262    2.316581    1.480520
  O     -3.222295   -3.804188   -1.732421
  O     -1.301320   -3.760918   -0.767666
  O      4.848552   -0.692196   -0.559233
  O      5.372791   -0.911617    1.514549
  O     -1.314653    0.359865    2.581844
  O     -1.487746   -1.725600    2.104747
  H      1.669147    3.745697   -1.783647
  H      0.687657    4.185255   -0.368618
  H      2.462625    4.218137   -0.263598
  H      1.305097    0.065836   -3.671032
  H      1.517715    1.604686   -2.813964
  H      2.371619    0.140765   -2.258809
