# Supplementary material for: Computational Screening of Electroactive Biobased-Phthalimide Molecules for Redox Flow Batteries
Source: J Org Chem. 2026 Jan 6;91(2):842–58. doi: 10.1021/acs.joc.5c01283 (PMC12814552; doi:10.1021/acs.joc.5c01283)
Supplement: Supplementary file 3 [file jo5c01283_si_003.zip › xyz_structures/dimerization/dimer/0808_r1r5_OCH3_C6H4-p-NO2-dimer.xyz]

74
0808_r1r5_ether_ether_nitrobenzene_0.out
  C     -2.090896   -1.477299   -0.567891
  C      0.225426    1.590814    1.080162
  O      3.210221   -0.228871   -1.536148
  O     -0.892386    3.169326   -3.033691
  H      1.749176    3.621524   -3.488827
  H      3.536747    2.129580   -2.826535
  O      5.233221   -0.077945    2.219664
  O      1.533951   -3.744340    0.340725
  H      5.712854   -2.727778    1.844659
  H      4.087504   -4.316770    1.030470
  O     -2.497497    1.019575   -1.813255
  O      0.747860   -2.008462   -1.534801
  H      0.799909   -2.759854   -0.915642
  O      2.936616    1.725966    1.895392
  O     -0.180852   -1.475979    1.349836
  H      0.136350   -1.712502    2.232873
  C      0.848554   -0.852095    0.643977
  C      0.384816   -0.838971   -0.884689
  C      3.098566   -0.645666    1.408923
  C      2.455760    0.681075    1.516995
  C      4.394156   -1.024478    1.758773
  C      4.725654   -2.367358    1.595381
  C      3.789463   -3.282053    1.123084
  C      2.500420   -2.889802    0.778184
  C      2.181476   -1.542703    0.899533
  C     -0.087765    1.182592   -2.061123
  C     -1.376881    0.598867   -1.627061
  C      0.159479    2.386539   -2.722814
  C      1.489659    2.703068   -2.982548
  C      2.518828    1.845954   -2.597178
  C      2.261331    0.651688   -1.929387
  C      0.933247    0.348232   -1.655646
  N     -1.071372   -0.579695   -0.965720
  N      1.135954    0.510715    1.127632
  C      4.552928    0.230931   -1.467652
  H      4.954304    0.426783   -2.463471
  H      4.615624    1.136282   -0.857644
  H      5.119344   -0.569095   -0.997250
  C     -0.620889    4.438130   -3.612053
  H      0.007075    5.038594   -2.950446
  H     -1.585993    4.919712   -3.739798
  H     -0.132611    4.327965   -4.582376
  C      6.582285   -0.456985    2.457571
  H      7.036905   -0.847397    1.544407
  H      6.644606   -1.206504    3.248556
  H      7.096961    0.447294    2.768390
  C      1.864934   -5.121844    0.190753
  H      2.661417   -5.248324   -0.544115
  H      0.957687   -5.606606   -0.157378
  H      2.169611   -5.544502    1.148700
  O     -2.160821    5.769119    0.150954
  N     -2.517486    4.769711    0.738955
  C     -1.556080    3.672525    0.880888
  C     -0.257579    3.859601    0.433780
  C      0.634625    2.810502    0.536513
  C     -1.077662    1.436824    1.550580
  C     -1.980649    2.481171    1.442186
  O     -3.624161    4.623666    1.212600
  H      0.041157    4.799673   -0.007074
  H      1.640047    2.919471    0.155432
  H     -1.385042    0.497108    1.985488
  H     -2.998609    2.372462    1.787870
  O     -4.989256   -5.292793    0.473994
  N     -5.123833   -4.110516    0.711111
  C     -4.078636   -3.191778    0.255264
  C     -3.033941   -3.692294   -0.501247
  C     -2.044744   -2.824275   -0.927922
  C     -3.172018   -0.993179    0.170364
  C     -4.173278   -1.849666    0.586423
  O     -6.073586   -3.646220    1.306598
  H     -3.005975   -4.738550   -0.768588
  H     -1.249395   -3.194673   -1.554537
  H     -3.217161    0.054046    0.428879
  H     -5.006704   -1.489292    1.171570
