# Supplementary material for: Computational Screening of Electroactive Biobased-Phthalimide Molecules for Redox Flow Batteries
Source: J Org Chem. 2026 Jan 6;91(2):842–58. doi: 10.1021/acs.joc.5c01283 (PMC12814552; doi:10.1021/acs.joc.5c01283)
Supplement: Supplementary file 3 [file jo5c01283_si_003.zip › xyz_structures/dimerization/dimer/2934_r1r5_CH2N(CH2)4_CH2CH(CH3)2-dimer.xyz]

118
2934_r1r5_methylpyrrolidine_methylpyrrolidine_isopentane_0.out
  C     -2.064600   -3.339250    0.110120
  C      0.310210   -1.859960   -2.372700
  C     -0.059240    1.686450    2.201810
  C      3.416460   -2.879150    0.930320
  H      4.053460   -0.431000    1.975680
  H      2.545000    1.406140    2.560510
  C      1.872430    3.398390   -1.538250
  C     -3.572220    1.736010   -0.045780
  H     -0.260180    4.922130   -0.724350
  H     -2.536960    4.186610   -0.196620
  O      0.688310   -4.054860    0.361470
  O     -2.183640   -0.673300    1.258180
  H     -1.961730    0.131100    1.837370
  O      1.980730    0.458870   -2.227160
  O     -2.292070   -0.859970   -1.589210
  H     -3.106190   -0.303430   -1.314230
  C     -1.195040   -0.335390   -0.938450
  C     -1.056410   -0.992400    0.521190
  C      0.085200    1.630340   -1.227970
  C      0.845840    0.466710   -1.768550
  C      0.475390    2.962940   -1.169200
  C     -0.506090    3.869330   -0.774050
  C     -1.791900    3.445070   -0.462220
  C     -2.162910    2.098010   -0.456430
  C     -1.175600    1.187970   -0.839660
  C      1.146330   -1.737290    0.949480
  C      0.320460   -2.897880    0.517220
  C      2.512210   -1.701380    1.207170
  C      2.997700   -0.516890    1.755620
  C      2.141920    0.530030    2.065270
  C      0.776480    0.505600    1.768830
  C      0.300690   -0.646880    1.141760
  N     -0.947380   -2.443960    0.371120
  N      0.014950   -0.597990   -1.713820
  N     -1.331470    1.293090    2.799990
  C     -2.192380    2.434840    3.126690
  C     -3.300750    1.811100    3.975180
  C     -2.628820    0.579930    4.632760
  C     -1.200350    0.582740    4.080880
  H     -0.270370    2.342310    1.357270
  H      0.524240    2.274540    2.923440
  H     -2.547460    2.922100    2.218410
  H     -1.619740    3.169080    3.710140
  H     -3.688180    2.518210    4.705930
  H     -4.131340    1.498770    3.341540
  H     -3.143820   -0.335880    4.343340
  H     -2.631550    0.633850    5.719620
  H     -0.522890    1.142130    4.740250
  H     -0.788850   -0.415230    3.928290
  N      4.814270   -2.507370    0.835640
  C      5.135560   -1.772280   -0.388980
  C      6.664710   -1.849500   -0.486520
  C      7.045640   -3.069230    0.386720
  C      5.699130   -3.668110    0.786510
  H      3.081950   -3.385100    0.012800
  H      3.304270   -3.606830    1.740110
  H      4.756290   -0.751210   -0.347350
  H      4.669440   -2.270360   -1.255160
  H      6.983480   -1.968530   -1.520820
  H      7.125420   -0.939990   -0.103460
  H      7.587870   -2.746410    1.275180
  H      7.668660   -3.788030   -0.142680
  H      5.355360   -4.380980    0.018490
  H      5.713260   -4.183910    1.747350
  N      2.229960    4.691950   -0.991040
  C      3.502320    5.180770   -1.518560
  C      3.859190    6.338600   -0.586690
  C      3.190820    5.960000    0.757290
  C      2.445810    4.655220    0.455880
  H      2.584690    2.627060   -1.210540
  H      1.950450    3.446260   -2.628890
  H      4.269460    4.391360   -1.455710
  H      3.399450    5.471470   -2.564480
  H      3.445440    7.271080   -0.969470
  H      4.936860    6.464490   -0.498020
  H      3.916580    5.821550    1.556950
  H      2.495660    6.736890    1.072460
  H      1.501820    4.558460    0.993610
  H      3.073280    3.786160    0.715870
  N     -4.203270    0.787100   -0.952730
  C     -4.590020    1.346370   -2.251750
  C     -5.421760    0.222150   -2.866520
  C     -6.066290   -0.486090   -1.648670
  C     -5.435350    0.192170   -0.425730
  H     -3.564040    1.283000    0.946500
  H     -4.171270    2.654620    0.018310
  H     -5.193720    2.251950   -2.101840
  H     -3.705300    1.608250   -2.833620
  H     -4.770030   -0.466920   -3.403950
  H     -6.158290    0.603480   -3.570670
  H     -7.149260   -0.380120   -1.636930
  H     -5.837170   -1.551050   -1.658990
  H     -5.196800   -0.494190    0.387530
  H     -6.090770    0.981450   -0.034280
  C      0.468240   -1.744540   -3.892250
  C     -0.742880   -1.089560   -4.544430
  C      0.704380   -3.141570   -4.457350
  H     -0.514850   -2.539140   -2.154540
  H      1.224230   -2.288430   -1.946740
  H      1.349200   -1.132530   -4.096050
  H     -0.594270   -1.007310   -5.622370
  H     -1.640780   -1.686780   -4.366770
  H     -0.922040   -0.089140   -4.145720
  H      1.579590   -3.611810   -4.004560
  H      0.859780   -3.100610   -5.536210
  H     -0.161820   -3.780350   -4.264410
  C     -2.835130   -3.783340    1.358660
  C     -1.922050   -4.397180    2.412660
  C     -3.917220   -4.768760    0.927270
  H     -1.643310   -4.220230   -0.381380
  H     -2.739910   -2.850670   -0.587360
  H     -3.316630   -2.900690    1.785090
  H     -1.156770   -3.689480    2.738560
  H     -2.499210   -4.696500    3.289370
  H     -1.418950   -5.282110    2.014710
  H     -3.466730   -5.663610    0.489050
  H     -4.582640   -4.326210    0.182950
  H     -4.520520   -5.079520    1.781570
