# Supplementary material for: Computational Screening of Electroactive Biobased-Phthalimide Molecules for Redox Flow Batteries
Source: J Org Chem. 2026 Jan 6;91(2):842–58. doi: 10.1021/acs.joc.5c01283 (PMC12814552; doi:10.1021/acs.joc.5c01283)
Supplement: Supplementary file 3 [file jo5c01283_si_003.zip › xyz_structures/dimerization/dimer/1017_r1r5_N(CH2)4_C6H4-p-N(CH2)4-dimer.xyz]

126
1017_r1r5_pyrrolidine_pyrrolidine_phenylpyrrolidine_0.out
  C     -2.090358    1.135752    1.236730
  C     -0.874565   -1.065238   -1.394498
  N      3.462792    1.002617    1.514276
  N      0.438242   -3.559941    3.005879
  H      3.058982   -3.322131    3.002348
  H      4.363705   -1.421206    2.371705
  N      4.501492   -0.822226   -2.752503
  N      1.973522    3.610769   -0.319567
  H      5.347583    1.713990   -2.815516
  H      4.282261    3.597815   -1.766492
  O     -1.822012   -1.295427    2.602123
  O      0.667072    2.140807    1.492501
  H      1.154330    2.725982    0.829526
  O      1.514667   -1.845341   -2.587116
  O     -0.365488    1.843464   -1.109134
  H     -1.244938    1.676629   -0.737345
  C      0.553108    0.913296   -0.605878
  C      0.453463    0.872075    0.979681
  C      2.518268    0.209427   -1.760091
  C      1.483473   -0.835363   -1.905678
  C      3.818167    0.272600   -2.303797
  C      4.387602    1.561030   -2.344700
  C      3.768908    2.643365   -1.745464
  C      2.551816    2.534296   -1.070418
  C      1.935551    1.295699   -1.119196
  C      0.553034   -1.271999    2.055392
  C     -0.851870   -0.798377    2.055701
  C      1.122643   -2.458506    2.569773
  C      2.537074   -2.457122    2.622709
  C      3.288727   -1.362578    2.250830
  C      2.717531   -0.189225    1.738601
  C      1.340110   -0.215041    1.581580
  N     -0.878884    0.403352    1.396124
  N      0.377904   -0.413928   -1.203980
  C      3.529464    1.836150    2.730974
  C      4.722723    1.295813    3.528212
  C      5.716504    0.856460    2.436898
  C      4.869762    0.824519    1.136209
  H      2.582216    1.804090    3.263095
  H      3.719875    2.869043    2.431418
  H      5.137840    2.043632    4.203106
  H      4.412413    0.440557    4.131185
  H      6.535985    1.567482    2.335546
  H      6.154817   -0.115663    2.662531
  H      4.991931   -0.087766    0.551376
  H      5.145080    1.665627    0.496334
  C     -0.918019   -3.946867    2.587520
  C     -0.879011   -5.470734    2.577643
  C      0.087629   -5.777222    3.717721
  C      1.170596   -4.729823    3.502891
  H     -1.658628   -3.583580    3.298696
  H     -1.157702   -3.518417    1.618444
  H     -0.466599   -5.833417    1.633327
  H     -1.867700   -5.905783    2.715104
  H      0.489020   -6.788531    3.691947
  H     -0.404589   -5.621679    4.679868
  H      1.724818   -4.487231    4.411197
  H      1.887472   -5.082305    2.751330
  C      5.866103   -0.668417   -3.265582
  C      6.374706   -2.098414   -3.362508
  C      5.738610   -2.737632   -2.130045
  C      4.327554   -2.155675   -2.149948
  H      6.481861   -0.100309   -2.557178
  H      5.865704   -0.136172   -4.218200
  H      5.997575   -2.572198   -4.271134
  H      7.462001   -2.147453   -3.368956
  H      5.734048   -3.826008   -2.155581
  H      6.269136   -2.411934   -1.232455
  H      3.885405   -2.058808   -1.154852
  H      3.659625   -2.767453   -2.752787
  C      2.956749    4.495141    0.344798
  C      3.145972    5.739352   -0.554585
  C      2.114271    5.566342   -1.682522
  C      1.136517    4.534773   -1.121382
  H      2.541946    4.786375    1.311538
  H      3.878090    3.946068    0.527647
  H      4.161653    5.804380   -0.943972
  H      2.954169    6.646587    0.016847
  H      2.588541    5.170447   -2.582092
  H      1.619289    6.498721   -1.949769
  H      0.422950    5.008056   -0.441424
  H      0.584145    3.982300   -1.875404
  C     -3.282428   -2.468618   -1.851508
  N     -4.443364   -3.143546   -2.065731
  C     -5.491378   -2.669115   -2.959573
  C     -6.617944   -3.675411   -2.741602
  C     -5.865784   -4.970184   -2.432754
  C     -4.689719   -4.497225   -1.579902
  C     -3.007880   -1.254521   -2.512408
  C     -1.820702   -0.576624   -2.291335
  C     -1.123952   -2.276600   -0.762197
  C     -2.301003   -2.969772   -0.969921
  H     -5.786873   -1.648645   -2.705522
  H     -5.149356   -2.670556   -4.002036
  H     -7.274703   -3.753786   -3.605937
  H     -7.216109   -3.376935   -1.878473
  H     -6.475778   -5.712541   -1.921443
  H     -5.491574   -5.410393   -3.359028
  H     -3.806095   -5.125207   -1.712172
  H     -4.940773   -4.491598   -0.513205
  H     -3.720728   -0.850544   -3.217929
  H     -1.622413    0.340477   -2.831270
  H     -0.360603   -2.682687   -0.110283
  H     -2.463492   -3.904518   -0.450048
  C     -4.516614    2.542363    0.874863
  N     -5.676691    3.226112    0.690477
  C     -5.870211    4.615288    1.085945
  C     -7.186058    4.989537    0.407705
  C     -7.956436    3.669047    0.399346
  C     -6.872029    2.635561    0.103189
  C     -4.355445    1.228645    0.389288
  C     -3.163823    0.549534    0.567503
  C     -2.251537    2.421859    1.751977
  C     -3.431500    3.119124    1.565163
  H     -5.940483    4.708497    2.176440
  H     -5.036345    5.235408    0.749965
  H     -6.991063    5.313333   -0.616487
  H     -7.707925    5.790073    0.928585
  H     -8.380652    3.481841    1.387623
  H     -8.762533    3.644542   -0.331292
  H     -6.744571    2.481767   -0.974957
  H     -7.088436    1.665211    0.555698
  H     -5.162602    0.742065   -0.141375
  H     -3.058831   -0.457760    0.183257
  H     -1.439782    2.879676    2.297340
  H     -3.523712    4.113545    1.979826
