# Supplementary material for: Computational Screening of Electroactive Biobased-Phthalimide Molecules for Redox Flow Batteries
Source: J Org Chem. 2026 Jan 6;91(2):842–58. doi: 10.1021/acs.joc.5c01283 (PMC12814552; doi:10.1021/acs.joc.5c01283)
Supplement: Supplementary file 3 [file jo5c01283_si_003.zip › xyz_structures/dimerization/dimer/2016_r1r5_CH2N(CH3)2_C6H4-p-NO2-dimer.xyz]

102
2016_r1r5_tertiaryamine_tertiaryamine_nitrobenzene_0.out
  C     -2.482403   -1.042798   -0.850555
  C     -0.673708    1.036120    1.599210
  C      3.097070   -0.495302   -2.309476
  C     -0.677075    3.996861   -2.113401
  H      2.013087    3.998983   -2.684644
  H      3.527848    2.079573   -2.798178
  C      4.837407    0.754890    1.697073
  C      1.748139   -3.916941   -0.110858
  H      5.688784   -1.771908    1.067271
  H      4.351650   -3.698734    0.374109
  O     -2.474504    1.706539   -1.592465
  O      0.227183   -1.884812   -1.789029
  H      1.108059   -1.848185   -2.313824
  O      2.043392    1.850076    1.833051
  O     -0.477008   -1.852134    1.003178
  H     -0.149103   -2.819861    0.857741
  C      0.438468   -0.986245    0.456526
  C      0.065838   -0.716126   -1.074485
  C      2.649281   -0.369956    1.062776
  C      1.743461    0.755741    1.399841
  C      4.029499   -0.436257    1.241401
  C      4.619682   -1.661620    0.948124
  C      3.856793   -2.749132    0.543118
  C      2.478769   -2.673600    0.337331
  C      1.890276   -1.432457    0.588071
  C     -0.071027    1.564815   -1.720499
  C     -1.442970    1.080347   -1.461628
  C      0.311583    2.855766   -2.075810
  C      1.651422    3.017590   -2.408963
  C      2.512763    1.927990   -2.449562
  C      2.125780    0.638154   -2.082375
  C      0.806162    0.492384   -1.645773
  N     -1.341874   -0.252768   -1.113045
  N      0.460163    0.303223    1.181364
  N      2.491444   -1.581089   -3.095055
  C      2.132441   -1.126426   -4.440430
  C      3.410429   -2.715093   -3.181292
  H      3.447665   -0.921834   -1.371386
  H      3.975975   -0.100437   -2.834747
  H      1.701034   -1.959698   -4.993231
  H      3.015319   -0.758998   -4.978422
  H      1.395849   -0.325945   -4.381275
  H      4.326832   -2.437406   -3.717107
  H      2.925226   -3.532809   -3.712897
  H      3.680352   -3.050614   -2.180672
  N     -0.049371    5.308951   -2.115622
  C      0.482521    5.621894   -0.796537
  C     -1.015860    6.322493   -2.511841
  H     -1.377412    3.900110   -1.269546
  H     -1.280864    3.896993   -3.019659
  H      0.972367    6.595287   -0.819034
  H      1.214795    4.872891   -0.492679
  H     -0.317270    5.648722   -0.038535
  H     -1.377498    6.116826   -3.519448
  H     -0.538632    7.302515   -2.503925
  H     -1.881293    6.354638   -1.830850
  N      6.209753    0.427325    2.046440
  C      7.023436    1.633809    2.070486
  C      6.268834   -0.235095    3.342724
  H      4.850199    1.480334    0.878192
  H      4.320865    1.248815    2.532397
  H      6.656718    2.362801    2.810285
  H      8.050533    1.374424    2.327589
  H      7.016474    2.106007    1.088038
  H      5.898714    0.421042    4.146192
  H      5.663716   -1.141645    3.337801
  H      7.299604   -0.510190    3.567248
  N      0.572733   -4.211503    0.715284
  C     -0.245529   -5.245845    0.086978
  C      0.965707   -4.608032    2.067451
  H      2.445416   -4.764480   -0.086885
  H      1.405528   -3.798587   -1.138085
  H     -0.572331   -4.901874   -0.894094
  H     -1.120303   -5.439863    0.706683
  H      0.319195   -6.179267   -0.029929
  H      0.071082   -4.785827    2.662801
  H      1.543803   -3.809644    2.532756
  H      1.571129   -5.522729    2.050418
  O     -4.881983    2.672707    3.520227
  N     -4.002381    3.260188    2.926730
  C     -2.840665    2.489961    2.473526
  C     -1.843761    3.138827    1.763350
  C     -0.755229    2.405332    1.328885
  C     -1.681443    0.412648    2.338813
  C     -2.774275    1.140444    2.774118
  O     -4.028763    4.448684    2.685136
  H     -1.922286    4.194623    1.547200
  H      0.032533    2.892598    0.773249
  H     -1.602079   -0.637735    2.569515
  H     -3.562646    0.667402    3.341458
  O     -6.892464   -2.754045    0.475651
  N     -5.976136   -3.294945   -0.109061
  C     -4.763408   -2.519432   -0.358870
  C     -4.707930   -1.205588    0.072257
  C     -3.565332   -0.469684   -0.177151
  C     -2.565176   -2.373157   -1.274701
  C     -3.703786   -3.114906   -1.025211
  O     -6.013859   -4.443250   -0.500565
  H     -5.542381   -0.765663    0.598654
  H     -3.512179    0.553762    0.156251
  H     -1.736950   -2.821866   -1.797485
  H     -3.774077   -4.141691   -1.354008
