# Supplementary material for: Computational Screening of Electroactive Biobased-Phthalimide Molecules for Redox Flow Batteries
Source: J Org Chem. 2026 Jan 6;91(2):842–58. doi: 10.1021/acs.joc.5c01283 (PMC12814552; doi:10.1021/acs.joc.5c01283)
Supplement: Supplementary file 3 [file jo5c01283_si_003.zip › xyz_structures/dimerization/dimer/1951_r2r4_HC=N-CH2CH(CH3)2_C6H5-dimer.xyz]

114
1951_r2r4_N-isobutylethanimine_N-isobutylethanimine_aryl_confs_0.out
  C      3.471666   -3.057887    0.781329
  C      2.741722   -1.493549   -2.355454
  H     -0.989177    0.168690    0.838431
  H      3.511662    2.236328    1.288771
  C      1.540191    4.038802    1.422265
  C     -1.127193    2.761185    0.927287
  H     -2.107647    0.565903   -3.006484
  H     -1.721506   -2.947481    0.493901
  C     -4.419680    0.090806   -1.831669
  C     -4.207355   -2.127445    0.198427
  O      4.622765   -0.478544    1.103918
  O      0.604881   -2.361683    1.595460
  H      0.554714   -3.291229    1.324135
  O      0.790276    0.238614   -3.448327
  O      1.031826   -3.471286   -0.844083
  H      0.505185   -3.875036   -1.548485
  C      0.785308   -2.101054   -0.787586
  C      1.310770   -1.654477    0.626210
  C     -0.806149   -0.760626   -1.928262
  C      0.521624   -0.514998   -2.537094
  C     -2.024247   -0.192125   -2.235975
  C     -3.150642   -0.599823   -1.521254
  C     -3.031657   -1.605160   -0.540710
  C     -1.787322   -2.173458   -0.258716
  C     -0.677685   -1.723724   -0.946989
  C      2.385979    0.430404    0.971539
  C      3.427965   -0.624306    0.952832
  C      2.534736    1.790210    1.151047
  C      1.392121    2.586954    1.171920
  C      0.126519    1.987110    1.037210
  C      0.000994    0.602345    0.906584
  C      1.146906   -0.164280    0.838881
  N      2.771437   -1.814565    0.755522
  N      1.404842   -1.338948   -1.880978
  N     -1.167132    3.931400    0.456125
  C     -2.472525    4.540795    0.280473
  C     -2.772282    4.773825   -1.206206
  C     -2.678458    3.473994   -1.999998
  C     -1.871022    5.849480   -1.803351
  H     -2.039558    2.221028    1.211290
  H     -3.260123    3.918308    0.721481
  H     -2.467193    5.505334    0.794803
  H     -3.806907    5.128365   -1.243835
  H     -1.640662    3.139157   -2.072786
  H     -3.253776    2.674837   -1.525102
  H     -3.060218    3.612568   -3.013266
  H     -1.976350    6.793597   -1.265746
  H     -0.824037    5.543497   -1.754120
  H     -2.121912    6.023480   -2.851198
  N      2.551104    4.676620    1.015562
  C      2.655232    6.076903    1.382741
  C      3.935366    6.348152    2.173128
  C      4.048557    7.841865    2.458191
  C      3.958964    5.538394    3.465181
  H      0.750614    4.519021    2.005275
  H      1.788814    6.402995    1.975834
  H      2.675465    6.664858    0.460748
  H      4.781326    6.042246    1.549792
  H      4.974313    8.067052    2.989469
  H      3.214098    8.173144    3.082213
  H      4.032832    8.424412    1.535109
  H      3.934842    4.466002    3.266080
  H      3.089992    5.787282    4.081908
  H      4.857758    5.757773    4.043802
  N     -5.403625    0.129399   -1.041801
  C     -6.589006    0.855404   -1.460456
  C     -6.984655    1.918518   -0.435420
  C     -8.296665    2.572450   -0.853863
  C     -5.877401    2.952713   -0.280832
  H     -4.438059    0.608923   -2.798673
  H     -6.445435    1.328460   -2.442525
  H     -7.402193    0.129245   -1.549161
  H     -7.131435    1.414056    0.524491
  H     -8.613252    3.309987   -0.115109
  H     -8.176749    3.085493   -1.811814
  H     -9.091984    1.832638   -0.961821
  H     -4.949069    2.487918    0.055326
  H     -5.680721    3.440752   -1.240643
  H     -6.156289    3.721539    0.442004
  N     -4.128868   -2.390842    1.430450
  C     -5.293501   -2.966619    2.078293
  C     -4.945726   -4.286469    2.767754
  C     -6.160546   -4.796446    3.535526
  C     -4.458390   -5.318671    1.757590
  H     -5.119570   -2.298310   -0.377869
  H     -6.113433   -3.129397    1.364368
  H     -5.638498   -2.255002    2.833796
  H     -4.139849   -4.081648    3.479324
  H     -6.502256   -4.063950    4.268939
  H     -5.926192   -5.723409    4.060953
  H     -6.986525   -4.998740    2.848585
  H     -3.566132   -4.973171    1.233202
  H     -5.235549   -5.512383    1.012001
  H     -4.220291   -6.262415    2.251046
  C      4.924836   -0.564015   -2.735889
  C      3.640691   -0.441307   -2.223962
  C      3.112867   -2.656918   -3.020572
  C      4.400585   -2.776209   -3.527306
  C      5.307719   -1.734224   -3.382793
  H      5.626235    0.253119   -2.626590
  H      3.327716    0.467782   -1.723876
  H      2.394819   -3.456282   -3.145235
  H      4.691900   -3.683019   -4.041719
  H      6.310204   -1.830362   -3.779734
  C      5.232342   -4.445962   -0.090924
  C      4.523598   -3.253679   -0.107115
  C      3.155884   -4.041897    1.713539
  C      3.859975   -5.240057    1.713250
  C      4.895218   -5.447721    0.811002
  H      6.047046   -4.591524   -0.789393
  H      4.785123   -2.467879   -0.801486
  H      2.382255   -3.870213    2.448953
  H      3.606877   -6.005234    2.435842
  H      5.445601   -6.379916    0.819109
