# Supplementary material for: Computational Screening of Electroactive Biobased-Phthalimide Molecules for Redox Flow Batteries
Source: J Org Chem. 2026 Jan 6;91(2):842–58. doi: 10.1021/acs.joc.5c01283 (PMC12814552; doi:10.1021/acs.joc.5c01283)
Supplement: Supplementary file 3 [file jo5c01283_si_003.zip › xyz_structures/dimerization/dimer/0363_r2r4_NHCH3_CH3-dimer.xyz]

60
0363_r2r4_primaryamine_primaryamine_methyl_0.out
  C     -2.971349   -3.222477   -0.867380
  C     -1.914160   -2.002437    2.270360
  H      0.744558    0.788848   -1.133352
  H     -3.973080    1.957306   -0.036662
  N     -2.278109    4.070952   -0.218784
  N      0.280088    3.406793   -0.803684
  H      2.606889    0.821310    2.435763
  H      1.995077   -2.067787   -1.578013
  N      4.624777    0.931198    0.625985
  N      4.289160   -0.672516   -1.526912
  O     -4.568410   -0.933978   -0.249955
  O     -0.602108   -1.846335   -2.047048
  H     -0.332667   -2.774200   -1.975865
  O     -0.056979   -0.132965    3.321698
  O     -0.230561   -3.389974    0.172196
  H      0.494907   -3.782246    0.676495
  C     -0.207679   -1.997358    0.334878
  C     -1.118057   -1.439951   -0.812316
  C      1.352217   -0.574212    1.390493
  C      0.162548   -0.691608    2.256907
  C      2.493395    0.201396    1.556732
  C      3.472940    0.158966    0.574496
  C      3.288351   -0.669295   -0.577595
  C      2.140426   -1.451527   -0.702738
  C      1.174222   -1.378762    0.289725
  C     -2.550691    0.402647   -0.461191
  C     -3.363037   -0.830605   -0.427672
  C     -2.943949    1.724272   -0.274301
  C     -1.986432    2.723223   -0.381103
  C     -0.638391    2.379000   -0.712220
  C     -0.275558    1.045006   -0.884000
  C     -1.246846    0.064616   -0.738475
  N     -2.508746   -1.870286   -0.643923
  N     -0.681163   -1.571124    1.648009
  C      1.638273    3.131984   -1.232532
  H      1.682720    2.652155   -2.216996
  H      2.131511    2.475998   -0.511888
  H      2.184074    4.071577   -1.272800
  H     -0.104785    4.263742   -1.178470
  C     -3.592926    4.450017    0.264727
  H     -4.351269    4.190702   -0.474995
  H     -3.852750    3.959023    1.209363
  H     -3.610459    5.527489    0.409868
  H     -1.529264    4.578282    0.235527
  C      4.896724    1.714543    1.816480
  H      5.865512    2.194509    1.699933
  H      4.908580    1.108014    2.729166
  H      4.139480    2.491369    1.932566
  H      5.441915    0.449656    0.272607
  C      4.094076   -1.364657   -2.785728
  H      4.960209   -1.180232   -3.416314
  H      3.193082   -1.030684   -3.312787
  H      4.014016   -2.438883   -2.615536
  H      4.764588    0.215483   -1.616814
  H     -2.203899   -2.965361    1.857589
  H     -2.723973   -1.284514    2.122662
  H     -1.740896   -2.113452    3.339786
  H     -4.003742   -3.176303   -1.208447
  H     -2.364695   -3.694310   -1.638867
  H     -2.922404   -3.832026    0.035577
