# Supplementary material for: Computational Screening of Electroactive Biobased-Phthalimide Molecules for Redox Flow Batteries
Source: J Org Chem. 2026 Jan 6;91(2):842–58. doi: 10.1021/acs.joc.5c01283 (PMC12814552; doi:10.1021/acs.joc.5c01283)
Supplement: Supplementary file 3 [file jo5c01283_si_003.zip › xyz_structures/dimerization/dimer/2329_r1r5_CH2N(CH3)2_C6H4-p-N(CH2)4-dimer.xyz]

122
2329_r1r5_tertiaryamine_tertiaryamine_phenylpyrrolidine_confs_0.out
  C     -0.469249   -1.392847    1.219214
  C     -1.888984    1.231541   -1.112463
  C      1.811287    3.907714    1.442337
  C      4.911861   -1.001862    2.386131
  H      5.617514    1.613226    2.773272
  H      4.252860    3.620554    2.446218
  C      0.743833   -3.163000   -3.153947
  C      3.898028    1.412972   -1.265165
  H      3.460281   -2.834307   -3.072790
  H      4.723990   -0.870228   -2.329349
  O      2.193492   -2.159505    1.807078
  O     -0.409112    1.519660    1.399422
  H     -0.156270    2.492619    1.584738
  O     -1.415330   -1.171055   -2.521835
  O      0.802723    2.429328   -1.016181
  H      1.767977    2.610389   -1.278579
  C      0.658638    1.080039   -0.741391
  C      0.681420    0.887938    0.845139
  C      0.941503   -0.899716   -2.015075
  C     -0.506488   -0.572327   -1.968661
  C      1.545569   -2.009617   -2.596608
  C      2.936048   -1.991358   -2.642322
  C      3.648409   -0.887200   -2.194820
  C      3.038424    0.216223   -1.592844
  C      1.650323    0.152926   -1.446930
  C      2.779021    0.196537    1.703142
  C      1.906206   -0.999518    1.561108
  C      4.092708    0.245546    2.156690
  C      4.603824    1.516372    2.406820
  C      3.830832    2.651513    2.204771
  C      2.537425    2.603889    1.677358
  C      2.028236    1.330958    1.412891
  N      0.677561   -0.546768    1.181409
  N     -0.628675    0.583035   -1.257421
  N      0.451106    3.913970    1.986428
  C     -0.321356    5.029050    1.447117
  C      0.468047    3.943425    3.447502
  H      1.735851    4.102691    0.373298
  H      2.397301    4.723018    1.887091
  H      0.126365    5.994152    1.716696
  H     -1.335211    4.989398    1.844362
  H     -0.362597    4.946645    0.360922
  H      1.032906    3.090539    3.824213
  H     -0.553260    3.879495    3.821363
  H      0.929478    4.867225    3.819006
  N      6.346012   -0.772286    2.282052
  C      7.064746   -1.942418    2.764840
  C      6.723165   -0.498584    0.902151
  H      4.696189   -1.382938    3.388826
  H      4.586766   -1.780452    1.682307
  H      6.817376   -2.125633    3.810792
  H      6.814178   -2.844839    2.184767
  H      8.138085   -1.771087    2.682373
  H      7.800572   -0.344968    0.841312
  H      6.450769   -1.333814    0.236445
  H      6.226126    0.402433    0.541920
  N      1.486350   -4.415062   -3.185225
  C      0.770587   -5.393966   -3.989133
  C      1.679089   -4.931126   -1.837584
  H     -0.187792   -3.270878   -2.579097
  H      0.443759   -2.914508   -4.176248
  H      0.655725   -5.024821   -5.008532
  H      1.334339   -6.326781   -4.014127
  H     -0.230582   -5.605439   -3.580212
  H      0.714219   -5.130998   -1.342721
  H      2.246255   -5.861210   -1.877421
  H      2.234256   -4.215130   -1.229979
  N      3.329574    2.664199   -1.782909
  C      4.129799    3.802309   -1.335509
  C      3.254138    2.652279   -3.244758
  H      4.895308    1.251199   -1.697114
  H      4.030807    1.528126   -0.190614
  H      4.179396    3.815729   -0.247387
  H      3.670377    4.727033   -1.683352
  H      5.151759    3.744108   -1.731929
  H      4.249975    2.525587   -3.688968
  H      2.832004    3.596251   -3.587394
  H      2.611856    1.839063   -3.581210
  C     -4.434919    2.436563   -0.921828
  N     -5.666103    3.018175   -0.829119
  C     -5.946252    4.362019   -1.314457
  C     -7.398464    4.580620   -0.903697
  C     -7.998903    3.180489   -1.029928
  C     -6.881195    2.272722   -0.517583
  C     -3.341156    3.125680   -1.476501
  C     -2.097201    2.523344   -1.581156
  C     -2.962488    0.540243   -0.559476
  C     -4.213593    1.121723   -0.465699
  H     -5.827399    4.422442   -2.404324
  H     -5.267887    5.089684   -0.864094
  H     -7.439663    4.913174    0.135299
  H     -7.898151    5.322158   -1.524368
  H     -8.198560    2.958435   -2.079891
  H     -8.924137    3.054980   -0.470719
  H     -6.967999    2.095738    0.560150
  H     -6.880284    1.300895   -1.017203
  H     -3.469955    4.130422   -1.855269
  H     -1.277723    3.061777   -2.034960
  H     -2.809157   -0.469117   -0.196460
  H     -5.024985    0.560469   -0.022228
  C     -2.664842   -3.161605    1.401240
  N     -3.724144   -4.011345    1.484605
  C     -3.865646   -5.202003    0.657991
  C     -5.281242   -5.676655    0.973119
  C     -5.462895   -5.264209    2.434332
  C     -4.758389   -3.909825    2.507004
  C     -1.593386   -3.416368    0.522447
  C     -0.522247   -2.545076    0.442127
  C     -1.508737   -1.145535    2.112904
  C     -2.592863   -2.001718    2.198547
  H     -3.730861   -4.960523   -0.398484
  H     -3.120040   -5.960713    0.927118
  H     -5.407084   -6.745047    0.808409
  H     -5.995306   -5.142958    0.343053
  H     -6.505947   -5.205555    2.739607
  H     -4.953253   -5.976506    3.085992
  H     -4.317411   -3.727356    3.489879
  H     -5.445733   -3.084256    2.288922
  H     -1.591205   -4.309581   -0.087790
  H      0.302530   -2.779154   -0.218886
  H     -1.470664   -0.265419    2.739028
  H     -3.391216   -1.770779    2.890519
