# Supplementary material for: Computational Screening of Electroactive Biobased-Phthalimide Molecules for Redox Flow Batteries
Source: J Org Chem. 2026 Jan 6;91(2):842–58. doi: 10.1021/acs.joc.5c01283 (PMC12814552; doi:10.1021/acs.joc.5c01283)
Supplement: Supplementary file 3 [file jo5c01283_si_003.zip › xyz_structures/dimerization/dimer/0697_r2r4_HN-CO(CH3)_CH3-dimer.xyz]

68
0697_r2r4_n-amide_n-amide_methyl_0.out
  C     -2.848484   -4.174056   -1.141540
  C     -2.644717   -2.668228    2.091168
  H      0.249573    0.342392   -0.884033
  H     -4.694023    0.840564   -0.691663
  N     -3.405809    3.123218   -0.622394
  N     -0.584782    2.851732   -0.778213
  H      1.243777    0.965455    2.724185
  H      1.992042   -2.431530   -0.834048
  N      3.517175    1.254946    1.449405
  N      4.045170   -0.816540   -0.437596
  O     -4.842560   -2.126632   -0.942762
  O     -0.488507   -2.493610   -1.891563
  H     -0.130913   -3.379847   -1.729798
  O     -1.335748   -0.453945    3.296058
  O     -0.415076   -3.893165    0.465867
  H      0.213619   -4.172043    1.146213
  C     -0.599575   -2.512261    0.527323
  C     -1.308740   -2.137984   -0.824608
  C      0.488019   -0.782738    1.719421
  C     -0.831200   -1.037283    2.353731
  C      1.411019    0.210596    1.965096
  C      2.575271    0.233798    1.200072
  C      2.815729   -0.770679    0.243575
  C      1.829360   -1.718784   -0.036947
  C      0.667345   -1.702363    0.702566
  C     -3.028582   -0.516023   -0.832951
  C     -3.654417   -1.861210   -0.899585
  C     -3.617893    0.727229   -0.741723
  C     -2.795228    1.848806   -0.704101
  C     -1.397568    1.708770   -0.794522
  C     -0.827213    0.435331   -0.857363
  C     -1.655229   -0.665690   -0.864926
  N     -2.632961   -2.760096   -0.911816
  N     -1.385024   -2.081885    1.680080
  C      0.527923    3.132667   -1.518000
  O      1.163957    4.148022   -1.274865
  H     -0.827141    3.551132   -0.081721
  C      0.928070    2.206038   -2.633182
  H      0.088423    1.653173   -3.048481
  H      1.669586    1.499933   -2.253851
  H      1.402105    2.807619   -3.405388
  C     -3.173522    4.034327    0.358458
  O     -2.279385    3.889258    1.183620
  H     -4.240749    3.251612   -1.176922
  C     -4.093195    5.222096    0.373775
  H     -4.836687    5.062686    1.156871
  H     -4.604975    5.363877   -0.575549
  H     -3.516458    6.109155    0.626011
  C      4.013962    2.098411    0.503078
  O      3.811196    1.929298   -0.692000
  H      3.611454    1.547433    2.412228
  C      4.806020    3.265179    1.022408
  H      5.157328    3.113114    2.040406
  H      5.646718    3.442164    0.355160
  H      4.159486    4.144738    0.997842
  C      4.883093   -1.885485   -0.558108
  O      5.891288   -1.795149   -1.243284
  H      4.350597    0.047546   -0.875758
  C      4.550955   -3.151022    0.188491
  H      3.917012   -3.784788   -0.433068
  H      4.031293   -2.958163    1.124728
  H      5.482920   -3.677844    0.375898
  H     -2.663864   -2.716592    3.178903
  H     -2.716215   -3.675833    1.689369
  H     -3.498952   -2.077654    1.753977
  H     -3.814823   -4.289934   -1.627790
  H     -2.071348   -4.560099   -1.799454
  H     -2.841400   -4.745470   -0.213704
