# Supplementary material for: Computational Screening of Electroactive Biobased-Phthalimide Molecules for Redox Flow Batteries
Source: J Org Chem. 2026 Jan 6;91(2):842–58. doi: 10.1021/acs.joc.5c01283 (PMC12814552; doi:10.1021/acs.joc.5c01283)
Supplement: Supplementary file 3 [file jo5c01283_si_003.zip › xyz_structures/dimerization/dimer/4035_r1r5_OCH3_C6H5-dimer.xyz]

70
4035_r1r5_ether_ether_aryl_0.out
  C     -2.799386    1.189038    0.838249
  C     -1.266710   -0.515981   -1.983146
  O      2.555375    0.064010    1.843418
  O     -1.300393   -3.911357    1.835465
  H      1.339245   -4.286642    2.340294
  H      3.001761   -2.542347    2.350803
  O      4.129141   -0.895381   -2.076594
  O      1.707513    3.369602    0.508907
  H      5.428644    1.275439   -1.085004
  H      4.367099    3.141388    0.011526
  O     -3.042081   -1.585637    1.340814
  O     -0.000397    1.644739    1.879475
  H      0.144593    2.478004    1.404208
  O      1.281399   -1.648094   -2.479775
  O     -0.637715    2.138122   -0.796872
  H     -0.222008    2.629172   -1.519240
  C      0.139947    1.028683   -0.478830
  C     -0.291721    0.621440    0.988008
  C      2.229012    0.232360   -1.257520
  C      1.165082   -0.656844   -1.789552
  C      3.611098    0.175539   -1.441736
  C      4.355692    1.249091   -0.961095
  C      3.742146    2.325627   -0.323685
  C      2.368098    2.356252   -0.111133
  C      1.630399    1.276137   -0.580565
  C     -0.619222   -1.676252    1.500018
  C     -1.949842   -1.059261    1.269875
  C     -0.307153   -2.998446    1.819538
  C      1.027043   -3.282094    2.094958
  C      1.987006   -2.275704    2.092684
  C      1.668354   -0.953590    1.783873
  C      0.344724   -0.685413    1.433878
  N     -1.724041    0.268730    1.000203
  N     -0.033554   -0.102599   -1.399030
  C      3.905341   -0.244290    2.146605
  H      4.326431   -0.924049    1.401171
  H      3.992654   -0.688310    3.140846
  H      4.439863    0.701264    2.117573
  C     -0.963054   -5.240408    2.204455
  H     -1.891394   -5.803585    2.179909
  H     -0.541301   -5.267464    3.211087
  H     -0.251586   -5.671618    1.497422
  C      5.540376   -0.946950   -2.229237
  H      5.753127   -1.884878   -2.733407
  H      5.895933   -0.111870   -2.836293
  H      6.035679   -0.929902   -1.255920
  C      2.478503    4.449236    1.019422
  H      1.770863    5.129828    1.483499
  H      3.007266    4.960576    0.212964
  H      3.194547    4.093692    1.762827
  C     -3.115989   -0.082224   -3.460060
  C     -1.929654    0.329489   -2.868570
  C     -1.766640   -1.788329   -1.730598
  C     -2.949957   -2.198229   -2.329931
  C     -3.631538   -1.343483   -3.188011
  H     -3.633355    0.582631   -4.139930
  H     -1.515454    1.302571   -3.092862
  H     -1.226774   -2.450877   -1.065209
  H     -3.339228   -3.187060   -2.123612
  H     -4.556586   -1.664127   -3.649961
  C     -4.841623    1.810366   -0.272838
  C     -3.778313    0.932708   -0.117253
  C     -2.902198    2.311690    1.654074
  C     -3.960656    3.194732    1.480773
  C     -4.931139    2.950287    0.517982
  H     -5.598144    1.604160   -1.019936
  H     -3.703555    0.045243   -0.731029
  H     -2.161148    2.487749    2.419584
  H     -4.029180    4.072241    2.111231
  H     -5.756236    3.639218    0.389385
