# Supplementary material for: Computational Screening of Electroactive Biobased-Phthalimide Molecules for Redox Flow Batteries
Source: J Org Chem. 2026 Jan 6;91(2):842–58. doi: 10.1021/acs.joc.5c01283 (PMC12814552; doi:10.1021/acs.joc.5c01283)
Supplement: Supplementary file 3 [file jo5c01283_si_003.zip › xyz_structures/dimerization/dimer/2563_r1r5_CHO_CH3-dimer.xyz]

48
2563_r1r5_aldehyde_aldehyde_methyl_0.out
  C     -2.091075   -3.388934    0.276460
  C     -1.248641   -0.700053    2.621553
  C      0.967623    0.826987   -2.148170
  C     -4.452789    1.628385   -0.276835
  H     -2.805682    3.401076   -1.440492
  H     -0.483727    3.034925   -2.223961
  C      2.970771    2.729388    1.419930
  C      2.899091   -2.525654   -0.984172
  H      4.762925    1.594042   -0.216805
  H      4.685992   -0.657564   -1.235300
  O     -4.052028   -1.354326    0.397782
  O     -0.096546   -2.065260   -1.577043
  H      0.236492   -2.938125   -1.323958
  O      0.339824    1.633168    2.600467
  O      0.503907   -2.619428    1.303021
  H      1.114160   -3.148166    0.756387
  C      0.380909   -1.353019    0.738881
  C     -0.637545   -1.397107   -0.483567
  C      1.787461    0.540945    0.963263
  C      0.605833    0.701596    1.865413
  C      2.880286    1.385620    0.773514
  C      3.912558    0.947242   -0.047052
  C      3.860965   -0.313047   -0.623062
  C      2.773244   -1.164264   -0.418408
  C      1.707812   -0.703341    0.362444
  C     -2.394021    0.192006   -0.505581
  C     -2.923967   -1.102608    0.016585
  C     -3.038330    1.409337   -0.692242
  C     -2.322196    2.444320   -1.292834
  C     -1.021375    2.242774   -1.718969
  C     -0.382620    1.010835   -1.543746
  C     -1.079796   -0.004321   -0.897591
  N     -1.895716   -1.984882   -0.032533
  N     -0.117564   -0.437789    1.750806
  O      1.704341    1.752476   -2.382111
  H      1.242790   -0.202544   -2.412629
  O     -5.043056    2.651806   -0.522502
  H     -4.933178    0.806276    0.267570
  O      3.955318    3.418394    1.320988
  H      2.093899    3.055039    1.992226
  O      2.199274   -3.468456   -0.682103
  H      3.721999   -2.658085   -1.700781
  H     -2.133921   -0.141753    2.310880
  H     -1.463512   -1.765223    2.616452
  H     -0.982890   -0.392182    3.631552
  H     -3.100975   -3.661397   -0.023785
  H     -1.381306   -3.991470   -0.286217
  H     -1.961744   -3.592030    1.339086
