# Supplementary material for: Computational Screening of Electroactive Biobased-Phthalimide Molecules for Redox Flow Batteries
Source: J Org Chem. 2026 Jan 6;91(2):842–58. doi: 10.1021/acs.joc.5c01283 (PMC12814552; doi:10.1021/acs.joc.5c01283)
Supplement: Supplementary file 3 [file jo5c01283_si_003.zip › xyz_structures/dimerization/dimer/2657_r2r4_CH2OCH3_C6H4-p-N(CH2)4-dimer.xyz]

106
2657_r2r4_methyl-ether_methyl-ether_phenylpyrrolidine_0.out
  C     -2.017599    0.407793    1.560754
  C     -1.002721   -0.850748   -1.679202
  H      3.385754   -0.193126    0.948562
  H      0.675859   -4.168777    2.193619
  C      3.312714   -4.748974    2.017923
  C      4.915689   -2.382549    1.310513
  H      4.153363   -0.258209   -2.885415
  H      2.310850    2.900523    0.486631
  C      5.973970    1.601872   -2.111086
  C      4.877685    3.453701   -0.125034
  O     -1.698659   -2.390226    2.103961
  O      0.861081    1.247604    1.953197
  H      0.393269    2.053920    1.687357
  O      1.456084   -1.490061   -2.973764
  O     -0.330184    1.831963   -0.512520
  H     -1.242117    1.559481   -0.321746
  C      0.533571    0.739617   -0.384787
  C      0.494051    0.207382    1.098241
  C      2.452410    0.313478   -1.698548
  C      1.392397   -0.632270   -2.115441
  C      3.755846    0.429331   -2.147084
  C      4.547296    1.449183   -1.633428
  C      4.011109    2.348498   -0.694131
  C      2.700343    2.207010   -0.245421
  C      1.937860    1.169936   -0.748334
  C      0.667066   -2.083189    1.668471
  C     -0.759380   -1.690597    1.776944
  C      1.268870   -3.305562    1.913002
  C      2.649595   -3.408237    1.793888
  C      3.411669   -2.272780    1.456833
  C      2.786942   -1.052849    1.216478
  C      1.408967   -0.977179    1.313464
  N     -0.820086   -0.360645    1.450646
  N      0.286117   -0.332458   -1.358184
  C      5.846110   -0.323077    1.979287
  O      5.523498   -1.181239    0.900596
  H      6.602194   -0.782729    2.622561
  H      4.965567   -0.086855    2.584259
  H      6.241670    0.597648    1.553527
  H      5.355057   -2.733855    2.248516
  H      5.139207   -3.135359    0.549003
  C      3.732156   -4.439939    4.317553
  O      4.277942   -4.749084    3.050736
  H      3.391431   -3.401137    4.361377
  H      4.518641   -4.589027    5.054418
  H      2.888057   -5.098902    4.547711
  H      2.539733   -5.495176    2.231984
  H      3.845099   -5.057847    1.115839
  C      5.497565    2.630553   -4.180273
  O      6.161484    2.737566   -2.936575
  H      5.771959    3.503467   -4.768915
  H      5.809254    1.722772   -4.707970
  H      4.411086    2.609806   -4.054281
  H      6.270442    0.697355   -2.653240
  H      6.649939    1.730615   -1.264203
  C      3.497544    5.347663   -0.233694
  O      4.145447    4.407933    0.604071
  H      2.819549    4.854577   -0.937007
  H      4.233871    5.926067   -0.799989
  H      2.923494    6.014263    0.406357
  H      5.602501    3.012870    0.565053
  H      5.438162    3.937315   -0.930853
  C     -3.547757   -1.856041   -2.357118
  N     -4.787174   -2.326486   -2.648089
  C     -5.724948   -1.634710   -3.525290
  C     -6.799186   -2.687565   -3.793288
  C     -6.779053   -3.540655   -2.524457
  C     -5.294037   -3.610482   -2.181391
  C     -2.612066   -2.647567   -1.656259
  C     -1.366618   -2.145829   -1.326901
  C     -1.897147   -0.077368   -2.414441
  C     -3.150388   -0.559995   -2.744777
  H     -6.141823   -0.748992   -3.032020
  H     -5.228306   -1.304687   -4.440541
  H     -6.510888   -3.295560   -4.652792
  H     -7.771459   -2.243084   -3.997174
  H     -7.315787   -3.030384   -1.722412
  H     -7.219721   -4.526342   -2.661809
  H     -4.800451   -4.441618   -2.699086
  H     -5.117956   -3.729229   -1.110392
  H     -2.865047   -3.659564   -1.372367
  H     -0.661233   -2.769355   -0.789253
  H     -1.606295    0.918087   -2.727249
  H     -3.830924    0.072153   -3.298167
  C     -4.378465    1.951821    1.729778
  N     -5.504096    2.706737    1.795204
  C     -5.634970    3.893805    2.631322
  C     -6.895039    4.567065    2.091577
  C     -7.733152    3.389076    1.595062
  C     -6.691007    2.454452    0.987192
  C     -4.270906    0.877876    0.822610
  C     -3.111811    0.128369    0.745386
  C     -2.129575    1.436156    2.496377
  C     -3.277320    2.203050    2.574919
  H     -5.746388    3.617791    3.686341
  H     -4.753472    4.532238    2.542940
  H     -6.633391    5.216178    1.253781
  H     -7.399194    5.166514    2.847272
  H     -8.219227    2.896380    2.439118
  H     -8.498734    3.677068    0.877286
  H     -6.502024    2.690425   -0.066970
  H     -6.988817    1.405770    1.047776
  H     -5.095589    0.633505    0.166667
  H     -3.058606   -0.693311    0.044490
  H     -1.315123    1.632256    3.181352
  H     -3.332280    2.989542    3.314529
