# Supplementary material for: Computational Screening of Electroactive Biobased-Phthalimide Molecules for Redox Flow Batteries
Source: J Org Chem. 2026 Jan 6;91(2):842–58. doi: 10.1021/acs.joc.5c01283 (PMC12814552; doi:10.1021/acs.joc.5c01283)
Supplement: Supplementary file 3 [file jo5c01283_si_003.zip › xyz_structures/dimerization/dimer/3117_r2r4_CO-N(CH2)4_C6H4-p-NO2-dimer.xyz]

114
3117_r2r4_n-acetylpyrrolidine_n-acetylpyrrolidine_nitrobenzene_0.out
  C     -3.697490   -1.118610   -1.314220
  C     -2.459880    0.172010    1.791530
  H      1.662720    0.146260   -1.056940
  H     -1.701980    3.789440   -1.618780
  C      0.825360    4.732750   -1.397140
  C      2.793650    2.564120   -1.189310
  H      2.750810   -0.312920    2.716050
  H      0.837480   -3.326230   -0.772610
  C      4.526980   -2.208370    1.849220
  C      3.467310   -3.867290   -0.201440
  O     -3.737760    1.710210   -1.680000
  O     -0.740400   -1.616810   -2.002750
  H     -0.682360   -1.211980   -2.880060
  O      0.047500    0.867130    2.936390
  O     -1.818950   -2.407600    0.393330
  H     -1.556500   -2.992390    1.118630
  C     -0.959450   -1.322050    0.331820
  C     -1.167910   -0.668910   -1.079350
  C      1.027990   -0.860820    1.547710
  C     -0.039840    0.026080    2.070040
  C      2.343930   -0.968100    1.954650
  C      3.119290   -1.963060    1.370690
  C      2.569620   -2.825090    0.414660
  C      1.252200   -2.675580   -0.013520
  C      0.495470   -1.677230    0.568930
  C     -1.346560    1.679280   -1.391430
  C     -2.708930    1.110660   -1.469100
  C     -0.967440    3.003330   -1.491370
  C      0.387140    3.291860   -1.390130
  C      1.320620    2.257090   -1.255310
  C      0.918050    0.927200   -1.156150
  C     -0.439160    0.658370   -1.195610
  N     -2.575840   -0.253480   -1.276850
  N     -1.190730   -0.326840    1.397120
  N      3.347470    3.055790   -2.297440
  C      2.741850    3.088250   -3.641890
  C      3.962580    3.151070   -4.555900
  C      4.964610    3.961470   -3.732850
  C      4.769620    3.415660   -2.321790
  O      3.424810    2.365060   -0.151240
  H      2.128560    2.203480   -3.804320
  H      2.118860    3.976300   -3.751000
  H      4.349340    2.144920   -4.728350
  H      3.727020    3.602610   -5.517450
  H      4.699580    5.020130   -3.760830
  H      5.991750    3.853210   -4.074740
  H      5.375530    2.523700   -2.143460
  H      4.985060    4.138950   -1.535780
  N      1.290790    5.197820   -0.236110
  C      1.774950    6.577930   -0.121300
  C      2.288310    6.646530    1.313560
  C      1.358830    5.686520    2.057510
  C      1.197980    4.528540    1.075440
  O      0.742950    5.417630   -2.415960
  H      0.948030    7.272460   -0.290650
  H      2.540410    6.767230   -0.873150
  H      2.264830    7.660340    1.707530
  H      3.315870    6.281210    1.358140
  H      1.755710    5.352770    3.014150
  H      0.391700    6.162540    2.229270
  H      0.241260    4.016910    1.173640
  H      2.001150    3.798360    1.184650
  N      5.436040   -1.274290    1.580850
  C      6.839320   -1.455670    1.973340
  C      7.580860   -0.424130    1.125850
  C      6.541700    0.680000    0.926860
  C      5.249130   -0.099890    0.715190
  O      4.776680   -3.240040    2.475120
  H      6.947940   -1.260400    3.042620
  H      7.148190   -2.482150    1.780280
  H      8.492200   -0.076320    1.608080
  H      7.845010   -0.860960    0.161120
  H      6.763410    1.337300    0.088460
  H      6.460050    1.285770    1.831460
  H      4.367000    0.469830    0.988920
  H      5.145400   -0.421460   -0.325570
  N      3.135000   -5.147220   -0.026060
  C      4.021910   -6.219260   -0.497640
  C      3.637650   -7.403130    0.383500
  C      2.150480   -7.169930    0.646710
  C      2.060690   -5.658930    0.843850
  O      4.462380   -3.505800   -0.830880
  H      3.831100   -6.420320   -1.554460
  H      5.060100   -5.911310   -0.388140
  H      3.844460   -8.357300   -0.096850
  H      4.193790   -7.358810    1.321740
  H      1.772350   -7.714500    1.509460
  H      1.566890   -7.459630   -0.229010
  H      1.091380   -5.262830    0.551430
  H      2.260000   -5.375830    1.880450
  O     -6.997300    0.892870    3.480070
  N     -6.179610    1.682630    3.060650
  C     -4.877090    1.158440    2.624340
  C     -3.937000    2.042430    2.120520
  C     -2.716430    1.538690    1.705170
  C     -3.414080   -0.693070    2.324060
  C     -4.638600   -0.199370    2.739520
  O     -6.368800    2.876410    2.978210
  H     -4.156510    3.097900    2.054290
  H     -1.957100    2.203430    1.313900
  H     -3.197290   -1.746080    2.424610
  H     -5.391390   -0.855420    3.151160
  O     -7.014090   -4.667410   -1.982240
  N     -7.069640   -3.644040   -1.333180
  C     -5.900970   -2.759630   -1.335470
  C     -5.963610   -1.567820   -0.633890
  C     -4.852870   -0.744650   -0.628310
  C     -3.667040   -2.313090   -2.034120
  C     -4.772010   -3.143740   -2.040280
  O     -8.036460   -3.311160   -0.680920
  H     -6.857460   -1.294890   -0.091880
  H     -4.879050    0.186540   -0.080930
  H     -2.779590   -2.597040   -2.577090
  H     -4.762430   -4.073270   -2.590300
