# Supplementary material for: Computational Screening of Electroactive Biobased-Phthalimide Molecules for Redox Flow Batteries
Source: J Org Chem. 2026 Jan 6;91(2):842–58. doi: 10.1021/acs.joc.5c01283 (PMC12814552; doi:10.1021/acs.joc.5c01283)
Supplement: Supplementary file 3 [file jo5c01283_si_003.zip › xyz_structures/dimerization/dimer/4781_r1r5_NHCH3_CH3-dimer.xyz]

60
4781_r1r5_primaryamine_primaryamine_methyl_0.out
  C     -2.090848   -3.379042    0.672170
  C     -1.243831   -0.829422    2.854857
  N      0.917843    0.372601   -2.276644
  N     -4.288067    1.503883   -0.402649
  H     -2.768757    3.050927   -2.029819
  H     -0.557981    2.527328   -2.829191
  N      2.390836    2.972657    1.493121
  N      2.961887   -2.213174   -0.685789
  H      4.507070    2.017043    0.098065
  H      4.712521   -0.199962   -0.822290
  O     -4.008005   -1.252526    0.604987
  O     -0.048638   -2.355599   -1.245536
  H      0.143498   -3.205206   -0.820593
  O      0.041531    1.680816    2.729973
  O      0.641393   -2.617667    1.373796
  H      1.441057   -2.631643    1.917138
  C      0.408566   -1.316323    0.915395
  C     -0.603851   -1.501263   -0.286064
  C      1.584182    0.722381    1.123030
  C      0.407051    0.761508    2.005619
  C      2.558228    1.711157    0.969053
  C      3.691603    1.320787    0.243061
  C      3.806114    0.042354   -0.284544
  C      2.802838   -0.932247   -0.159958
  C      1.670763   -0.540861    0.555847
  C     -2.329068    0.087666   -0.515657
  C     -2.869616   -1.093841    0.178752
  C     -3.015973    1.251510   -0.866125
  C     -2.307664    2.129842   -1.698728
  C     -1.031212    1.829229   -2.151556
  C     -0.342005    0.657017   -1.787404
  C     -1.025733   -0.185171   -0.909874
  N     -1.872020   -2.017511    0.231717
  N     -0.189290   -0.455603    1.935607
  C      1.464424    1.104720   -3.398609
  H      1.648713    2.146252   -3.128919
  H      2.418886    0.654033   -3.663200
  H      0.810823    1.090007   -4.279164
  H      1.164042   -0.604858   -2.250653
  C     -5.107812    2.513274   -1.039851
  H     -6.107728    2.463420   -0.615747
  H     -5.176946    2.373430   -2.124839
  H     -4.708138    3.511249   -0.850868
  H     -4.768222    0.682106   -0.064643
  C      3.521494    3.866453    1.624251
  H      3.877168    4.187382    0.643339
  H      4.360783    3.404048    2.156419
  H      3.201692    4.749513    2.172399
  H      1.687017    3.024187    2.215681
  C      4.030562   -2.457676   -1.637180
  H      5.002870   -2.383058   -1.148275
  H      3.922933   -3.470033   -2.020106
  H      4.016413   -1.757391   -2.481411
  H      2.088618   -2.631897   -0.961893
  H     -1.291289   -1.912733    2.922987
  H     -1.000542   -0.425377    3.836842
  H     -2.216543   -0.438802    2.551764
  H     -3.162962   -3.561226    0.650646
  H     -1.608405   -4.077590   -0.011922
  H     -1.713962   -3.557838    1.677847
