# Supplementary material for: Computational Screening of Electroactive Biobased-Phthalimide Molecules for Redox Flow Batteries
Source: J Org Chem. 2026 Jan 6;91(2):842–58. doi: 10.1021/acs.joc.5c01283 (PMC12814552; doi:10.1021/acs.joc.5c01283)
Supplement: Supplementary file 3 [file jo5c01283_si_003.zip › xyz_structures/dimerization/dimer/0731_r2r4_CHO2(CH2)2_C6H4-p-NO2-dimer.xyz]

94
0731_r2r4_13-dioxolane_13-dioxolane_nitrobenzene_0.out
  C     -3.031672   -1.549508   -0.882787
  C     -1.705761    0.168715    2.002323
  H      2.040034    0.563002   -1.220918
  H     -1.896947    3.583367   -1.663007
  C      0.482813    4.911991   -1.966064
  C      2.762773    3.144950   -1.616101
  H      3.574261    0.241035    2.617360
  H      1.838184   -2.858705   -0.870131
  C      5.571675   -1.192789    1.414500
  C      4.549248   -2.880250   -0.734086
  O     -3.572434    1.212940   -1.338135
  O     -0.110073   -1.590493   -1.831138
  H     -0.195822   -1.215508   -2.719141
  O      0.771292    1.077961    3.041194
  O     -0.818121   -2.426493    0.688823
  H     -0.409874   -2.912017    1.419907
  C     -0.147744   -1.224135    0.502152
  C     -0.598551   -0.680978   -0.895785
  C      1.852373   -0.507696    1.563457
  C      0.725159    0.234814    2.172918
  C      3.203098   -0.437648    1.859978
  C      4.072725   -1.241243    1.137474
  C      3.575526   -2.099781    0.140490
  C      2.212373   -2.177064   -0.120647
  C      1.360169   -1.355192    0.595982
  C     -1.191509    1.581607   -1.303364
  C     -2.442204    0.801575   -1.205000
  C     -1.037444    2.934078   -1.557360
  C      0.251333    3.434470   -1.665216
  C      1.353782    2.572344   -1.533090
  C      1.177093    1.215173   -1.281598
  C     -0.116622    0.736354   -1.145612
  N     -2.069165   -0.513947   -0.961849
  N     -0.418950   -0.238479    1.564552
  O      3.112084    3.764480   -0.396791
  C      3.688239    2.729633    0.395383
  C      4.470904    1.938122   -0.641249
  O      3.714275    2.131934   -1.839768
  H      2.838096    3.892269   -2.405065
  H      4.307956    3.184751    1.163399
  H      2.903466    2.124877    0.859570
  H      5.476373    2.337643   -0.781100
  H      4.520685    0.871399   -0.423986
  O     -0.705552    5.654653   -1.847856
  C     -1.191904    5.953971   -3.161477
  C     -0.253238    5.174754   -4.074157
  O      0.933458    5.094531   -3.289511
  H      1.234434    5.327655   -1.293530
  H     -1.119673    7.029402   -3.324891
  H     -2.229460    5.633228   -3.248215
  H     -0.018250    5.688336   -5.002165
  H     -0.636520    4.173273   -4.287302
  O      6.021292   -2.389953    2.004747
  C      5.794765   -2.220321    3.401349
  C      6.106172   -0.741040    3.610460
  O      5.895619   -0.163981    2.315815
  H      6.127263   -1.044667    0.487363
  H      6.460812   -2.886951    3.941838
  H      4.755336   -2.451605    3.648104
  H      7.144127   -0.575049    3.898250
  H      5.440472   -0.272234    4.334614
  O      3.891425   -3.841004   -1.520516
  C      3.731252   -3.314777   -2.844519
  C      4.286248   -1.897038   -2.739087
  O      5.184334   -2.002183   -1.638029
  H      5.318970   -3.368787   -0.137959
  H      4.309669   -3.929810   -3.533616
  H      2.677818   -3.333796   -3.123931
  H      4.849836   -1.583090   -3.613353
  H      3.499517   -1.168375   -2.521096
  O     -5.701814    2.641092    3.372102
  N     -5.451815    1.456332    3.422215
  C     -4.142158    1.006737    2.929483
  C     -3.814367   -0.332907    3.040757
  C     -2.579310   -0.752680    2.575365
  C     -2.053290    1.515617    1.914754
  C     -3.283646    1.944509    2.378988
  O     -6.216117    0.620491    3.853400
  H     -4.508725   -1.031597    3.484117
  H     -2.292060   -1.790231    2.663323
  H     -1.352995    2.220887    1.486649
  H     -3.574091    2.982881    2.316531
  O     -7.073436   -4.234401   -0.153338
  N     -6.005700   -4.528887   -0.649228
  C     -4.972390   -3.493944   -0.727333
  C     -3.804502   -3.763744   -1.421773
  C     -2.835561   -2.781999   -1.509445
  C     -4.214320   -1.306497   -0.182945
  C     -5.195532   -2.277500   -0.106799
  O     -5.746887   -5.630965   -1.086533
  H     -3.664261   -4.723508   -1.897236
  H     -1.925516   -2.976289   -2.053688
  H     -4.363394   -0.355238    0.304389
  H     -6.111463   -2.097559    0.436739
