# Supplementary material for: Computational Screening of Electroactive Biobased-Phthalimide Molecules for Redox Flow Batteries
Source: J Org Chem. 2026 Jan 6;91(2):842–58. doi: 10.1021/acs.joc.5c01283 (PMC12814552; doi:10.1021/acs.joc.5c01283)
Supplement: Supplementary file 3 [file jo5c01283_si_003.zip › xyz_structures/dimerization/dimer/4635_r1r5_NO2_CH2CH(CH3)2-dimer.xyz]

66
4635_r1r5_nitro_nitro_isopentane_0.out
  C      1.277437    0.957393    2.211718
  C      3.148818   -1.832298    0.322574
  N     -1.693341   -3.474861    0.043734
  N     -4.052099    1.641118    0.763096
  H     -5.272743   -0.617903    0.113745
  H     -4.191345   -2.828579   -0.270010
  N      2.495548    3.403443   -1.386898
  N     -1.708574   -0.286978   -2.352448
  H      0.235553    3.840893   -2.720271
  H     -1.605056    2.201649   -3.081996
  O     -1.237635    2.280441    1.748275
  O      0.576637   -1.788020    1.865983
  H      0.260120   -2.685489    1.670815
  O      3.818666    0.891319   -0.339420
  O      0.561887   -2.248726   -0.922717
  H      0.774999   -2.310726   -1.864537
  C      0.834952   -0.989776   -0.433422
  C      0.035447   -0.905022    0.950349
  C      1.542122    1.137385   -1.152865
  C      2.701073    0.448440   -0.502445
  C      1.430447    2.419037   -1.646040
  C      0.307675    2.832623   -2.335908
  C     -0.721489    1.923273   -2.524470
  C     -0.613269    0.638266   -2.012224
  C      0.502647    0.230857   -1.297299
  C     -2.067208    0.167642    0.872482
  C     -1.054527    1.130620    1.414433
  C     -3.422074    0.315333    0.656125
  C     -4.210397   -0.748156    0.268887
  C     -3.604832   -1.978481    0.050565
  C     -2.243628   -2.124371    0.259577
  C     -1.459587   -1.062982    0.685883
  N      0.107328    0.435563    1.503406
  N      2.260127   -0.789462   -0.183037
  O     -2.093478   -4.089376   -0.908357
  O     -0.899741   -3.902515    0.857960
  O     -4.982568    1.750759    1.525889
  O     -3.611914    2.510074    0.052780
  O      2.760949    3.622264   -0.230894
  O      2.998705    3.943429   -2.342483
  O     -1.409942   -1.424903   -2.630306
  O     -2.831340    0.159645   -2.369626
  C      4.234156   -2.241663   -0.676908
  C      5.036997   -3.385759   -0.065225
  C      3.646005   -2.649123   -2.022727
  H      3.602710   -1.479444    1.252331
  H      2.528488   -2.695569    0.556358
  H      4.897739   -1.388134   -0.829433
  H      4.399540   -4.262871    0.073905
  H      5.449927   -3.107326    0.905922
  H      5.862620   -3.668386   -0.719222
  H      4.439336   -2.958062   -2.704479
  H      2.957607   -3.490367   -1.902197
  H      3.106615   -1.824631   -2.495728
  C      1.014881    1.329907    3.674237
  C      2.353873    1.697558    4.307500
  C      0.339591    0.199289    4.438955
  H      1.656197    1.829040    1.669584
  H      2.038739    0.178145    2.182677
  H      0.367205    2.207762    3.695912
  H      3.015264    0.827117    4.325929
  H      2.853372    2.493974    3.752436
  H      2.210597    2.035904    5.334214
  H     -0.634219   -0.053355    4.015093
  H      0.188803    0.489409    5.479877
  H      0.958159   -0.700886    4.417718
