# Supplementary material for: Computational Screening of Electroactive Biobased-Phthalimide Molecules for Redox Flow Batteries
Source: J Org Chem. 2026 Jan 6;91(2):842–58. doi: 10.1021/acs.joc.5c01283 (PMC12814552; doi:10.1021/acs.joc.5c01283)
Supplement: Supplementary file 3 [file jo5c01283_si_003.zip › xyz_structures/dimerization/dimer/2583_r1r5_NHCH3_CH2CH(CH3)2-dimer.xyz]

78
2583_r1r5_primaryamine_primaryamine_isopentane_0.out
  C      2.904923   -1.901789   -0.395799
  C      0.951939    0.613331   -2.394129
  N     -1.503023    0.082996    2.579238
  N      2.721628    3.413008    0.857301
  H      0.626697    4.110067    2.425404
  H     -1.166322    2.660419    3.120361
  N     -4.031435    1.799353   -0.442905
  N     -1.925082   -3.390518    0.347989
  H     -5.321619   -0.334619    0.611017
  H     -4.395390   -2.530349    0.956170
  O      3.679659    0.859339   -0.241330
  O      0.471828   -2.007497    1.304103
  H      0.932234   -1.915267    2.149673
  O     -1.387029    2.149688   -1.755681
  O      0.227486   -2.127003   -1.461115
  H     -0.423833   -2.349370   -2.140914
  C     -0.223644   -1.013780   -0.754333
  C      0.712918   -0.877473    0.521170
  C     -2.239824    0.187576   -0.610114
  C     -1.253166    1.000132   -1.349659
  C     -3.547532    0.526149   -0.261408
  C     -4.295895   -0.511070    0.315532
  C     -3.756270   -1.773096    0.521560
  C     -2.431214   -2.103162    0.187214
  C     -1.686067   -1.058770   -0.360509
  C      1.576565    1.284413    0.884719
  C      2.589942    0.481747    0.177740
  C      1.676875    2.620369    1.270238
  C      0.627128    3.086022    2.076770
  C     -0.408180    2.251419    2.465885
  C     -0.505714    0.902735    2.070723
  C      0.509587    0.459615    1.221560
  N      2.109984   -0.785981    0.093921
  N     -0.158733    0.217475   -1.542882
  C     -2.717168    0.672516    3.111801
  H     -3.154455    1.414311    2.432234
  H     -3.442183   -0.123611    3.266831
  H     -2.529476    1.153818    4.073468
  H     -1.659511   -0.758910    2.047393
  C      3.003163    4.663391    1.529395
  H      3.101142    4.540777    2.613993
  H      3.934495    5.064213    1.136187
  H      2.213628    5.392823    1.339494
  H      3.516644    2.896661    0.508856
  C     -5.452937    2.062503   -0.372363
  H     -5.627387    3.099175   -0.649939
  H     -5.820416    1.917310    0.645380
  H     -6.031969    1.414823   -1.040284
  H     -3.495185    2.358390   -1.090605
  C     -2.555695   -4.268650    1.319378
  H     -2.678148   -3.792843    2.300364
  H     -3.537497   -4.591726    0.971921
  H     -1.933890   -5.153874    1.432646
  H     -0.918284   -3.389792    0.426664
  C      0.570792    0.769392   -3.869388
  C      1.827393    1.126628   -4.656649
  C     -0.075680   -0.496619   -4.417015
  H      1.381655    1.548646   -2.020668
  H      1.713546   -0.163412   -2.317816
  H     -0.141942    1.592542   -3.954092
  H      1.589953    1.294322   -5.707869
  H      2.554453    0.311635   -4.599846
  H      2.298488    2.030077   -4.264753
  H     -1.003696   -0.733345   -3.891703
  H     -0.310500   -0.378843   -5.475936
  H      0.603481   -1.347706   -4.311748
  C      4.135265   -2.194042    0.466331
  C      4.876284   -3.384555   -0.132857
  C      3.751963   -2.460374    1.916750
  H      3.212525   -1.701440   -1.427107
  H      2.258419   -2.777607   -0.406284
  H      4.791143   -1.321587    0.433606
  H      5.784033   -3.599932    0.432226
  H      4.245649   -4.277648   -0.110428
  H      5.157602   -3.193929   -1.170291
  H      3.067113   -3.311162    1.981412
  H      3.268397   -1.591814    2.369612
  H      4.636900   -2.694549    2.510530
