# Supplementary material for: Computational Screening of Electroactive Biobased-Phthalimide Molecules for Redox Flow Batteries
Source: J Org Chem. 2026 Jan 6;91(2):842–58. doi: 10.1021/acs.joc.5c01283 (PMC12814552; doi:10.1021/acs.joc.5c01283)
Supplement: Supplementary file 3 [file jo5c01283_si_003.zip › xyz_structures/dimerization/dimer/0221_r2r4_OCH3_C6H5-dimer.xyz]

70
0221_r2r4_ether_ether_aryl_0.out
  C     -3.118292   -0.723870   -1.270414
  C     -1.815688   -0.092605    1.996521
  H      2.273752    0.270634   -1.193597
  H     -0.927738    4.094452   -1.083680
  O      1.727534    4.725973   -1.167557
  O      3.353567    2.739616   -1.242126
  H      3.434944   -0.379991    2.669398
  H      1.598618   -2.855105   -1.255327
  O      5.222390   -1.789111    1.164240
  O      4.248533   -3.107983   -0.805289
  O     -3.063984    2.116708   -1.140524
  O     -0.233006   -1.193243   -2.140116
  H     -0.581654   -2.084812   -1.986655
  O      0.668309    0.450771    3.228130
  O     -1.089577   -2.364730    0.144694
  H     -0.784857   -3.045311    0.761276
  C     -0.285968   -1.227871    0.262979
  C     -0.567066   -0.399259   -1.042419
  C      1.708385   -0.875265    1.488038
  C      0.609188   -0.191029    2.197909
  C      3.059784   -0.919414    1.811056
  C      3.891434   -1.667612    0.997218
  C      3.354509   -2.387012   -0.107068
  C      2.001808   -2.319329   -0.409567
  C      1.191929   -1.534976    0.401269
  C     -0.653939    1.963519   -1.066990
  C     -2.040913    1.461067   -1.097132
  C     -0.214279    3.282508   -1.092451
  C      1.149738    3.507539   -1.139791
  C      2.051629    2.407628   -1.176585
  C      1.584073    1.101055   -1.148941
  C      0.210730    0.898988   -1.081223
  N     -1.959668    0.086558   -1.098375
  N     -0.536924   -0.448567    1.480263
  C      4.307034    1.686793   -1.257213
  H      4.231521    1.082844   -0.349664
  H      4.167338    1.049474   -2.132654
  H      5.280355    2.166211   -1.301918
  C      0.866998    5.855438   -1.150962
  H      0.257204    5.864827   -0.245102
  H      1.514311    6.727424   -1.167263
  H      0.218610    5.859506   -2.029713
  C      5.813585   -1.079296    2.243454
  H      6.878321   -1.286505    2.191080
  H      5.639417   -0.006128    2.141234
  H      5.415547   -1.426701    3.199013
  C      3.783055   -3.820579   -1.943254
  H      3.039141   -4.565563   -1.655357
  H      3.354216   -3.135310   -2.677084
  H      4.654852   -4.312763   -2.363522
  C     -3.884408   -0.714924    3.048761
  C     -2.661404   -1.075694    2.498270
  C     -2.176172    1.248077    2.071700
  C     -3.396229    1.603981    2.628883
  C     -4.254126    0.622312    3.113798
  H     -4.545799   -1.480854    3.433118
  H     -2.358685   -2.113442    2.460107
  H     -1.495744    2.001911    1.693644
  H     -3.677001    2.648049    2.682166
  H     -5.206680    0.901858    3.545379
  C     -4.375052   -2.376460   -2.487088
  C     -3.228011   -1.606779   -2.341941
  C     -4.180054   -0.579178   -0.383257
  C     -5.331162   -1.335047   -0.546947
  C     -5.428595   -2.246093   -1.591605
  H     -4.448551   -3.068003   -3.316789
  H     -2.433971   -1.678731   -3.071336
  H     -4.099085    0.131393    0.426943
  H     -6.149916   -1.214202    0.151541
  H     -6.323452   -2.842779   -1.712886
