# Supplementary material for: Computational Screening of Electroactive Biobased-Phthalimide Molecules for Redox Flow Batteries
Source: J Org Chem. 2026 Jan 6;91(2):842–58. doi: 10.1021/acs.joc.5c01283 (PMC12814552; doi:10.1021/acs.joc.5c01283)
Supplement: Supplementary file 3 [file jo5c01283_si_003.zip › xyz_structures/dimerization/dimer/4489_r1r5_CN_C6H4-p-N(CH2)4-dimer.xyz]

82
4489_r1r5_nitrile_nitrile_phenylpyrrolidine_0.out
  C     -1.387971   -1.017581   -1.255038
  C      0.269718    1.355421    1.029094
  C      4.314556   -1.529248   -1.447545
  C      1.578002    2.807129   -3.845718
  H      4.215082    2.372906   -3.801732
  H      5.362537    0.460162   -2.751205
  C      5.460146    0.282527    2.550268
  C      2.082608   -3.962673    0.909771
  H      5.980101   -2.323194    2.657519
  H      4.479897   -4.157029    1.976687
  O     -0.769856    1.267542   -2.854335
  O      1.324634   -2.419950   -1.398620
  H      0.705337   -2.967696   -0.891381
  O      2.977710    1.850161    1.838360
  O      0.210822   -1.645005    1.126952
  H     -0.646828   -1.277456    0.857460
  C      1.259743   -0.952852    0.534535
  C      1.168971   -1.086432   -1.047429
  C      3.363801   -0.516472    1.521507
  C      2.605020    0.765202    1.458139
  C      4.607572   -0.774741    2.083501
  C      5.015898   -2.099501    2.222158
  C      4.173272   -3.129943    1.832699
  C      2.930955   -2.859327    1.259572
  C      2.550835   -1.534368    1.075542
  C      1.562987    0.781299   -2.447687
  C      0.092073    0.599729   -2.329832
  C      2.259758    1.734367   -3.175565
  C      3.647548    1.636394   -3.249802
  C      4.291506    0.568212   -2.648564
  C      3.576927   -0.392526   -1.923239
  C      2.200077   -0.246091   -1.783467
  N     -0.088608   -0.503377   -1.545687
  N      1.372830    0.452308    0.945089
  N      4.965674   -2.424230   -1.145633
  N      1.074833    3.684245   -4.386694
  N      6.182080    1.085872    2.935420
  N      1.421965   -4.862219    0.644018
  C     -1.896628    3.144190    1.238448
  N     -2.951389    3.991226    1.318238
  C     -4.018092    3.855634    2.302372
  C     -4.840153    5.124401    2.099455
  C     -4.687923    5.397596    0.602868
  C     -3.233671    5.022415    0.323266
  C     -1.763990    2.053807    2.124373
  C     -0.692202    1.186285    2.022747
  C      0.175266    2.450896    0.177828
  C     -0.883426    3.332570    0.272464
  H     -3.610058    3.779233    3.311803
  H     -4.612956    2.954588    2.107303
  H     -5.875289    5.000601    2.411822
  H     -4.399883    5.941163    2.674561
  H     -4.909018    6.427212    0.328489
  H     -5.350508    4.740657    0.036723
  H     -3.094031    4.631865   -0.687146
  H     -2.562745    5.878934    0.449887
  H     -2.505677    1.884960    2.892334
  H     -0.600427    0.363648    2.721433
  H      0.950837    2.628732   -0.557608
  H     -0.922688    4.181205   -0.396011
  C     -3.914753   -2.042913   -0.552259
  N     -5.108286   -2.558325   -0.170820
  C     -6.126238   -1.790745    0.535928
  C     -7.296928   -2.765564    0.623047
  C     -6.604701   -4.125004    0.719152
  C     -5.426004   -3.981985   -0.240019
  C     -2.986037   -2.821273   -1.276052
  C     -1.752702   -2.309674   -1.629230
  C     -2.318141   -0.215025   -0.598415
  C     -3.561770   -0.709439   -0.254394
  H     -6.379445   -0.881417   -0.012877
  H     -5.771668   -1.498227    1.531616
  H     -7.948841   -2.553094    1.468069
  H     -7.888357   -2.711542   -0.292822
  H     -7.252252   -4.959972    0.458552
  H     -6.231872   -4.280215    1.733487
  H     -4.566351   -4.582646    0.064567
  H     -5.698230   -4.273421   -1.260271
  H     -3.243730   -3.826374   -1.578781
  H     -1.073706   -2.917998   -2.212958
  H     -2.062079    0.808070   -0.352286
  H     -4.256671   -0.064079    0.265410
