# Supplementary material for: Computational Screening of Electroactive Biobased-Phthalimide Molecules for Redox Flow Batteries
Source: J Org Chem. 2026 Jan 6;91(2):842–58. doi: 10.1021/acs.joc.5c01283 (PMC12814552; doi:10.1021/acs.joc.5c01283)
Supplement: Supplementary file 3 [file jo5c01283_si_003.zip › xyz_structures/dimerization/dimer/1422_r1r5_3-py_CH2CH(CH3)2-dimer.xyz]

94
1422_r1r5_pyridine_pyridine_isopentane_0.out
  C      0.064848   -3.858594    0.556218
  C     -1.406226   -0.913769    2.429964
  C      1.015425    1.073826   -2.389857
  C     -4.321037   -0.980859   -1.379429
  H     -3.551499    1.229864   -2.677602
  H     -1.291214    2.031613   -3.100732
  C      0.312847    4.215818    0.877934
  C      3.933617   -0.323913    0.521323
  H      2.930760    4.168275    0.294353
  H      4.429658    2.244988    0.144537
  O     -2.619968   -3.203923   -0.088106
  O      1.592655   -1.781762   -0.909276
  H      2.195474   -2.178830   -0.261822
  O     -1.549573    1.878291    1.850088
  O      1.416339   -1.582216    1.876131
  H      1.752213   -1.150472    2.674184
  C      0.769240   -0.642211    1.077858
  C      0.415918   -1.420125   -0.266574
  C      0.733262    1.720785    0.975494
  C     -0.566468    1.231128    1.535875
  C      1.183787    3.024752    0.789016
  C      2.534825    3.175112    0.467633
  C      3.380091    2.083225    0.359465
  C      2.925325    0.772749    0.536552
  C      1.570727    0.621171    0.816576
  C     -1.812953   -1.085302   -0.979822
  C     -1.722772   -2.404653   -0.289893
  C     -2.938543   -0.468488   -1.516437
  C     -2.711500    0.697198   -2.249241
  C     -1.429107    1.163527   -2.468172
  C     -0.291914    0.535694   -1.937981
  C     -0.520212   -0.584375   -1.137807
  N     -0.418508   -2.582746    0.041547
  N     -0.434310   -0.112054    1.701206
  C      1.232544    2.453018   -2.383212
  N      2.301228    3.044656   -2.906108
  C      3.218765    2.267315   -3.480208
  C      3.095993    0.888014   -3.559299
  C      1.979456    0.281417   -3.006138
  H      0.492533    3.108924   -1.934416
  H      4.079372    2.768040   -3.909554
  H      3.859078    0.302809   -4.055543
  H      4.211360   -0.367812   -1.605173
  C     -5.124581   -1.093964   -2.512769
  N     -6.385358   -1.520265   -2.490619
  C     -6.905940   -1.848101   -1.308966
  C     -6.196103   -1.766560   -0.118242
  C     -4.884693   -1.327573   -0.155309
  H     -4.717246   -0.840291   -3.486581
  H     -7.935964   -2.186991   -1.311350
  H     -6.667820   -2.039436    0.816019
  H     -4.304935   -1.249797    0.754970
  C      0.747475    5.362192    1.541861
  N      0.039866    6.486558    1.621732
  C     -1.153194    6.509795    1.028642
  C     -1.680828    5.425250    0.340492
  C     -0.935803    4.261644    0.263658
  H      1.710453    5.361226    2.043123
  H     -1.712156    7.436190    1.101639
  H     -2.652781    5.499585   -0.128062
  H     -1.308252    3.397767   -0.274155
  C      4.390518   -0.872449    1.719373
  N      5.327658   -1.812239    1.796167
  C      5.865154   -2.248773    0.656675
  C      5.500858   -1.756334   -0.587282
  C      4.524456   -0.774390   -0.653090
  H      3.985518   -0.515921    2.661817
  H      6.623577   -3.018425    0.745347
  H      5.972865   -2.133864   -1.484161
  H      1.843388   -0.789000   -3.070700
  C     -1.568180   -0.510745    3.898609
  C     -2.555892   -1.476366    4.546192
  C     -0.234594   -0.511303    4.635544
  H     -2.375089   -0.851415    1.926625
  H     -1.067354   -1.949440    2.387638
  H     -1.988203    0.496060    3.932706
  H     -3.504646   -1.493844    4.005855
  H     -2.756715   -1.189665    5.579047
  H     -2.148552   -2.490930    4.549331
  H      0.223619   -1.504225    4.595972
  H      0.464612    0.209788    4.204698
  H     -0.378237   -0.248580    5.684599
  C      0.611017   -4.814525   -0.511634
  C      0.981339   -6.127817    0.171510
  C     -0.383849   -5.047255   -1.642336
  H      0.824995   -3.672800    1.310823
  H     -0.789258   -4.327255    1.050460
  H      1.519147   -4.378460   -0.935271
  H      1.415498   -6.825893   -0.545261
  H      0.091625   -6.595136    0.601870
  H      1.703609   -5.969308    0.974772
  H      0.033608   -5.736480   -2.378146
  H     -1.308897   -5.480016   -1.254031
  H     -0.632953   -4.116795   -2.156586
