# Supplementary material for: Computational Screening of Electroactive Biobased-Phthalimide Molecules for Redox Flow Batteries
Source: J Org Chem. 2026 Jan 6;91(2):842–58. doi: 10.1021/acs.joc.5c01283 (PMC12814552; doi:10.1021/acs.joc.5c01283)
Supplement: Supplementary file 3 [file jo5c01283_si_003.zip › xyz_structures/dimerization/dimer/5141_r1r5_NO2_C6H5-dimer.xyz]

62
5141_r1r5_nitro_nitro_aryl_0.out
  C      1.433712    0.414495    1.995327
  C      2.806249   -1.473902   -0.814384
  N     -2.072551   -3.356657   -0.590388
  N     -4.011628    1.112909    2.339370
  H     -5.416749   -0.895047    1.322285
  H     -4.526487   -2.796115   -0.010539
  N      1.768694    3.840347   -1.783318
  N     -2.624383    0.249447   -1.907332
  H     -0.772817    4.401757   -2.308197
  H     -2.674167    2.793980   -2.289314
  O     -1.056436    1.532092    2.751432
  O      0.629266   -2.133568    0.985465
  H      0.275594   -2.936033    0.565787
  O      3.263440    1.263582   -1.450655
  O     -0.048230   -1.798481   -1.686071
  H     -0.027629   -1.608887   -2.635327
  C      0.352138   -0.698217   -0.954067
  C     -0.084350   -1.040450    0.533753
  C      0.865122    1.555005   -1.482703
  C      2.149695    0.819455   -1.302509
  C      0.649273    2.882343   -1.789329
  C     -0.614627    3.358938   -2.069384
  C     -1.673270    2.464174   -2.046859
  C     -1.451149    1.129090   -1.746126
  C     -0.185715    0.655398   -1.426695
  C     -2.116162   -0.146293    1.364650
  C     -0.986218    0.640997    1.941641
  C     -3.471596   -0.041645    1.602853
  C     -4.356693   -0.983541    1.127035
  C     -3.857438   -2.041228    0.378453
  C     -2.496816   -2.148485    0.143391
  C     -1.604397   -1.200159    0.627602
  N      0.156479    0.088031    1.429047
  N      1.805361   -0.470270   -1.009342
  O     -1.070809   -3.932656   -0.216483
  O     -2.778798   -3.730461   -1.487705
  O     -4.674916    0.874699    3.320208
  O     -3.779879    2.206977    1.888115
  O      2.389614    3.948666   -0.754939
  O      1.961631    4.469387   -2.795568
  O     -3.670411    0.624502   -1.432529
  O     -2.472724   -0.764672   -2.546892
  C      3.809534   -3.581643   -1.370808
  C      2.815131   -2.634418   -1.579664
  C      3.805178   -1.242973    0.125177
  C      4.802478   -2.187344    0.315859
  C      4.802176   -3.364052   -0.424471
  H      3.810533   -4.488597   -1.961772
  H      2.058827   -2.798440   -2.332390
  H      3.797898   -0.326577    0.700439
  H      5.576325   -2.004526    1.050817
  H      5.576785   -4.104164   -0.269533
  C      3.264828   -0.117094    3.449004
  C      2.040587   -0.458907    2.890974
  C      2.014123    1.640753    1.699241
  C      3.239206    1.975452    2.259518
  C      3.869258    1.092989    3.128867
  H      3.744464   -0.798461    4.139774
  H      1.558366   -1.392989    3.139630
  H      1.505808    2.332013    1.039303
  H      3.695410    2.926419    2.015944
  H      4.825784    1.352871    3.563850
