# Supplementary material for: Computational Screening of Electroactive Biobased-Phthalimide Molecules for Redox Flow Batteries
Source: J Org Chem. 2026 Jan 6;91(2):842–58. doi: 10.1021/acs.joc.5c01283 (PMC12814552; doi:10.1021/acs.joc.5c01283)
Supplement: Supplementary file 3 [file jo5c01283_si_003.zip › xyz_structures/dimerization/dimer/5442_r1r5_OCH3_CH2CH(CH3)2-dimer.xyz]

74
5442_r1r5_ether_ether_isopentane_0.out
  C     -3.120463    1.560802   -0.089617
  C     -1.117501   -0.218554   -2.418690
  O      1.557860   -0.065721    2.390451
  O     -2.241213   -3.745234    0.750972
  H      0.047497   -4.348497    2.081433
  H      1.689081   -2.735444    2.806293
  O      4.101181   -1.256586   -1.303349
  O      1.618632    3.052100    1.133810
  H      5.357339    0.617402    0.207329
  H      4.276093    2.510711    1.243644
  O     -3.583371   -1.244610   -0.140867
  O     -0.770611    1.756266    1.651272
  H      0.049602    2.275487    1.576539
  O      1.327887   -1.665960   -2.329104
  O     -0.380673    2.343881   -1.042813
  H      0.226522    2.675338   -1.718910
  C      0.096731    1.122598   -0.567620
  C     -0.798892    0.745055    0.695130
  C      2.203356    0.066007   -0.849480
  C      1.189355   -0.651412   -1.669293
  C      3.570007   -0.175295   -0.696413
  C      4.293553    0.738877    0.063610
  C      3.669693    1.833388    0.659269
  C      2.303271    2.041683    0.528849
  C      1.582827    1.140331   -0.243992
  C     -1.381586   -1.550407    0.861307
  C     -2.524694   -0.802799    0.271605
  C     -1.257167   -2.910468    1.146601
  C     -0.112470   -3.309551    1.832218
  C      0.838297   -2.379462    2.242562
  C      0.703441   -1.021453    1.957635
  C     -0.408318   -0.633426    1.216568
  N     -2.181351    0.516156    0.294327
  N      0.034324    0.065597   -1.572955
  C      2.762294   -0.482193    3.012082
  H      3.328005    0.425117    3.206135
  H      2.559417   -0.997986    3.953198
  H      3.335213   -1.134640    2.348463
  C     -2.112547   -5.118552    1.086599
  H     -3.001661   -5.605608    0.696891
  H     -2.063457   -5.250574    2.169358
  H     -1.222882   -5.551526    0.624837
  C      5.481654   -1.515453   -1.094103
  H      6.095372   -0.697501   -1.476624
  H      5.703005   -2.426072   -1.642839
  H      5.690619   -1.663994   -0.032486
  C      2.339358    3.918086    2.003140
  H      1.608782    4.612823    2.406306
  H      3.103933    4.464408    1.448819
  H      2.802528    3.351330    2.812858
  C     -0.842930   -0.067765   -3.917399
  C     -2.137168   -0.363821   -4.668699
  C     -0.317489    1.321582   -4.255133
  H     -1.477744   -1.230639   -2.210421
  H     -1.904012    0.484044   -2.145716
  H     -0.094467   -0.807175   -4.207132
  H     -1.981847   -0.300093   -5.746390
  H     -2.910517    0.359097   -4.395110
  H     -2.509755   -1.363154   -4.435843
  H      0.634355    1.522877   -3.758064
  H     -0.159105    1.418970   -5.330104
  H     -1.035348    2.086878   -3.946070
  C     -3.896599    2.179358    1.076625
  C     -4.677748    1.135643    1.865146
  C     -4.827509    3.252073    0.520596
  H     -3.827003    1.103191   -0.787542
  H     -2.577120    2.338062   -0.620584
  H     -3.173854    2.653587    1.744241
  H     -5.405739    0.636607    1.220531
  H     -4.018600    0.373723    2.285588
  H     -5.216383    1.606992    2.688970
  H     -5.373702    3.744524    1.326256
  H     -5.559039    2.807576   -0.159933
  H     -4.271870    4.013747   -0.030178
