# Supplementary material for: Computational Screening of Electroactive Biobased-Phthalimide Molecules for Redox Flow Batteries
Source: J Org Chem. 2026 Jan 6;91(2):842–58. doi: 10.1021/acs.joc.5c01283 (PMC12814552; doi:10.1021/acs.joc.5c01283)
Supplement: Supplementary file 3 [file jo5c01283_si_003.zip › xyz_structures/dimerization/dimer/2434_r1r5_CHO_C6H5-dimer.xyz]

62
2434_r1r5_aldehyde_aldehyde_aryl_0.out
  C      0.824713    0.907056    1.880394
  C      2.527190   -1.743460   -0.529631
  C     -2.008627   -3.635780   -0.330784
  C     -4.708999    1.225131    1.280518
  H     -5.739360   -1.032205    0.272230
  H     -4.544202   -3.088454   -0.396409
  C      2.265558    3.718020   -1.616996
  C     -2.549305    0.579294   -2.129328
  H     -0.212626    4.514291   -2.227470
  H     -2.266633    3.140762   -2.371964
  O     -1.836178    1.887240    2.120850
  O      0.300234   -1.943610    1.208200
  H      0.068823   -2.792894    0.775591
  O      3.372166    0.943593   -0.952427
  O     -0.153403   -1.667440   -1.782460
  H     -1.027736   -1.439739   -2.157009
  C      0.225146   -0.663621   -0.898272
  C     -0.391731   -0.936768    0.559366
  C      1.050281    1.508694   -1.374871
  C      2.201790    0.632536   -1.013128
  C      1.037814    2.869870   -1.680288
  C     -0.178593    3.455728   -2.007268
  C     -1.330177    2.685555   -2.071433
  C     -1.307218    1.316568   -1.798160
  C     -0.097580    0.742220   -1.391999
  C     -2.571514   -0.086861    0.920184
  C     -1.592961    0.854331    1.534865
  C     -3.963080    0.002532    0.855676
  C     -4.661358   -1.084984    0.346417
  C     -3.983572   -2.231840   -0.041400
  C     -2.592006   -2.317064    0.019416
  C     -1.886387   -1.195651    0.464214
  N     -0.354418    0.290541    1.364759
  N      1.685840   -0.619669   -0.798108
  O     -0.880795   -3.993604   -0.081533
  H     -2.711575   -4.327942   -0.817355
  O     -5.914013    1.259917    1.300307
  H     -4.102820    2.094447    1.562073
  O      2.237738    4.897544   -1.868783
  H      3.193040    3.214861   -1.319822
  O     -2.588502   -0.597537   -2.411100
  H     -3.460675    1.193692   -2.173615
  C      4.356224   -2.701055    0.705442
  C      3.522352   -1.626462    0.436634
  C      2.386361   -2.930963   -1.241929
  C      3.217741   -4.006620   -0.953874
  C      4.202633   -3.899056    0.018047
  H      5.125215   -2.600118    1.460911
  H      3.634542   -0.698558    0.976821
  H      1.633028   -3.017859   -2.008746
  H      3.096593   -4.930817   -1.504412
  H      4.849863   -4.739056    0.235229
  C      2.174328    2.883331    2.149849
  C      1.044190    2.262720    1.639381
  C      1.722823    0.184158    2.658888
  C      2.856825    0.812826    3.158271
  C      3.089102    2.157525    2.904201
  H      2.339527    3.935457    1.954996
  H      0.325932    2.824816    1.057862
  H      1.536557   -0.859541    2.863255
  H      3.558120    0.242350    3.753885
  H      3.973643    2.640362    3.299132
