# Supplementary material for: Computational Screening of Electroactive Biobased-Phthalimide Molecules for Redox Flow Batteries
Source: J Org Chem. 2026 Jan 6;91(2):842–58. doi: 10.1021/acs.joc.5c01283 (PMC12814552; doi:10.1021/acs.joc.5c01283)
Supplement: Supplementary file 3 [file jo5c01283_si_003.zip › xyz_structures/dimerization/dimer/4978_r1r5_CN_CH2CH(CH3)2-dimer.xyz]

62
4978_r1r5_nitrile_nitrile_isopentane_0.out
  C     -2.984863   -1.497435    0.607123
  C     -0.710735    1.139038    2.172505
  C      1.596541   -0.473612   -2.635846
  C     -2.339052    3.489904   -1.681979
  H     -0.178313    3.692481   -3.235486
  H      1.499157    1.937117   -3.651968
  C      4.447450    1.438615    0.196389
  C      1.705190   -3.524074   -0.001752
  H      5.449897   -0.936379   -0.501521
  H      4.250215   -3.085059   -0.551748
  O     -3.508415    1.236813   -0.052450
  O     -0.582323   -2.062153   -1.139634
  H     -0.769082   -2.805277   -0.545437
  O      1.752542    2.309952    1.270436
  O     -0.262505   -1.793342    1.667613
  H      0.344890   -1.950128    2.405991
  C      0.257831   -0.842960    0.803862
  C     -0.704856   -0.862179   -0.461191
  C      2.394237    0.108009    0.480564
  C      1.494067    1.141758    1.071826
  C      3.737427    0.191372    0.141909
  C      4.400787   -0.973371   -0.241594
  C      3.723221   -2.182607   -0.273130
  C      2.364119   -2.249667    0.040787
  C      1.702935   -1.081994    0.401645
  C     -1.382318    1.267407   -1.217939
  C     -2.467108    0.698504   -0.366839
  C     -1.321781    2.492071   -1.865267
  C     -0.249986    2.743376   -2.722524
  C      0.699233    1.760883   -2.945439
  C      0.631842    0.529737   -2.281939
  C     -0.402975    0.309355   -1.380848
  N     -2.071729   -0.557700   -0.038870
  N      0.333312    0.500627    1.376152
  N      2.366802   -1.244363   -2.994375
  N     -3.123031    4.318662   -1.565001
  N      5.047654    2.415422    0.218250
  N      1.207276   -4.556895   -0.034417
  C     -0.249165    1.497077    3.587855
  C     -1.398750    2.195688    4.305260
  C      0.205033    0.261611    4.355942
  H     -1.053933    2.038172    1.651601
  H     -1.545143    0.440423    2.243806
  H      0.587897    2.193759    3.510244
  H     -1.093456    2.499863    5.306860
  H     -2.254238    1.521605    4.400919
  H     -1.724216    3.084336    3.761611
  H      0.495435    0.531717    5.371976
  H     -0.606444   -0.469085    4.417950
  H      1.065570   -0.216977    3.882466
  C     -4.175369   -1.878718   -0.276389
  C     -5.075878   -2.825774    0.509638
  C     -3.725661   -2.512953   -1.586565
  H     -3.335697   -1.050587    1.541339
  H     -2.421138   -2.392138    0.867256
  H     -4.735636   -0.968042   -0.499378
  H     -5.952626   -3.097714   -0.079173
  H     -4.536897   -3.744316    0.756669
  H     -5.417289   -2.370060    1.440873
  H     -4.592405   -2.786248   -2.190091
  H     -3.146192   -3.419667   -1.391193
  H     -3.102689   -1.835138   -2.171861
