# Supplementary material for: Computational Screening of Electroactive Biobased-Phthalimide Molecules for Redox Flow Batteries
Source: J Org Chem. 2026 Jan 6;91(2):842–58. doi: 10.1021/acs.joc.5c01283 (PMC12814552; doi:10.1021/acs.joc.5c01283)
Supplement: Supplementary file 3 [file jo5c01283_si_003.zip › xyz_structures/dimerization/dimer/2595_r2r4_N(CH2)4_C6H4-p-N(CH2)4-dimer.xyz]

126
2595_r2r4_pyrrolidine_pyrrolidine_phenylpyrrolidine_0.out
  C     -2.689205    0.833051    1.469219
  C     -1.663420   -0.687604   -1.609608
  H      2.702434    0.276967    1.094411
  H      0.009775   -3.633419    2.517618
  N      2.676152   -4.116011    2.464647
  N      4.168622   -1.783540    1.788451
  H      3.405616   -0.282290   -2.997053
  H      1.817368    3.062806    0.299830
  N      5.291935    1.529106   -2.304791
  N      4.367559    3.322541   -0.314398
  O     -2.362839   -1.885899    2.265430
  O      0.166659    1.758283    1.796465
  H     -0.276446    2.521262    1.395530
  O      0.718120   -1.414358   -2.940421
  O     -0.918991    2.094376   -0.713281
  H     -1.837690    1.861756   -0.502125
  C     -0.084218    0.991334   -0.470967
  C     -0.161569    0.617770    1.056511
  C      1.801552    0.400821   -1.766916
  C      0.711013   -0.517006   -2.116252
  C      3.097880    0.439847   -2.252533
  C      3.974613    1.417208   -1.805157
  C      3.521001    2.369963   -0.829205
  C      2.173596    2.338813   -0.415327
  C      1.339968    1.336115   -0.869371
  C      0.010634   -1.598086    1.866848
  C     -1.412546   -1.218190    1.893965
  C      0.622399   -2.790090    2.227587
  C      2.007423   -2.903286    2.178037
  C      2.792476   -1.758819    1.802901
  C      2.130419   -0.586296    1.396298
  C      0.753202   -0.527290    1.424619
  N     -1.481273    0.075636    1.432732
  N     -0.369066   -0.155945   -1.342690
  C      4.987116   -2.504114    2.786159
  C      6.277841   -1.685823    2.872011
  C      6.360485   -1.011425    1.504875
  C      4.908773   -0.633274    1.267601
  H      4.468531   -2.561799    3.742142
  H      5.193096   -3.522297    2.454239
  H      7.139028   -2.309551    3.105330
  H      6.186737   -0.923096    3.647726
  H      6.694197   -1.720989    0.745236
  H      7.018801   -0.144164    1.487330
  H      4.669177    0.282082    1.828270
  H      4.661466   -0.456719    0.217758
  C      1.895457   -5.194481    3.077449
  C      1.270644   -6.012034    1.920746
  C      2.066881   -5.565075    0.676620
  C      3.236983   -4.760520    1.261559
  H      2.598615   -5.823128    3.626825
  H      1.175593   -4.805339    3.793607
  H      0.207415   -5.803781    1.804724
  H      1.376617   -7.079612    2.108941
  H      1.456062   -4.916492    0.046586
  H      2.406588   -6.400798    0.066616
  H      4.038658   -5.431268    1.581354
  H      3.652298   -4.020771    0.580175
  C      5.822014    0.405868   -3.083006
  C      5.447078    0.665809   -4.562485
  C      5.026822    2.150220   -4.586444
  C      5.464721    2.678484   -3.212770
  H      6.908084    0.427201   -2.974626
  H      5.470032   -0.545849   -2.690318
  H      4.633884    0.020493   -4.893903
  H      6.301197    0.475043   -5.210934
  H      3.943787    2.237485   -4.683234
  H      5.482512    2.706665   -5.404062
  H      6.525148    2.944441   -3.226475
  H      4.895732    3.538417   -2.864678
  C      5.792184    3.067441   -0.015116
  C      6.096453    3.998373    1.158864
  C      5.095522    5.135332    0.970533
  C      3.846424    4.373488    0.558912
  H      5.954426    2.018226    0.231901
  H      6.418307    3.309809   -0.874398
  H      7.134872    4.325152    1.157640
  H      5.897716    3.488857    2.104017
  H      5.414836    5.795669    0.161634
  H      4.939597    5.730899    1.867945
  H      3.360636    3.949192    1.448006
  H      3.112109    4.981377    0.027569
  C     -4.191142   -1.780271   -2.224814
  N     -5.417930   -2.297156   -2.494695
  C     -6.373764   -1.673711   -3.402338
  C     -7.420446   -2.766261   -3.618555
  C     -7.375577   -3.561073   -2.312888
  C     -5.889762   -3.570894   -1.966730
  C     -3.816689   -0.503122   -2.690145
  C     -2.570376    0.020585   -2.392748
  C     -2.009532   -1.961625   -1.171687
  C     -3.244913   -2.505896   -1.468849
  H     -5.887344   -1.374800   -4.333701
  H     -6.813853   -0.776434   -2.951616
  H     -8.404510   -2.357269   -3.839484
  H     -7.118518   -3.404354   -4.451164
  H     -7.785764   -4.564773   -2.407684
  H     -7.929104   -3.033274   -1.534014
  H     -5.712592   -3.634262   -0.891185
  H     -5.371738   -4.411341   -2.444237
  H     -4.506375    0.081296   -3.283275
  H     -2.295005    0.996468   -2.774152
  H     -1.294657   -2.534921   -0.591943
  H     -3.480027   -3.501423   -1.118951
  C     -5.104076    2.304480    1.545483
  N     -6.258010    3.020724    1.567209
  C     -6.428326    4.254954    2.321982
  C     -7.733765    4.824564    1.772396
  C     -8.527284    3.573402    1.394684
  C     -7.458846    2.636844    0.835136
  C     -4.971237    1.158668    0.735558
  C     -3.786800    0.445189    0.703805
  C     -2.824182    1.939188    2.308521
  C     -3.998767    2.669485    2.342090
  H     -5.584233    4.928973    2.161353
  H     -6.498078    4.050991    3.397124
  H     -8.246322    5.457264    2.494570
  H     -7.525914    5.417930    0.880175
  H     -9.322863    3.766847    0.677585
  H     -8.969833    3.131187    2.289188
  H     -7.701061    1.585651    1.006375
  H     -7.321233    2.778379   -0.243335
  H     -5.797636    0.828688    0.120289
  H     -3.717027   -0.438890    0.085671
  H     -2.005547    2.223254    2.956333
  H     -4.068856    3.517579    3.008781
