# Supplementary material for: Computational Screening of Electroactive Biobased-Phthalimide Molecules for Redox Flow Batteries
Source: J Org Chem. 2026 Jan 6;91(2):842–58. doi: 10.1021/acs.joc.5c01283 (PMC12814552; doi:10.1021/acs.joc.5c01283)
Supplement: Supplementary file 3 [file jo5c01283_si_003.zip › xyz_structures/dimerization/dimer/1575_r1r5_CH2N(CH2)4_CH3-dimer.xyz]

100
1575_r1r5_methylpyrrolidine_methylpyrrolidine_methyl_0.out
  C     -0.451109   -3.790807    1.987003
  C     -1.380588   -0.311574    2.828023
  C      0.434613   -0.315861   -2.545194
  C     -4.865793   -1.038785   -0.120501
  H     -4.124690    0.467171   -2.220687
  H     -1.914631    0.703974   -3.249831
  C      0.535743    3.759526   -0.401434
  C      3.625490   -1.229289    0.063073
  H      3.018790    3.136544   -1.386472
  H      4.282718    1.058528   -1.119285
  O     -3.142406   -3.079198    1.514203
  O      0.947400   -2.657148   -0.283302
  H      1.137897   -2.275295   -1.207042
  O     -1.281909    2.135395    1.415194
  O      1.252771   -1.489302    2.310031
  H      2.198711   -1.710661    2.000024
  C      0.615255   -0.825335    1.278640
  C     -0.050535   -1.895466    0.298781
  C      0.817171    1.374118    0.419353
  C     -0.423010    1.281243    1.238629
  C      1.319767    2.475498   -0.268362
  C      2.577906    2.312698   -0.841302
  C      3.286974    1.126753   -0.695909
  C      2.770157    0.012897   -0.031985
  C      1.491091    0.159601    0.508695
  C     -2.341488   -1.479479   -0.159940
  C     -2.238974   -2.510216    0.915231
  C     -3.473272   -0.867072   -0.679854
  C     -3.272608   -0.037029   -1.781966
  C     -2.017443    0.113681   -2.346654
  C     -0.871370   -0.476156   -1.801027
  C     -1.055360   -1.236970   -0.648501
  N     -0.923603   -2.753617    1.094989
  N     -0.415943    0.058204    1.814072
  N      1.153642   -1.580214   -2.685572
  C      2.466589   -1.426325   -3.323628
  C      2.884689   -2.863544   -3.631701
  C      1.545492   -3.621282   -3.802455
  C      0.469097   -2.563694   -3.538934
  H      1.092839    0.391875   -2.041111
  H      0.217333    0.099036   -3.538607
  H      3.153245   -0.894612   -2.665096
  H      2.357579   -0.845243   -4.249642
  H      3.511581   -2.912809   -4.519873
  H      3.452051   -3.277428   -2.797955
  H      1.467534   -4.429983   -3.076805
  H      1.434718   -4.054015   -4.794851
  H      0.155253   -2.078793   -4.473303
  H     -0.416574   -2.956959   -3.040013
  N     -5.479120    0.251400    0.157797
  C     -6.879944    0.132069    0.555782
  C     -7.217589    1.512564    1.129571
  C     -5.849954    2.081242    1.581620
  C     -4.861794    0.953525    1.281099
  H     -4.837680   -1.663904    0.779492
  H     -5.483849   -1.552721   -0.862580
  H     -6.990681   -0.639879    1.334880
  H     -7.499498   -0.154345   -0.294942
  H     -7.662703    2.147670    0.364707
  H     -7.927941    1.435852    1.951075
  H     -5.837006    2.355748    2.635201
  H     -5.595056    2.968944    1.003582
  H     -3.859266    1.301793    1.029534
  H     -4.778854    0.276763    2.149578
  N      1.305346    4.856834   -0.953067
  C      0.460515    5.969073   -1.382738
  C      1.456024    7.102872   -1.627653
  C      2.628487    6.788037   -0.666816
  C      2.221279    5.473438    0.006166
  H     -0.315498    3.568764   -1.062611
  H      0.109048    4.027683    0.575659
  H     -0.119136    5.694168   -2.264450
  H     -0.244169    6.246063   -0.581520
  H      1.009344    8.077773   -1.439803
  H      1.796691    7.086833   -2.662296
  H      3.557148    6.663403   -1.222321
  H      2.786275    7.574501    0.069445
  H      1.691461    5.676177    0.951145
  H      3.064622    4.819694    0.228771
  N      3.708733   -1.751398    1.422362
  C      4.481008   -0.903593    2.339987
  C      4.724896   -1.808046    3.553174
  C      4.583323   -3.249371    3.002821
  C      4.358645   -3.062434    1.503145
  H      4.630635   -0.993371   -0.312337
  H      3.217670   -2.019873   -0.567173
  H      3.926360    0.004679    2.577498
  H      5.428810   -0.617141    1.864612
  H      5.707768   -1.625731    3.983416
  H      3.983248   -1.619041    4.328197
  H      3.719757   -3.741847    3.449144
  H      5.458929   -3.863162    3.204357
  H      5.314728   -3.037370    0.961740
  H      3.723317   -3.824757    1.051016
  H     -1.061708   -1.241640    3.291670
  H     -1.419493    0.472007    3.584633
  H     -2.382976   -0.433009    2.410452
  H      0.556921   -4.071001    1.694270
  H     -0.440027   -3.455824    3.025120
  H     -1.112860   -4.651488    1.896790
