# Supplementary material for: Computational Screening of Electroactive Biobased-Phthalimide Molecules for Redox Flow Batteries
Source: J Org Chem. 2026 Jan 6;91(2):842–58. doi: 10.1021/acs.joc.5c01283 (PMC12814552; doi:10.1021/acs.joc.5c01283)
Supplement: Supplementary file 3 [file jo5c01283_si_003.zip › xyz_structures/dimerization/dimer/0616_r2r4_NO2_C6H5-dimer.xyz]

62
0616_r2r4_nitro_nitro_aryl_0.out
  C     -3.521202   -0.710809   -1.345415
  C     -2.328894   -0.204777    2.055508
  H      1.872051    0.185407   -1.307218
  H     -1.223422    4.084904   -0.879690
  N      1.337072    4.766610   -0.994403
  N      3.079527    2.487478   -1.520542
  H      2.938986   -0.429500    2.824751
  H      1.202268   -2.942051   -1.140047
  N      4.827096   -1.692463    1.441282
  N      3.750850   -3.373144   -0.657184
  O     -3.435907    2.125890   -1.008563
  O     -0.633716   -1.226415   -2.072029
  H     -1.030655   -2.106199   -1.967088
  O      0.129085    0.339207    3.353313
  O     -1.540323   -2.408949    0.163241
  H     -1.293300   -3.097845    0.798097
  C     -0.748637   -1.280534    0.327078
  C     -0.988944   -0.440580   -0.986651
  C      1.219843   -0.931146    1.606885
  C      0.087754   -0.265135    2.308507
  C      2.552532   -0.973754    1.972928
  C      3.380952   -1.730992    1.172200
  C      2.884202   -2.439853    0.082763
  C      1.556037   -2.374643   -0.289943
  C      0.733162   -1.580326    0.492023
  C     -1.026096    1.928906   -0.943430
  C     -2.436188    1.446452   -0.987884
  C     -0.561754    3.231879   -0.956267
  C      0.802477    3.397447   -1.073080
  C      1.653886    2.304463   -1.200024
  C      1.183291    1.006864   -1.161467
  C     -0.182054    0.841727   -1.007695
  N     -2.365465    0.079133   -1.056114
  N     -1.028626   -0.518346    1.549673
  O      3.864167    1.729641   -1.005042
  O      3.353276    3.353723   -2.316632
  O      2.320692    4.933560   -0.313093
  O      0.733968    5.627565   -1.585488
  O      5.176885   -1.711075    2.594448
  O      5.556425   -1.604156    0.481668
  O      3.658493   -3.376934   -1.859392
  O      4.459788   -4.095683    0.001733
  C     -3.971520    1.436974    2.663505
  C     -2.729044    1.123340    2.131128
  C     -3.146330   -1.218663    2.541017
  C     -4.390418   -0.898670    3.068264
  C     -4.806234    0.425492    3.125554
  H     -4.285956    2.471179    2.716167
  H     -2.063467    1.903809    1.781696
  H     -2.810381   -2.246077    2.509952
  H     -5.032722   -1.686973    3.438966
  H     -5.777011    0.671047    3.536456
  C     -5.713486   -1.477020   -0.738886
  C     -4.585848   -0.720802   -0.453001
  C     -3.600550   -1.412671   -2.544285
  C     -4.728068   -2.176043   -2.817148
  C     -5.781196   -2.217292   -1.913307
  H     -6.541545   -1.485315   -0.041499
  H     -4.535238   -0.127780    0.449338
  H     -2.797480   -1.347260   -3.264835
  H     -4.784728   -2.727954   -3.746491
  H     -6.659399   -2.810857   -2.132251
