# Supplementary material for: Computational Screening of Electroactive Biobased-Phthalimide Molecules for Redox Flow Batteries
Source: J Org Chem. 2026 Jan 6;91(2):842–58. doi: 10.1021/acs.joc.5c01283 (PMC12814552; doi:10.1021/acs.joc.5c01283)
Supplement: Supplementary file 3 [file jo5c01283_si_003.zip › xyz_structures/dimerization/dimer/2639_r2r4_CN_C6H4-p-N(CH2)4-dimer.xyz]

82
2639_r2r4_nitrile_nitrile_phenylpyrrolidine_0.out
  C     -0.437213   -1.219644    1.228117
  C     -1.568027    1.091161   -1.340932
  H      2.581408    3.300950    0.615702
  H      4.580154   -0.676406    2.892407
  C      6.161194    1.490096    2.871180
  C      4.992581    3.737558    1.617133
  H      1.276177   -2.883154   -3.453085
  H      3.890606    0.610154   -1.012279
  C      3.925614   -3.263689   -3.501529
  C      5.386905   -1.262354   -2.133141
  O      2.019709   -2.039405    2.399428
  O      0.046275    1.764989    1.116965
  H     -0.853431    1.528360    0.838901
  O     -1.122874   -1.328524   -2.801089
  O      1.286646    2.146958   -1.371110
  H      0.750553    2.791824   -0.883437
  C      0.957265    0.864364   -0.946714
  C      0.969894    0.840525    0.631590
  C      1.223636   -1.090839   -2.257735
  C     -0.223715   -0.740469   -2.242182
  C      1.841419   -2.138802   -2.907811
  C      3.229470   -2.194645   -2.843754
  C      3.953452   -1.202769   -2.158658
  C      3.306331   -0.153371   -1.508117
  C      1.925002   -0.132825   -1.551297
  C      2.898304    0.138949    1.818117
  C      1.902707   -0.967748    1.851752
  C      4.154847    0.180964    2.387967
  C      4.850044    1.381375    2.298317
  C      4.271217    2.497491    1.666089
  C      3.005218    2.427559    1.089971
  C      2.339862    1.218617    1.164025
  N      0.803545   -0.513853    1.169063
  N     -0.328650    0.397574   -1.491746
  N      5.567462    4.728910    1.578429
  N      7.207068    1.583674    3.331949
  N      4.478149   -4.118602   -4.029886
  N      6.532166   -1.313575   -2.110401
  C     -4.019069    2.445443   -1.011994
  N     -5.188393    3.106198   -0.834228
  C     -6.379694    2.492187   -0.259588
  C     -7.472253    3.523323   -0.530528
  C     -6.712937    4.849886   -0.504875
  C     -5.393736    4.505197   -1.191933
  C     -2.930938    3.053575   -1.673778
  C     -1.737303    2.380060   -1.844833
  C     -2.645104    0.464010   -0.718946
  C     -3.849269    1.121295   -0.554449
  H     -6.247385    2.316824    0.814351
  H     -6.587880    1.530734   -0.733717
  H     -7.895350    3.357067   -1.522950
  H     -8.277231    3.472820    0.199906
  H     -6.520859    5.148880    0.527284
  H     -7.240983    5.658723   -1.006004
  H     -5.463924    4.624914   -2.279292
  H     -4.565092    5.121635   -0.837840
  H     -3.033340    4.049848   -2.080398
  H     -0.934763    2.857282   -2.391744
  H     -2.538174   -0.553839   -0.366816
  H     -4.661486    0.608418   -0.058061
  C     -2.836838   -2.677292    1.448840
  N     -3.989615   -3.382384    1.552694
  C     -4.299330   -4.548789    0.733462
  C     -5.757306   -4.838966    1.077137
  C     -5.863462   -4.389258    2.534132
  C     -5.000207   -3.130061    2.574101
  C     -1.821542   -3.072543    0.550068
  C     -0.645982   -2.354262    0.452104
  C     -1.416508   -0.831092    2.137148
  C     -2.603427   -1.532509    2.240042
  H     -4.154547   -4.328480   -0.326010
  H     -3.650308   -5.393127    0.995227
  H     -6.016084   -5.885583    0.928545
  H     -6.410300   -4.229271    0.450323
  H     -6.886355   -4.198499    2.853099
  H     -5.432522   -5.148193    3.189861
  H     -4.535753   -2.978230    3.550660
  H     -5.582106   -2.233079    2.333075
  H     -1.951160   -3.956336   -0.058303
  H      0.131222   -2.689705   -0.225056
  H     -1.244380    0.029062    2.772758
  H     -3.354929   -1.196132    2.940169
