# Supplementary material for: Computational Screening of Electroactive Biobased-Phthalimide Molecules for Redox Flow Batteries
Source: J Org Chem. 2026 Jan 6;91(2):842–58. doi: 10.1021/acs.joc.5c01283 (PMC12814552; doi:10.1021/acs.joc.5c01283)
Supplement: Supplementary file 3 [file jo5c01283_si_003.zip › xyz_structures/dimerization/dimer/2536_r1r5_3-py_CH3-dimer.xyz]

76
2536_r1r5_pyridine_pyridine_methyl_0.out
  C      0.960815   -3.913865   -1.369260
  C      1.500461   -0.548682   -2.846653
  C     -0.739799    0.370551    2.212498
  C      4.808073   -0.478918    0.720758
  H      3.722156    1.388137    2.312126
  H      1.377081    1.692657    2.908081
  C     -1.549118    3.740623   -0.930947
  C     -3.535603   -1.694933   -0.326663
  H     -3.910341    2.885648    0.009960
  H     -4.716982    0.590135    0.255181
  O      3.486020   -2.838087   -0.750599
  O     -0.753711   -2.486910    0.596437
  H     -1.367246   -2.945726    0.002840
  O      0.731734    2.113389   -2.316221
  O     -0.966050   -2.045694   -2.189165
  H     -1.454663   -1.663525   -2.931666
  C     -0.532851   -1.023534   -1.344000
  C      0.176349   -1.775266   -0.150742
  C     -1.206350    1.237693   -1.106335
  C      0.086614    1.189445   -1.854579
  C     -1.996270    2.338441   -0.786127
  C     -3.265055    2.063565   -0.275383
  C     -3.713650    0.762093   -0.116324
  C     -2.919802   -0.343772   -0.435522
  C     -1.634065   -0.069798   -0.900614
  C      2.349544   -1.030870    0.434276
  C      2.471673   -2.255786   -0.406853
  C      3.367983   -0.264307    0.988606
  C      2.972362    0.748662    1.862673
  C      1.640214    0.932377    2.183028
  C      0.612971    0.145266    1.641061
  C      0.999161   -0.822887    0.714577
  N      1.211488   -2.654234   -0.696876
  N      0.397477   -0.122868   -2.008745
  C     -1.435613   -0.653519    2.856079
  N     -2.565052   -0.464093    3.532495
  C     -3.067162    0.770185    3.587207
  C     -2.452324    1.859742    2.991591
  C     -1.266906    1.655178    2.306010
  H     -1.045041   -1.663051    2.836833
  H     -3.993491    0.891481    4.137553
  H     -2.891886    2.845459    3.065999
  H     -0.749242    2.489096    1.847223
  C      5.696213   -0.597050    1.788020
  N      7.008833   -0.766151    1.645695
  C      7.495623   -0.815455    0.406816
  C      6.700727   -0.699991   -0.725885
  C      5.337222   -0.530936   -0.565227
  H      5.319444   -0.566410    2.805718
  H      8.567369   -0.950653    0.312819
  H      7.146358   -0.742813   -1.710372
  H      4.688878   -0.435330   -1.426207
  C     -2.393717    4.691892   -1.500961
  N     -2.082710    5.979636   -1.628707
  C     -0.894626    6.376514   -1.174456
  C      0.022306    5.513236   -0.589386
  C     -0.309554    4.175206   -0.468447
  H     -3.362809    4.387094   -1.883690
  H     -0.663676    7.430515   -1.282443
  H      0.972734    5.887737   -0.234145
  H      0.381420    3.472223   -0.018507
  C     -3.829044   -2.445570   -1.465257
  N     -4.412970   -3.640580   -1.437034
  C     -4.751362   -4.140164   -0.248142
  C     -4.544437   -3.459744    0.942284
  C     -3.932803   -2.216798    0.900660
  H     -3.598956   -2.048140   -2.447177
  H     -5.219075   -5.118375   -0.249914
  H     -4.858232   -3.895057    1.881434
  H      2.457601   -0.456287   -2.331071
  H      1.344478   -1.583777   -3.140699
  H      1.524937    0.079353   -3.735996
  H      1.690663   -4.640874   -1.016985
  H     -0.037976   -4.265785   -1.126327
  H      1.045815   -3.814082   -2.451632
  H     -3.753806   -1.659873    1.811409
