# Supplementary material for: Computational Screening of Electroactive Biobased-Phthalimide Molecules for Redox Flow Batteries
Source: J Org Chem. 2026 Jan 6;91(2):842–58. doi: 10.1021/acs.joc.5c01283 (PMC12814552; doi:10.1021/acs.joc.5c01283)
Supplement: Supplementary file 3 [file jo5c01283_si_003.zip › xyz_structures/dimerization/dimer/0724_r1r5_CHO2(CH2)2_C6H5-dimer.xyz]

90
0724_r1r5_13-dioxolane_13-dioxolane_aryl_0.out
  C     -3.217863    1.441949    1.184979
  C     -2.167578   -0.051665   -1.906757
  C      2.285194    0.249413    2.087472
  C     -1.798221   -3.906117    1.547138
  H      0.872849   -4.156350    2.128876
  H      2.555093   -2.370082    2.345940
  C      3.069131   -1.566815   -2.510902
  C      1.768677    3.557910    0.065520
  H      4.735970    0.521646   -1.864361
  H      4.146492    2.650304   -0.782331
  O     -3.458326   -1.381750    1.453464
  O     -0.320465    1.865187    1.824292
  H     -0.704403    2.680510    1.464205
  O      0.092123   -1.629680   -2.557397
  O     -1.083311    2.391513   -0.715699
  H     -0.484578    3.086601   -1.047108
  C     -0.399966    1.203587   -0.503970
  C     -0.717440    0.813664    1.012065
  C      1.438762    0.066561   -1.466489
  C      0.192659   -0.636201   -1.867551
  C      2.740530   -0.241758   -1.841841
  C      3.711384    0.708712   -1.571407
  C      3.377428    1.909100   -0.954222
  C      2.078714    2.198265   -0.546579
  C      1.101842    1.232050   -0.794929
  C     -1.037548   -1.490493    1.419442
  C     -2.375759   -0.850276    1.318530
  C     -0.730748   -2.826120    1.642175
  C      0.593616   -3.128784    1.937976
  C      1.543889   -2.122243    2.048420
  C      1.232500   -0.786267    1.801667
  C     -0.072342   -0.493347    1.429184
  N     -2.153508    0.492265    1.141584
  N     -0.848495    0.122733   -1.396088
  O      3.509943   -0.094553    1.498353
  C      4.475476    0.680461    2.199343
  C      3.845704    0.868836    3.597503
  O      2.553821    0.274809    3.475688
  H      1.981799    1.250042    1.771670
  H      4.618234    1.641295    1.697994
  H      5.411624    0.127741    2.213345
  H      3.754050    1.926268    3.851552
  H      4.384774    0.346555    4.384695
  O     -1.261341   -5.185245    1.772120
  C     -0.876119   -5.724269    0.502107
  C     -1.413489   -4.705920   -0.512234
  O     -2.347321   -3.949655    0.253469
  H     -2.602223   -3.724205    2.258320
  H     -1.340589   -6.703394    0.395330
  H      0.208419   -5.824116    0.446725
  H     -1.941743   -5.161102   -1.345597
  H     -0.618800   -4.055219   -0.889164
  O      4.439389   -1.662110   -2.812133
  C      5.084650   -2.325326   -1.718768
  C      3.928746   -2.724624   -0.795557
  O      2.790947   -2.645553   -1.652464
  H      2.490722   -1.695675   -3.424024
  H      5.620942   -3.186667   -2.114803
  H      5.786012   -1.648332   -1.229411
  H      4.003303   -3.741621   -0.419590
  H      3.820512   -2.022563    0.034465
  O      2.913269    4.359460    0.164816
  C      2.904643    5.319397   -0.899485
  C      1.686521    4.929732   -1.727740
  O      0.864596    4.275352   -0.758063
  H      1.318840    3.457449    1.052803
  H      2.801842    6.314301   -0.466721
  H      3.834122    5.251576   -1.463043
  H      1.136537    5.777712   -2.124678
  H      1.943986    4.235392   -2.530428
  C     -4.082574   -1.462428   -2.255347
  C     -2.819011   -1.264072   -1.715743
  C     -2.764801    0.953470   -2.662902
  C     -4.034394    0.753309   -3.187516
  C     -4.698162   -0.450271   -2.982655
  H     -4.586935   -2.408020   -2.100041
  H     -2.339584   -2.044612   -1.139149
  H     -2.238360    1.880490   -2.835913
  H     -4.502729    1.540546   -3.764621
  H     -5.686771   -0.601669   -3.397308
  C     -5.343520    2.214824    0.363273
  C     -4.290646    1.313595    0.307500
  C     -3.225994    2.452656    2.143240
  C     -4.274557    3.363510    2.179257
  C     -5.334245    3.250291    1.289996
  H     -6.172592    2.106178   -0.324906
  H     -4.303654    0.502226   -0.405621
  H     -2.429006    2.516852    2.870366
  H     -4.267612    4.151532    2.921140
  H     -6.154220    3.955925    1.327195
