# Supplementary material for: Computational Screening of Electroactive Biobased-Phthalimide Molecules for Redox Flow Batteries
Source: J Org Chem. 2026 Jan 6;91(2):842–58. doi: 10.1021/acs.joc.5c01283 (PMC12814552; doi:10.1021/acs.joc.5c01283)
Supplement: Supplementary file 3 [file jo5c01283_si_003.zip › xyz_structures/dimerization/dimer/1084_r1r5_OCH3_C6H4-p-N(CH2)4-dimer.xyz]

94
1084_r1r5_ether_ether_phenylpyrrolidine_0.out
  C     -1.472316   -1.192193   -1.230038
  C     -0.133069    1.373629    1.101051
  O      4.073086   -1.184463   -1.211307
  O      1.173749    2.893649   -3.586048
  H      3.887691    2.716584   -3.546746
  H      5.132260    0.923922   -2.521472
  O      5.125358    1.040727    2.339464
  O      2.309615   -3.532069    0.972002
  H      6.058328   -1.498318    2.575348
  H      4.815235   -3.487254    2.006939
  O     -1.059403    1.148760   -2.778961
  O      1.263766   -2.338426   -1.272948
  H      1.381914   -2.889609   -0.480725
  O      2.471315    2.266229    1.767202
  O      0.156248   -1.567229    1.266187
  H     -0.719690   -1.338646    0.918597
  C      1.138634   -0.803928    0.638933
  C      1.069829   -1.003748   -0.937494
  C      3.185133   -0.052535    1.562938
  C      2.267201    1.110384    1.455014
  C      4.494996   -0.114801    2.043930
  C      5.055505   -1.379716    2.191492
  C      4.338940   -2.528128    1.860262
  C      3.052551   -2.452632    1.342153
  C      2.495657   -1.189167    1.190807
  C      1.319245    0.904694   -2.329856
  C     -0.128047    0.585183   -2.237342
  C      1.946490    1.947683   -3.012123
  C      3.337938    1.937639   -3.038631
  C      4.054953    0.906807   -2.438127
  C      3.421811   -0.130547   -1.753433
  C      2.031236   -0.079491   -1.667497
  N     -0.229612   -0.527383   -1.445293
  N      1.073836    0.622630    0.977556
  C      5.490408   -1.177360   -1.243792
  H      5.858919   -1.185813   -2.272081
  H      5.805151   -2.083191   -0.733195
  H      5.885578   -0.304940   -0.716563
  C      1.828612    3.943048   -4.283293
  H      1.040696    4.582437   -4.670504
  H      2.423004    3.548523   -5.109804
  H      2.470948    4.516399   -3.611672
  C      6.469593    0.954124    2.789699
  H      6.800380    1.976707    2.945473
  H      6.529885    0.399097    3.727989
  H      7.098426    0.471757    2.038157
  C      2.917672   -4.816048    1.044272
  H      3.820379   -4.849138    0.431317
  H      2.182963   -5.517617    0.660860
  H      3.162770   -5.065033    2.077986
  C     -2.478587    2.908736    1.443190
  N     -3.606768    3.646699    1.607506
  C     -4.000573    4.726411    0.711715
  C     -5.400457    5.086512    1.200096
  C     -5.322139    4.813941    2.702442
  C     -4.459973    3.554968    2.787437
  C     -1.574969    3.176010    0.392706
  C     -0.426919    2.421697    0.235455
  C     -1.004110    1.116417    2.157618
  C     -2.160855    1.855734    2.325246
  H     -3.314261    5.578022    0.796832
  H     -3.993834    4.391948   -0.327469
  H     -6.131487    4.420483    0.737731
  H     -5.670282    6.113684    0.962262
  H     -4.814226    5.640177    3.202978
  H     -6.297068    4.678597    3.166936
  H     -5.069354    2.644558    2.760664
  H     -3.858154    3.528712    3.698885
  H     -1.768086    3.989627   -0.292695
  H      0.262420    2.660216   -0.565487
  H     -0.770105    0.324931    2.858366
  H     -2.822793    1.620682    3.147138
  C     -3.937303   -2.500388   -0.801320
  N     -5.117474   -3.136847   -0.585811
  C     -5.349881   -4.542219   -0.897972
  C     -6.646555   -4.857534   -0.154356
  C     -7.386325   -3.519576   -0.165534
  C     -6.266676   -2.505321    0.049968
  C     -3.724594   -1.180693   -0.352984
  C     -2.513463   -0.545175   -0.566383
  C     -1.683495   -2.483876   -1.709374
  C     -2.883613   -3.133544   -1.493071
  H     -4.515190   -5.159128   -0.558021
  H     -5.460462   -4.691194   -1.978262
  H     -7.206273   -5.664062   -0.624070
  H     -6.419121   -5.147132    0.873243
  H     -8.161032   -3.448161    0.595424
  H     -7.845362   -3.356958   -1.142596
  H     -6.483970   -1.539798   -0.411652
  H     -6.079285   -2.333233    1.116785
  H     -4.509544   -0.653364    0.171494
  H     -2.371304    0.470128   -0.212687
  H     -0.895472   -2.981654   -2.256173
  H     -3.016933   -4.132853   -1.883956
