# Supplementary material for: Computational Screening of Electroactive Biobased-Phthalimide Molecules for Redox Flow Batteries
Source: J Org Chem. 2026 Jan 6;91(2):842–58. doi: 10.1021/acs.joc.5c01283 (PMC12814552; doi:10.1021/acs.joc.5c01283)
Supplement: Supplementary file 3 [file jo5c01283_si_003.zip › xyz_structures/dimerization/dimer/5344_r2r4_NO2_CH2CH(CH3)2-dimer.xyz]

66
5344_r2r4_nitro_nitro_isopentane_0.out
  C      2.569395    0.806544   -2.096995
  C      4.011571    0.797277    1.108024
  H     -0.901017    2.675151    1.744698
  H     -2.795479    0.519517   -2.357631
  N     -4.639103    1.357193   -0.647076
  N     -3.525810    2.822953    1.598422
  H      1.842162   -3.862052   -0.469563
  H     -1.340198   -0.487609    1.387560
  N     -0.688560   -4.675734   -0.450978
  N     -2.480662   -2.756628    0.833555
  O      0.017200    0.062124   -3.206017
  O      1.742468    2.604643    0.169229
  H      1.395332    3.359996   -0.328231
  O      3.987352   -1.863494    0.022133
  O      1.189868    0.931072    2.237261
  H      1.515779    1.843935    2.273853
  C      1.453758    0.401984    0.983419
  C      1.025504    1.453269   -0.125562
  C      1.580540   -1.860218    0.308611
  C      2.962628   -1.295237    0.336430
  C      1.162315   -3.122809   -0.067172
  C     -0.186636   -3.392363    0.063323
  C     -1.061506   -2.445848    0.585693
  C     -0.634533   -1.185839    0.956952
  C      0.707164   -0.900986    0.775824
  C     -1.013462    1.074149   -1.259227
  C      0.108055    0.609216   -2.127749
  C     -2.374345    0.996923   -1.482587
  C     -3.186245    1.533584   -0.503311
  C     -2.652145    2.143295    0.626796
  C     -1.289042    2.199250    0.853823
  C     -0.481160    1.630360   -0.114445
  N      1.255217    0.936322   -1.472038
  N      2.842115   -0.022840    0.805155
  O     -3.326468    2.597338    2.766009
  O     -4.348795    3.586647    1.154037
  O     -5.260668    1.084085    0.353150
  O     -5.099632    1.458045   -1.757088
  O     -1.787510   -4.673272   -0.956083
  O      0.041938   -5.631510   -0.364814
  O     -2.726731   -3.745560    1.479019
  O     -3.289689   -1.969428    0.405747
  C      4.454244    0.745417    2.572708
  C      5.674712    1.647027    2.732571
  C      4.757519   -0.676846    3.025506
  H      3.801476    1.825199    0.818057
  H      4.818740    0.424833    0.472635
  H      3.645247    1.143177    3.191128
  H      6.501723    1.280264    2.118837
  H      5.454156    2.672077    2.429096
  H      6.006205    1.662564    3.771367
  H      5.085771   -0.678982    4.065927
  H      5.552633   -1.110158    2.413826
  H      3.879260   -1.320861    2.950065
  C      2.732632    1.644765   -3.367337
  C      4.147729    1.429059   -3.895346
  C      2.464208    3.120922   -3.102190
  H      2.755455   -0.248587   -2.316847
  H      3.309306    1.138163   -1.369710
  H      2.021627    1.283204   -4.112224
  H      4.343906    0.372329   -4.085183
  H      4.297213    1.976349   -4.826467
  H      4.882700    1.787662   -3.169849
  H      3.149087    3.504234   -2.340391
  H      1.440117    3.290779   -2.761376
  H      2.610714    3.703046   -4.012838
