# Supplementary material for: Computational Screening of Electroactive Biobased-Phthalimide Molecules for Redox Flow Batteries
Source: J Org Chem. 2026 Jan 6;91(2):842–58. doi: 10.1021/acs.joc.5c01283 (PMC12814552; doi:10.1021/acs.joc.5c01283)
Supplement: Supplementary file 3 [file jo5c01283_si_003.zip › xyz_structures/dimerization/dimer/2422_r2r4_CO2CH3_CH2CH(CH3)2-dimer.xyz]

82
2422_r2r4_ester_ester_isopentane_0.out
  C     -4.132075    1.735773    1.100373
  C     -2.802328    1.046537   -2.155712
  H      0.859166   -0.516370    1.400262
  H     -2.971938   -3.377935   -0.012494
  C     -0.679073   -4.743654    0.093086
  C      1.523568   -3.121273    1.156341
  H      2.414657   -0.144196   -2.408422
  H      1.016146    2.813349    1.356014
  C      4.494708    0.662031   -0.946498
  C      3.713728    2.550017    1.154533
  O     -4.664316   -0.969813    0.278669
  O     -1.303381    1.451353    2.125948
  H     -1.443696    2.407737    2.050680
  O     -0.453981   -0.293636   -3.137680
  O     -1.637252    2.950660   -0.140058
  H     -1.162252    3.560650   -0.722117
  C     -1.127586    1.663207   -0.282098
  C     -1.704320    0.843042    0.943255
  C      0.788814    0.795740   -1.359877
  C     -0.415858    0.413011   -2.148674
  C      2.115728    0.494472   -1.585949
  C      3.058280    1.048927   -0.726211
  C      2.662541    1.896685    0.314575
  C      1.310931    2.164824    0.542882
  C      0.386335    1.590341   -0.303869
  C     -2.291078   -1.405129    0.517440
  C     -3.534218   -0.584746    0.512011
  C     -2.135124   -2.757001    0.282705
  C     -0.861136   -3.292250    0.428428
  C      0.203811   -2.488305    0.851974
  C      0.026826   -1.122686    1.069102
  C     -1.231462   -0.592676    0.868391
  N     -3.158142    0.680311    0.844804
  N     -1.474120    1.029001   -1.553091
  O      2.507105   -2.237743    1.226120
  C      3.795256   -2.755965    1.590728
  O      1.664309   -4.304196    1.348468
  H      4.457008   -1.897514    1.609900
  H      3.736277   -3.231021    2.568180
  H      4.127386   -3.477926    0.847092
  O      0.094252   -4.898955   -0.971364
  C      0.379702   -6.252902   -1.345882
  O     -1.232101   -5.641043    0.674484
  H      1.021176   -6.189216   -2.218559
  H     -0.542762   -6.777950   -1.585912
  H      0.891352   -6.757749   -0.527809
  O      5.041859    1.349167   -1.936389
  C      6.410238    1.032513   -2.232879
  O      5.039014   -0.229624   -0.348888
  H      7.032133    1.256773   -1.367704
  H      6.500996   -0.020223   -2.492461
  H      6.681800    1.661030   -3.074478
  O      3.210008    3.184787    2.201330
  C      4.152542    3.858472    3.046087
  O      4.891492    2.511616    0.893435
  H      3.564687    4.311698    3.837077
  H      4.683043    4.619722    2.477153
  H      4.861920    3.142073    3.455803
  C     -2.843819    1.731808   -3.524407
  C     -2.332567    3.165501   -3.447909
  C     -4.279028    1.684379   -4.038699
  H     -3.461533    1.588252   -1.477090
  H     -3.169444    0.019402   -2.240726
  H     -2.208908    1.166866   -4.209296
  H     -1.290205    3.205934   -3.123318
  H     -2.395025    3.644338   -4.426203
  H     -2.934951    3.748923   -2.745714
  H     -4.938066    2.256903   -3.380488
  H     -4.650339    0.659047   -4.084721
  H     -4.344399    2.115125   -5.038343
  C     -4.514729    1.888503    2.576157
  C     -5.119499    0.609822    3.142637
  C     -5.486243    3.056918    2.707191
  H     -5.023097    1.485700    0.518911
  H     -3.735428    2.674989    0.719375
  H     -3.608685    2.125634    3.139283
  H     -6.027257    0.343718    2.595468
  H     -4.424975   -0.229745    3.076415
  H     -5.381299    0.747137    4.192994
  H     -5.756836    3.215724    3.751748
  H     -6.403411    2.852800    2.148452
  H     -5.051187    3.981021    2.321989
