# Supplementary material for: Computational Screening of Electroactive Biobased-Phthalimide Molecules for Redox Flow Batteries
Source: J Org Chem. 2026 Jan 6;91(2):842–58. doi: 10.1021/acs.joc.5c01283 (PMC12814552; doi:10.1021/acs.joc.5c01283)
Supplement: Supplementary file 3 [file jo5c01283_si_003.zip › xyz_structures/dimerization/dimer/0633_r2r4_NHC6H4-OCH3_C6H5-dimer.xyz]

118
0633_r2r4_aniline_aniline_aryl_0.out
  C     -3.118375   -3.972946    0.601413
  C     -2.761889   -1.122765    2.744477
  H      0.497111   -0.256179   -1.119827
  H     -4.343673    0.518362   -1.982449
  N     -2.685209    2.435099   -2.959081
  N     -0.073343    1.975523   -2.523690
  H      1.555974    1.873394    2.271646
  H      1.916023   -2.709202    0.357076
  N      4.040234    1.183536    1.373382
  N      4.185305   -1.268431    0.297893
  O     -4.826952   -2.048739   -0.601419
  O     -0.484006   -3.106439   -0.686676
  H     -0.218029   -3.797307   -0.061141
  O     -1.207213    1.221613    2.947557
  O     -0.665999   -3.169972    2.022544
  H     -0.044731   -3.134735    2.763123
  C     -0.715733   -1.922605    1.391151
  C     -1.330651   -2.216877   -0.021222
  C      0.567093    0.024845    1.822145
  C     -0.784179    0.240345    2.367225
  C      1.655524    0.880000    1.856485
  C      2.868192    0.433016    1.347355
  C      2.948303   -0.874067    0.777131
  C      1.827985   -1.707973    0.754146
  C      0.637989   -1.240530    1.282784
  C     -2.850400   -0.741709   -1.081125
  C     -3.625836   -1.867337   -0.531203
  C     -3.289746    0.366117   -1.788560
  C     -2.349409    1.273163   -2.253824
  C     -0.963376    1.040302   -2.021664
  C     -0.552175   -0.087655   -1.309594
  C     -1.512605   -0.957734   -0.835603
  N     -2.718160   -2.713851    0.069579
  N     -1.492107   -0.917274    2.130917
  C      1.318798    1.936368   -2.305925
  C      1.964868    3.056673   -1.781001
  C      3.333899    3.056175   -1.589728
  C      4.083827    1.920655   -1.892894
  O      5.415771    1.985180   -1.616216
  C      6.217880    0.872779   -1.984381
  C      3.453010    0.803110   -2.428877
  C      2.080155    0.824208   -2.647636
  H     -0.461081    2.909159   -2.580382
  H      1.383847    3.934446   -1.523420
  H      3.834230    3.929165   -1.191063
  H      7.233141    1.119432   -1.687142
  H      6.177342    0.706597   -3.063048
  H      5.891336   -0.032074   -1.465103
  H      4.011363   -0.085682   -2.688535
  H      1.603498   -0.039229   -3.095065
  C     -3.964654    3.014750   -2.966691
  C     -4.482760    3.535169   -4.154361
  C     -5.698555    4.193582   -4.167340
  C     -6.437528    4.334544   -2.994142
  O     -7.619346    4.999991   -3.100817
  C     -8.387645    5.163688   -1.922387
  C     -5.937995    3.805412   -1.808116
  C     -4.705241    3.162448   -1.798596
  H     -2.163132    2.565212   -3.816813
  H     -3.918570    3.427498   -5.073493
  H     -6.093814    4.602958   -5.088546
  H     -7.829683    5.718022   -1.164093
  H     -8.690333    4.196394   -1.514338
  H     -9.269335    5.729764   -2.210443
  H     -6.484210    3.897477   -0.880242
  H     -4.316519    2.780990   -0.862511
  C      4.231621    2.389403    2.068483
  C      5.006923    3.393829    1.481383
  C      5.268753    4.570956    2.154794
  C      4.754168    4.785160    3.432437
  O      5.042884    5.986513    4.001959
  C      4.547496    6.226130    5.307527
  C      3.999972    3.783973    4.035683
  C      3.752788    2.593461    3.358137
  H      4.613586    1.090765    0.543678
  H      5.417099    3.235288    0.491083
  H      5.869658    5.346247    1.696191
  H      3.456208    6.176440    5.327021
  H      4.870638    7.227688    5.577243
  H      4.955219    5.504942    6.019786
  H      3.601636    3.905575    5.033031
  H      3.189911    1.815633    3.857136
  C      4.469211   -2.280212   -0.625561
  C      3.599141   -2.637298   -1.651060
  C      3.966188   -3.587158   -2.601171
  C      5.221800   -4.181979   -2.547585
  O      5.677691   -5.107173   -3.435295
  C      4.794437   -5.519547   -4.463256
  C      6.101009   -3.821383   -1.526161
  C      5.726769   -2.891792   -0.577141
  H      4.980507   -0.926141    0.820800
  H      2.631449   -2.157972   -1.736098
  H      3.262448   -3.836579   -3.382728
  H      4.533497   -4.681986   -5.114305
  H      3.881754   -5.951619   -4.045538
  H      5.326188   -6.274784   -5.035369
  H      7.077451   -4.287530   -1.485502
  H      6.417388   -2.620140    0.213020
  C     -5.093579   -0.565162    2.922864
  C     -3.871055   -0.423807    2.281261
  C     -2.870121   -1.948063    3.858410
  C     -4.096471   -2.089996    4.494541
  C     -5.209271   -1.401767    4.027807
  H     -5.956149   -0.021024    2.559633
  H     -3.766172    0.229530    1.422992
  H     -1.994999   -2.467600    4.225230
  H     -4.178547   -2.734678    5.360257
  H     -6.164181   -1.510991    4.525932
  C     -2.993819   -6.376405    0.649728
  C     -2.580646   -5.162292    0.115653
  C     -4.102878   -4.010598    1.583853
  C     -4.525047   -5.227463    2.098591
  C     -3.963398   -6.414148    1.643050
  H     -2.567092   -7.296805    0.272001
  H     -1.859017   -5.141939   -0.688511
  H     -4.537830   -3.084885    1.933798
  H     -5.292524   -5.245829    2.862195
  H     -4.289996   -7.362792    2.049457
