# Supplementary material for: Computational Screening of Electroactive Biobased-Phthalimide Molecules for Redox Flow Batteries
Source: J Org Chem. 2026 Jan 6;91(2):842–58. doi: 10.1021/acs.joc.5c01283 (PMC12814552; doi:10.1021/acs.joc.5c01283)
Supplement: Supplementary file 3 [file jo5c01283_si_003.zip › xyz_structures/dimerization/dimer/0950_r2r4_NHCH3_C6H4-p-N(CH2)4-dimer.xyz]

98
0950_r2r4_primaryamine_primaryamine_phenylpyrrolidine_0.out
  C     -1.679313   -1.142276   -1.240392
  C     -0.510096    1.167918    1.305906
  H      3.767111   -0.618286   -0.857096
  H      1.160819    2.792744   -3.385502
  N      3.847021    3.187318   -3.360492
  N      5.236769    1.319669   -1.975967
  H      4.574264    0.773442    2.756948
  H      2.639213   -3.245709    0.540694
  N      6.283293   -1.318254    2.480214
  N      5.194268   -3.506311    1.318273
  O     -1.230033    1.228988   -2.745056
  O      1.143363   -2.220841   -1.278232
  H      0.626296   -2.836091   -0.736453
  O      1.955258    2.048572    2.382709
  O     -0.050615   -1.814843    1.144963
  H      0.125414   -2.056564    2.064378
  C      0.917317   -0.897236    0.718793
  C      0.853743   -0.919482   -0.849632
  C      2.864871   -0.121392    1.814255
  C      1.849442    0.944293    1.876641
  C      4.176199   -0.109380    2.275306
  C      4.950257   -1.247406    2.101431
  C      4.385470   -2.397809    1.464969
  C      3.059980   -2.381811    1.032962
  C      2.317049   -1.222163    1.201865
  C      1.117022    1.002461   -2.199228
  C     -0.316296    0.660356   -2.169583
  C      1.746363    2.063896   -2.841515
  C      3.126113    2.170883   -2.749533
  C      3.864886    1.175437   -2.035369
  C      3.201660    0.131275   -1.392853
  C      1.816177    0.070564   -1.470120
  N     -0.441117   -0.450863   -1.375478
  N      0.721794    0.453213    1.264321
  C      6.050721    0.293058   -1.354409
  H      5.904859   -0.694470   -1.807036
  H      7.096093    0.575230   -1.453418
  H      5.811024    0.218876   -0.291332
  H      5.642490    1.719789   -2.811335
  C      3.128483    4.289690   -3.971834
  H      3.852279    5.017388   -4.330632
  H      2.441122    4.783467   -3.275291
  H      2.550818    3.931505   -4.824662
  H      4.641552    3.489942   -2.811110
  C      6.866304   -0.212372    3.216563
  H      6.317568    0.021416    4.135795
  H      7.891024   -0.469927    3.473253
  H      6.881838    0.681680    2.591523
  H      6.540219   -2.222692    2.854900
  C      4.746891   -4.624941    0.509895
  H      4.451048   -4.318545   -0.499665
  H      3.895604   -5.115402    0.983077
  H      5.559445   -5.343394    0.436870
  H      6.170146   -3.276190    1.185981
  C     -2.884432    2.680591    1.507738
  N     -4.023410    3.416030    1.609969
  C     -4.248466    4.663322    0.890773
  C     -5.492796    5.234312    1.565701
  C     -6.264412    3.981059    1.979730
  C     -5.161329    3.027769    2.433500
  C     -1.863493    3.040820    0.603379
  C     -0.701490    2.296139    0.516162
  C     -1.503516    0.809132    2.210104
  C     -2.675610    1.539184    2.308292
  H     -3.385484    5.326403    0.980260
  H     -4.421052    4.476757   -0.176142
  H     -6.058673    5.889824    0.906432
  H     -5.201066    5.802320    2.451103
  H     -7.001015    4.163771    2.759918
  H     -6.777325    3.559591    1.113176
  H     -5.423636    1.980535    2.264798
  H     -4.935951    3.150594    3.499428
  H     -1.985497    3.906019   -0.033340
  H      0.076926    2.594730   -0.176843
  H     -1.353427   -0.051912    2.849466
  H     -3.425690    1.237643    3.026110
  C     -4.150537   -2.481648   -0.966393
  N     -5.334199   -3.137286   -0.816410
  C     -5.544955   -4.520136   -1.221869
  C     -6.913511   -4.849911   -0.631916
  C     -7.642851   -3.507328   -0.685215
  C     -6.550275   -2.502534   -0.325350
  C     -3.055185   -3.095165   -1.603406
  C     -1.851542   -2.426112   -1.748991
  C     -2.762952   -0.516074   -0.633600
  C     -3.978223   -1.162512   -0.499232
  H     -5.545574   -4.616056   -2.314878
  H     -4.755681   -5.165605   -0.830276
  H     -6.797506   -5.169920    0.405393
  H     -7.422999   -5.639618   -1.180917
  H     -7.993676   -3.317274   -1.701436
  H     -8.496031   -3.452330   -0.011726
  H     -6.497198   -2.336144    0.757103
  H     -6.705592   -1.533147   -0.804940
  H     -3.155391   -4.091023   -2.012556
  H     -1.041579   -2.909282   -2.278995
  H     -2.647950    0.494867   -0.264549
  H     -4.797089   -0.648614   -0.013742
