# Supplementary material for: Computational Screening of Electroactive Biobased-Phthalimide Molecules for Redox Flow Batteries
Source: J Org Chem. 2026 Jan 6;91(2):842–58. doi: 10.1021/acs.joc.5c01283 (PMC12814552; doi:10.1021/acs.joc.5c01283)
Supplement: Supplementary file 3 [file jo5c01283_si_003.zip › xyz_structures/dimerization/dimer/0924_r2r4_CHO2(CH2)2_CH2CH(CH3)2-dimer.xyz]

94
0924_r2r4_13-dioxolane_13-dioxolane_isopentane_0.out
  C     -4.138213   -1.891410   -0.993054
  C     -2.597204   -1.889468    2.163480
  H      0.738820    0.666108   -1.083554
  H     -3.196235    3.062602    0.791761
  C     -0.976137    4.656235    0.638182
  C      1.352069    3.131974   -0.316649
  H      2.550653   -0.444866    2.426720
  H      1.048175   -2.342645   -1.921679
  C      4.619021   -0.775954    0.694126
  C      3.703576   -1.800957   -1.914233
  O     -4.747490    0.580610    0.311153
  O     -1.431330   -1.209714   -2.177180
  H     -1.498537   -2.171395   -2.279739
  O     -0.271474   -0.673128    3.319775
  O     -1.457487   -3.163418   -0.309379
  H     -0.870328   -3.842676    0.050382
  C     -1.029859   -1.899852    0.103801
  C     -1.752270   -0.882186   -0.861620
  C      0.903027   -1.188165    1.259360
  C     -0.259689   -1.100880    2.179520
  C      2.227463   -0.856916    1.479622
  C      3.139598   -1.070620    0.454022
  C      2.705729   -1.600555   -0.776523
  C      1.367145   -1.929377   -0.974524
  C      0.473844   -1.708650    0.058917
  C     -2.432224    1.225332   -0.025810
  C     -3.616474    0.328265   -0.064693
  C     -2.340773    2.543967    0.379206
  C     -1.117271    3.190413    0.243626
  C     -0.017110    2.497700   -0.277124
  C     -0.128552    1.170880   -0.680359
  C     -1.350435    0.542718   -0.543739
  N     -3.198051   -0.841401   -0.623978
  N     -1.327083   -1.610915    1.504832
  O      2.008099    2.856739    0.907412
  C      3.408966    2.794754    0.634359
  C      3.491543    2.776981   -0.900997
  O      2.147653    2.543614   -1.307197
  H      1.309526    4.215296   -0.476798
  H      3.917272    3.661750    1.057317
  H      3.799877    1.884773    1.088321
  H      3.841490    3.734580   -1.292575
  H      4.110021    1.969254   -1.289274
  O     -2.144007    5.139917    1.251635
  C     -2.906633    5.855707    0.272711
  C     -2.072087    5.730494   -1.001151
  O     -0.766687    5.468840   -0.494218
  H     -0.134648    4.799286    1.317761
  H     -3.004210    6.889891    0.601701
  H     -3.893964    5.405549    0.169382
  H     -2.037429    6.642428   -1.590643
  H     -2.409148    4.897714   -1.623904
  O      5.391768   -1.948100    0.586128
  C      5.269978   -2.585294    1.855079
  C      5.197604   -1.403989    2.827101
  O      4.847649   -0.291913    1.993677
  H      4.997016   -0.052456   -0.027079
  H      6.140524   -3.217705    2.005276
  H      4.361293   -3.191319    1.889436
  H      6.159073   -1.189933    3.291583
  H      4.440202   -1.550271    3.597746
  O      3.088155   -2.307111   -3.069506
  C      2.740708   -1.200619   -3.910059
  C      3.337747    0.012997   -3.189908
  O      4.281770   -0.573421   -2.295854
  H      4.504247   -2.474190   -1.613501
  H      3.185606   -1.366257   -4.890245
  H      1.656542   -1.126815   -4.006303
  H      3.872056    0.691589   -3.850029
  H      2.577198    0.563549   -2.631105
  C     -2.484088   -2.908092    3.301367
  C     -3.872089   -3.119610    3.896303
  C     -1.886539   -4.223454    2.816785
  H     -3.020892   -0.952580    2.537193
  H     -3.275547   -2.290229    1.411378
  H     -1.834324   -2.491387    4.073056
  H     -4.551496   -3.528879    3.143770
  H     -4.294388   -2.181407    4.260845
  H     -3.829600   -3.821087    4.730324
  H     -0.875732   -4.085299    2.425903
  H     -1.830995   -4.941309    3.636313
  H     -2.503996   -4.657053    2.025106
  C     -4.637039   -1.811083   -2.439742
  C     -5.281153   -0.464694   -2.749113
  C     -5.619581   -2.954492   -2.672718
  H     -4.990306   -1.796584   -0.315033
  H     -3.673672   -2.859626   -0.815291
  H     -3.779945   -1.947344   -3.104349
  H     -4.574360    0.358027   -2.623923
  H     -5.641451   -0.445095   -3.778756
  H     -6.129174   -0.287597   -2.083255
  H     -5.160568   -3.923016   -2.465576
  H     -5.969513   -2.956548   -3.705659
  H     -6.490783   -2.845095   -2.021352
