# Supplementary material for: Computational Screening of Electroactive Biobased-Phthalimide Molecules for Redox Flow Batteries
Source: J Org Chem. 2026 Jan 6;91(2):842–58. doi: 10.1021/acs.joc.5c01283 (PMC12814552; doi:10.1021/acs.joc.5c01283)
Supplement: Supplementary file 3 [file jo5c01283_si_003.zip › xyz_structures/dimerization/dimer/2993_r1r5_CO2CH3_C6H4-p-NO2-dimer.xyz]

82
2993_r1r5_ester_ester_nitrobenzene_0.out
  C     -0.949928    1.196557   -1.332633
  C     -2.175418   -1.514842    0.951117
  C      2.006148   -3.687034   -0.777008
  C      4.428736    1.296515   -2.524040
  H      5.547722   -1.169145   -2.379359
  H      4.497259   -3.257498   -1.621225
  C     -0.721652    3.331052    3.036844
  C      3.479417   -0.325296    1.487199
  H      1.972352    3.742181    3.044830
  H      3.716717    2.166753    2.328842
  O      1.606638    2.174121   -2.138368
  O     -0.487049   -1.705201   -1.305650
  H     -0.165751   -2.630212   -1.225753
  O     -2.324380    1.042896    2.226436
  O      0.724759   -2.103973    1.349666
  H      1.674537   -2.044041    1.587468
  C      0.318778   -0.875761    0.847740
  C      0.457471   -0.869278   -0.741871
  C      0.054986    1.208402    1.934958
  C     -1.282303    0.589748    1.811217
  C      0.357868    2.434743    2.505188
  C      1.692752    2.790612    2.611865
  C      2.676847    1.903613    2.194584
  C      2.365883    0.654092    1.655360
  C      1.017190    0.327482    1.484338
  C      2.483103   -0.015442   -1.607292
  C      1.460687    1.058080   -1.695169
  C      3.800166    0.025054   -2.038593
  C      4.519602   -1.160876   -2.040700
  C      3.923654   -2.340596   -1.609379
  C      2.601850   -2.373825   -1.168812
  C      1.885141   -1.179371   -1.164171
  N      0.283659    0.500240   -1.248830
  N     -1.095310   -0.625527    1.186098
  O      2.894254   -4.499668   -0.247155
  C      2.419081   -5.803450    0.130206
  O      0.844733   -3.990505   -0.951932
  H      2.029184   -6.320332   -0.744025
  H      1.640023   -5.701568    0.883280
  H      3.282541   -6.320445    0.533838
  O      4.546880    2.183467   -1.551764
  C      5.056787    3.470143   -1.932458
  O      4.798035    1.459116   -3.657840
  H      4.393055    3.919099   -2.669569
  H      5.074756    4.059803   -1.021910
  H      6.057814    3.367030   -2.346434
  O     -1.414797    3.903339    2.068423
  C     -2.538393    4.692146    2.490694
  O     -0.902592    3.509663    4.212559
  H     -2.200408    5.524245    3.104984
  H     -3.227027    4.067437    3.057047
  H     -3.005424    5.052804    1.580117
  O      4.648088    0.243032    1.292907
  C      5.796164   -0.623412    1.297651
  O      3.331485   -1.526178    1.593826
  H      5.908089   -1.069987    2.283937
  H      5.678648   -1.402047    0.547716
  H      6.640809    0.015405    1.063830
  O     -6.524041   -3.563530   -0.044604
  N     -5.462681   -4.064788    0.263286
  C     -4.321890   -3.178248    0.503056
  C     -4.485160   -1.815333    0.328851
  C     -3.403367   -0.984033    0.551985
  C     -2.039124   -2.892291    1.133367
  C     -3.114285   -3.729057    0.898445
  O     -5.292450   -5.259754    0.383924
  H     -5.436156   -1.413192    0.011279
  H     -3.511745    0.079495    0.411052
  H     -1.098491   -3.307964    1.455720
  H     -3.019204   -4.796452    1.032481
  O     -4.597809    4.466407   -1.174458
  N     -4.552222    3.353534   -1.653302
  C     -3.292479    2.607136   -1.548769
  C     -2.209145    3.208194   -0.931905
  C     -1.030533    2.492777   -0.824058
  C     -2.048483    0.620516   -1.971168
  C     -3.232294    1.328285   -2.074624
  O     -5.484629    2.818137   -2.212776
  H     -2.285129    4.211642   -0.541501
  H     -0.171729    2.939945   -0.343808
  H     -1.972942   -0.371734   -2.386254
  H     -4.095144    0.895251   -2.559014
