# Supplementary material for: Computational Screening of Electroactive Biobased-Phthalimide Molecules for Redox Flow Batteries
Source: J Org Chem. 2026 Jan 6;91(2):842–58. doi: 10.1021/acs.joc.5c01283 (PMC12814552; doi:10.1021/acs.joc.5c01283)
Supplement: Supplementary file 3 [file jo5c01283_si_003.zip › xyz_structures/dimerization/dimer/1581_r2r4_HC=N-CH2CH(CH3)2_CH3-dimer.xyz]

100
1581_r2r4_N-isobutylethanimine_N-isobutylethanimine_methyl_confs_0.out
  C      2.276080   -5.385509    0.562221
  C      2.198193   -3.627312   -2.548219
  H     -0.094563   -0.447795    0.826499
  H      4.860216   -0.695230    0.490176
  C      3.991414    1.813359    0.690390
  C      0.969504    1.914768    0.742269
  H     -1.214791    0.481279   -2.901747
  H     -2.258898   -2.922696    0.578428
  C     -3.344270    1.137823   -1.466749
  C     -4.085056   -1.002857    0.476990
  O      4.549827   -3.654769    0.410637
  O      0.228480   -3.432423    1.525686
  H     -0.278614   -4.230586    1.313628
  O      1.172055   -1.188951   -3.578807
  O     -0.145035   -4.618921   -0.913566
  H     -0.836238   -4.745712   -1.578239
  C      0.251463   -3.281661   -0.890512
  C      1.056035   -3.124142    0.449518
  C     -0.619134   -1.346965   -1.940313
  C      0.626645   -1.748123   -2.644728
  C     -1.438114   -0.255832   -2.138766
  C     -2.550787   -0.101307   -1.309866
  C     -2.854924   -1.082267   -0.345326
  C     -2.010872   -2.181586   -0.169217
  C     -0.881445   -2.279585   -0.952732
  C      3.003442   -1.782051    0.497944
  C      3.416788   -3.210117    0.438845
  C      3.779556   -0.642009    0.528959
  C      3.146567    0.597184    0.626783
  C      1.743599    0.655380    0.723197
  C      0.982506   -0.517747    0.727817
  C      1.624722   -1.728662    0.579863
  N      2.270400   -3.942518    0.432658
  N      1.052394   -2.894647   -2.048601
  N      1.388346    3.002635    0.256711
  C      0.477413    4.134297    0.263633
  C      0.247281    4.671063   -1.150832
  C     -0.847778    5.731876   -1.118707
  C      1.529583    5.237506   -1.750023
  H     -0.041933    1.824842    1.158634
  H      0.933420    4.929477    0.863579
  H     -0.483123    3.867792    0.722612
  H     -0.094996    3.832623   -1.767329
  H     -0.547906    6.566552   -0.479100
  H     -1.784702    5.326220   -0.732543
  H     -1.031869    6.125412   -2.119580
  H      2.320960    4.489132   -1.790984
  H      1.884607    6.076552   -1.144966
  H      1.352173    5.604945   -2.762320
  N      5.071771    1.886047    0.040566
  C      5.894013    3.069684    0.213463
  C      7.285541    2.700005    0.730686
  C      8.170165    3.941161    0.754299
  C      7.201731    2.057535    2.110289
  H      3.652052    2.619532    1.345124
  H      5.429424    3.792077    0.899779
  H      5.999080    3.547206   -0.764745
  H      7.712172    1.975862    0.029643
  H      8.237798    4.398137   -0.234669
  H      9.179374    3.691229    1.084850
  H      7.765463    4.684788    1.446046
  H      8.195036    1.788930    2.473811
  H      6.589395    1.154453    2.094490
  H      6.757183    2.756613    2.824885
  N     -3.955580    1.676021   -0.501973
  C     -4.733642    2.874736   -0.747792
  C     -6.221353    2.610513   -0.493063
  C     -6.795074    1.648226   -1.527510
  C     -6.987349    3.929086   -0.494944
  H     -3.334451    1.584744   -2.468320
  H     -4.387007    3.640977   -0.049753
  H     -4.596630    3.249484   -1.771851
  H     -6.304154    2.153920    0.498728
  H     -7.847517    1.444843   -1.323538
  H     -6.721962    2.084109   -2.528086
  H     -6.262952    0.695679   -1.536642
  H     -6.602840    4.613427    0.263114
  H     -6.899821    4.417149   -1.469565
  H     -8.046997    3.759600   -0.298594
  N     -4.130508   -1.483231    1.643775
  C     -5.379226   -1.359972    2.373105
  C     -5.180679   -0.585932    3.677393
  C     -4.669615    0.824394    3.405630
  C     -6.492112   -0.553513    4.455053
  H     -4.951979   -0.522131    0.019655
  H     -5.729681   -2.367927    2.611887
  H     -6.151999   -0.861803    1.769378
  H     -4.431773   -1.123872    4.267144
  H     -3.714712    0.809348    2.877975
  H     -4.536834    1.375252    4.338272
  H     -5.387139    1.372054    2.786812
  H     -6.362113   -0.047542    5.412796
  H     -6.863895   -1.561575    4.648203
  H     -7.255820   -0.012127    3.890231
  H      2.127907   -4.662181   -2.222869
  H      3.139783   -3.196598   -2.202100
  H      2.180084   -3.593361   -3.636382
  H      2.193409   -5.884391   -0.403136
  H      3.210350   -5.676971    1.037483
  H      1.444493   -5.697214    1.191970
