# Supplementary material for: Computational Screening of Electroactive Biobased-Phthalimide Molecules for Redox Flow Batteries
Source: J Org Chem. 2026 Jan 6;91(2):842–58. doi: 10.1021/acs.joc.5c01283 (PMC12814552; doi:10.1021/acs.joc.5c01283)
Supplement: Supplementary file 3 [file jo5c01283_si_003.zip › xyz_structures/dimerization/monomer/5344_r2r4_NO2_CH2CH(CH3)2-monomer.xyz]

33
5344_r2r4_nitro_isopentane_bv_38-7-crest.out
  O      2.153267    2.208458    0.611635
  O      2.018615   -2.359879    0.353251
  C      1.568002   -1.231379    0.353620
  N      2.351809   -0.065295    0.505439
  C      1.578716    1.038522    0.473047
  C      0.226110    0.675354    0.296532
  C     -0.953861    1.420790    0.186697
  C     -2.117676    0.722628    0.022497
  C     -2.149846   -0.695481   -0.013940
  C     -0.985167   -1.433924    0.068694
  C      0.200702   -0.742255    0.214911
  C      3.800317   -0.059668    0.675194
  H     -0.964380    2.503483    0.181284
  N     -3.312392    1.507530   -0.296347
  N     -3.409810   -1.404902    0.044678
  H     -1.023072   -2.515419    0.064899
  C      4.266409   -0.675715   -1.725388
  C      4.546783    0.317718   -0.604039
  C      6.037136    0.397289   -0.291046
  O     -3.981581    1.141451   -1.235711
  O     -3.529385    2.497329    0.365917
  O     -3.456011   -2.530476   -0.409662
  O     -4.346319   -0.842985    0.580128
  H      4.798044   -0.382973   -2.631742
  H      3.201863   -0.729084   -1.962195
  H      4.602638   -1.675744   -1.440153
  H      4.200614    1.308044   -0.914304
  H      6.600168    0.680217   -1.180985
  H      6.238832    1.132097    0.490292
  H      6.406509   -0.573572    0.049334
  H      4.037250    0.637463    1.479549
  H      4.075374   -1.065810    0.993558
  H      1.510525    2.934690    0.600486
