# Supplementary material for: Computational Screening of Electroactive Biobased-Phthalimide Molecules for Redox Flow Batteries
Source: J Org Chem. 2026 Jan 6;91(2):842–58. doi: 10.1021/acs.joc.5c01283 (PMC12814552; doi:10.1021/acs.joc.5c01283)
Supplement: Supplementary file 3 [file jo5c01283_si_003.zip › xyz_structures/dimerization/monomer/4489_r1r5_CN_C6H4-p-N(CH2)4-monomer.xyz]

41
4489_r1r5_nitrile_phenylpyrrolidine_bv_41-8-crest.out
  O      0.993940   -2.269750    0.417280
  O      1.026970    2.318870   -0.354280
  C      1.472390    1.196790   -0.175950
  N      0.676750    0.043850    0.022150
  C      1.458470   -1.057460    0.192960
  C      2.810820   -0.689130    0.108020
  C      4.019540   -1.409000    0.212330
  C      5.215910   -0.728880    0.082820
  C      5.242640    0.654040   -0.148970
  C      4.058870    1.371250   -0.247450
  C      2.839840    0.707510   -0.118160
  C     -0.748320    0.034490    0.014880
  C      4.022990   -2.821680    0.447000
  H      6.147650   -1.272650    0.158580
  H      6.191150    1.162020   -0.250690
  C      4.105430    2.787320   -0.483940
  N      4.033890   -3.954390    0.632740
  N      4.173450    3.916930   -0.671020
  C     -1.435510   -0.716200   -0.933210
  C     -2.817440   -0.738450   -0.940260
  C     -3.555070    0.016660   -0.004020
  N     -4.909290    0.006640   -0.009740
  C     -5.707010   -0.855100   -0.875160
  C     -7.115580   -0.717380   -0.302720
  C     -7.127930    0.709180    0.245740
  C     -5.729580    0.864230    0.838990
  C     -2.835750    0.784270    0.939770
  C     -1.455890    0.783080    0.949510
  H     -0.883220   -1.278010   -1.678330
  H     -3.330350   -1.322520   -1.691180
  H     -5.660820   -0.514790   -1.916060
  H     -5.341970   -1.883440   -0.839950
  H     -7.884890   -0.897730   -1.051100
  H     -7.251180   -1.430780    0.512340
  H     -7.910090    0.880720    0.982760
  H     -7.260200    1.420580   -0.571580
  H     -5.695930    0.529340    1.881980
  H     -5.375510    1.896390    0.804380
  H     -3.366820    1.366570    1.679570
  H     -0.916610    1.364110    1.687180
  H      0.023890   -2.274070    0.492160
