# Supplementary material for: Computational Screening of Electroactive Biobased-Phthalimide Molecules for Redox Flow Batteries
Source: J Org Chem. 2026 Jan 6;91(2):842–58. doi: 10.1021/acs.joc.5c01283 (PMC12814552; doi:10.1021/acs.joc.5c01283)
Supplement: Supplementary file 3 [file jo5c01283_si_003.zip › xyz_structures/dimerization/monomer/2657_r2r4_CH2OCH3_C6H4-p-N(CH2)4-monomer.xyz]

53
2657_r2r4_methyl-ether_phenylpyrrolidine_bv_37-2-crest.out
  O     -0.026600   -2.305580    0.668960
  O      0.034470    2.201670   -0.505260
  C     -0.447130    1.002270   -0.218060
  N      0.332650   -0.075330    0.082620
  C     -0.476710   -1.201740    0.379800
  C     -1.836930   -0.723300    0.237960
  C     -3.056870   -1.374670    0.408360
  C     -4.231180   -0.680400    0.190710
  C     -4.193840    0.690580   -0.206620
  C     -2.994120    1.344760   -0.367660
  C     -1.801140    0.638090   -0.143500
  C      1.755450   -0.072520    0.055750
  H     -3.086920   -2.418470    0.701940
  C     -5.553350   -1.395990    0.322640
  C     -5.481880    1.451730   -0.419810
  H     -2.976280    2.387590   -0.662980
  C     -5.417270    2.711200    1.579500
  O     -6.136890    1.783740    0.794020
  O     -6.133510   -1.721830   -0.931980
  C     -5.408110   -2.704520   -1.641580
  C      2.430000    0.206040   -1.128480
  C      3.811770    0.240640   -1.160150
  C      4.565890   -0.026380    0.001290
  N      5.920960    0.009470   -0.019300
  C      6.759280   -0.378010    1.109470
  C      8.152670   -0.478540    0.493750
  C      8.111930    0.560170   -0.627010
  C      6.699900    0.408290   -1.185520
  C      3.862300   -0.329090    1.188250
  C      2.482040   -0.342010    1.210590
  H     -4.493430    2.276090    1.971760
  H     -6.059210    2.995990    2.410860
  H     -5.164200    3.601740    0.993670
  H     -6.191730    0.850140   -0.986510
  H     -5.270320    2.367840   -0.982310
  H     -5.411500   -2.312400    0.906420
  H     -6.282720   -0.767520    0.832320
  H     -5.254980   -3.594890   -1.021870
  H     -4.433040   -2.330190   -1.966400
  H     -5.997630   -2.972670   -2.516330
  H      1.865350    0.393340   -2.034800
  H      4.311000    0.457240   -2.093910
  H      6.422430   -1.326100    1.533980
  H      6.720760    0.379530    1.900780
  H      8.940350   -0.297070    1.222490
  H      8.295180   -1.475330    0.072170
  H      8.876150    0.406230   -1.386480
  H      8.234940    1.562030   -0.211220
  H      6.654490   -0.360190   -1.966270
  H      6.316660    1.340030   -1.607110
  H      4.405170   -0.534270    2.100070
  H      1.956250   -0.558800    2.131970
  H      1.003570    2.218680   -0.435940
