# Supplementary material for: Computational Screening of Electroactive Biobased-Phthalimide Molecules for Redox Flow Batteries
Source: J Org Chem. 2026 Jan 6;91(2):842–58. doi: 10.1021/acs.joc.5c01283 (PMC12814552; doi:10.1021/acs.joc.5c01283)
Supplement: Supplementary file 3 [file jo5c01283_si_003.zip › xyz_structures/dimerization/monomer/2016_r1r5_CH2N(CH3)2_C6H4-p-NO2-monomer.xyz]

51
2016_r1r5_tertiaryamine_nitrobenzene_bv_43-0-crest.out
  O      0.579370    2.246400    0.354090
  O     -0.007800   -2.337560   -0.104240
  C     -0.331140   -1.153500    0.032800
  N      0.608590   -0.092630    0.144830
  C     -0.032580    1.147190    0.311500
  C     -1.429980    0.869790    0.328160
  C     -2.539360    1.736540    0.454560
  C     -3.791350    1.177620    0.373370
  C     -3.981010   -0.214160    0.189940
  C     -2.915140   -1.081970    0.081010
  C     -1.622190   -0.525700    0.144670
  C      2.000610   -0.256590    0.067770
  C     -2.371950    3.202880    0.719490
  H     -4.661540    1.818560    0.457140
  H     -4.987110   -0.605760    0.127950
  C     -3.092660   -2.562290   -0.154430
  C     -1.273850    5.296690    0.075510
  N     -1.462830    3.867650   -0.267680
  C     -1.928950    3.706530   -1.665120
  N     -4.460120   -3.035480   -0.001600
  C     -4.822520   -3.135890    1.405060
  C     -4.619600   -4.329510   -0.647070
  C      2.835590    0.469820    0.919400
  C      4.207390    0.323250    0.835320
  C      4.727030   -0.561770   -0.095910
  N      6.179260   -0.717130   -0.189250
  O      6.876780   -0.026560    0.524680
  O      6.619110   -1.527700   -0.978190
  C      3.918780   -1.302270   -0.943700
  C      2.548090   -1.142470   -0.863230
  H     -2.234950    5.801640   -0.001460
  H     -0.562810    5.729470   -0.623310
  H     -0.891430    5.363270    1.091070
  H     -1.970290    2.647550   -1.905800
  H     -2.918240    4.152920   -1.754420
  H     -1.225850    4.212840   -2.321180
  H     -1.915740    3.371710    1.696940
  H     -3.330270    3.720840    0.680360
  H     -2.765910   -2.777310   -1.176010
  H     -2.405960   -3.117690    0.502770
  H     -5.868010   -3.432490    1.494420
  H     -4.692270   -2.173690    1.899470
  H     -4.202340   -3.881010    1.928420
  H     -5.646720   -4.674310   -0.524540
  H     -3.947540   -5.089760   -0.217760
  H     -4.405020   -4.243270   -1.712540
  H      2.406430    1.145650    1.643660
  H      4.865550    0.879170    1.486640
  H      4.357170   -1.980050   -1.661350
  H      1.896890   -1.699180   -1.519630
  H     -0.540340    3.370960   -0.148080
