# Supplementary material for: Computational Screening of Electroactive Biobased-Phthalimide Molecules for Redox Flow Batteries
Source: J Org Chem. 2026 Jan 6;91(2):842–58. doi: 10.1021/acs.joc.5c01283 (PMC12814552; doi:10.1021/acs.joc.5c01283)
Supplement: Supplementary file 3 [file jo5c01283_si_003.zip › xyz_structures/dimerization/monomer/0363_r2r4_NHCH3_CH3-monomer.xyz]

30
0363_r2r4_primaryamine_methyl_bv_32-9.out
  O      2.539685    2.262600   -0.075607
  O      2.414550   -2.340683    0.080865
  C      1.948444   -1.197424    0.039816
  N      2.740678   -0.035455   -0.001513
  C      1.950579    1.068248   -0.039450
  C      0.597608    0.688314   -0.024325
  C     -0.609175    1.418605   -0.029998
  C     -1.802374    0.728637   -0.005345
  C     -1.814927   -0.717940    0.004653
  C     -0.627127   -1.423133    0.030881
  C      0.583482   -0.721369    0.024424
  C      4.187583   -0.025768   -0.003293
  H     -0.598996    2.500433   -0.038865
  N     -3.038753    1.360567   -0.030714
  N     -3.059811   -1.332522    0.029932
  H     -0.624199   -2.504937    0.042087
  C     -3.134295   -2.775442   -0.088338
  C     -3.094173    2.803581    0.094743
  H     -4.181448   -3.067047   -0.117734
  H     -2.670587   -3.245309    0.780019
  H     -2.634177   -3.151436   -0.988519
  H     -3.747175   -0.850199   -0.534788
  H     -3.731682    0.884805    0.532722
  H     -2.585527    3.168436    0.994795
  H     -2.628037    3.271814   -0.773295
  H     -4.137319    3.108379    0.129868
  H      4.567282    0.423454   -0.920664
  H      4.515995   -1.059939    0.058312
  H      4.566155    0.529670    0.854012
  H      1.875969    2.966261   -0.090332
