# Supplementary material for: Computational Screening of Electroactive Biobased-Phthalimide Molecules for Redox Flow Batteries
Source: J Org Chem. 2026 Jan 6;91(2):842–58. doi: 10.1021/acs.joc.5c01283 (PMC12814552; doi:10.1021/acs.joc.5c01283)
Supplement: Supplementary file 3 [file jo5c01283_si_003.zip › xyz_structures/dimerization/monomer/5141_r1r5_NO2_C6H5-monomer.xyz]

31
5141_r1r5_nitro_aryl_bv_43-1-crest.out
  O     -0.950620    2.298020    0.198740
  O     -0.947200   -2.259780   -0.257470
  C     -0.474540   -1.155510   -0.107070
  N     -1.218650    0.029050   -0.000170
  C     -0.400720    1.121590    0.087130
  C      0.950880    0.713250    0.051940
  C      2.224480    1.334770    0.089270
  C      3.381980    0.580220   -0.009060
  C      3.335390   -0.801660   -0.127290
  C      2.094110   -1.419220   -0.118540
  C      0.923780   -0.709660   -0.045070
  C     -2.645680    0.066970   -0.015340
  N      2.384760    2.756960    0.231170
  H      4.335460    1.087400    0.015960
  H      4.241060   -1.386940   -0.195440
  N      2.068870   -2.893520   -0.157940
  O      3.498370    3.229060    0.267150
  O      1.375280    3.458700    0.316260
  O      1.521230   -3.460760    0.753800
  O      2.629990   -3.425670   -1.086510
  C     -3.343820   -0.677200    0.925750
  C     -4.731180   -0.665050    0.902930
  C     -5.406980    0.091380   -0.046970
  C     -4.695610    0.834470   -0.981380
  C     -3.307780    0.820380   -0.975060
  H     -2.802090   -1.254720    1.663390
  H     -5.283030   -1.243620    1.632210
  H     -6.489290    0.101180   -0.059670
  H     -5.220660    1.420600   -1.724300
  H     -2.741450    1.384640   -1.704540
  H     -0.218070    2.955660    0.262960
