# Supplementary material for: Computational Screening of Electroactive Biobased-Phthalimide Molecules for Redox Flow Batteries
Source: J Org Chem. 2026 Jan 6;91(2):842–58. doi: 10.1021/acs.joc.5c01283 (PMC12814552; doi:10.1021/acs.joc.5c01283)
Supplement: Supplementary file 3 [file jo5c01283_si_003.zip › xyz_structures/dimerization/monomer/0633_r2r4_NHC6H4-OCH3_C6H5-monomer.xyz]

59
0633_r2r4_aniline_aryl_bv_37-6-crest.out
  O     -2.686478    2.814507    0.219869
  O     -3.446586   -1.772851   -0.245051
  C     -2.790443   -0.620595   -0.159797
  N     -3.397878    0.600592   -0.019904
  C     -2.415902    1.621817    0.095680
  C     -1.152945    0.926856    0.011329
  C      0.151592    1.414227    0.091791
  C      1.205512    0.526517    0.006999
  C      0.954641   -0.885075   -0.171837
  C     -0.333702   -1.365475   -0.244639
  C     -1.399804   -0.453811   -0.146727
  C     -4.798483    0.826057   -0.005643
  H      0.330454    2.469245    0.248518
  N      2.545307    0.905956    0.090702
  N      2.084571   -1.698941   -0.252070
  H     -0.519830   -2.419755   -0.394170
  C      1.568927   -8.001140    0.804606
  O      2.341600   -7.256569   -0.120558
  C      2.213262   -5.902467   -0.103406
  C      1.406943   -5.201289    0.787866
  C      1.351237   -3.813213    0.730503
  C      2.075845   -3.104154   -0.221906
  C      3.002658    2.235164    0.137465
  C      2.586077    3.186136   -0.787669
  C      3.089975    4.481991   -0.760738
  C      4.041268    4.838550    0.190247
  O      4.596295    6.075814    0.297608
  C      4.180103    7.064335   -0.628236
  C      4.477692    3.884756    1.108464
  C      3.957473    2.604256    1.087453
  C     -5.585016    0.366345   -1.057096
  C     -6.959074    0.569619   -1.023027
  C     -7.536904    1.248553    0.040933
  C     -6.740690    1.722070    1.078487
  C     -5.371129    1.506214    1.064196
  C      2.878644   -3.818786   -1.114263
  C      2.954573   -5.197609   -1.050533
  H      1.793097   -9.047192    0.614291
  H      1.838187   -7.751415    1.833389
  H      0.501686   -7.821750    0.655360
  H      0.827465   -5.715986    1.541013
  H      0.740531   -3.279239    1.447297
  H      2.840189   -1.299071   -0.793666
  H      3.117478    0.254681    0.613415
  H      1.865210    2.915359   -1.548718
  H      2.737100    5.193847   -1.493083
  H      4.722629    7.969282   -0.369151
  H      3.105862    7.246585   -0.550544
  H      4.424421    6.771841   -1.652094
  H      5.221233    4.166486    1.843342
  H      4.296333    1.873285    1.812299
  H     -5.120447   -0.135781   -1.897521
  H     -7.572676    0.207720   -1.837821
  H     -8.606647    1.411875    0.062005
  H     -7.190375    2.251613    1.908280
  H     -4.741595    1.855511    1.871670
  H      3.451933   -3.281188   -1.860817
  H      3.581337   -5.748734   -1.740361
  H     -4.402666   -1.655092   -0.131799
