# Supplementary material for: Computational Screening of Electroactive Biobased-Phthalimide Molecules for Redox Flow Batteries
Source: J Org Chem. 2026 Jan 6;91(2):842–58. doi: 10.1021/acs.joc.5c01283 (PMC12814552; doi:10.1021/acs.joc.5c01283)
Supplement: Supplementary file 3 [file jo5c01283_si_003.zip › xyz_structures/dimerization/monomer/2563_r1r5_CHO_CH3-monomer.xyz]

24
2563_r1r5_aldehyde_methyl_bv_37-4-crest.out
  O     -2.827152    0.727719    0.011117
  O      1.355943    2.612803    0.008555
  C      0.530107    1.714667    0.007307
  N     -0.851327    1.917054    0.010148
  C     -1.518869    0.730298    0.008307
  C     -0.599527   -0.332314    0.003078
  C     -0.737973   -1.743658   -0.000891
  C      0.424643   -2.512163   -0.003536
  C      1.689089   -1.932819   -0.001982
  C      1.831584   -0.541760    0.001433
  C      0.695357    0.251669    0.003242
  C     -1.493300    3.217760    0.018899
  C     -2.020373   -2.419507   -0.002393
  H      0.331004   -3.592063   -0.006551
  H      2.576921   -2.549862   -0.003121
  C      3.195533    0.063470    0.004604
  O     -3.109774   -1.854567    0.000039
  O      4.200026   -0.605078    0.004433
  H     -0.711451    3.968530   -0.051080
  H     -2.054100    3.352717    0.942442
  H     -2.165938    3.303905   -0.832651
  H     -1.982467   -3.516853   -0.006132
  H      3.236971    1.160571    0.007474
  H     -3.117008   -0.233800    0.006718
