# Supplementary material for: Computational Screening of Electroactive Biobased-Phthalimide Molecules for Redox Flow Batteries
Source: J Org Chem. 2026 Jan 6;91(2):842–58. doi: 10.1021/acs.joc.5c01283 (PMC12814552; doi:10.1021/acs.joc.5c01283)
Supplement: Supplementary file 3 [file jo5c01283_si_003.zip › xyz_structures/dimerization/monomer/3203_r2r4_CH3_C6H4-p-NO2-monomer.xyz]

35
3203_r2r4_methyl_nitrobenzene_bv_37-3-crest.out
  O     -0.427980   -2.291420    0.359660
  O     -0.367210    2.248620   -0.538690
  C     -0.917260    1.076740   -0.250810
  N     -0.103500   -0.015010   -0.081200
  C     -0.896170   -1.180000    0.149690
  C     -2.261730   -0.708690    0.102750
  C     -3.462330   -1.399570    0.254410
  C     -4.658240   -0.714530    0.160260
  C     -4.659300    0.694160   -0.090260
  C     -3.475970    1.381920   -0.242580
  C     -2.259660    0.682250   -0.142680
  C      1.307030    0.001100   -0.048160
  H     -3.457400   -2.466970    0.444260
  C     -5.964340   -1.438820    0.317540
  C     -5.970430    1.421570   -0.184330
  H     -3.490820    2.448860   -0.434710
  C      1.978640    1.009240    0.642140
  C      3.361120    1.015520    0.675520
  C      4.045000    0.000250    0.027800
  N      5.511110    0.000990    0.063710
  O      6.094830   -0.908080   -0.487010
  O      6.068010    0.910330    0.641180
  C      3.396270   -1.015920   -0.654010
  C      2.014040   -1.010550   -0.695380
  H     -6.583480    1.017960   -0.993370
  H     -6.545880    1.308420    0.736890
  H     -5.812800    2.483220   -0.365860
  H     -5.797770   -2.499790    0.495740
  H     -6.540030   -1.033960    1.153270
  H     -6.583910   -1.331130   -0.575680
  H      1.421600    1.779670    1.155640
  H      3.899980    1.787750    1.204560
  H      3.962600   -1.788810   -1.152360
  H      1.480790   -1.783370   -1.228600
  H     -1.047730    2.928850   -0.647840
