# Supplementary material for: Computational Screening of Electroactive Biobased-Phthalimide Molecules for Redox Flow Batteries
Source: J Org Chem. 2026 Jan 6;91(2):842–58. doi: 10.1021/acs.joc.5c01283 (PMC12814552; doi:10.1021/acs.joc.5c01283)
Supplement: Supplementary file 3 [file jo5c01283_si_003.zip › xyz_structures/dimerization/monomer/2993_r1r5_CO2CH3_C6H4-p-NO2-monomer.xyz]

41
2993_r1r5_ester_nitrobenzene_bv_46-8-crest.out
  O      0.111200    2.290140   -0.143620
  O      0.383470   -2.291140    0.340350
  C     -0.151260   -1.205450    0.194540
  N      0.541780    0.021460    0.080230
  C     -0.341870    1.070820   -0.008140
  C     -1.659800    0.574970    0.035190
  C     -2.946130    1.171650   -0.013980
  C     -4.051930    0.347800    0.092900
  C     -3.935370   -1.042500    0.231700
  C     -2.684520   -1.637480    0.240420
  C     -1.556470   -0.834770    0.150020
  C      1.951350    0.144630    0.065710
  C     -3.104970    2.630890   -0.179140
  H     -5.037940    0.790010    0.059620
  H     -4.826300   -1.651740    0.305280
  C     -2.560330   -3.127340    0.348450
  C     -4.572380    4.449340   -0.348780
  O     -4.353990    3.037600   -0.197600
  O     -2.170250    3.411800   -0.293830
  O     -2.864480   -3.752730    1.331540
  O     -2.102130   -3.658780   -0.772480
  C     -1.881860   -5.076930   -0.754370
  C      2.696750   -0.707580   -0.744150
  C      4.073210   -0.579230   -0.785530
  C      4.668960    0.408470   -0.019390
  N      6.125670    0.576600   -0.092620
  O      6.626520    1.484700    0.535140
  O      6.754790   -0.194410   -0.784720
  C      3.944900    1.255360    0.802460
  C      2.570260    1.113590    0.850510
  H     -5.648550    4.579370   -0.316760
  H     -4.169970    4.785770   -1.302040
  H     -4.092530    4.984950    0.467620
  H     -1.501070   -5.326860   -1.738970
  H     -1.152420   -5.322000    0.015670
  H     -2.817660   -5.597350   -0.560330
  H      2.198200   -1.453090   -1.346590
  H      4.673610   -1.219150   -1.414850
  H      4.448600    2.005230    1.394360
  H      1.978120    1.751890    1.490010
  H     -0.695460    2.885980   -0.221960
