# Supplementary material for: Computational Screening of Electroactive Biobased-Phthalimide Molecules for Redox Flow Batteries
Source: J Org Chem. 2026 Jan 6;91(2):842–58. doi: 10.1021/acs.joc.5c01283 (PMC12814552; doi:10.1021/acs.joc.5c01283)
Supplement: Supplementary file 3 [file jo5c01283_si_003.zip › xyz_structures/dimerization/monomer/2934_r1r5_CH2N(CH2)4_CH2CH(CH3)2-monomer.xyz]

59
2934_r1r5_methylpyrrolidine_isopentane_bv_43-9-crest.out
  O     -2.821720    1.030290    0.176640
  O      1.409830    2.388060   -1.086430
  C      0.548840    1.646530   -0.587390
  N     -0.799110    2.007940   -0.453380
  C     -1.562040    0.974020    0.062650
  C     -0.658740   -0.101590    0.340210
  C     -0.873840   -1.394600    0.865000
  C      0.205540   -2.244480    0.924210
  C      1.496190   -1.845240    0.499370
  C      1.735470   -0.577820    0.008210
  C      0.640210    0.300660   -0.072750
  C     -1.350400    3.265090   -0.922960
  C     -2.214500   -1.826940    1.384270
  H      0.067040   -3.247130    1.312560
  H      2.313100   -2.551930    0.555240
  C      3.092620   -0.135240   -0.480490
  C     -0.022410    4.750630    0.635780
  C     -1.412610    4.358200    0.148900
  C     -2.299200    3.952400    1.321020
  N     -3.306760   -1.550370    0.414060
  C     -3.170600   -2.232980   -0.901990
  C     -4.551330   -2.075060   -1.536700
  C     -5.530140   -1.894570   -0.350020
  C     -4.656510   -1.945990    0.902410
  N      4.158440   -1.082460   -0.225360
  C      5.359930   -0.796940   -1.006330
  C      6.425100   -1.695320   -0.374190
  C      5.941800   -1.881620    1.085160
  C      4.641900   -1.076130    1.153440
  H      0.467160    3.898390    1.113400
  H      0.611370    5.079740   -0.188790
  H     -0.089400    5.556980    1.368230
  H     -1.865360    5.224640   -0.343720
  H     -3.303600    3.687010    0.990350
  H     -2.371940    4.768750    2.041730
  H     -1.875820    3.085900    1.834910
  H     -2.354050    3.058370   -1.296990
  H     -0.727810    3.597630   -1.754360
  H     -2.477310   -1.278800    2.292050
  H     -2.223790   -2.895120    1.602150
  H     -2.360480   -1.773580   -1.463270
  H     -2.927310   -3.276080   -0.694540
  H     -4.792820   -2.942150   -2.146600
  H     -4.569720   -1.196870   -2.179790
  H     -6.038270   -0.934580   -0.419150
  H     -6.288100   -2.673120   -0.315760
  H     -4.959170   -1.269790    1.698750
  H     -4.568320   -2.958410    1.297760
  H      3.025410    0.025970   -1.560550
  H      3.326490    0.849600   -0.045800
  H      5.187340   -0.996210   -2.064440
  H      5.642680    0.263490   -0.899310
  H      7.414740   -1.245550   -0.434090
  H      6.464350   -2.654730   -0.889070
  H      5.748790   -2.933520    1.293320
  H      6.668210   -1.526920    1.814500
  H      3.904090   -1.495070    1.837100
  H      4.850180   -0.040540    1.470910
  H     -3.284010   -0.492960    0.261800
