# Supplementary material for: Computational Screening of Electroactive Biobased-Phthalimide Molecules for Redox Flow Batteries
Source: J Org Chem. 2026 Jan 6;91(2):842–58. doi: 10.1021/acs.joc.5c01283 (PMC12814552; doi:10.1021/acs.joc.5c01283)
Supplement: Supplementary file 3 [file jo5c01283_si_003.zip › xyz_structures/dimerization/monomer/2422_r2r4_CO2CH3_CH2CH(CH3)2-monomer.xyz]

41
2422_r2r4_ester_isopentane_bv_38-6-crest.out
  O     -2.676320    2.301600    0.327650
  O     -2.435150   -2.276180    0.653830
  C     -2.010480   -1.138130    0.507710
  N     -2.819400    0.013700    0.523960
  C     -2.071580    1.126940    0.329880
  C     -0.718070    0.773100    0.174330
  C      0.449950    1.518210   -0.048730
  C      1.642440    0.841810   -0.135210
  C      1.704200   -0.574470   -0.019000
  C      0.548070   -1.310500    0.199140
  C     -0.658330   -0.638980    0.293980
  C     -4.263850    0.008330    0.704260
  H      0.426490    2.598100   -0.134710
  C      2.884450    1.661980   -0.308830
  C      2.997200   -1.259410   -0.251520
  H      0.590840   -2.389340    0.271550
  C      4.209000   -3.253250   -0.050600
  O      3.017130   -2.504500    0.213690
  O      3.933930   -0.750230   -0.824600
  O      3.111320    2.349010   -1.272430
  O      3.666120    1.599000    0.762350
  C      4.913260    2.297970    0.668530
  C     -5.026370    0.250900   -0.598560
  C     -6.516390    0.338470   -0.288850
  C     -4.734980   -0.843440   -1.618390
  H      4.373100   -3.327290   -1.124290
  H      4.041390   -4.235550    0.379060
  H      5.064110   -2.771100    0.419350
  H      5.407070    2.150760    1.623530
  H      5.507140    1.876880   -0.141630
  H      4.737730    3.356470    0.487140
  H     -4.519860   -0.969750    1.113290
  H     -4.513420    0.770700    1.443260
  H     -4.694760    1.210980   -1.004390
  H     -6.874860   -0.608650    0.123040
  H     -6.724670    1.126200    0.437280
  H     -7.084780    0.549300   -1.195220
  H     -3.668810   -0.908910   -1.844850
  H     -5.061790   -1.813940   -1.236100
  H     -5.266160   -0.647340   -2.550680
  H     -2.042470    3.025160    0.212940
