# Supplementary material for: Computational Screening of Electroactive Biobased-Phthalimide Molecules for Redox Flow Batteries
Source: J Org Chem. 2026 Jan 6;91(2):842–58. doi: 10.1021/acs.joc.5c01283 (PMC12814552; doi:10.1021/acs.joc.5c01283)
Supplement: Supplementary file 3 [file jo5c01283_si_003.zip › xyz_structures/dimerization/monomer/2329_r1r5_CH2N(CH3)2_C6H4-p-N(CH2)4-monomer.xyz]

61
2329_r1r5_tertiaryamine_phenylpyrrolidine_bv_42-9-crest.out
  O     -0.063500    2.344330   -0.257090
  O     -0.449440   -2.257440    0.128530
  C     -0.830070   -1.085340    0.002640
  N      0.051600    0.011520   -0.085170
  C     -0.632240    1.216260   -0.220540
  C     -2.022830    0.888760   -0.245880
  C     -3.165770    1.707990   -0.369030
  C     -4.395660    1.096180   -0.311560
  C     -4.525450   -0.305580   -0.159410
  C     -3.422350   -1.128720   -0.056540
  C     -2.154510   -0.518500   -0.093770
  C      1.466040   -0.101700   -0.050650
  C     -3.055940    3.184210   -0.611910
  H     -5.291180    1.701640   -0.392180
  H     -5.513770   -0.743030   -0.120080
  C     -3.536720   -2.621370    0.139240
  C     -1.985950    5.293270    0.028000
  N     -2.145340    3.860010    0.363760
  C     -2.587740    3.681120    1.765590
  N     -4.872460   -3.157630   -0.075680
  C     -4.985610   -4.480140    0.520050
  C     -5.181030   -3.227580   -1.496740
  C      2.104120   -0.713000    1.022480
  C      3.483110   -0.829320    1.055680
  C      4.276490   -0.323790    0.006470
  N      5.634220   -0.427740    0.033890
  C      6.502350    0.112950   -1.002940
  C      7.900060   -0.070900   -0.418020
  C      7.756170   -1.338850    0.423700
  C      6.363570   -1.195740    1.035020
  C      3.615820    0.296940   -1.072770
  C      2.235780    0.395660   -1.095790
  H     -1.280110    5.736130    0.725910
  H     -1.608390    5.372770   -0.988600
  H     -2.955310    5.781880    0.110720
  H     -2.619180    2.619240    1.995480
  H     -1.877680    4.184100    2.416850
  H     -3.578450    4.120090    1.876880
  H     -4.030330    3.668580   -0.543770
  H     -2.628800    3.383260   -1.596940
  H     -3.237650   -2.847050    1.167100
  H     -2.799840   -3.125240   -0.504970
  H     -5.990970   -4.869760    0.357290
  H     -4.266050   -5.192120    0.084690
  H     -4.803730   -4.421670    1.593490
  H     -5.084860   -2.243160   -1.953860
  H     -6.205090   -3.576050   -1.634280
  H     -4.503440   -3.920440   -2.021100
  H      1.511820   -1.101620    1.841440
  H      3.951580   -1.301350    1.908090
  H      6.386150   -0.440940   -1.942900
  H      6.268850    1.161240   -1.201940
  H      8.664750   -0.150530   -1.188340
  H      8.142910    0.777490    0.224550
  H      7.781370   -2.218030   -0.223070
  H      8.531900   -1.446770    1.179540
  H      5.888040   -2.164070    1.207070
  H      6.395610   -0.662120    1.992340
  H      4.186120    0.690200   -1.902900
  H      1.744720    0.870370   -1.936260
  H     -1.207830    3.377590    0.222830
