# Supplementary material for: Computational Screening of Electroactive Biobased-Phthalimide Molecules for Redox Flow Batteries
Source: J Org Chem. 2026 Jan 6;91(2):842–58. doi: 10.1021/acs.joc.5c01283 (PMC12814552; doi:10.1021/acs.joc.5c01283)
Supplement: Supplementary file 3 [file jo5c01283_si_003.zip › xyz_structures/dimerization/monomer/4400_r1r5_NO2_CH3-monomer.xyz]

24
4400_r1r5_nitro_methyl_bv_38-9-crest.out
  O      2.359889   -1.894532   -0.120509
  O     -2.194653   -2.169005   -0.013383
  C     -1.052049   -1.536408   -0.011693
  N      0.082327   -2.283187   -0.036561
  C      1.220774   -1.482344   -0.047781
  C      0.699295   -0.108233    0.010564
  C      1.343763    1.100368    0.008097
  C      0.658947    2.307064   -0.013373
  C     -0.727806    2.275015    0.000231
  C     -1.420872    1.074408    0.013943
  C     -0.727684   -0.160338    0.008001
  C      0.103759   -3.734186   -0.078185
  N      2.817832    1.151613    0.041323
  H      1.197098    3.244050   -0.023522
  H     -1.289661    3.197708    0.001166
  N     -2.856111    1.149838    0.026513
  O      3.370335    0.633475    0.978911
  O      3.363490    1.734422   -0.865989
  O     -3.500649    0.099555    0.036630
  O     -3.394019    2.235146    0.026603
  H      1.145717   -4.038996   -0.110866
  H     -0.415898   -4.087260   -0.966873
  H     -0.373779   -4.137005    0.813029
  H     -2.906187   -1.489792    0.004109
