# Supplementary material for: Computational Screening of Electroactive Biobased-Phthalimide Molecules for Redox Flow Batteries
Source: J Org Chem. 2026 Jan 6;91(2):842–58. doi: 10.1021/acs.joc.5c01283 (PMC12814552; doi:10.1021/acs.joc.5c01283)
Supplement: Supplementary file 3 [file jo5c01283_si_003.zip › xyz_structures/dimerization/monomer/0950_r2r4_NHCH3_C6H4-p-N(CH2)4-monomer.xyz]

49
0950_r2r4_primaryamine_phenylpyrrolidine_bv_37-2-crest.out
  O     -0.510530   -2.314940   -0.256070
  O     -0.519300    2.311170    0.368370
  C     -0.984110    1.078900    0.176910
  N     -0.180850   -0.021690    0.052720
  C     -0.978960   -1.184210   -0.108490
  C     -2.340100   -0.706890   -0.071520
  C     -3.548970   -1.401780   -0.193320
  C     -4.736750   -0.699830   -0.127910
  C     -4.726630    0.731880    0.089280
  C     -3.535210    1.416440    0.192410
  C     -2.328700    0.692740    0.100260
  C      1.239610   -0.005180    0.040930
  H     -3.543560   -2.471910   -0.350860
  N     -5.979480   -1.310110   -0.217900
  N     -5.962600    1.361480    0.139990
  H     -3.520620    2.484980    0.355190
  C     -6.024340    2.771060    0.472890
  C     -6.053100   -2.718830   -0.551990
  C      1.956730   -0.747340    0.974540
  C      3.337660   -0.755010    0.956590
  C      4.054150    0.003400    0.005190
  N      5.411500    0.006030   -0.009900
  C      6.206630    0.852070   -0.891000
  C      7.621290    0.700400   -0.337100
  C      7.624250   -0.724300    0.216550
  C      6.231520   -0.861430    0.827580
  C      3.313100    0.756990   -0.927400
  C      1.929480    0.736910   -0.912770
  H     -5.536490    3.358980   -0.305830
  H     -7.068870    3.068810    0.524830
  H     -5.540430    3.001540    1.429170
  H     -6.666630    0.808960    0.612060
  H     -6.662220   -0.747030   -0.708370
  H     -5.541910   -2.958130   -1.491710
  H     -7.100060   -2.999570   -0.638200
  H     -5.600310   -3.313940    0.242150
  H      1.420900   -1.323840    1.718200
  H      3.871120   -1.335990    1.696070
  H      6.142680    0.507300   -1.929960
  H      5.855430    1.885520   -0.857860
  H      8.383170    0.869370   -1.095790
  H      7.775550    1.415350    0.473370
  H      7.738180   -1.439630   -0.600150
  H      8.414120   -0.902450    0.943810
  H      5.865080   -1.889690    0.797420
  H      6.216120   -0.528290    1.871760
  H      3.823320    1.337140   -1.683540
  H      1.376220    1.295940   -1.659300
  H      0.446520    2.309150    0.464530
