# Supplementary material for: Computational Screening of Electroactive Biobased-Phthalimide Molecules for Redox Flow Batteries
Source: J Org Chem. 2026 Jan 6;91(2):842–58. doi: 10.1021/acs.joc.5c01283 (PMC12814552; doi:10.1021/acs.joc.5c01283)
Supplement: Supplementary file 3 [file jo5c01283_si_003.zip › xyz_structures/dimerization/monomer/0808_r1r5_OCH3_C6H4-p-NO2-monomer.xyz]

37
0808_r1r5_ether_nitrobenzene_bv_40-0-crest.out
  O     -0.199240   -2.337330    0.211050
  O     -0.201900    2.275520   -0.251220
  C     -0.709340    1.063360   -0.095290
  N      0.104230   -0.031320   -0.022710
  C     -0.689870   -1.223630    0.096030
  C     -2.056580   -0.756230    0.078000
  C     -3.284430   -1.435720    0.145960
  C     -4.446560   -0.682220    0.093470
  C     -4.419330    0.729140   -0.029590
  C     -3.226320    1.407020   -0.098320
  C     -2.040860    0.651700   -0.038410
  C      1.514980   -0.013820   -0.013380
  O     -3.239600   -2.779550    0.254570
  H     -5.412290   -1.162860    0.146820
  H     -5.360180    1.260050   -0.067790
  O     -3.053820    2.746060   -0.217720
  C     -4.473990   -3.480230    0.281000
  C     -4.222030    3.556400   -0.245910
  C      2.212720   -0.962850   -0.757890
  C      3.595530   -0.960470   -0.746690
  C      4.251990    0.004450   -0.000570
  N      5.718780    0.015200    0.003550
  O      6.296770   -0.876770   -0.579980
  O      6.281220    0.915430    0.589730
  C      3.576950    0.959000    0.741590
  C      2.194050    0.941110    0.741230
  H     -5.049390   -3.284860   -0.626100
  H     -4.219140   -4.534640    0.334380
  H     -5.063680   -3.198020    1.155740
  H     -3.876830    4.582470   -0.327570
  H     -4.842150    3.301540   -1.107160
  H     -4.795490    3.427450    0.673520
  H      1.672350   -1.691580   -1.343290
  H      4.156180   -1.684720   -1.318930
  H      4.122350    1.691250    1.318450
  H      1.642600    1.660320    1.329490
  H     -0.935960    2.912820   -0.308090
