# Supplementary material for: Computational Screening of Electroactive Biobased-Phthalimide Molecules for Redox Flow Batteries
Source: J Org Chem. 2026 Jan 6;91(2):842–58. doi: 10.1021/acs.joc.5c01283 (PMC12814552; doi:10.1021/acs.joc.5c01283)
Supplement: Supplementary file 3 [file jo5c01283_si_003.zip › xyz_structures/dimerization/monomer/4035_r1r5_OCH3_C6H5-monomer.xyz]

35
4035_r1r5_ether_aryl_bv_39-9-crest.out
  O      0.800183    2.258766    0.216085
  O      0.772618   -2.352640   -0.181744
  C      0.284930   -1.233037   -0.079688
  N      1.078917   -0.048392    0.017250
  C      0.278622    1.047939    0.092797
  C     -1.059399    0.647021    0.055263
  C     -2.239354    1.409393    0.118658
  C     -3.437512    0.739090    0.064924
  C     -3.473100   -0.673536   -0.048532
  C     -2.315714   -1.433416   -0.104854
  C     -1.082486   -0.762040   -0.050344
  C      2.500250   -0.033841    0.000021
  O     -2.058451    2.749182    0.227551
  H     -4.374803    1.275879    0.107155
  H     -4.441604   -1.149607   -0.091897
  O     -2.280343   -2.779375   -0.207385
  C     -3.221902    3.564860    0.264542
  C     -3.519154   -3.470560   -0.234822
  C      3.200422   -0.813277    0.912499
  C      4.587982   -0.807098    0.889308
  C      5.269110   -0.019718   -0.031569
  C      4.559992    0.759314   -0.937810
  C      3.172049    0.749311   -0.931007
  H     -3.835690    3.315304    1.131958
  H     -3.805193    3.437118   -0.648931
  H     -2.871622    4.589673    0.341061
  H     -3.272779   -4.526934   -0.290354
  H     -4.107669   -3.182555   -1.108595
  H     -4.093609   -3.273658    0.672645
  H      2.656309   -1.414470    1.628590
  H      5.137751   -1.413745    1.597249
  H      6.351494   -0.013586   -0.043234
  H      5.086894    1.370964   -1.658782
  H      2.608449    1.342038   -1.639933
  H      0.073120    2.903581    0.269225
