# Supplementary material for: Computational Screening of Electroactive Biobased-Phthalimide Molecules for Redox Flow Batteries
Source: J Org Chem. 2026 Jan 6;91(2):842–58. doi: 10.1021/acs.joc.5c01283 (PMC12814552; doi:10.1021/acs.joc.5c01283)
Supplement: Supplementary file 3 [file jo5c01283_si_003.zip › xyz_structures/dimerization/monomer/1017_r1r5_N(CH2)4_C6H4-p-N(CH2)4-monomer.xyz]

63
1017_r1r5_pyrrolidine_phenylpyrrolidine_bv_46-5-crest.out
  O      0.039935    2.267669    0.217261
  O     -0.012674   -2.342041   -0.088316
  C     -0.513333   -1.215151   -0.079273
  N      0.280817   -0.046620   -0.086027
  C     -0.500647    1.062350    0.060893
  C     -1.846331    0.693041    0.122737
  C     -3.022368    1.438474    0.425406
  C     -4.131446    0.670542    0.778998
  C     -4.157490   -0.726457    0.683567
  C     -3.065340   -1.472479    0.219848
  C     -1.873598   -0.744168    0.018904
  C      1.704964   -0.038577   -0.061876
  N     -3.059940    2.817475    0.415870
  H     -5.038025    1.159601    1.104445
  H     -5.081232   -1.224911    0.938186
  N     -3.157400   -2.829931    0.006608
  C     -2.346209    3.604636   -0.611084
  C     -3.321635    4.721578   -0.974368
  C     -4.081939    4.930069    0.333598
  C     -4.305112    3.495066    0.785938
  C     -2.453587   -3.480519   -1.117088
  C     -3.443956   -4.526181   -1.624426
  C     -4.220112   -4.887648   -0.359367
  C     -4.419904   -3.520515    0.276125
  C      2.384580   -0.373845    1.105770
  C      3.764809   -0.378544    1.142223
  C      4.519045   -0.039485   -0.003450
  N      5.874905   -0.042877    0.026525
  C      6.710049    0.397781   -1.084748
  C      8.097990    0.511754   -0.458328
  C      8.076078   -0.559003    0.632633
  C      6.656298   -0.462400    1.184440
  C      3.814652    0.301764   -1.177726
  C      2.431511    0.295776   -1.199448
  H     -2.080449    2.968871   -1.458032
  H     -1.427332    4.023526   -0.204889
  H     -4.013229    4.386158   -1.749960
  H     -2.808427    5.613587   -1.329906
  H     -5.017750    5.472708    0.213372
  H     -3.457973    5.462594    1.054320
  H     -5.157858    3.070024    0.241625
  H     -4.498852    3.390965    1.854783
  H     -2.188223   -2.736478   -1.871155
  H     -1.531148   -3.944393   -0.774842
  H     -4.123906   -4.084919   -2.356197
  H     -2.942228   -5.374361   -2.087312
  H     -5.164466   -5.392692   -0.554501
  H     -3.612137   -5.521308    0.289600
  H     -5.259665   -3.008365   -0.210899
  H     -4.621063   -3.557209    1.348177
  H      1.818106   -0.634120    1.991977
  H      4.267365   -0.634744    2.064268
  H      6.354896    1.350542   -1.482797
  H      6.694024   -0.335626   -1.899136
  H      8.216575    1.499191   -0.008352
  H      8.892723    0.367660   -1.187768
  H      8.230800   -1.545086    0.190638
  H      8.829776   -0.405193    1.402688
  H      6.584842    0.277026    1.990737
  H      6.296058   -1.417778    1.571314
  H      4.355151    0.557973   -2.078000
  H      1.903315    0.550586   -2.110810
  H      1.009169    2.204386    0.208278
