# Supplementary material for: Computational Screening of Electroactive Biobased-Phthalimide Molecules for Redox Flow Batteries
Source: J Org Chem. 2026 Jan 6;91(2):842–58. doi: 10.1021/acs.joc.5c01283 (PMC12814552; doi:10.1021/acs.joc.5c01283)
Supplement: Supplementary file 3 [file jo5c01283_si_003.zip › xyz_structures/dimerization/monomer/2536_r1r5_3-py_CH3-monomer.xyz]

38
2536_r1r5_pyridine_methyl_bv_42-9-crest.out
  O      2.278959    2.275690   -0.230884
  O     -2.349961    2.167917   -0.319787
  C     -1.110347    1.716128   -0.189992
  N     -0.023725    2.521308   -0.238239
  C      1.162919    1.767825   -0.158075
  C      0.721775    0.388640   -0.018950
  C      1.453975   -0.806517    0.023729
  C      0.735400   -1.992913    0.010935
  C     -0.668735   -2.006006   -0.003697
  C     -1.416898   -0.844085   -0.008195
  C     -0.701832    0.373953   -0.041015
  C     -0.051565    3.960870   -0.397706
  C      2.931161   -0.835837    0.093261
  H      1.269390   -2.934001    0.054751
  H     -1.183532   -2.958782    0.028946
  C     -2.892126   -0.907459    0.043819
  C      3.644127   -0.050891    0.995680
  C      5.023914   -0.150131    1.031598
  C      5.651613   -1.028934    0.159081
  N      4.988400   -1.787639   -0.712713
  C      3.660993   -1.686921   -0.735141
  C     -3.615455   -1.756072   -0.788993
  C     -4.996198   -1.796533   -0.679321
  C     -5.610930   -0.990018    0.266573
  N     -4.934647   -0.179784    1.083210
  C     -3.611578   -0.146370    0.966395
  H     -0.527494    4.233508   -1.340496
  H      0.979469    4.302396   -0.404783
  H     -0.580873    4.426830    0.433779
  H      3.118539    0.620461    1.662216
  H      5.609404    0.440736    1.722899
  H      6.731589   -1.127620    0.161759
  H      3.140471   -2.304940   -1.460234
  H     -3.099687   -2.364744   -1.522287
  H     -5.589864   -2.437524   -1.316653
  H     -6.689663   -0.995101    0.376268
  H     -3.080473    0.509551    1.648551
  H     -2.376615    3.130989   -0.425799
