# Supplementary material for: Computational Screening of Electroactive Biobased-Phthalimide Molecules for Redox Flow Batteries
Source: J Org Chem. 2026 Jan 6;91(2):842–58. doi: 10.1021/acs.joc.5c01283 (PMC12814552; doi:10.1021/acs.joc.5c01283)
Supplement: Supplementary file 3 [file jo5c01283_si_003.zip › xyz_structures/dimerization/monomer/0697_r2r4_HN-CO(CH3)_CH3-monomer.xyz]

34
0697_r2r4_n-amide_methyl_bv_33-0-crest.out
  O      3.564241   -2.325971    0.409732
  O      3.330065    2.178944   -0.480712
  C      2.834528    0.975789   -0.225425
  N      3.701162   -0.050875   -0.049710
  C      3.011694   -1.247360    0.207235
  C      1.608227   -0.880703    0.170917
  C      0.463712   -1.650830    0.323279
  C     -0.771861   -1.040078    0.228824
  C     -0.873047    0.360075   -0.020324
  C      0.259054    1.127797   -0.192764
  C      1.511272    0.507377   -0.094889
  C      5.144119    0.062228   -0.121150
  H      0.524881   -2.715239    0.517140
  N     -1.932011   -1.826717    0.449298
  N     -2.152959    0.945698   -0.086555
  H      0.160824    2.185677   -0.394662
  C     -3.949214    2.528693    0.247937
  C     -2.522648    2.113916    0.501963
  O     -1.772600    2.791104    1.188972
  C     -2.952835   -1.970444   -0.428526
  C     -4.039673   -2.930894   -0.032245
  O     -3.004598   -1.336219   -1.478552
  H     -4.408723    2.785196    1.201187
  H     -3.938363    3.425431   -0.373087
  H     -4.533186    1.756870   -0.248287
  H     -2.840526    0.437893   -0.629738
  H     -1.901438   -2.463088    1.233092
  H     -3.816050   -3.474235    0.882699
  H     -4.194932   -3.632845   -0.850418
  H     -4.960413   -2.361973    0.100896
  H      5.449207    0.376826   -1.118209
  H      5.556035   -0.919515    0.095883
  H      5.502496    0.782216    0.612573
  H      2.623470    2.834538   -0.572025
