# Supplementary material for: Computational Screening of Electroactive Biobased-Phthalimide Molecules for Redox Flow Batteries
Source: J Org Chem. 2026 Jan 6;91(2):842–58. doi: 10.1021/acs.joc.5c01283 (PMC12814552; doi:10.1021/acs.joc.5c01283)
Supplement: Supplementary file 3 [file jo5c01283_si_003.zip › xyz_structures/dimerization/monomer/2639_r2r4_CN_C6H4-p-N(CH2)4-monomer.xyz]

41
2639_r2r4_nitrile_phenylpyrrolidine_bv_37-3-crest.out
  O      0.539485   -2.099837   -0.804504
  O      0.615021    2.261135    0.776361
  C      1.058699    1.193271    0.397491
  N      0.250282    0.095642   -0.004478
  C      1.020831   -0.957573   -0.374276
  C      2.378869   -0.623935   -0.233793
  C      3.551787   -1.343952   -0.474979
  C      4.749961   -0.712048   -0.225319
  C      4.797157    0.633477    0.263805
  C      3.628075    1.343429    0.496455
  C      2.423293    0.712910    0.245789
  C     -1.176458    0.081150    0.005561
  H      3.531237   -2.361974   -0.840284
  C      5.969142   -1.422876   -0.461924
  C      6.057136    1.255239    0.510310
  H      3.667331    2.361513    0.861846
  N      7.071910    1.757295    0.708460
  N      6.944878   -1.996279   -0.654967
  C     -1.890161    0.824425   -0.928235
  C     -3.270102    0.806930   -0.923707
  C     -3.980948    0.030462    0.019555
  N     -5.334059    0.000245    0.021174
  C     -6.121944   -0.869213    0.887962
  C     -7.527266   -0.769546    0.299727
  C     -7.564846    0.648884   -0.268396
  C     -6.163888    0.827400   -0.848261
  C     -3.236131   -0.713822    0.959958
  C     -1.855336   -0.679324    0.951978
  H     -1.355029    1.412562   -1.663867
  H     -3.806667    1.381363   -1.665536
  H     -6.093794   -0.516159    1.925081
  H     -5.734864   -1.889734    0.868006
  H     -7.638869   -1.496244   -0.507148
  H     -8.300467   -0.956599    1.042335
  H     -8.342005    0.793055   -1.016478
  H     -7.721935    1.368952    0.536851
  H     -6.109533    0.478301   -1.885790
  H     -5.833733    1.867708   -0.824599
  H     -3.743671   -1.303549    1.709989
  H     -1.294019   -1.241942    1.689239
  H     -0.433337   -2.082882   -0.844262
