# Supplementary material for: Computational Screening of Electroactive Biobased-Phthalimide Molecules for Redox Flow Batteries
Source: J Org Chem. 2026 Jan 6;91(2):842–58. doi: 10.1021/acs.joc.5c01283 (PMC12814552; doi:10.1021/acs.joc.5c01283)
Supplement: Supplementary file 3 [file jo5c01283_si_003.zip › xyz_structures/dimerization/monomer/4635_r1r5_NO2_CH2CH(CH3)2-monomer.xyz]

33
4635_r1r5_nitro_isopentane_bv_44-1-crest.out
  O     -1.357251    2.259996   -0.494059
  O     -1.184868   -2.308878   -0.543152
  C     -0.769297   -1.174338   -0.416700
  N     -1.532374   -0.017318   -0.547568
  C     -0.771348    1.098250   -0.384589
  C      0.572374    0.739409   -0.130126
  C      1.805667    1.398724    0.092371
  C      2.971246    0.670411    0.272492
  C      2.969065   -0.717560    0.247285
  C      1.758565   -1.367249    0.057252
  C      0.587122   -0.686211   -0.133220
  C     -2.967251    0.000242   -0.805488
  N      1.912615    2.831277    0.145117
  H      3.896455    1.203037    0.437134
  H      3.881767   -1.278870    0.387315
  N      1.751989   -2.842160    0.071411
  C     -3.548779   -0.722741    1.537948
  C     -3.786999    0.313254    0.445778
  C     -5.259688    0.384963    0.058568
  O      2.996178    3.341270    0.322022
  O      0.888197    3.503370    0.012022
  O      1.175986   -3.382975    0.981866
  O      2.344800   -3.398333   -0.821879
  H     -2.497623   -0.768392    1.830222
  H     -3.850938   -1.715129    1.193819
  H     -4.132273   -0.477195    2.426128
  H     -3.472066    1.293747    0.814027
  H     -5.430640    1.135796   -0.714846
  H     -5.869802    0.640845    0.925286
  H     -5.599878   -0.581449   -0.322445
  H     -3.220974   -0.988598   -1.188855
  H     -3.156334    0.737111   -1.586593
  H     -0.668774    2.948897   -0.349189
