# Supplementary material for: Computational Screening of Electroactive Biobased-Phthalimide Molecules for Redox Flow Batteries
Source: J Org Chem. 2026 Jan 6;91(2):842–58. doi: 10.1021/acs.joc.5c01283 (PMC12814552; doi:10.1021/acs.joc.5c01283)
Supplement: Supplementary file 3 [file jo5c01283_si_003.zip › xyz_structures/dimerization/monomer/5588_r1r5_CO2CH3_CH3-monomer.xyz]

32
5588_r1r5_ester_methyl_bv_42-2-crest.out
  O     -1.918017    2.508176    0.074673
  O      2.597583    1.722556   -0.231866
  C      1.409662    1.441930   -0.124742
  N      0.376728    2.379504   -0.038966
  C     -0.836463    1.768857    0.010051
  C     -0.665747    0.367271   -0.028531
  C     -1.542476   -0.746130   -0.025711
  C     -0.990161   -2.012310   -0.108277
  C      0.394033   -2.215210   -0.183898
  C      1.260121   -1.133680   -0.157133
  C      0.736554    0.149095   -0.092176
  C      0.563202    3.817141   -0.027907
  C     -3.006096   -0.566291    0.056017
  H     -1.645967   -2.871807   -0.112562
  H      0.787550   -3.220850   -0.247234
  C      2.739375   -1.362407   -0.206261
  C     -5.114072   -1.584854    0.154547
  O     -3.684587   -1.694525    0.080197
  O     -3.559276    0.522805    0.099214
  O      3.306221   -1.860112   -1.145488
  O      3.332724   -0.976601    0.911574
  C      4.764363   -1.069524    0.925317
  H     -5.397968   -1.049065    1.057907
  H     -5.480940   -2.605081    0.179656
  H     -5.489516   -1.060582   -0.721875
  H      5.074862   -2.096097    0.742105
  H      5.178693   -0.415169    0.159725
  H      5.071385   -0.744545    1.913532
  H      0.193803    4.234637    0.907740
  H      0.030586    4.270031   -0.862463
  H      1.628021    4.009499   -0.122602
  H     -2.692781    1.878199    0.091707
