# Supplementary material for: Computational Screening of Electroactive Biobased-Phthalimide Molecules for Redox Flow Batteries
Source: J Org Chem. 2026 Jan 6;91(2):842–58. doi: 10.1021/acs.joc.5c01283 (PMC12814552; doi:10.1021/acs.joc.5c01283)
Supplement: Supplementary file 3 [file jo5c01283_si_003.zip › xyz_structures/dimerization/monomer/0724_r1r5_CHO2(CH2)2_C6H5-monomer.xyz]

45
0724_r1r5_13-dioxolane_aryl_bv_44-2-crest.out
  O      2.076850    1.762690    0.402010
  O      0.550820   -2.540850   -0.219150
  C      0.456030   -1.327570   -0.066020
  N      1.569320   -0.473120    0.102460
  C      1.166830    0.819740    0.269660
  C     -0.244960    0.879450    0.225110
  C     -1.181040    1.934460    0.343670
  C     -2.513850    1.621030    0.210450
  C     -2.956370    0.304230   -0.027910
  C     -2.059890   -0.738660   -0.123040
  C     -0.697620   -0.450070    0.003730
  C      2.923350   -0.909230    0.066650
  C     -0.767670    3.356320    0.681810
  H     -3.244360    2.414960    0.297460
  H     -4.013710    0.107410   -0.137300
  C     -2.524130   -2.156000   -0.321130
  O      0.419850    3.734280   -0.000030
  C      0.005370    4.159850   -1.306920
  C     -1.477610    4.530450   -1.108940
  O     -1.711920    4.299240    0.282520
  O     -2.627780   -2.800710    0.926360
  C     -3.464080   -3.919550    0.660930
  C     -4.478650   -3.353820   -0.338970
  O     -3.818420   -2.206710   -0.880010
  C      3.766690   -0.640900    1.137040
  C      5.086670   -1.066240    1.084410
  C      5.553150   -1.764700   -0.022580
  C      4.698090   -2.036990   -1.083830
  C      3.380460   -1.604340   -1.045580
  H     -0.585470    3.467710    1.751590
  H      0.128750    3.345130   -2.021200
  H      0.626690    5.004340   -1.591730
  H     -2.128420    3.897770   -1.713830
  H     -1.686850    5.577340   -1.311720
  H     -1.827560   -2.712370   -0.959190
  H     -2.876650   -4.726510    0.214140
  H     -3.907480   -4.255730    1.594290
  H     -4.711660   -4.062630   -1.133340
  H     -5.398690   -3.025250    0.143790
  H      3.388330   -0.104430    1.997600
  H      5.749410   -0.855960    1.913920
  H      6.582510   -2.097380   -0.057250
  H      5.057500   -2.580510   -1.948090
  H      2.704860   -1.798820   -1.868130
  H      1.627660    2.637350    0.273570
