# Supplementary material for: Computational Screening of Electroactive Biobased-Phthalimide Molecules for Redox Flow Batteries
Source: J Org Chem. 2026 Jan 6;91(2):842–58. doi: 10.1021/acs.joc.5c01283 (PMC12814552; doi:10.1021/acs.joc.5c01283)
Supplement: Supplementary file 3 [file jo5c01283_si_003.zip › xyz_structures/dimerization/monomer/0616_r2r4_NO2_C6H5-monomer.xyz]

31
0616_r2r4_nitro_aryl_bv_37-5-crest.out
  O      1.591563    2.278677   -0.392262
  O      1.647941   -2.312064    0.312776
  C      1.178274   -1.207647    0.146652
  N      1.962752   -0.028069   -0.029473
  C      1.163987    1.058533   -0.187793
  C     -0.184365    0.665592   -0.120643
  C     -1.377824    1.392688   -0.206524
  C     -2.543650    0.689622   -0.086511
  C     -2.562223   -0.719907    0.088376
  C     -1.385156   -1.436347    0.186868
  C     -0.198590   -0.736385    0.090581
  C      3.388848   -0.009283   -0.002212
  H     -1.394239    2.469274   -0.312131
  N     -3.768058    1.486815    0.036492
  N     -3.799385   -1.465835   -0.007436
  H     -1.410382   -2.512654    0.293314
  O     -4.517804    1.215217    0.945883
  O     -3.923378    2.398703   -0.744012
  O     -3.847235   -2.564437    0.509455
  O     -4.714105   -0.963879   -0.631659
  C      4.095571   -0.779849   -0.916702
  C      5.481514   -0.765242   -0.878285
  C      6.148307    0.021646    0.054870
  C      5.430518    0.791079    0.960567
  C      4.041818    0.770929    0.944182
  H      3.560113   -1.377953   -1.642150
  H      6.042819   -1.365398   -1.582263
  H      7.230395    0.032775    0.076351
  H      5.947729    1.398404    1.691643
  H      3.468841    1.343022    1.664488
  H      2.561335    2.335731   -0.447764
