# Supplementary material for: Computational Screening of Electroactive Biobased-Phthalimide Molecules for Redox Flow Batteries
Source: J Org Chem. 2026 Jan 6;91(2):842–58. doi: 10.1021/acs.joc.5c01283 (PMC12814552; doi:10.1021/acs.joc.5c01283)
Supplement: Supplementary file 3 [file jo5c01283_si_003.zip › xyz_structures/dimerization/monomer/1084_r1r5_OCH3_C6H4-p-N(CH2)4-monomer.xyz]

47
1084_r1r5_ether_phenylpyrrolidine_bv_39-8-crest.out
  O     -0.746510   -2.224460    0.378040
  O     -0.801610    2.347790   -0.320090
  C     -1.283910    1.231630   -0.154600
  N     -0.483780    0.064500    0.030020
  C     -1.275380   -1.027190    0.173570
  C     -2.617840   -0.643360    0.094350
  C     -3.790940   -1.411390    0.195330
  C     -4.994280   -0.757800    0.088510
  C     -5.040340    0.644420   -0.116820
  C     -3.889490    1.409550   -0.214220
  C     -2.650110    0.755530   -0.105080
  C      0.939440    0.051310    0.018710
  O     -3.598570   -2.740470    0.389450
  H     -5.927200   -1.299470    0.157040
  H     -6.012480    1.107450   -0.200790
  O     -3.867290    2.746770   -0.407990
  C     -4.752860   -3.567110    0.451350
  C     -5.113820    3.422030   -0.468180
  C      1.626430   -0.727670   -0.904480
  C      3.008790   -0.751560   -0.914910
  C      3.750730    0.025200   -0.001040
  N      5.109070    0.009900   -0.008800
  C      5.901850   -0.880470   -0.847430
  C      7.309290   -0.742700   -0.271460
  C      7.332030    0.694700    0.247620
  C      5.931060    0.875210    0.827520
  C      3.035390    0.818250    0.920450
  C      1.652650    0.821650    0.928520
  H     -5.382590   -3.282650    1.296370
  H     -5.324330   -3.494470   -0.475690
  H     -4.390610   -4.582150    0.584570
  H     -5.676490    3.278800    0.456600
  H     -5.707430    3.071020   -1.314910
  H     -4.879650    4.474850   -0.596300
  H      1.072030   -1.320420   -1.621980
  H      3.519280   -1.361150   -1.647420
  H      5.864780   -0.568190   -1.897830
  H      5.527830   -1.904830   -0.788510
  H      8.081540   -0.945910   -1.010960
  H      7.434010   -1.439580    0.559560
  H      7.475970    1.387950   -0.583300
  H      8.111740    0.874040    0.985500
  H      5.588350    1.910600    0.770440
  H      5.887380    0.563630    1.877980
  H      3.567710    1.419240    1.644500
  H      1.117400    1.425580    1.650470
  H     -1.470130   -2.869220    0.464140
