# Supplementary material for: Computational Screening of Electroactive Biobased-Phthalimide Molecules for Redox Flow Batteries
Source: J Org Chem. 2026 Jan 6;91(2):842–58. doi: 10.1021/acs.joc.5c01283 (PMC12814552; doi:10.1021/acs.joc.5c01283)
Supplement: Supplementary file 3 [file jo5c01283_si_003.zip › xyz_structures/dimerization/monomer/0469_r2r4_NHCH3_CH2CH(CH3)2-monomer.xyz]

39
0469_r2r4_primaryamine_isopentane_bv_38-4-crest.out
  O     -1.507582   -2.364492    0.408571
  O     -1.677818    2.237661    0.622975
  C     -1.087191    1.051509    0.483928
  N     -1.858332   -0.065205    0.553594
  C     -1.061142   -1.212750    0.385650
  C      0.284967   -0.714379    0.209524
  C      1.493710   -1.395997    0.031373
  C      2.661818   -0.669189   -0.094807
  C      2.627078    0.777009   -0.068967
  C      1.438169    1.446380    0.123700
  C      0.255186    0.694157    0.273850
  C     -3.299541   -0.074642    0.722664
  H      1.507527   -2.477524    0.009670
  N      3.901917   -1.260837   -0.291358
  N      3.844520    1.430438   -0.203757
  H      1.411161    2.527636    0.144894
  C      3.861622    2.875752   -0.313571
  C      4.019202   -2.702528   -0.200209
  C     -4.058293    0.309558   -0.548293
  C     -5.552879    0.316846   -0.246735
  C     -3.728471   -0.635771   -1.697452
  H      4.886784    3.198394   -0.479485
  H      3.235605    3.244756   -1.134533
  H      3.504678    3.323623    0.614942
  H      4.463722    0.972782   -0.860396
  H      4.651735   -0.768501    0.176610
  H      3.651439   -3.097650    0.753998
  H      3.453066   -3.174264   -1.004518
  H      5.066551   -2.972038   -0.314293
  H     -3.567942   -1.088185    1.024652
  H     -3.556541    0.605685    1.536442
  H     -3.751501    1.322324   -0.826595
  H     -5.884088   -0.680900    0.053218
  H     -6.123898    0.610794   -1.128276
  H     -5.790361    1.010745    0.561776
  H     -4.022472   -1.657890   -1.444960
  H     -2.660030   -0.636883   -1.922223
  H     -4.264550   -0.340256   -2.600671
  H     -1.021612    2.947987    0.599900
