# Supplementary material for: Computational Screening of Electroactive Biobased-Phthalimide Molecules for Redox Flow Batteries
Source: J Org Chem. 2026 Jan 6;91(2):842–58. doi: 10.1021/acs.joc.5c01283 (PMC12814552; doi:10.1021/acs.joc.5c01283)
Supplement: Supplementary file 3 [file jo5c01283_si_003.zip › xyz_structures/dimerization/monomer/5442_r1r5_OCH3_CH2CH(CH3)2-monomer.xyz]

37
5442_r1r5_ether_isopentane_bv_41-0-crest.out
  O     -1.297797    2.203136    0.500079
  O     -1.006040   -2.399750    0.533926
  C     -0.585405   -1.248705    0.428692
  N     -1.421028   -0.113318    0.565623
  C     -0.705064    1.020496    0.407877
  C      0.636435    0.699382    0.165675
  C      1.751478    1.527128   -0.050586
  C      2.964907    0.919963   -0.268382
  C      3.078388   -0.492940   -0.270130
  C      1.985117   -1.316176   -0.053945
  C      0.736693   -0.711180    0.170466
  C     -2.856256   -0.169131    0.786166
  O      1.500727    2.861495   -0.019271
  H      3.855335    1.507088   -0.442907
  H      4.055652   -0.917819   -0.445997
  O      2.029700   -2.667120   -0.043634
  C      2.603731    3.736134   -0.212157
  C      3.286715   -3.285751   -0.267425
  C     -3.664416    0.133067   -0.476073
  C     -3.352799   -0.863620   -1.586412
  C     -5.147720    0.127565   -0.124675
  H      3.358307    3.576586    0.560559
  H      3.047993    3.581781   -1.197226
  H      2.206947    4.744264   -0.139002
  H      3.107641   -4.356162   -0.222341
  H      3.682006   -3.018268   -1.249525
  H      4.003561   -2.998557    0.504708
  H     -3.075344   -1.177097    1.140593
  H     -3.107689    0.538750    1.577559
  H     -3.388279    1.135639   -0.815864
  H     -3.627233   -1.875632   -1.277842
  H     -3.916063   -0.617637   -2.487715
  H     -2.290878   -0.863479   -1.840633
  H     -5.751470    0.368889   -1.000224
  H     -5.371907    0.855671    0.656982
  H     -5.449573   -0.860265    0.233251
  H     -0.626900    2.897278    0.381838
