# Supplementary material for: Computational Screening of Electroactive Biobased-Phthalimide Molecules for Redox Flow Batteries
Source: J Org Chem. 2026 Jan 6;91(2):842–58. doi: 10.1021/acs.joc.5c01283 (PMC12814552; doi:10.1021/acs.joc.5c01283)
Supplement: Supplementary file 3 [file jo5c01283_si_003.zip › xyz_structures/dimerization/monomer/0221_r2r4_OCH3_C6H5-monomer.xyz]

35
0221_r2r4_ether_aryl_bv_37-3-crest.out
  O     -1.143525   -2.325382   -0.210018
  C     -0.674309   -1.196043   -0.091989
  N     -1.469613   -0.023059    0.028160
  C     -0.665096    1.080025    0.122786
  C      0.678316    0.682901    0.068073
  C      1.883414    1.413080    0.136947
  C      3.063126    0.715295    0.061290
  C      3.071837   -0.718412   -0.083433
  C      1.894081   -1.426582   -0.143292
  C      0.687753   -0.718850   -0.064238
  C     -2.889308   -0.012375    0.000028
  H      1.867639    2.487711    0.244860
  O      4.290137    1.275040    0.112088
  O      4.304562   -1.265486   -0.148845
  H      1.885372   -2.502391   -0.247711
  C      4.382328   -2.674729   -0.289228
  C      4.356053    2.684450    0.258492
  C     -3.598075   -0.763867    0.931246
  C     -4.984333   -0.762206    0.893050
  C     -5.658779   -0.004039   -0.058444
  C     -4.944432    0.748775   -0.980742
  C     -3.555117    0.739390   -0.962470
  H      3.900942   -2.998410   -1.214699
  H      3.912173   -3.175304    0.560054
  H      5.440525   -2.917295   -0.319660
  H      5.412150    2.936881    0.278684
  H      3.881696    2.998814    1.190736
  H      3.871915    3.184606   -0.583139
  H     -3.059111   -1.339955    1.671659
  H     -5.540333   -1.348653    1.613038
  H     -6.740967   -0.002471   -0.080991
  H     -5.465478    1.333020   -1.728078
  H     -2.987362    1.298734   -1.696655
  O     -1.113000    2.320457    0.274036
  H     -2.077060    2.347840    0.380346
