# Supplementary material for: Computational Screening of Electroactive Biobased-Phthalimide Molecules for Redox Flow Batteries
Source: J Org Chem. 2026 Jan 6;91(2):842–58. doi: 10.1021/acs.joc.5c01283 (PMC12814552; doi:10.1021/acs.joc.5c01283)
Supplement: Supplementary file 3 [file jo5c01283_si_003.zip › xyz_structures/dimerization/monomer/0924_r2r4_CHO2(CH2)2_CH2CH(CH3)2-monomer.xyz]

47
0924_r2r4_13-dioxolane_isopentane_bv_38-5-crest.out
  O      2.731490    2.141950    1.100750
  O      2.714310   -2.318650   -0.038840
  C      2.230340   -1.208780    0.172880
  N      2.985640   -0.084880    0.561960
  C      2.183810    0.994350    0.725600
  C      0.847290    0.638600    0.454030
  C     -0.359940    1.354530    0.462810
  C     -1.519390    0.689660    0.141350
  C     -1.510320   -0.697650   -0.187390
  C     -0.319840   -1.395870   -0.212670
  C      0.861970   -0.733370    0.108950
  C      4.433170   -0.079390    0.699370
  H     -0.392080    2.406560    0.713930
  C     -2.820040    1.448160    0.097640
  C     -2.823200   -1.409720   -0.474690
  H     -0.308550   -2.443480   -0.486150
  C      4.804300   -0.157020   -1.796510
  C      5.143790    0.559810   -0.494800
  C      6.646570    0.550550   -0.235900
  O     -3.192000    1.698610   -1.240760
  C     -4.172820    2.724580   -1.141500
  C     -3.729330    3.526610    0.097850
  O     -2.708490    2.719210    0.685870
  O     -3.569970   -1.607090    0.709100
  C     -3.060680   -2.813430    1.266920
  C     -2.796930   -3.661870    0.026370
  O     -2.614570   -2.694350   -1.013880
  H      5.137690   -1.197190   -1.756190
  H      3.729940   -0.152330   -1.991000
  H      5.301280    0.328050   -2.637650
  H      4.806220    1.598170   -0.566370
  H      7.009510   -0.476720   -0.147680
  H      7.179890    1.027650   -1.058830
  H      6.895710    1.079900    0.685330
  H      4.734470   -1.122870    0.801730
  H      4.688700    0.447220    1.619780
  H     -3.625710    0.890040    0.595350
  H     -4.160450    3.306030   -2.059660
  H     -5.161710    2.283520   -0.994500
  H     -3.293060    4.491140   -0.154470
  H     -4.550670    3.668280    0.801430
  H     -3.442990   -0.829380   -1.159020
  H     -2.141010   -2.617530    1.824300
  H     -3.812460   -3.231810    1.930680
  H     -3.651390   -4.289210   -0.228810
  H     -1.901260   -4.276050    0.118100
  H      2.060450    2.834550    1.187100
