# Supplementary material for: Computational Screening of Electroactive Biobased-Phthalimide Molecules for Redox Flow Batteries
Source: J Org Chem. 2026 Jan 6;91(2):842–58. doi: 10.1021/acs.joc.5c01283 (PMC12814552; doi:10.1021/acs.joc.5c01283)
Supplement: Supplementary file 3 [file jo5c01283_si_003.zip › xyz_structures/dimerization/monomer/3524_r1r5_CO2CH3_C6H4-p-N(CH2)4-monomer.xyz]

51
3524_r1r5_ester_phenylpyrrolidine_bv_46-5-crest.out
  O     -0.341589    2.229012   -0.333021
  O     -0.234107   -2.331502    0.329772
  C     -0.730389   -1.228500    0.148611
  N     -0.000452   -0.040960   -0.032990
  C     -0.841489    1.031439   -0.150049
  C     -2.180535    0.595625   -0.052256
  C     -3.444823    1.237866   -0.067186
  C     -4.576618    0.460351    0.106024
  C     -4.506436   -0.928216    0.281805
  C     -3.277132   -1.567928    0.268546
  C     -2.124629   -0.813061    0.113190
  C      1.422112    0.038374   -0.021329
  C     -3.555075    2.698177   -0.255289
  H     -5.545465    0.940125    0.101459
  H     -5.414698   -1.500961    0.412013
  C     -3.200206   -3.053822    0.445195
  C     -4.953632    4.575806   -0.356603
  O     -4.784593    3.161091   -0.180132
  O     -2.599720    3.432775   -0.462696
  O     -3.486397   -3.615340    1.471504
  O     -2.805256   -3.662558   -0.661212
  C     -2.610051   -5.080436   -0.559242
  C      2.070127    0.857205    0.895338
  C      3.449042    0.942363    0.907505
  C      4.227238    0.189242    0.003370
  N      5.582629    0.269688    0.012338
  C      6.447001   -0.568355   -0.808891
  C      7.837174   -0.306821   -0.233515
  C      7.740889    1.137036    0.259206
  C      6.329937    1.211053    0.837491
  C      3.550661   -0.647213   -0.909144
  C      2.169428   -0.712722   -0.919405
  H     -4.584889    4.874554   -1.335591
  H     -4.415730    5.111364    0.423157
  H     -6.020989    4.750832   -0.276899
  H     -1.848045   -5.288315    0.190303
  H     -3.543042   -5.568556   -0.284796
  H     -2.281127   -5.404045   -1.541017
  H      1.488182    1.434230    1.603301
  H      3.929955    1.583271    1.633068
  H      6.388291   -0.277702   -1.864611
  H      6.155697   -1.618293   -0.733409
  H      8.624367   -0.459924   -0.969323
  H      8.016536   -0.976454    0.609716
  H      8.503358    1.394121    0.991885
  H      7.826587    1.823636   -0.585208
  H      6.310862    0.911519    1.891960
  H      5.903193    2.213635    0.764809
  H      4.111242   -1.232982   -1.624222
  H      1.663168   -1.349317   -1.634319
  H     -1.120592    2.852094   -0.416421
