# Supplementary material for: Computational Screening of Electroactive Biobased-Phthalimide Molecules for Redox Flow Batteries
Source: J Org Chem. 2026 Jan 6;91(2):842–58. doi: 10.1021/acs.joc.5c01283 (PMC12814552; doi:10.1021/acs.joc.5c01283)
Supplement: Supplementary file 3 [file jo5c01283_si_003.zip › xyz_structures/dimerization/monomer/1951_r2r4_HC=N-CH2CH(CH3)2_C6H5-monomer.xyz]

57
1951_r2r4_N-isobutylethanimine_aryl_bv_37-4-crest.out
  O      2.939660    2.097630    0.325750
  O      3.293340   -2.464260   -0.257800
  C      2.724900   -1.398140   -0.079350
  N      3.397520   -0.152090    0.024200
  C      2.497770    0.859740    0.187890
  C      1.194890    0.333890    0.208120
  C     -0.073430    0.925440    0.308260
  C     -1.191140    0.119820    0.273890
  C     -1.063280   -1.300890    0.155440
  C      0.192260   -1.876970    0.017650
  C      1.317690   -1.068120    0.046180
  C      4.808230   -0.004220   -0.094740
  H     -0.197010    1.999790    0.373500
  C     -2.518840    0.774940    0.237710
  C     -2.213700   -2.211540    0.234650
  H      0.287630   -2.951610   -0.090470
  C     -6.754590   -3.378830    0.128710
  C     -5.592220   -2.411180   -0.066270
  C     -5.231070   -2.278470   -1.541310
  C     -4.387840   -2.879390    0.754460
  N     -3.329340   -1.889150    0.739100
  N     -2.764390    1.832000    0.884710
  C     -4.049820    2.468720    0.665360
  C     -3.881640    3.826010   -0.021670
  C     -3.253920    3.665580   -1.401390
  C     -5.234570    4.523310   -0.113870
  C      5.335710    0.870720   -1.036870
  C      6.712900    0.992310   -1.154950
  C      7.553530    0.233920   -0.349210
  C      7.015370   -0.644580    0.583720
  C      5.639570   -0.763690    0.718930
  H     -7.629540   -3.051370   -0.434920
  H     -6.482730   -4.377560   -0.223120
  H     -7.033870   -3.454790    1.181160
  H     -5.886260   -1.428060    0.314870
  H     -6.096580   -1.958750   -2.124100
  H     -4.430350   -1.553220   -1.695620
  H     -4.895580   -3.242510   -1.935480
  H     -4.702620   -3.014820    1.793030
  H     -4.041910   -3.850520    0.371710
  H     -2.030370   -3.225590   -0.142650
  H     -3.261200    0.323690   -0.426210
  H     -4.713230    1.839130    0.054730
  H     -4.523610    2.621600    1.638540
  H     -3.215200    4.430710    0.601420
  H     -3.147220    4.634030   -1.893040
  H     -3.886010    3.032840   -2.031560
  H     -2.267460    3.203250   -1.342170
  H     -5.921190    3.939800   -0.732850
  H     -5.685980    4.644460    0.872620
  H     -5.131150    5.510670   -0.566510
  H      4.672470    1.444960   -1.670370
  H      7.128020    1.675220   -1.884720
  H      8.627210    0.326200   -0.449590
  H      7.666180   -1.238310    1.212340
  H      5.207190   -1.440500    1.443580
  H      2.201220    2.712980    0.447840
