# Supplementary material for: Computational Screening of Electroactive Biobased-Phthalimide Molecules for Redox Flow Batteries
Source: J Org Chem. 2026 Jan 6;91(2):842–58. doi: 10.1021/acs.joc.5c01283 (PMC12814552; doi:10.1021/acs.joc.5c01283)
Supplement: Supplementary file 3 [file jo5c01283_si_003.zip › xyz_structures/dimerization/monomer/1422_r1r5_3-py_CH2CH(CH3)2-monomer.xyz]

47
1422_r1r5_pyridine_isopentane_bv_48-3-crest.out
  O      2.368960    1.503880   -0.734660
  O     -2.203490    1.720340   -0.592460
  C     -1.109440    1.174610   -0.469830
  N      0.105270    1.853330   -0.655910
  C      1.154910    1.012510   -0.515640
  C      0.689270   -0.282850   -0.197280
  C      1.347430   -1.517840   -0.007680
  C      0.550740   -2.636590    0.138690
  C     -0.850780   -2.556830    0.156450
  C     -1.515330   -1.345230    0.031380
  C     -0.732400   -0.199800   -0.168490
  C      0.210800    3.271970   -0.955160
  C      2.818330   -1.634150    0.077120
  H      1.023030   -3.600130    0.288850
  H     -1.424440   -3.460240    0.321040
  C     -2.990390   -1.298890    0.130390
  C     -0.394060    3.944710    1.400790
  C      0.606350    4.108640    0.262190
  C      0.724130    5.568130   -0.162710
  C      3.524600   -2.585040   -0.658370
  C      4.897350   -2.668450   -0.510370
  C      5.527420   -1.797800    0.369830
  N      4.870140   -0.891230    1.091290
  C      3.548860   -0.821510    0.945810
  C     -3.645950   -0.378890    0.944710
  C     -5.026880   -0.415370    1.025670
  C     -5.713260   -1.368740    0.285040
  N     -5.105360   -2.255360   -0.502310
  C     -3.776040   -2.213820   -0.569070
  H     -0.478190    2.902810    1.716650
  H     -0.085770    4.534980    2.264940
  H     -1.384360    4.286730    1.088920
  H      1.586350    3.760570    0.602590
  H     -0.239760    5.935770   -0.524680
  H      1.027350    6.189830    0.680440
  H      1.457530    5.692710   -0.961390
  H      0.939970    3.398720   -1.756360
  H     -0.767860    3.582600   -1.322320
  H      2.997870   -3.239750   -1.342380
  H      5.477670   -3.388950   -1.070680
  H      6.603020   -1.833560    0.500940
  H      3.030860   -0.089760    1.560340
  H     -3.075700    0.346640    1.510530
  H     -5.570040    0.278110    1.653330
  H     -6.795530   -1.422400    0.328630
  H     -3.301640   -2.937780   -1.224360
  H      3.035970    0.801910   -0.749340
