# Supplementary material for: Computational Screening of Electroactive Biobased-Phthalimide Molecules for Redox Flow Batteries
Source: J Org Chem. 2026 Jan 6;91(2):842–58. doi: 10.1021/acs.joc.5c01283 (PMC12814552; doi:10.1021/acs.joc.5c01283)
Supplement: Supplementary file 3 [file jo5c01283_si_003.zip › xyz_structures/dimerization/monomer/1463_r1r5_OCH3_CH3-monomer.xyz]

28
1463_r1r5_ether_methyl_bv_35-4-crest.out
  O      2.054520   -2.264833   -0.002402
  O     -2.511288   -1.654260   -0.000728
  C     -1.238193   -1.285194   -0.001119
  N     -0.268080   -2.221855   -0.001630
  C      1.010967   -1.613670   -0.002363
  C      0.743792   -0.188209   -0.001527
  C      1.583622    0.938989   -0.001269
  C      0.992359    2.192167   -0.000502
  C     -0.415263    2.357162    0.000046
  C     -1.250881    1.265875   -0.000191
  C     -0.659795   -0.009582   -0.001012
  C     -0.494528   -3.652214   -0.001704
  O      2.916994    0.718126   -0.002058
  H      1.602471    3.083388   -0.000309
  H     -0.814676    3.361302    0.000711
  O     -2.608426    1.279394    0.000396
  C      3.770810    1.850783   -0.002395
  C     -3.248458    2.548005    0.001453
  H      3.607866    2.459160    0.889610
  H      4.785513    1.463832   -0.003654
  H      3.605991    2.460017   -0.893472
  H     -4.316076    2.349242    0.001752
  H     -2.975552    3.114516    0.893867
  H     -2.976255    3.115638   -0.890462
  H     -1.049788   -3.946871   -0.891217
  H     -1.051493   -3.946549    0.886843
  H      0.479658   -4.133141   -0.000667
  H     -3.069154   -0.857765    0.000048
