# Supplementary material for: Computational Screening of Electroactive Biobased-Phthalimide Molecules for Redox Flow Batteries
Source: J Org Chem. 2026 Jan 6;91(2):842–58. doi: 10.1021/acs.joc.5c01283 (PMC12814552; doi:10.1021/acs.joc.5c01283)
Supplement: Supplementary file 3 [file jo5c01283_si_003.zip › xyz_structures/dimerization/monomer/1581_r2r4_HC=N-CH2CH(CH3)2_CH3-monomer.xyz]

50
1581_r2r4_N-isobutylethanimine_methyl_bv_33-1-crest.out
  O     -4.595660    2.017650   -0.495070
  O     -4.636050   -2.462360    0.523010
  C     -4.133270   -1.375550    0.260100
  N     -4.874910   -0.203630    0.019080
  C     -4.051490    0.838810   -0.242630
  C     -2.710410    0.414380   -0.186840
  C     -1.487000    1.062090   -0.401700
  C     -0.315700    0.344250   -0.272580
  C     -0.350260   -1.040990    0.088550
  C     -1.568640   -1.686770    0.257260
  C     -2.745220   -0.968290    0.125370
  C     -6.321740   -0.121090    0.062220
  H     -1.442180    2.103760   -0.695460
  C      0.957770    1.019320   -0.614820
  C      0.852790   -1.836370    0.372620
  H     -1.591170   -2.739650    0.516070
  C      5.413690   -2.922660    0.382050
  C      4.231670   -2.056510   -0.039510
  C      3.795590   -2.382880   -1.462860
  C      3.075750   -2.251000    0.944360
  N      1.980930   -1.342290    0.665100
  N      1.140790    2.253150   -0.408390
  C      2.404960    2.825710   -0.836210
  C      3.222660    3.333660    0.351970
  C      4.480010    4.031410   -0.156090
  C      3.576230    2.192120    1.298060
  H      5.136850   -3.980200    0.362080
  H      6.256080   -2.784430   -0.297350
  H      5.744720   -2.678010    1.392940
  H      4.530460   -1.004280    0.006280
  H      2.973720   -1.742000   -1.786360
  H      3.459040   -3.422190   -1.523880
  H      4.623080   -2.253780   -2.162490
  H      2.749860   -3.300990    0.914900
  H      3.435940   -2.035470    1.954480
  H      0.695500   -2.922670    0.363800
  H      1.721580    0.400490   -1.092560
  H      3.007820    2.098520   -1.399750
  H      2.183990    3.668100   -1.497910
  H      2.608860    4.061680    0.891730
  H      4.232820    4.872380   -0.806640
  H      5.077190    4.406890    0.676260
  H      5.099150    3.332600   -0.725080
  H      4.187560    2.551510    2.127630
  H      2.682460    1.721770    1.709780
  H      4.145150    1.423500    0.765480
  H     -6.708920    0.203190   -0.902440
  H     -6.696750   -1.113460    0.296180
  H     -6.634080    0.581590    0.833340
  H     -3.915580    2.688670   -0.653230
