# Supplementary material for: Computational Screening of Electroactive Biobased-Phthalimide Molecules for Redox Flow Batteries
Source: J Org Chem. 2026 Jan 6;91(2):842–58. doi: 10.1021/acs.joc.5c01283 (PMC12814552; doi:10.1021/acs.joc.5c01283)
Supplement: Supplementary file 3 [file jo5c01283_si_003.zip › xyz_structures/dimerization/monomer/0731_r2r4_CHO2(CH2)2_C6H4-p-NO2-monomer.xyz]

47
0731_r2r4_13-dioxolane_nitrobenzene_bv_37-4-crest.out
  O      1.387670    2.319960    0.250670
  O      1.386320   -2.268230   -0.297120
  C      0.901280   -1.153790   -0.171100
  N      1.674080    0.034900   -0.015920
  C      0.850800    1.117290    0.133760
  C     -0.487900    0.697100    0.074220
  C     -1.709140    1.390200    0.135980
  C     -2.874380    0.670580    0.032440
  C     -2.860810   -0.746160   -0.133910
  C     -1.661180   -1.422180   -0.215030
  C     -0.473060   -0.703840   -0.111770
  C      3.087860    0.064060   -0.007490
  H     -1.746600    2.464010    0.263720
  C     -4.195620    1.395630    0.055030
  C     -4.174840   -1.511030   -0.188850
  H     -1.646610   -2.493770   -0.368050
  O     -4.713950    1.501490   -1.253020
  C     -5.709100    2.513920   -1.149310
  C     -5.158380    3.447220   -0.053310
  O     -4.058950    2.720990    0.498910
  O     -4.770390   -1.598230    1.088990
  C     -4.180050   -2.743300    1.695310
  C     -4.058500   -3.705860    0.519230
  O     -3.983170   -2.839560   -0.618080
  C      3.765640    0.769610    0.983450
  C      5.149080    0.788240    0.985940
  C      5.822200    0.091150   -0.003180
  N      7.290220    0.105790   -0.002090
  O      7.865850   -0.474660   -0.897140
  O      7.853770    0.697130    0.893540
  C      5.165870   -0.620340   -0.993620
  C      3.782810   -0.631320   -0.993790
  H     -4.925690    0.873230    0.689160
  H     -5.814640    2.994600   -2.118210
  H     -6.661510    2.071830   -0.847280
  H     -4.777470    4.387960   -0.445980
  H     -5.905670    3.644920    0.716100
  H     -4.887490   -1.018860   -0.851690
  H     -4.841110   -3.095260    2.482530
  H     -3.201650   -2.492550    2.113130
  H     -4.940120   -4.339730    0.420270
  H     -3.161600   -4.322710    0.568270
  H      3.214000    1.292960    1.751510
  H      5.695810    1.325210    1.746930
  H      5.725210   -1.146600   -1.752900
  H      3.240530   -1.169090   -1.757830
  H      0.700100    3.001810    0.286380
