# Supplementary material for: Computational Screening of Electroactive Biobased-Phthalimide Molecules for Redox Flow Batteries
Source: J Org Chem. 2026 Jan 6;91(2):842–58. doi: 10.1021/acs.joc.5c01283 (PMC12814552; doi:10.1021/acs.joc.5c01283)
Supplement: Supplementary file 3 [file jo5c01283_si_003.zip › xyz_structures/dimerization/monomer/3117_r2r4_CO-N(CH2)4_C6H4-p-NO2-monomer.xyz]

57
3117_r2r4_n-acetylpyrrolidine_nitrobenzene_bv_37-4-crest.out
  O      2.001420    2.021600    1.093120
  O      1.944890   -1.997250   -1.179100
  C      1.473370   -1.017460   -0.624680
  N      2.255970    0.018110   -0.038780
  C      1.444950    0.971110    0.515460
  C      0.100790    0.618350    0.308240
  C     -1.114100    1.251170    0.624920
  C     -2.284250    0.615600    0.283290
  C     -2.279420   -0.661060   -0.338490
  C     -1.089530   -1.269150   -0.685790
  C      0.101690   -0.621680   -0.375800
  C      3.670550    0.022430   -0.013120
  H     -1.138100    2.210680    1.128760
  C     -3.611140    1.205080    0.680200
  C     -3.598440   -1.282010   -0.704780
  H     -1.082310   -2.228950   -1.189770
  O     -4.325490   -0.721690   -1.527520
  O     -4.302540    0.615420    1.512370
  N     -3.972540    2.357180    0.110860
  C     -3.301600    3.007220   -1.028900
  C     -4.139310    4.263600   -1.252010
  C     -5.542490    3.833750   -0.826930
  C     -5.281220    2.959090    0.395930
  C      4.343140    0.289520    1.176170
  C      5.726080    0.291970    1.194010
  C      6.403790    0.007480    0.020680
  N      7.871660    0.002400    0.039010
  O      8.428610    0.294170    1.075580
  O      8.453500   -0.293340   -0.982470
  C      5.752390   -0.272330   -1.168540
  C      4.369350   -0.256920   -1.184380
  N     -3.918200   -2.435580   -0.111460
  C     -5.224880   -3.065110   -0.338640
  C     -5.436170   -3.903580    0.918590
  C     -4.014990   -4.305880    1.308450
  C     -3.200630   -3.047090    1.021150
  H     -3.331070    2.345620   -1.898580
  H     -2.263690    3.235830   -0.800050
  H     -4.086830    4.608160   -2.282710
  H     -3.780650    5.063460   -0.601550
  H     -6.198020    4.672090   -0.599970
  H     -6.004460    3.237090   -1.615450
  H     -5.223340    3.552150    1.311880
  H     -6.024140    2.176930    0.540920
  H      3.787360    0.489020    2.081070
  H      6.270040    0.499230    2.103460
  H      6.316960   -0.486730   -2.063760
  H      3.830650   -0.455610   -2.099200
  H     -5.982790   -2.297680   -0.485070
  H     -5.186300   -3.686440   -1.236730
  H     -5.877610   -3.286380    1.703270
  H     -6.090500   -4.754580    0.740430
  H     -3.669150   -5.120790    0.669800
  H     -3.923630   -4.619590    2.346360
  H     -2.168430   -3.271200    0.763260
  H     -3.207520   -2.362570    1.873350
  H      1.329330    2.633870    1.427880
