# Supplementary material for: Computational Screening of Electroactive Biobased-Phthalimide Molecules for Redox Flow Batteries
Source: J Org Chem. 2026 Jan 6;91(2):842–58. doi: 10.1021/acs.joc.5c01283 (PMC12814552; doi:10.1021/acs.joc.5c01283)
Supplement: Supplementary file 3 [file jo5c01283_si_003.zip › xyz_structures/dimerization/monomer/1575_r1r5_CH2N(CH2)4_CH3-monomer.xyz]

50
1575_r1r5_methylpyrrolidine_methyl_bv_38-4-crest.out
  O     -2.871920   -1.623670    0.686770
  O      1.370940   -3.082690   -0.388480
  C      0.488060   -2.258840   -0.100360
  N     -0.834610   -2.620570    0.180900
  C     -1.630070   -1.527350    0.455360
  C     -0.783070   -0.376300    0.374530
  C     -1.049510    0.995410    0.571340
  C     -0.014300    1.878260    0.366670
  C      1.282040    1.438650    0.008140
  C      1.575490    0.098990   -0.155050
  C      0.522760   -0.817730    0.018700
  C     -1.328320   -3.976780    0.160470
  C     -2.381480    1.485260    1.062040
  H     -0.191500    2.939230    0.501130
  H      2.067130    2.169550   -0.132770
  C      2.954600   -0.380910   -0.539600
  N     -3.517650    0.916860    0.289010
  C     -4.859410    1.313390    0.825780
  C     -5.816650    1.251130   -0.376510
  C     -4.937780    0.839180   -1.571130
  C     -3.542780    1.271470   -1.156910
  N      3.992730    0.618280   -0.379060
  C      4.362190    0.856350    1.015450
  C      5.666340    1.651540    0.917330
  C      6.265890    1.226760   -0.445620
  C      5.253780    0.223080   -1.002330
  H     -2.093740   -4.096630   -0.606680
  H     -1.755770   -4.241060    1.127590
  H     -0.488740   -4.631540   -0.058490
  H     -2.546410    1.183390    2.099070
  H     -2.447670    2.571430    0.998740
  H     -5.111020    0.633450    1.636490
  H     -4.766620    2.322770    1.223170
  H     -6.624610    0.543090   -0.208470
  H     -6.256550    2.232480   -0.543560
  H     -4.956200   -0.243150   -1.706630
  H     -5.246340    1.305700   -2.503600
  H     -3.409040    2.352370   -1.230110
  H     -2.731290    0.762890   -1.672270
  H      2.931990   -0.689120   -1.589820
  H      3.191910   -1.287870    0.037800
  H      3.570780    1.380610    1.550370
  H      4.537990   -0.105940    1.524820
  H      6.329420    1.431180    1.752460
  H      5.462330    2.721770    0.929700
  H      7.255420    0.783350   -0.346730
  H      6.351660    2.086300   -1.109490
  H      5.526860   -0.801400   -0.699030
  H      5.169690    0.242650   -2.089450
  H     -3.418090   -0.139460    0.385730
