# Supplementary material for: Computational Screening of Electroactive Biobased-Phthalimide Molecules for Redox Flow Batteries
Source: J Org Chem. 2026 Jan 6;91(2):842–58. doi: 10.1021/acs.joc.5c01283 (PMC12814552; doi:10.1021/acs.joc.5c01283)
Supplement: Supplementary file 3 [file jo5c01283_si_003.zip › xyz_structures/dimerization/monomer/2434_r1r5_CHO_C6H5-monomer.xyz]

31
2434_r1r5_aldehyde_aryl_bv_41-7-crest.out
  O      0.412047   -2.382291    0.169134
  O      0.879211    2.179287   -0.209482
  C      0.236761    1.047911   -0.104497
  N      0.932125   -0.130306   -0.025246
  C      0.051879   -1.224731    0.065960
  C     -1.291255   -0.624938    0.025970
  C     -2.552021   -1.200925    0.073345
  C     -3.679071   -0.376180    0.015855
  C     -3.540044    1.003678   -0.090429
  C     -2.289834    1.614886   -0.139427
  C     -1.140923    0.783238   -0.076563
  C      2.353001   -0.232884   -0.002799
  C     -2.725459   -2.678408    0.183569
  H     -4.660472   -0.827837    0.056440
  H     -4.424862    1.628232   -0.132132
  C     -2.226829    3.059008   -0.245173
  O     -3.813391   -3.194912    0.250632
  O     -1.189117    3.713188   -0.290771
  C      3.075796    0.476181    0.948273
  C      4.460333    0.385886    0.954553
  C      5.111913   -0.417049    0.026075
  C      4.377600   -1.131425   -0.912927
  C      2.992890   -1.038150   -0.935483
  H     -1.804433   -3.275630    0.198624
  H     -3.192893    3.578710   -0.284592
  H      2.554708    1.091301    1.670322
  H      5.028517    0.941006    1.689680
  H      6.192049   -0.486302    0.035006
  H      4.883152   -1.756357   -1.637610
  H      2.409357   -1.578206   -1.669374
  H      0.182265    2.906409   -0.256294
