# Supplementary material for: Computational Screening of Electroactive Biobased-Phthalimide Molecules for Redox Flow Batteries
Source: J Org Chem. 2026 Jan 6;91(2):842–58. doi: 10.1021/acs.joc.5c01283 (PMC12814552; doi:10.1021/acs.joc.5c01283)
Supplement: Supplementary file 3 [file jo5c01283_si_003.zip › xyz_structures/dimerization/monomer/0260_r1r5_CH3_C6H4-p-NO2-monomer.xyz]

35
0260_r1r5_methyl_nitrobenzene_bv_42-5-crest.out
  O     -0.728030    2.330780    0.343620
  O     -0.661090   -2.300640   -0.245310
  C     -1.146260   -1.185130   -0.108730
  N     -0.355530   -0.005540    0.047070
  C     -1.170530    1.093960    0.152130
  C     -2.512350    0.691630    0.068750
  C     -3.717890    1.426120    0.143500
  C     -4.876840    0.688200    0.038470
  C     -4.877390   -0.713310   -0.129340
  C     -3.706450   -1.446490   -0.196360
  C     -2.514390   -0.718050   -0.092790
  C      1.055300   -0.000850    0.012860
  C     -3.730940    2.914890    0.324290
  H     -5.828130    1.205750    0.088040
  H     -5.826670   -1.230290   -0.205190
  C     -3.710640   -2.937040   -0.365050
  C      1.728880    0.905200   -0.804540
  C      3.113290    0.916710   -0.822420
  C      3.790150   -0.003860   -0.042300
  N      5.258270   -0.002760   -0.064540
  O      5.818010    0.888940   -0.664950
  O      5.835920   -0.893700    0.519760
  C      3.138840   -0.928540    0.758820
  C      1.757440   -0.917500    0.793510
  H     -4.754300    3.285340    0.347930
  H     -3.234670    3.198990    1.254180
  H     -3.196660    3.412220   -0.487290
  H     -3.204800   -3.423210    0.470630
  H     -3.174590   -3.227010   -1.270100
  H     -4.731560   -3.310720   -0.424870
  H      1.173550    1.585760   -1.436840
  H      3.656170    1.611730   -1.445790
  H      3.705240   -1.627430    1.356460
  H      1.218090   -1.609430    1.423500
  H      0.201780    2.354300    0.618090
