# Supplementary material for: Computational Screening of Electroactive Biobased-Phthalimide Molecules for Redox Flow Batteries
Source: J Org Chem. 2026 Jan 6;91(2):842–58. doi: 10.1021/acs.joc.5c01283 (PMC12814552; doi:10.1021/acs.joc.5c01283)
Supplement: Supplementary file 3 [file jo5c01283_si_003.zip › xyz_structures/dimerization/monomer/4781_r1r5_NHCH3_CH3-monomer.xyz]

30
4781_r1r5_primaryamine_methyl_bv_36-7-crest.out
  O     -2.353855    1.890799   -0.006579
  O      2.303542    1.967298   -0.003936
  C      1.166650    1.477013   -0.027339
  N     -0.012706    2.249093   -0.008456
  C     -1.101638    1.435868   -0.027562
  C     -0.699512    0.098181   -0.062474
  C     -1.424355   -1.117913   -0.076180
  C     -0.658736   -2.279998   -0.070336
  C      0.748535   -2.264322   -0.074323
  C      1.475579   -1.070803   -0.085180
  C      0.722722    0.112661   -0.066159
  C     -0.040161    3.695390    0.032159
  N     -2.801571   -1.116921   -0.131908
  H     -1.154004   -3.241579   -0.063290
  H      1.271176   -3.211213   -0.070607
  N      2.848354   -1.019242   -0.143678
  C     -3.542333   -2.334855    0.121567
  C      3.643119   -2.190434    0.156025
  H     -3.358540   -3.065435   -0.668172
  H     -4.603795   -2.098814    0.125615
  H     -3.276334   -2.794396    1.080365
  H     -3.240126   -0.271756    0.199923
  H      3.240116   -0.126176    0.117954
  H      3.393063   -2.627406    1.129461
  H      3.501281   -2.958095   -0.607102
  H      4.692627   -1.905741    0.157656
  H      0.991735    4.035698    0.045064
  H     -0.539076    4.096981   -0.850764
  H     -0.544951    4.047149    0.932991
  H     -2.391514    2.858008    0.025299
