# Supplementary material for: Computational Screening of Electroactive Biobased-Phthalimide Molecules for Redox Flow Batteries
Source: J Org Chem. 2026 Jan 6;91(2):842–58. doi: 10.1021/acs.joc.5c01283 (PMC12814552; doi:10.1021/acs.joc.5c01283)
Supplement: Supplementary file 3 [file jo5c01283_si_003.zip › xyz_structures/dimerization/monomer/2595_r2r4_N(CH2)4_C6H4-p-N(CH2)4-monomer.xyz]

63
2595_r2r4_pyrrolidine_phenylpyrrolidine_bv_37-3-crest.out
  O      0.690270   -2.298110   -0.792740
  O      0.824980    2.037080    0.919620
  C      0.313080    0.896730    0.465870
  N      1.081950   -0.153880    0.046150
  C      0.254270   -1.226760   -0.366830
  C     -1.096170   -0.747370   -0.167670
  C     -2.323250   -1.377930   -0.364820
  C     -3.508080   -0.712700   -0.058220
  C     -3.447880    0.676740    0.373220
  C     -2.227360    1.277620    0.593030
  C     -1.040360    0.564820    0.346800
  C      2.504000   -0.147390    0.012160
  H     -2.341830   -2.399060   -0.718260
  N     -4.726530   -1.349890   -0.209070
  N     -4.667630    1.369340    0.543650
  H     -2.171160    2.309820    0.908700
  C     -4.778210   -2.669840   -0.830940
  C     -6.246620   -3.045280   -0.717570
  C     -6.581540   -2.537210    0.683360
  C     -5.826320   -1.207810    0.768300
  C     -5.391080    1.614480   -0.718730
  C     -4.773490    2.905850   -1.274840
  C     -4.392590    3.707580   -0.010980
  C     -4.619070    2.704640    1.145150
  C      3.181040    0.713160   -0.846180
  C      4.563530    0.747380   -0.866350
  C      5.317420   -0.100410   -0.028520
  N      6.673740   -0.070660   -0.039630
  C      7.454800    0.896160   -0.802780
  C      8.859110    0.746860   -0.222740
  C      8.910320   -0.724570    0.187410
  C      7.508650   -0.979730    0.736810
  C      4.613610   -0.980310    0.823030
  C      3.232560   -0.992830    0.842810
  H     -4.166040   -3.400450   -0.283860
  H     -4.409810   -2.621010   -1.857080
  H     -6.828680   -2.507940   -1.469210
  H     -6.413890   -4.113590   -0.842220
  H     -6.197300   -3.238530    1.426170
  H     -7.648720   -2.408720    0.856430
  H     -6.476140   -0.374650    0.501310
  H     -5.434130   -1.015620    1.768130
  H     -5.314840    0.761800   -1.388430
  H     -6.444630    1.774470   -0.475320
  H     -3.883990    2.666670   -1.859010
  H     -5.464880    3.441070   -1.924250
  H     -3.357780    4.045620   -0.055580
  H     -5.020630    4.588030    0.118540
  H     -3.880910    2.759600    1.941240
  H     -5.599480    2.883530    1.591220
  H      2.615550    1.359760   -1.507680
  H      5.063330    1.421150   -1.547850
  H      7.057140    1.904880   -0.673770
  H      7.433560    0.659410   -1.873020
  H      8.959540    1.382210    0.659260
  H      9.633450    1.022590   -0.935890
  H      9.686370   -0.940040    0.919340
  H      9.079650   -1.350430   -0.690630
  H      7.447750   -0.748730    1.806910
  H      7.189890   -2.014930    0.597720
  H      5.156100   -1.640660    1.484960
  H      2.706050   -1.661790    1.512550
  H      1.794780    1.994390    0.943660
