# Supplementary material for: Computational Screening of Electroactive Biobased-Phthalimide Molecules for Redox Flow Batteries
Source: J Org Chem. 2026 Jan 6;91(2):842–58. doi: 10.1021/acs.joc.5c01283 (PMC12814552; doi:10.1021/acs.joc.5c01283)
Supplement: Supplementary file 3 [file jo5c01283_si_003.zip › xyz_structures/dimerization/monomer/4978_r1r5_CN_CH2CH(CH3)2-monomer.xyz]

31
4978_r1r5_nitrile_isopentane_bv_43-0-crest.out
  O      0.729288   -2.378454   -0.475684
  O      1.196469    2.191096   -0.471578
  C      0.534983    1.053211   -0.367317
  N      1.218925   -0.105221   -0.522056
  C      0.370836   -1.213798   -0.379183
  C     -0.942628   -0.641401   -0.117434
  C     -2.180190   -1.239393    0.107475
  C     -3.299263   -0.446011    0.324352
  C     -3.186582    0.950876    0.317745
  C     -1.967768    1.564620    0.099148
  C     -0.822666    0.769084   -0.118603
  C      2.650420   -0.194911   -0.780301
  C     -2.317137   -2.669453    0.119946
  H     -4.261723   -0.906138    0.497227
  H     -4.065444    1.557990    0.486206
  C     -1.859474    2.991167    0.087126
  C      3.196384   -0.921294    1.572530
  C      3.497891    0.077915    0.461826
  C      4.968808    0.039112    0.063118
  N     -2.462516   -3.807037    0.137795
  N     -1.716490    4.130855    0.066549
  H      3.789902   -0.692740    2.458664
  H      3.442076   -1.936044    1.249206
  H      2.142993   -0.901459    1.859328
  H      3.257117    1.084209    0.816188
  H      5.186148    0.767629   -0.719930
  H      5.603809    0.259334    0.921770
  H      5.235179   -0.953193   -0.310048
  H      2.831523   -1.205476   -1.148323
  H      2.891964    0.513340   -1.573567
  H      0.618509    2.962104   -0.362982
