# Supplementary material for: Computational Screening of Electroactive Biobased-Phthalimide Molecules for Redox Flow Batteries
Source: J Org Chem. 2026 Jan 6;91(2):842–58. doi: 10.1021/acs.joc.5c01283 (PMC12814552; doi:10.1021/acs.joc.5c01283)
Supplement: Supplementary file 3 [file jo5c01283_si_003.zip › xyz_structures/dimerization/monomer/2583_r1r5_NHCH3_CH2CH(CH3)2-monomer.xyz]

39
2583_r1r5_primaryamine_isopentane_bv_42-0-crest.out
  O     -1.061954   -2.352417    0.565523
  O     -1.161864    2.311044    0.502791
  C     -0.677995    1.070610    0.413606
  N     -1.431065   -0.047192    0.601628
  C     -0.630003   -1.197961    0.442457
  C      0.683897   -0.705711    0.139872
  C      1.870164   -1.414723   -0.100957
  C      3.010130   -0.642402   -0.340426
  C      2.970323    0.764501   -0.352833
  C      1.802597    1.486836   -0.128352
  C      0.642558    0.715952    0.126964
  C     -2.868351   -0.079057    0.803137
  N      1.864677   -2.788719   -0.124571
  H      3.959316   -1.127892   -0.522251
  H      3.893067    1.294722   -0.546173
  N      1.735814    2.862680   -0.185268
  C      3.101769   -3.536691   -0.069647
  C      2.949718    3.652023   -0.181570
  C     -3.660617    0.247241   -0.465580
  C     -5.148765    0.229881   -0.135980
  C     -3.325641   -0.727095   -1.588867
  H      3.718149   -3.264318    0.794883
  H      2.863708   -4.596155   -0.012160
  H      3.691656   -3.369861   -0.972660
  H      1.059089   -3.208542    0.315640
  H      0.957730    3.269355    0.310773
  H      2.678196    4.703978   -0.137795
  H      3.515781    3.484350   -1.099317
  H      3.599703    3.415370    0.668683
  H     -3.106455   -1.088976    1.139519
  H     -3.132126    0.606617    1.613314
  H     -3.390499    1.257002   -0.792202
  H     -5.739924    0.486966   -1.015486
  H     -5.386941    0.941464    0.656619
  H     -5.451232   -0.766110    0.197239
  H     -3.591799   -1.746732   -1.299079
  H     -2.261262   -0.710334   -1.831873
  H     -3.882742   -0.471995   -2.491292
  H     -2.063279    2.329577    0.855197
