# Supplementary material for: Computational Screening of Electroactive Biobased-Phthalimide Molecules for Redox Flow Batteries
Source: J Org Chem. 2026 Jan 6;91(2):842–58. doi: 10.1021/acs.joc.5c01283 (PMC12814552; doi:10.1021/acs.joc.5c01283)
Supplement: Supplementary file 3 [file jo5c01283_si_003.zip › xyz_structures/neutral/1901_r1r4_NHC6H4-OCH3_CHO_C6H5_neutral.xyz]

44
R1 = NHC6H4-OCH3;, R1' = H;, R2 = H;, R2' = CHO;, R3 = C6H5;, E0 = -1.24;, Stability Score = 82.64; %BV at O1 = 39.83; Maximum FSD = 0.15
O     -1.47591339     -1.79365024      0.11948389
O     -3.90793725      2.13906496     -0.21660330
C     -2.95120960      1.39191542     -0.12563844
N     -3.01459640     -0.02413916     -0.06196891
C     -1.71626563     -0.59558141      0.02917753
C     -0.76826254      0.53309215      0.01278458
C      0.65011128      0.50481347      0.08108285
C      1.28476344      1.78103017      0.08788585
C      0.54488710      2.97181750      0.00495587
C     -0.87300295      2.97478648     -0.08565308
C     -1.49488010      1.73362382     -0.06910416
C     -4.22303279     -0.77689579     -0.06996573
N      1.30479953     -0.69119197      0.16632177
H      2.37075199      1.86349698      0.17542439
C      1.26638472      4.27495793      0.02479582
H     -1.43822465      3.91038581     -0.15396038
C      7.71423746     -1.22820849     -0.62344168
O      6.77495363     -1.89479392      0.21570329
C      5.46333334     -1.54217149      0.13914446
C      4.94726817     -0.55153931     -0.72158549
C      3.57325285     -0.26652190     -0.72356367
C      2.69459675     -0.93858132      0.14690217
O      2.47808047      4.39717912      0.10801089
C     -4.39026287     -1.82159552     -0.99702049
C     -5.57866793     -2.56573480     -0.99341980
C     -6.60359858     -2.26012254     -0.08304791
C     -6.43336436     -1.21019103      0.83425748
C     -5.24172882     -0.47169994      0.85100428
C      3.21656247     -1.93800936      0.99908254
C      4.57770680     -2.24135449      0.99050878
H      7.73793298     -0.14010785     -0.41938691
H      8.69862389     -1.66396943     -0.39188035
H      7.48526862     -1.38905298     -1.69474039
H      5.59887816     -0.00651461     -1.40975770
H      3.18827638      0.47292874     -1.43254397
H      0.69783483     -1.49995792      0.31049692
H      0.59584188      5.17293450     -0.04417349
H     -3.59486655     -2.04401195     -1.71482742
H     -5.70676163     -3.38265100     -1.71329036
H     -7.53405401     -2.83986020     -0.08813444
H     -7.22846380     -0.96885414      1.54946303
H     -5.09617436      0.33609230      1.57461734
H      2.53937477     -2.47462747      1.67380575
H      4.98312769     -3.01606296      1.65072971
