# Supplementary material for: Computational Screening of Electroactive Biobased-Phthalimide Molecules for Redox Flow Batteries
Source: J Org Chem. 2026 Jan 6;91(2):842–58. doi: 10.1021/acs.joc.5c01283 (PMC12814552; doi:10.1021/acs.joc.5c01283)
Supplement: Supplementary file 3 [file jo5c01283_si_003.zip › xyz_structures/neutral/1406_r1r2_CHO2(CH2)2_NHCH3_CH3_neutral.xyz]

33
R1 = CHO2(CH2)2;, R1' = H;, R2 = NHCH3;, R2' = H;, R3 = CH3;, E0 = -1.94;, Stability Score = 77.48; %BV at O1 = 36.15; Maximum FSD = 0.16
O      1.40225210      2.45792396      0.27066378
O      4.15267463     -1.20913908     -0.19557887
C      3.10742229     -0.58281350     -0.08535718
N      3.03139032      0.82891198      0.04571441
C      1.71373944      1.27995370      0.14912741
C      0.84592254      0.04567622      0.08242333
C     -0.53956309     -0.09483515      0.13303986
C     -1.07906156     -1.43589156      0.04115430
C     -0.18354918     -2.53819249     -0.11800312
C      1.19991138     -2.35639191     -0.17065795
C      1.71288012     -1.06042831     -0.05946398
C      4.18278819      1.70966176      0.06834130
C     -1.43943404      1.11887766      0.14680889
N     -2.42294588     -1.62849547      0.10290019
H     -0.59207923     -3.54910445     -0.19337307
H      1.86985213     -3.21562417     -0.28984928
C     -3.07021355     -2.92312289      0.07407134
O     -2.06778593      1.27940510     -1.13463444
C     -3.40830466      1.74175373     -0.91582622
C     -3.49586102      1.90813129      0.61059696
O     -2.50449742      0.98652927      1.08214119
H     -2.84314170     -3.46607875     -0.86255615
H     -4.15913401     -2.77038822      0.12828479
H     -2.76387540     -3.56810920      0.92312929
H     -2.95982060     -0.83088149      0.44018225
H     -0.85445528      2.02947733      0.38051221
H     -3.58188888      2.69279765     -1.45278908
H     -4.12062360      0.98004500     -1.28854889
H     -4.47027988      1.62667947      1.03965913
H     -3.23361033      2.93947340      0.92133291
H      4.13299516      2.43520466     -0.76225884
H      4.22941632      2.26514711      1.02136570
H      5.08348061      1.08666097     -0.03960528
