# Supplementary material for: Computational Screening of Electroactive Biobased-Phthalimide Molecules for Redox Flow Batteries
Source: J Org Chem. 2026 Jan 6;91(2):842–58. doi: 10.1021/acs.joc.5c01283 (PMC12814552; doi:10.1021/acs.joc.5c01283)
Supplement: Supplementary file 3 [file jo5c01283_si_003.zip › xyz_structures/neutral/5697_r1r2_CH3_OCH3_CH3_neutral.xyz]

26
R1 = CH3;, R1' = H;, R2 = OCH3;, R2' = H;, R3 = CH3;, E0 = -1.93;, Stability Score = 77.08; %BV at O1 = 35.42; Maximum FSD = 0.16
O      1.74307346     -2.33049241     -0.00228467
O      2.64278941      2.18914588      0.00200054
C      1.97838157      1.16310618      0.00083812
N      2.51412984     -0.14363351      0.00070563
C      1.51462525     -1.12871209     -0.00112538
C      0.20604796     -0.39073551     -0.00050518
C     -1.10339184     -0.87331963     -0.00063943
C     -2.13904686      0.12114109      0.00003841
C     -1.84181176      1.50175986      0.00061828
C     -0.50738926      1.94706388      0.00085938
C      0.50394913      0.99130715      0.00027714
C      3.93245016     -0.44657303     -0.00097347
C     -1.46880712     -2.33176184     -0.00097448
O     -3.39583811     -0.37578296      0.00018692
H     -2.64934826      2.23815586      0.00104650
H     -0.27552395      3.01782622      0.00155465
C     -4.51015838      0.51844322     -0.00017138
H     -4.50697753      1.15798038     -0.90259301
H     -5.40915016     -0.11625076     -0.00069112
H     -4.50782042      1.15765312      0.90248897
H     -0.57123670     -2.96476282     -0.00684447
H     -2.08128939     -2.57569882      0.88671892
H     -2.09196061     -2.57274781     -0.88187797
H      4.19441994     -1.07036026      0.87093303
H      4.21435306     -0.98747041     -0.92139559
H      4.48063351      0.50622183      0.04762208
