# Supplementary material for: Computational Screening of Electroactive Biobased-Phthalimide Molecules for Redox Flow Batteries
Source: J Org Chem. 2026 Jan 6;91(2):842–58. doi: 10.1021/acs.joc.5c01283 (PMC12814552; doi:10.1021/acs.joc.5c01283)
Supplement: Supplementary file 3 [file jo5c01283_si_003.zip › xyz_structures/neutral/5487_r1r2_NHC6H4-OCH3_CHO_CH3_neutral.xyz]

37
R1 = NHC6H4-OCH3;, R1' = H;, R2 = CHO;, R2' = H;, R3 = CH3;, E0 = -1.32;, Stability Score = 80.46; %BV at O1 = 41.45; Maximum FSD = 0.2
O     -0.22114230     -1.61067690      1.10994115
O      3.97460307     -2.69245429     -0.43982928
C      2.99808111     -2.01130577     -0.16596101
N      1.78564884     -2.48934976      0.32467938
C      0.86204906     -1.44175101      0.57482050
C      1.52712465     -0.18708034      0.11757555
C      1.10141914      1.17173102      0.13566606
C      2.13925350      2.16049514     -0.11548222
C      3.44920905      1.76761523     -0.46407966
C      3.82242064      0.42087667     -0.56963852
C      2.84279806     -0.52014426     -0.25298265
C      1.53096545     -3.88604035      0.62479352
N     -0.16468817      1.60197594      0.37587163
C      1.87247338      3.59930186     -0.04258005
H      4.18602103      2.55705512     -0.65885904
H      4.83595846      0.11732278     -0.84815441
C     -6.22839784     -0.60373167      0.02699863
O     -5.06280980     -0.86692872     -0.74865270
C     -3.90068645     -0.24086910     -0.41632685
C     -2.77966392     -0.53545137     -1.22585995
C     -1.54252412      0.05254160     -0.96792461
C     -1.38767823      0.94119481      0.11715097
O      0.80038664      4.12264265      0.27840512
C     -2.50458782      1.24441797      0.91363626
C     -3.75567848      0.66507761      0.65459262
H     -7.03615111     -1.20854924     -0.41385851
H     -6.50874171      0.46688550     -0.01341321
H     -6.08583445     -0.89823851      1.08494985
H     -2.90521574     -1.22728443     -2.06620249
H     -0.69009194     -0.17418643     -1.61670850
H     -0.21829608      2.62303546      0.50661437
H      2.74947073      4.24364203     -0.30633290
H      1.60712009     -4.49513724     -0.29235290
H      0.51390201     -3.96352947      1.03683094
H      2.25943345     -4.26202273      1.36405254
H     -2.39171116      1.94134826      1.75221623
H     -4.60237104      0.92382394      1.29599614
