# Supplementary material for: Computational Screening of Electroactive Biobased-Phthalimide Molecules for Redox Flow Batteries
Source: J Org Chem. 2026 Jan 6;91(2):842–58. doi: 10.1021/acs.joc.5c01283 (PMC12814552; doi:10.1021/acs.joc.5c01283)
Supplement: Supplementary file 3 [file jo5c01283_si_003.zip › xyz_structures/neutral/0574_r1r2_NO2_CO-N(CH2)4_C6H5_neutral.xyz]

42
R1 = NO2;, R1' = H;, R2 = CO-N(CH2)4;, R2' = H;, R3 = C6H5;, E0 = -1.05;, Stability Score = 81.66; %BV at O1 = 40.57; Maximum FSD = 0.17
O      1.85576530     -1.81391221      0.55207703
O      2.72737946      2.50947298     -0.84280847
C      2.10090616      1.50062950     -0.58549367
N      2.64943012      0.28493247     -0.10701670
C      1.65802537     -0.70779896      0.09409081
C      0.36654245     -0.07009007     -0.33508209
C     -0.94844484     -0.53012697     -0.35018750
C     -2.00258926      0.33476329     -0.71303883
C     -1.70332094      1.66001917     -1.08415482
C     -0.38048451      2.13757317     -1.09100465
C      0.63098161      1.25911245     -0.70484880
C      4.03433216      0.08850949      0.17107201
N     -1.27170314     -1.92582734      0.02941227
C     -3.41641197     -0.20067897     -0.84267549
H     -2.52466588      2.32329463     -1.37579005
H     -0.15092020      3.16851041     -1.37909046
O     -3.66630388     -1.03298401     -1.72377577
O     -0.69210211     -2.82084422     -0.56526286
O     -2.10901401     -2.07589461      0.91320329
C      4.71562453     -0.99210494     -0.41627201
C      6.07547787     -1.18424020     -0.13439448
C      6.75510587     -0.29511316      0.71439318
C      6.06887916      0.78651401      1.29026901
C      4.70494531      0.97864751      1.02836851
N     -4.32748331      0.30446322      0.01128388
C     -4.04015546      1.14125456      1.19444482
C     -5.25174992      0.88054815      2.09973898
C     -6.39540629      0.67190319      1.09343167
C     -5.73309022     -0.13984935     -0.02865767
H      4.18231280     -1.67030314     -1.08952573
H      6.60739002     -2.02839066     -0.58839744
H      7.81999870     -0.44524531      0.92696481
H      6.59468788      1.48157668      1.95515973
H      4.15903124      1.80926726      1.48577273
H     -3.08091789      0.84851511      1.65104985
H     -3.97789766      2.20744341      0.90445821
H     -5.08696856     -0.04234392      2.68582307
H     -5.43107826      1.70959812      2.80388542
H     -6.73806173      1.64741599      0.70208792
H     -7.26703887      0.15138310      1.52303427
H     -5.77757026     -1.22922672      0.16435664
H     -6.16657185      0.04187139     -1.02701581
