# Supplementary material for: Computational Screening of Electroactive Biobased-Phthalimide Molecules for Redox Flow Batteries
Source: J Org Chem. 2026 Jan 6;91(2):842–58. doi: 10.1021/acs.joc.5c01283 (PMC12814552; doi:10.1021/acs.joc.5c01283)
Supplement: Supplementary file 3 [file jo5c01283_si_003.zip › xyz_structures/neutral/1448_r1r2_CHO2(CH2)2_CO2CH3_C6H4-p-N(CH2)4_neutral.xyz]

53
R1 = CHO2(CH2)2;, R1' = H;, R2 = CO2CH3;, R2' = H;, R3 = C6H4-p-N(CH2)4;, E0 = -1.57;, Stability Score = 82.75; %BV at O1 = 40.61; Maximum FSD = 0.16
O     -0.06719384     -1.45299584      0.33170452
O     -0.91282318      2.98467425     -0.64554116
C     -0.28362258      1.96736458     -0.41882051
N     -0.84338667      0.69754743     -0.14154823
C      0.15427156     -0.28353820      0.07004012
C      1.46945419      0.42408663     -0.09080917
C      2.78167755     -0.05135239      0.01499180
C      3.82483531      0.89028876     -0.18573473
C      3.53915552      2.24545317     -0.44804575
C      2.21465951      2.70615575     -0.55401722
C      1.19656024      1.77423473     -0.37362113
C     -2.24380317      0.43696866     -0.07988919
C      3.07156861     -1.50451688      0.33691723
C      5.27552154      0.47423802     -0.18081162
H      4.37011098      2.94704797     -0.57920960
H      1.99224677      3.75777615     -0.76303993
C      7.35342825      0.78187173      0.91908069
O      5.93866836      1.05642572      0.83175029
O      5.79096429     -0.21468636     -1.04138477
O      4.26137581     -1.62279998      1.11536716
C      4.99054364     -2.76477424      0.63423343
C      4.06892377     -3.35651451     -0.44575196
O      3.28996488     -2.23054878     -0.85460339
C     -3.06118448      1.15752043      0.80974800
C     -4.43403404      0.91499882      0.87142987
C     -5.04283060     -0.07687459      0.04484816
N     -6.38710378     -0.32368076      0.10488003
C     -7.32356103      0.45464453      0.91988773
C     -8.70192777     -0.00056982      0.42008153
C     -8.45405931     -1.45392831     -0.01124358
C     -7.05350753     -1.39698157     -0.63749415
C     -4.19513198     -0.80147314     -0.84654424
C     -2.82546406     -0.54059830     -0.90734117
H      7.51927629     -0.28934589      1.12477993
H      7.72625409      1.39356224      1.75309177
H      7.85973544      1.05734238     -0.02128400
H      2.22424847     -1.94566471      0.90203258
H      5.95107891     -2.41851916      0.21181601
H      5.17938298     -3.46825837      1.46490311
H      3.41587252     -4.15024028     -0.02698275
H      4.60816564     -3.74748545     -1.32326816
H     -2.61364461      1.91242182      1.46480502
H     -5.03950379      1.48659507      1.57989445
H     -7.16208991      1.54013346      0.78232631
H     -7.18688343      0.23432167      2.00025747
H     -9.48275428      0.10170414      1.19207653
H     -9.00280260      0.60785211     -0.45293955
H     -9.21194989     -1.83897169     -0.71372317
H     -8.44167291     -2.11624636      0.87424183
H     -7.09997441     -1.15924584     -1.72180849
H     -6.50427006     -2.35124754     -0.53301675
H     -4.61755264     -1.56231413     -1.50834869
H     -2.19752935     -1.09859879     -1.60989473
