# Supplementary material for: Computational Screening of Electroactive Biobased-Phthalimide Molecules for Redox Flow Batteries
Source: J Org Chem. 2026 Jan 6;91(2):842–58. doi: 10.1021/acs.joc.5c01283 (PMC12814552; doi:10.1021/acs.joc.5c01283)
Supplement: Supplementary file 3 [file jo5c01283_si_003.zip › xyz_structures/neutral/4130_r1r2_CH2N(CH3)2_CH3_CH2CH(CH3)2_neutral.xyz]

42
R1 = CH2N(CH3)2;, R1' = H;, R2 = CH3;, R2' = H;, R3 = CH2CH(CH3)2;, E0 = -1.83;, Stability Score = 86.5; %BV at O1 = 43.95; Maximum FSD = 0.14
O      0.54257010      1.88439694      0.05929744
O      2.46736972     -2.22601818      0.84790924
C      1.60774184     -1.41045401      0.54959148
N      1.79622105     -0.01836922      0.51222639
C      0.62277220      0.66783253      0.14408928
C     -0.42206998     -0.38875351     -0.08520903
C     -1.76837836     -0.28355795     -0.45938312
C     -2.51184897     -1.50026567     -0.57258189
C     -1.88215879     -2.73603087     -0.31506887
C     -0.52840736     -2.82566100      0.05850245
C      0.18516127     -1.63641083      0.16599465
C      3.06880685      0.63422003      0.78412274
C     -2.43739477      1.05248955     -0.71280997
C     -3.96360461     -1.46774978     -0.97710884
H     -2.47338583     -3.65457211     -0.41080967
H     -0.05401529     -3.79270781      0.25847524
N     -3.37343861      1.41183869      0.35896669
C     -4.23212208      2.51855500     -0.03662017
C     -2.70489575      1.67110620      1.62724246
C      4.07768013      0.53277078     -0.37842911
C      3.50832862      1.09571581     -1.68667989
C      5.38241920      1.23411549      0.02222449
H     -4.41625830     -2.47140793     -0.93634965
H     -4.52511531     -0.77978557     -0.32257206
H     -4.07522953     -1.08054995     -2.00799353
H     -1.66536537      1.83533561     -0.86638543
H     -3.01782199      0.98273003     -1.64987935
H     -4.96026299      2.73387005      0.76585835
H     -4.79248167      2.25581668     -0.95203362
H     -3.66373133      3.45956720     -0.24135305
H     -2.02113567      2.55318064      1.58677200
H     -3.45874719      1.85875612      2.41254822
H     -2.10560293      0.79575037      1.93178750
H      2.84176658      1.69187724      1.00188555
H      3.49717959      0.17677533      1.69276965
H      4.29354590     -0.54343608     -0.52689863
H      2.59447553      0.55849232     -1.99700278
H      4.24599021      1.00150529     -2.50374782
H      3.25347951      2.16650447     -1.57803556
H      6.14354757      1.13096087     -0.77158711
H      5.21114142      2.31494916      0.18790439
H      5.80098143      0.81107418      0.95383708
