# Supplementary material for: Computational Screening of Electroactive Biobased-Phthalimide Molecules for Redox Flow Batteries
Source: J Org Chem. 2026 Jan 6;91(2):842–58. doi: 10.1021/acs.joc.5c01283 (PMC12814552; doi:10.1021/acs.joc.5c01283)
Supplement: Supplementary file 3 [file jo5c01283_si_003.zip › xyz_structures/neutral/1712_r1r2_NHCH3_CO-N(CH3)2_CH3_neutral.xyz]

34
R1 = NHCH3;, R1' = H;, R2 = CO-N(CH3)2;, R2' = H;, R3 = CH3;, E0 = -1.76;, Stability Score = 78.59; %BV at O1 = 37.61; Maximum FSD = 0.17
O      2.53382466      2.04133356      0.81078616
O      3.41993890     -2.29459174     -0.42486040
C      2.77617083     -1.27209174     -0.23040089
N      3.29881961     -0.03901795      0.15910710
C      2.28888514      0.93857466      0.33956946
C      1.00601212      0.29459448     -0.06465852
C     -0.33862386      0.76621879     -0.13813019
C     -1.35657330     -0.26447062     -0.26962647
C     -1.01198994     -1.59670485     -0.51851230
C      0.33071460     -2.02306448     -0.59332931
C      1.29882817     -1.06576268     -0.33142890
C      4.69615471      0.20609156      0.45965294
N     -0.73041503      2.06579678     -0.10610622
C     -2.81146978      0.13321202     -0.26230018
H     -1.81593574     -2.32623790     -0.66488471
H      0.59573725     -3.06366832     -0.80404889
C      0.10957675      3.21608910     -0.40167754
O     -3.19725296      1.08254952     -0.97407117
N     -3.67008584     -0.58507116      0.51716673
C     -5.10446842     -0.33663968      0.41374578
C     -3.27754864     -1.51395912      1.57348480
H      0.79093894      3.45432476      0.42818207
H      0.73067515      3.03718715     -1.30218948
H     -0.55043567      4.07647651     -0.59420582
H     -1.71452097      2.17702562     -0.36044107
H     -5.30557485      0.27837461     -0.47378477
H     -5.63920114     -1.30021792      0.33180301
H     -5.47501927      0.19161960      1.31327569
H     -3.50131628     -2.56044132      1.29315511
H     -3.84817252     -1.27182005      2.48848966
H     -2.20655760     -1.42260180      1.79803101
H      5.25385051     -0.71776127      0.24427399
H      5.08735587      1.02835322     -0.16379022
H      4.82446873      0.47628293      1.52245142
