# Supplementary material for: Computational Screening of Electroactive Biobased-Phthalimide Molecules for Redox Flow Batteries
Source: J Org Chem. 2026 Jan 6;91(2):842–58. doi: 10.1021/acs.joc.5c01283 (PMC12814552; doi:10.1021/acs.joc.5c01283)
Supplement: Supplementary file 3 [file jo5c01283_si_003.zip › xyz_structures/neutral/0945_r1r5_3-py_HC=N-CH2CH3_C6H4-p-N(CH2)4_neutral.xyz]

53
R1 = 3-py;, R1' = HC=N-CH2CH3;, R2 = H;, R2' = H;, R3 = C6H4-p-N(CH2)4;, E0 = -1.59;, Stability Score = 86.99; %BV at O1 = 44.91; Maximum FSD = 0.15
O      0.04474699      2.72752539      0.04851814
O     -0.43865368     -1.85607385     -0.05052584
C     -0.76590694     -0.68275383     -0.05136558
N      0.14442837      0.39982705     -0.02049633
C     -0.51808144      1.64553246      0.01119292
C     -1.98411090      1.33269063      0.00265118
C     -3.09080624      2.19760064      0.08476082
C     -4.36924120      1.58106529      0.11373542
C     -4.51766556      0.19652883      0.04785199
C     -3.40149189     -0.67875156     -0.05559982
C     -2.13413273     -0.06873592     -0.06236522
C      1.56201080      0.24920776     -0.00548606
C     -2.94886717      3.66686921      0.14516821
H     -5.25032558      2.22716572      0.18058229
H     -5.52470993     -0.23490138      0.05009438
C     -3.62282028     -2.14094701     -0.15423925
C     -3.75308201      5.86430634      0.27950296
N     -3.97236068      4.43600353      0.22452141
C     -3.01375034     -2.93131563     -1.14985247
C     -3.30648922     -4.29759023     -1.20513163
C     -4.19872885     -4.83483248     -0.26345633
N     -4.78903851     -4.09910378      0.69429150
C     -4.50653535     -2.78905005      0.73837040
C      2.34931062      0.82497521     -1.01891369
C      3.73829202      0.68872495     -1.00600059
C      4.39499738     -0.04682810      0.02634542
N      5.75577018     -0.18713985      0.04276756
C      6.65554461      0.47590155     -0.90475205
C      8.04674208      0.26083446     -0.29197285
C      7.90139548     -1.08292853      0.43811675
C      6.47887913     -1.01494859      1.01173292
C      3.57758491     -0.62923867      1.04145031
C      2.19054235     -0.47521337      1.02329429
H     -4.28669118      6.34893626     -0.56164565
H     -4.20985752      6.26896102      1.20405192
H     -2.68303158      6.16380445      0.24649398
H     -1.91246959      4.05577446      0.11775852
H     -2.33713213     -2.47434496     -1.87843505
H     -2.85716591     -4.93913658     -1.97136449
H     -4.44967198     -5.90578333     -0.28896916
H     -4.98922140     -2.20583700      1.53674155
H      1.86598927      1.38119569     -1.82924385
H      4.32099558      1.14219634     -1.81236122
H      6.57793829      0.01711819     -1.91370322
H      6.40101080      1.54705356     -1.00969593
H      8.26335323      1.06554093      0.43489818
H      8.84540791      0.26409503     -1.05240699
H      8.66179926     -1.24242854      1.22073395
H      7.97413396     -1.91707245     -0.28421728
H      6.46713743     -0.54758112      2.01963652
H      6.01311082     -2.01360930      1.10628764
H      4.03506527     -1.19058968      1.86058010
H      1.58502316     -0.91724264      1.82161723
