# Supplementary material for: Computational Screening of Electroactive Biobased-Phthalimide Molecules for Redox Flow Batteries
Source: J Org Chem. 2026 Jan 6;91(2):842–58. doi: 10.1021/acs.joc.5c01283 (PMC12814552; doi:10.1021/acs.joc.5c01283)
Supplement: Supplementary file 3 [file jo5c01283_si_003.zip › xyz_structures/neutral/0393_r1r4_CHO2(CH2)2_CH3_CH3_neutral.xyz]

31
R1 = CHO2(CH2)2;, R1' = H;, R2 = H;, R2' = CH3;, R3 = CH3;, E0 = -1.76;, Stability Score = 79.3; %BV at O1 = 35.8; Maximum FSD = 0.14
O     -0.73749645      2.64530447      0.03399365
O     -4.03515132     -0.57392766      0.06744578
C     -2.91313159     -0.09492945      0.04520972
N     -2.61464000      1.27974899      0.05864850
C     -1.23018064      1.52705416      0.02767695
C     -0.57200369      0.18098661     -0.01188116
C      0.77045760     -0.20498763     -0.05350306
C      1.05073317     -1.58983125     -0.07988424
C      0.04074319     -2.57024851     -0.06389264
C     -1.31537546     -2.15414373     -0.02407951
C     -1.59159559     -0.79314390      0.00056433
C     -3.61054107      2.33447524      0.10444392
C      1.91835006      0.78338853     -0.06147736
H      2.09955027     -1.90465530     -0.11576279
C      0.37759907     -4.03961670     -0.08638229
H     -2.12765315     -2.89005997     -0.01321401
O      2.69643647      0.61573819      1.10798059
C      3.98399164      1.12372266      0.75263270
C      4.14379172      0.64457677     -0.69854712
O      2.79142942      0.52412332     -1.16564007
H      1.46524095     -4.20685598     -0.14448542
H     -0.10118134     -4.53735247     -0.94979344
H     -0.00546142     -4.54039637      0.82225206
H      1.54343905      1.82565840     -0.12979141
H      3.99612857      2.23213679      0.81331570
H      4.73210416      0.70895543      1.44701396
H      4.70109086      1.36612060     -1.32410159
H      4.64123969     -0.34317274     -0.75496070
H     -3.47814845      2.94976886      1.01094229
H     -4.60316319      1.86045756      0.12097252
H     -3.52455453      2.98457206     -0.78315286
