# Supplementary material for: Computational Screening of Electroactive Biobased-Phthalimide Molecules for Redox Flow Batteries
Source: J Org Chem. 2026 Jan 6;91(2):842–58. doi: 10.1021/acs.joc.5c01283 (PMC12814552; doi:10.1021/acs.joc.5c01283)
Supplement: Supplementary file 3 [file jo5c01283_si_003.zip › xyz_structures/neutral/3227_r1r2_CO2CH3_3-py_C6H4-p-N(CH2)4_neutral.xyz]

53
R1 = CO2CH3;, R1' = H;, R2 = 3-py;, R2' = H;, R3 = C6H4-p-N(CH2)4;, E0 = -1.53;, Stability Score = 85.4; %BV at O1 = 42.48; Maximum FSD = 0.14
O     -0.16282795      1.40323222     -0.42425161
O     -0.98594425     -2.99624047      0.74670045
C     -0.36475734     -1.98335840      0.48174096
N     -0.93734375     -0.72153860      0.18065913
C      0.05300640      0.25406958     -0.08318607
C      1.36813630     -0.43845220      0.10778375
C      2.67051779      0.05040608     -0.02810231
C      3.74804348     -0.86982189      0.12893225
C      3.46602246     -2.22543600      0.42003366
C      2.15192699     -2.70194537      0.56485141
C      1.11359914     -1.78653020      0.40327179
C     -2.33876619     -0.46917696      0.12462003
C      2.90801124      1.48285335     -0.43586013
C      5.16019436     -0.42906343      0.00681868
H      4.30562198     -2.91553079      0.55599685
H      1.95179456     -3.75342702      0.79604968
C      2.70039808      3.73941620      0.25433810
O      2.58233386      2.33034784      0.54997814
O      3.34396507      1.80902801     -1.52296971
C      6.09388895     -1.16183155     -0.75389403
C      7.41473019     -0.70753197     -0.83370982
C      7.76423287      0.46635847     -0.14811302
N      6.89384054      1.16886193      0.59794784
C      5.63137753      0.72627054      0.67166053
C     -2.90589537      0.56473144      0.89198759
C     -4.27591625      0.82412366      0.83615222
C     -5.13933346      0.04189072      0.01117431
N     -6.48390602      0.28804422     -0.04473834
C     -7.43442872     -0.54119599     -0.79044076
C     -8.80410669     -0.04723253     -0.30308953
C     -8.54522798      1.43149092      0.02283220
C     -7.13676132      1.41109871      0.63321626
C     -4.54557837     -1.00698049     -0.75375574
C     -3.17204441     -1.24797861     -0.69901316
H      3.73366769      3.98256837     -0.04475621
H      2.43134727      4.26294889      1.18247947
H      2.00576302      4.01010200     -0.55861134
H      5.77916443     -2.06359178     -1.29147838
H      8.16170343     -1.24791470     -1.42558027
H      8.79231778      0.85374569     -0.20366868
H      4.94687090      1.30198928      1.31052652
H     -2.26591400      1.16884607      1.54360715
H     -4.68560294      1.63040701      1.45042321
H     -7.31325630     -0.39584338     -1.88521471
H     -7.27371059     -1.61519930     -0.58095149
H     -9.59660397     -0.19960882     -1.05463963
H     -9.09324991     -0.59256692      0.61440709
H     -9.29230076      1.86828014      0.70635389
H     -8.54112806      2.02957363     -0.90723725
H     -7.16978966      1.24609348      1.73145598
H     -6.58595897      2.35403284      0.45832362
H     -5.16373971     -1.62550291     -1.40993214
H     -2.73748586     -2.04751685     -1.30786061
