# Supplementary material for: Computational Screening of Electroactive Biobased-Phthalimide Molecules for Redox Flow Batteries
Source: J Org Chem. 2026 Jan 6;91(2):842–58. doi: 10.1021/acs.joc.5c01283 (PMC12814552; doi:10.1021/acs.joc.5c01283)
Supplement: Supplementary file 3 [file jo5c01283_si_003.zip › xyz_structures/neutral/1039_r2r4_OCH3_CH2N(CH2)4_CH3_neutral.xyz]

38
R1 = H;, R1' = H;, R2 = OCH3;, R2' = CH2N(CH2)4;, R3 = CH3;, E0 = -1.84;, Stability Score = 75.96; %BV at O1 = 33.72; Maximum FSD = 0.15
O     -3.47042613     -1.72978146      0.96546107
O     -2.80274018      2.42541756     -0.93055573
C     -2.54338987      1.29674545     -0.54235875
N     -3.46778542      0.42633055      0.08293497
C     -2.88647208     -0.80636480      0.41921435
C     -1.46078097     -0.71835316     -0.02884137
C     -0.44115316     -1.66237775      0.04846528
C      0.82960503     -1.29729981     -0.46205403
C      1.06068741     -0.00317039     -1.02404726
C     -0.00966520      0.90582645     -1.10788299
C     -1.26086979      0.54554767     -0.60352892
C     -4.85407176      0.75988434      0.34819628
H     -0.63061894     -2.64463515      0.48777360
O      1.89075890     -2.13536733     -0.45271933
C      2.45563606      0.41977091     -1.47545538
H      0.14634352      1.89186919     -1.55997982
C      1.77017226     -3.42268447      0.15458364
N      3.32703003      1.03873531     -0.46731455
C      2.79636152      2.23198646      0.20390782
C      2.12462668      1.75421778      1.52410202
C      2.77931876      0.37397913      1.80567885
C      3.78656231      0.18579752      0.63665073
H      2.76042446     -3.89386814      0.06515086
H      1.01648154     -4.04116396     -0.36723284
H      1.49754129     -3.33188156      1.22238101
H      2.98932281     -0.45288109     -1.88629557
H      2.33565723      1.14911361     -2.29687350
H      3.64703785      2.90008500      0.44790821
H      2.11902816      2.79369524     -0.46043274
H      1.03428304      1.65060294      1.39321389
H      2.29262191      2.47574559      2.34292325
H      2.02200071     -0.42765596      1.79949745
H      3.28667596      0.33821906      2.78583107
H      3.88971885     -0.85933851      0.30852273
H      4.78592154      0.54504565      0.95659148
H     -5.03275025      1.77893145     -0.02676340
H     -5.52795272      0.05337307     -0.16691191
H     -5.06192562      0.72318833      1.43180556
