# Supplementary material for: Computational Screening of Electroactive Biobased-Phthalimide Molecules for Redox Flow Batteries
Source: J Org Chem. 2026 Jan 6;91(2):842–58. doi: 10.1021/acs.joc.5c01283 (PMC12814552; doi:10.1021/acs.joc.5c01283)
Supplement: Supplementary file 3 [file jo5c01283_si_003.zip › xyz_structures/neutral/2171_r1r2_CH2OCH3_HC=N-CH2CH3_C6H4-p-NO2_neutral.xyz]

41
R1 = CH2OCH3;, R1' = H;, R2 = HC=N-CH2CH3;, R2' = H;, R3 = C6H4-p-NO2;, E0 = -1.2;, Stability Score = 87.14; %BV at O1 = 42.11; Maximum FSD = 0.1
O      0.10355143      1.77736897     -0.32086192
O      0.76448417     -2.77872581      0.13851326
C      0.17587865     -1.72149465      0.02049276
N      0.79302678     -0.44213461     -0.08986674
C     -0.17511473      0.59636762     -0.23205735
C     -1.51080586     -0.08327127     -0.21332771
C     -2.80560317      0.44930254     -0.30996407
C     -3.88912166     -0.47964337     -0.22369088
C     -3.63843820     -1.86464508     -0.07579635
C     -2.33778283     -2.37727261      0.00822873
C     -1.28580099     -1.46427184     -0.05918094
C      2.19033703     -0.22535851     -0.05352041
C     -3.05277843      1.94355555     -0.47024886
C     -5.29368513     -0.00851059     -0.29672398
H     -4.50431320     -2.53243573     -0.02463391
H     -2.15012119     -3.44926522      0.12944695
C     -7.61882540     -0.28771677     -0.39443180
N     -6.27937778     -0.82760298     -0.32653964
O     -3.73534944      2.51131354      0.64177083
C     -2.96485991      2.52828340      1.83410939
C      2.79230879      0.64151901     -0.98913212
C      4.17066785      0.86038906     -0.94786790
C      4.93685949      0.19558828      0.02059190
N      6.39665527      0.41994439      0.06062336
O      7.05609520     -0.21911557      0.87795779
O      6.87694698      1.23402140     -0.72549621
C      4.35519063     -0.67639904      0.95222488
C      2.97439676     -0.88044028      0.91880762
H     -8.20471351     -0.65320434      0.47168418
H     -8.12714654     -0.68342686     -1.29553711
H     -7.66257752      0.82290133     -0.41566790
H     -5.45109007      1.08659283     -0.30466854
H     -3.70253663      2.11612507     -1.34540536
H     -2.09299421      2.46002623     -0.64612859
H     -2.01805642      3.09233796      1.69889334
H     -3.57376598      3.02349685      2.60883108
H     -2.70984854      1.50533469      2.18231891
H      2.18345870      1.13501587     -1.75005730
H      4.65625963      1.52699761     -1.66444750
H      4.97952121     -1.17250837      1.69909667
H      2.50173565     -1.54045852      1.64976722
