# Supplementary material for: Computational Screening of Electroactive Biobased-Phthalimide Molecules for Redox Flow Batteries
Source: J Org Chem. 2026 Jan 6;91(2):842–58. doi: 10.1021/acs.joc.5c01283 (PMC12814552; doi:10.1021/acs.joc.5c01283)
Supplement: Supplementary file 3 [file jo5c01283_si_003.zip › xyz_structures/neutral/1432_r2r4_CN_HN-CO(CH3)_CH2CH(CH3)2_neutral.xyz]

36
R1 = H;, R1' = H;, R2 = CN;, R2' = HN-CO(CH3);, R3 = CH2CH(CH3)2;, E0 = -1.34;, Stability Score = 79.59; %BV at O1 = 38.86; Maximum FSD = 0.18
O     -2.45456238     -2.32284095     -0.46763621
O     -1.61844067      2.21807691     -0.57839628
C     -1.40566165      1.02056374     -0.48978196
N     -2.37798325      0.01195854     -0.55679075
C     -1.82252539     -1.28104387     -0.43283002
C     -0.35577774     -1.07216443     -0.26564597
C      0.68000333     -1.98135899     -0.10224256
C      1.99424171     -1.47119953      0.03291449
C      2.26260971     -0.05749489      0.00317745
C      1.17661565      0.84337159     -0.16869967
C     -0.09641894      0.30989082     -0.29721802
C     -3.80389129      0.27502473     -0.69936746
H      0.50335692     -3.06102506     -0.07651159
C      3.07828533     -2.38823251      0.20272838
N      3.57469274      0.36627928      0.14283842
H      1.35898600      1.91722428     -0.19606431
C      5.59211618      1.71054205      0.33025865
C      4.08724903      1.66721955      0.15462758
O      3.38925925      2.66544752      0.03509383
N      3.98360322     -3.11935978      0.34345250
C     -4.47563656      0.76073343      0.60166075
C     -5.96191850      1.02936094      0.32967640
C     -4.27767655     -0.22966175      1.75596051
H      5.92229944      2.75911025      0.34012743
H      6.09148051      1.17057877     -0.49463760
H      5.88419537      1.21779809      1.27531375
H      4.27064964     -0.37154865      0.25039044
H     -4.26614185     -0.66690797     -1.04046247
H     -3.92978711      1.03119436     -1.49344599
H     -3.99455411      1.71955450      0.87682667
H     -6.48244951      0.09595294      0.04222263
H     -6.45901404      1.42949774      1.23114842
H     -6.09835914      1.75958207     -0.48884318
H     -4.76272829      0.14410169      2.67541718
H     -3.20734432     -0.38366587      1.98140140
H     -4.71935462     -1.21375517      1.51149182
