# Supplementary material for: Computational Screening of Electroactive Biobased-Phthalimide Molecules for Redox Flow Batteries
Source: J Org Chem. 2026 Jan 6;91(2):842–58. doi: 10.1021/acs.joc.5c01283 (PMC12814552; doi:10.1021/acs.joc.5c01283)
Supplement: Supplementary file 3 [file jo5c01283_si_003.zip › xyz_structures/neutral/1380_r1r2_CHO_CH2N(CH2)4_C6H4-p-NO2_neutral.xyz]

45
R1 = CHO;, R1' = H;, R2 = CH2N(CH2)4;, R2' = H;, R3 = C6H4-p-NO2;, E0 = -1.31;, Stability Score = 84.36; %BV at O1 = 40.44; Maximum FSD = 0.12
O      0.26155958     -1.44457374     -0.29124172
O      1.61801221      2.97743711      0.03752682
C      0.87668351      2.01908004     -0.06034001
N      1.29995770      0.65386418     -0.11027263
C      0.18852019     -0.23137408     -0.24510681
C     -1.01796378      0.64105216     -0.28542097
C     -2.36778580      0.29839984     -0.38833198
C     -3.30713650      1.35783436     -0.36727035
C     -2.89237445      2.69703932     -0.25248894
C     -1.52705297      3.02947917     -0.15947681
C     -0.60595963      1.98188970     -0.17136194
C      2.64710836      0.23343004     -0.02929576
C     -2.85679205     -1.12944893     -0.56547893
C     -4.75201227      0.92797143     -0.47347276
H     -3.64837362      3.49032121     -0.22370020
H     -1.20007644      4.07030108     -0.06438847
O     -2.99672372     -1.61464434     -1.69252822
N     -4.87910981     -0.41003618      0.08283689
C     -4.94459932     -0.51867099      1.54730783
C     -5.36153831     -1.97392159      1.76591551
C     -6.37251609     -2.20901348      0.62673713
C     -5.86503505     -1.31982159     -0.52903047
C      3.50603572      0.81001211      0.93000809
C      4.83890786      0.40167019      1.00633626
C      5.29776968     -0.59288578      0.13047699
N      6.70593649     -1.03063079      0.21495462
O      7.43260918     -0.48036506      1.04009514
O      7.07956072     -1.92288532     -0.54396654
C      4.45549044     -1.18213379     -0.82366037
C      3.12694522     -0.76104457     -0.90750837
H     -2.76876489     -1.77003433      0.34820640
H     -5.03352135      0.89072818     -1.54203461
H     -5.42923381      1.65583808      0.01839777
H     -5.70468479      0.18228935      1.95648596
H     -3.96894293     -0.25829756      1.99684003
H     -4.48525377     -2.63740800      1.65289613
H     -5.78925302     -2.14346499      2.76798561
H     -6.45045642     -3.26985640      0.33613041
H     -7.37641455     -1.87411639      0.94321213
H     -6.68766378     -0.75162485     -1.00172294
H     -5.34974564     -1.89333266     -1.32628223
H      3.12825800      1.56942334      1.61830529
H      5.51865895      0.83502204      1.74388547
H      4.84586357     -1.94883433     -1.49710686
H      2.46288553     -1.19646134     -1.65768304
