# Supplementary material for: Computational Screening of Electroactive Biobased-Phthalimide Molecules for Redox Flow Batteries
Source: J Org Chem. 2026 Jan 6;91(2):842–58. doi: 10.1021/acs.joc.5c01283 (PMC12814552; doi:10.1021/acs.joc.5c01283)
Supplement: Supplementary file 3 [file jo5c01283_si_003.zip › xyz_structures/neutral/0485_r1r4_CH3_HC=N-CH2CH3_C6H4-p-N(CH2)4_neutral.xyz]

47
R1 = CH3;, R1' = H;, R2 = H;, R2' = HC=N-CH2CH3;, R3 = C6H4-p-N(CH2)4;, E0 = -1.51;, Stability Score = 82.75; %BV at O1 = 39.96; Maximum FSD = 0.14
O      0.44846299      2.33932934      0.45855941
O      0.64767867     -2.19515511     -0.43460739
C      1.02376826     -1.05847242     -0.20606089
N      0.18277957      0.05758351      0.01024815
C      0.93282137      1.24196009      0.23829685
C      2.36894863      0.84221822      0.15625886
C      3.53777731      1.61451930      0.30024444
C      4.75669617      0.91705285      0.17253937
C      4.82138030     -0.47254223     -0.08546267
C      3.62733277     -1.22062458     -0.22682987
C      2.42142597     -0.53892245     -0.10074006
C     -1.24090384      0.00269546     -0.00011531
C      3.50011264      3.09475436      0.57289256
H      5.70198001      1.46135895      0.27509741
C      6.12029309     -1.16689300     -0.21017848
H      3.65532684     -2.29769464     -0.42718434
C      8.46016401     -1.33389127     -0.22959478
N      7.24387084     -0.56338443     -0.09381464
C     -1.92737051     -0.86539285      0.86842539
C     -3.32160719     -0.93220455      0.85559908
C     -4.08876148     -0.11264737     -0.02587947
N     -5.45609127     -0.16888277     -0.03901417
C     -6.24024108     -1.12889406      0.74214087
C     -7.65389111     -1.00164424      0.15645332
C     -7.71233130      0.46517051     -0.29639296
C     -6.30073123      0.71571133     -0.84539137
C     -3.37472192      0.76801775     -0.89286302
C     -1.97970322      0.81452291     -0.88009202
H      9.07342387     -0.90987146     -1.04884089
H      8.29541295     -2.41549228     -0.42795551
H      9.06561996     -1.22807040      0.69194346
H      6.05605983     -2.25974927     -0.41232351
H      4.51801242      3.51316569      0.62837327
H      2.93749412      3.62488816     -0.21595511
H      2.97707786      3.30581968      1.52280576
H     -1.36138910     -1.49309824      1.56497456
H     -3.82389697     -1.61341537      1.54786309
H     -5.83133269     -2.15150992      0.64001998
H     -6.22042027     -0.87162804      1.82287558
H     -7.75850752     -1.67236855     -0.71648872
H     -8.43635312     -1.26787518      0.88654692
H     -7.89714676      1.12300976      0.57299211
H     -8.49595819      0.66284090     -1.04672400
H     -5.98676481      1.77076796     -0.73789267
H     -6.22970381      0.45812362     -1.92402154
H     -3.91725919      1.40747396     -1.59449499
H     -1.45349387      1.48641250     -1.56643878
