# Supplementary material for: Computational Screening of Electroactive Biobased-Phthalimide Molecules for Redox Flow Batteries
Source: J Org Chem. 2026 Jan 6;91(2):842–58. doi: 10.1021/acs.joc.5c01283 (PMC12814552; doi:10.1021/acs.joc.5c01283)
Supplement: Supplementary file 3 [file jo5c01283_si_003.zip › xyz_structures/neutral/2865_r1r2_CH2N(CH3)2_CO-N(CH2)4_C6H5_neutral.xyz]

51
R1 = CH2N(CH3)2;, R1' = H;, R2 = CO-N(CH2)4;, R2' = H;, R3 = C6H5;, E0 = -1.64;, Stability Score = 85.01; %BV at O1 = 41.58; Maximum FSD = 0.13
O      1.97782979     -1.69301850      0.77813088
O      3.00579299      2.55476360     -0.73246131
C      2.33608786      1.62295804     -0.32438736
N      2.83337976      0.33421925     -0.00154304
C      1.80049435     -0.53560709      0.44071237
C      0.53845350      0.27077869      0.39462169
C     -0.78019076     -0.08230570      0.70429191
C     -1.77173893      0.92097084      0.50640097
C     -1.42869774      2.20513845      0.04368075
C     -0.09497021      2.54617065     -0.25098736
C      0.87030732      1.56043877     -0.07071103
C      4.20370730     -0.04061078     -0.09900907
C     -1.19758526     -1.45424001      1.19274871
C     -3.20670678      0.64102369      0.90558997
H     -2.21995998      2.95236835     -0.08647792
H      0.17280105      3.54465227     -0.61262592
C     -3.04017529     -3.02158496      0.92056165
N     -2.18569074     -2.03254970      0.28493668
C     -1.58265773     -2.51523000     -0.94847035
O     -3.48711247      0.48936447      2.10469611
N     -4.12904220      0.64188468     -0.08691767
C     -3.80516035      0.57075339     -1.52812293
C     -5.15825816      0.26497490     -2.19080261
C     -5.92861370     -0.49468674     -1.09942911
C     -5.52346675      0.24873554      0.17828063
C      5.18622427      0.73886167      0.53822313
C      6.53563572      0.37321490      0.43230656
C      6.90440404     -0.77319337     -0.29044550
C      5.91754766     -1.55157518     -0.91733403
C      4.56687229     -1.18508516     -0.83180582
H     -2.48343792     -3.92509115      1.27044179
H     -3.81237801     -3.35811998      0.20551807
H     -3.54750718     -2.57125623      1.79162495
H     -0.90040413     -3.38480789     -0.78478217
H     -2.37110883     -2.82489901     -1.65703690
H     -0.99312966     -1.71031000     -1.42171002
H     -0.30882046     -2.10220030      1.32887721
H     -1.67393382     -1.32392281      2.17898138
H     -3.07724401     -0.24201813     -1.69576655
H     -3.36064603      1.51338921     -1.88792306
H     -5.03770921     -0.30822128     -3.12510828
H     -5.68166041      1.20759152     -2.43561226
H     -5.57924237     -1.54257336     -1.04542943
H     -7.01997929     -0.50209216     -1.25753725
H     -5.56811233     -0.36251778      1.09382364
H     -6.14987656      1.14884735      0.33851386
H      4.89052806      1.62119337      1.11366832
H      7.30111629      0.98343817      0.92589533
H      7.95996335     -1.05969550     -0.36525448
H      6.19961924     -2.44581116     -1.48543615
H      3.79508292     -1.77806564     -1.33154107
