# Supplementary material for: Computational Screening of Electroactive Biobased-Phthalimide Molecules for Redox Flow Batteries
Source: J Org Chem. 2026 Jan 6;91(2):842–58. doi: 10.1021/acs.joc.5c01283 (PMC12814552; doi:10.1021/acs.joc.5c01283)
Supplement: Supplementary file 3 [file jo5c01283_si_003.zip › xyz_structures/neutral/1707_r1r4_CH3_CHO_C6H4-p-N(CH2)4_neutral.xyz]

43
R1 = CH3;, R1' = H;, R2 = H;, R2' = CHO;, R3 = C6H4-p-N(CH2)4;, E0 = -1.24;, Stability Score = 81.39; %BV at O1 = 40.0; Maximum FSD = 0.17
O     -0.86769184     -2.23911431      0.47865774
O     -0.92207489      2.28173987     -0.49901079
C     -1.33317326      1.16211642     -0.25276816
N     -0.52849266      0.02428577     -0.00909364
C     -1.31262686     -1.13114388      0.23440636
C     -2.73988737     -0.69014782      0.13302029
C     -3.92687937     -1.43304627      0.28270243
C     -5.12525956     -0.70430630      0.13021363
C     -5.13969762      0.67941343     -0.15388506
C     -3.93197759      1.40045376     -0.29875483
C     -2.74724167      0.68743843     -0.14947946
C      0.89669693      0.03648511     -0.01086498
C     -3.92867033     -2.90745775      0.58328386
H     -6.08821740     -1.21792852      0.23217102
C     -6.43512989      1.39503904     -0.30475584
H     -3.93386250      2.47420436     -0.51924729
O     -7.53332002      0.87180326     -0.20095543
C      1.60272584      0.89911735      0.84726614
C      2.99815351      0.92267953      0.84398971
C      3.74591830      0.06474675     -0.01764943
N      5.11383860      0.07858840     -0.02123490
C      5.92191923      1.02449828      0.75294506
C      7.33617595      0.84027857      0.18449557
C      7.35026941     -0.63551080     -0.24176161
C      5.93685589     -0.84900349     -0.80173019
C      3.01122006     -0.80824908     -0.87540665
C      1.61566512     -0.81248111     -0.87192129
H     -4.95738245     -3.29773439      0.64049182
H     -3.37553351     -3.46590028     -0.19243327
H     -3.41600909     -3.11257412      1.53998090
H     -6.33182099      2.49069217     -0.52898661
H      1.05152075      1.55571478      1.52883346
H      3.51602355      1.59985310      1.52860717
H      5.54858990      2.05829500      0.63020847
H      5.88235334      0.78518502      1.83722063
H      7.47121987      1.49133075     -0.69907544
H      8.11973615      1.09392935      0.91782894
H      8.13458655     -0.87288686     -0.97971839
H      7.50386666     -1.28346657      0.64103712
H      5.88557340     -0.60922907     -1.88544242
H      5.58631885     -1.89062268     -0.67810954
H      3.53896378     -1.47514412     -1.56256721
H      1.07434825     -1.47976706     -1.55098688
