# Supplementary material for: Computational Screening of Electroactive Biobased-Phthalimide Molecules for Redox Flow Batteries
Source: J Org Chem. 2026 Jan 6;91(2):842–58. doi: 10.1021/acs.joc.5c01283 (PMC12814552; doi:10.1021/acs.joc.5c01283)
Supplement: Supplementary file 3 [file jo5c01283_si_003.zip › xyz_structures/neutral/3019_r1r4_CO-N(CH2)4_CH3_C6H4-p-NO2_neutral.xyz]

45
R1 = CO-N(CH2)4;, R1' = H;, R2 = H;, R2' = CH3;, R3 = C6H4-p-NO2;, E0 = -1.31;, Stability Score = 88.52; %BV at O1 = 44.37; Maximum FSD = 0.12
O     -0.23345345      1.23041820     -0.64477371
O      1.02921559     -3.08954196      0.46460942
C      0.30992930     -2.14924513      0.18933884
N      0.75640399     -0.82065026     -0.07709898
C     -0.33853137      0.04723406     -0.38158393
C     -1.55833035     -0.79781587     -0.29017966
C     -2.90571012     -0.48057227     -0.49810975
C     -3.84075900     -1.53292229     -0.38552332
C     -3.46592306     -2.85052010     -0.04737746
C     -2.09517242     -3.14209526      0.16754849
C     -1.17203385     -2.11083537      0.03637133
C      2.10927738     -0.41203019     -0.04491214
C     -3.37463991      0.89414986     -0.92694679
H     -4.90015003     -1.31216136     -0.56065878
C     -4.49843480     -3.93859491      0.09587650
H     -1.77090300     -4.15605743      0.42732709
O     -3.77603382      1.07189834     -2.08581587
N     -3.34396709      1.86279457      0.01268795
C     -3.74785627      3.24399720     -0.30137886
C     -3.38185014      4.02225441      0.97080798
C     -3.52227188      2.96884928      2.08191615
C     -2.95142451      1.70504427      1.42536190
C      2.61945451      0.41270142     -1.06958065
C      3.95352789      0.82285954     -1.03373306
C      4.77056488      0.39190009      0.02158354
N      6.18409770      0.81848110      0.05713206
O      6.58655451      1.55750779     -0.83930712
O      6.88618177      0.41311518      0.98151869
C      4.28142366     -0.43437306      1.04384415
C      2.94336572     -0.83135430      1.01283521
H     -5.49758813     -3.59797615     -0.22020923
H     -4.56280396     -4.27088148      1.14924861
H     -4.21902507     -4.82513739     -0.50153057
H     -4.83514591      3.27596102     -0.50969102
H     -3.22425477      3.59906959     -1.20577073
H     -4.02492473      4.90540739      1.11896143
H     -2.33351800      4.36819736      0.91040386
H     -2.98795851      3.23386460      3.00929430
H     -4.58877791      2.81502304      2.33027083
H     -3.35703028      0.76933358      1.84372301
H     -1.84901138      1.67773123      1.51499765
H      1.97489545      0.72383931     -1.89468136
H      4.36746283      1.45932583     -1.81949489
H      4.94218178     -0.74634851      1.85610239
H      2.54184948     -1.45997814      1.81085831
