# Supplementary material for: Computational Screening of Electroactive Biobased-Phthalimide Molecules for Redox Flow Batteries
Source: J Org Chem. 2026 Jan 6;91(2):842–58. doi: 10.1021/acs.joc.5c01283 (PMC12814552; doi:10.1021/acs.joc.5c01283)
Supplement: Supplementary file 3 [file jo5c01283_si_003.zip › xyz_structures/neutral/3567_r1r4_N(CH2)4_CO-N(CH3)2_CH2CH(CH3)2_neutral.xyz]

50
R1 = N(CH2)4;, R1' = H;, R2 = H;, R2' = CO-N(CH3)2;, R3 = CH2CH(CH3)2;, E0 = -1.84;, Stability Score = 86.59; %BV at O1 = 43.18; Maximum FSD = 0.13
O      2.51453357      1.17845828      1.15267323
O      1.37623813     -3.10745419     -0.06218570
C      1.25965845     -1.90190164      0.11912193
N      2.27866575     -1.03824677      0.51161514
C      1.81570240      0.29580154      0.67282986
C      0.39039679      0.29730889      0.24168876
C     -0.60567209      1.32072437      0.16044472
C     -1.95402530      0.85427603     -0.01308962
C     -2.27969839     -0.49244846     -0.18463856
C     -1.26427991     -1.48296031     -0.21707184
C      0.03390107     -1.05248315      0.00289781
C      3.65061901     -1.45425125      0.75367140
N     -0.35429497      2.65847819      0.19718455
H     -2.76859596      1.58015752     -0.05025951
C     -3.72323562     -0.84391676     -0.47655956
H     -1.49193021     -2.54005122     -0.38249562
C      5.89345173     -2.08639762     -0.18048987
C      4.47936748     -1.61009990     -0.53796400
C      4.50625161     -0.31614602     -1.36180989
O     -4.31925593     -0.25690726     -1.39065542
N     -4.29368098     -1.83534491      0.27256574
C     -3.72839217     -2.38260948      1.50095343
C     -5.62577686     -2.31772922     -0.07061331
C     -1.43316174      3.66305786      0.18778851
C     -0.68376260      4.99846841      0.19906386
C      0.57337952      4.67799495     -0.62116971
C      0.94603003      3.27258090     -0.13343559
H      5.87006919     -3.03347342      0.38924950
H      6.41607688     -1.33182698      0.43807119
H      6.49550115     -2.25100305     -1.09188107
H      3.98870856     -2.39835780     -1.14256045
H      3.48998650     -0.00258675     -1.66046418
H      5.09894173     -0.45392038     -2.28399154
H      4.96035469      0.51000122     -0.78332569
H      4.10531337     -0.69223075      1.40971338
H      3.62454678     -2.41273731      1.30069260
H     -3.41566240     -3.43537085      1.36480587
H     -4.49394200     -2.35009323      2.29829419
H     -2.86274343     -1.79230612      1.83113263
H     -5.62737205     -3.42310858     -0.08697357
H     -5.90810739     -1.93058165     -1.05947571
H     -6.37091979     -1.98106099      0.67625425
H     -2.04542769      3.56573849     -0.73207107
H     -2.10275217      3.52645492      1.05551540
H     -0.40669253      5.27079252      1.23425781
H     -1.29037493      5.81733602     -0.22163431
H      1.39383469      5.39950437     -0.47189776
H      0.32568705      4.65534900     -1.69863076
H      1.59849597      3.30816164      0.75467892
H      1.46386332      2.66475669     -0.89624694
