# Supplementary material for: Computational Screening of Electroactive Biobased-Phthalimide Molecules for Redox Flow Batteries
Source: J Org Chem. 2026 Jan 6;91(2):842–58. doi: 10.1021/acs.joc.5c01283 (PMC12814552; doi:10.1021/acs.joc.5c01283)
Supplement: Supplementary file 3 [file jo5c01283_si_003.zip › xyz_structures/neutral/1225_r1r4_HN-CO(CH3)_HC=N-CH2CH(CH3)2_C6H4-p-NO2_neutral.xyz]

50
R1 = HN-CO(CH3);, R1' = H;, R2 = H;, R2' = HC=N-CH2CH(CH3)2;, R3 = C6H4-p-NO2;, E0 = -1.21;, Stability Score = 85.13; %BV at O1 = 40.33; Maximum FSD = 0.1
O     -1.65683779     -2.19743898     -0.04448511
O     -0.83799375      2.35986735      0.26572859
C     -0.62414568      1.16514543      0.21876177
N     -1.62546497      0.15213468      0.09720276
C     -1.03872549     -1.14606517      0.04735551
C      0.41758082     -0.94002180      0.14871232
C      1.45641189     -1.89314795      0.15518768
C      2.77827812     -1.38485356      0.27084003
C      3.02949684     -0.00213157      0.37289573
C      1.96625689      0.94149439      0.36327881
C      0.67959029      0.43877550      0.25222605
C     -3.01486652      0.40554551      0.02734934
N      1.12907780     -3.23877568      0.04861227
H      3.61153312     -2.08877690      0.27926763
C      4.43328583      0.44622761      0.49059941
H      2.17573245      2.01172607      0.44363771
C      1.23485867     -5.66229954     -0.09550472
C      1.97361204     -4.34311701      0.03001570
O      3.19470391     -4.25837210      0.10989121
N      4.74991539      1.68244598      0.59408523
C      6.15144078      2.03682294      0.67664987
C      6.58123485      2.93866292     -0.50331046
C      6.42674309      2.21383602     -1.84634347
C      8.01835400      3.43247926     -0.28882149
C     -3.60099526      1.34524103      0.90118421
C     -4.97075407      1.60483960      0.82590132
C     -5.74542719      0.90901817     -0.11364011
N     -7.19600677      1.17797235     -0.18977323
O     -7.66227571      2.04199500      0.55027598
O     -7.86271849      0.52406976     -0.98941474
C     -5.17986830     -0.03473037     -0.98335982
C     -3.80722721     -0.28084058     -0.91680306
H      1.96558766     -6.48321866     -0.12884480
H      0.55552282     -5.80478671      0.76460426
H      0.61684209     -5.67487579     -1.01145306
H      0.12465399     -3.42000650     -0.02359427
H      5.19763438     -0.36158185      0.48257163
H      6.29926851      2.60534134      1.61663384
H      6.81467999      1.14212281      0.71685663
H      5.90369892      3.81636837     -0.50091956
H      6.73145984      2.86716910     -2.68391598
H      7.06051872      1.30639021     -1.87658931
H      5.38171036      1.90198256     -2.02046882
H      8.72758237      2.58310928     -0.26706502
H      8.11908877      3.98202093      0.66500473
H      8.32785070      4.10729370     -1.10714746
H     -2.98707639      1.86398114      1.64085685
H     -5.44367727      2.32766798      1.49489311
H     -5.81004640     -0.55372941     -1.70947914
H     -3.34670626     -0.99808407     -1.59987948
