# Supplementary material for: Computational Screening of Electroactive Biobased-Phthalimide Molecules for Redox Flow Batteries
Source: J Org Chem. 2026 Jan 6;91(2):842–58. doi: 10.1021/acs.joc.5c01283 (PMC12814552; doi:10.1021/acs.joc.5c01283)
Supplement: Supplementary file 3 [file jo5c01283_si_003.zip › xyz_structures/neutral/1247_r2r4_3-py_HC=N-CH2CH3_C6H4-p-N(CH2)4_neutral.xyz]

53
R1 = H;, R1' = H;, R2 = 3-py;, R2' = HC=N-CH2CH3;, R3 = C6H4-p-N(CH2)4;, E0 = -1.46;, Stability Score = 80.79; %BV at O1 = 37.43; Maximum FSD = 0.13
O      0.51588218     -2.14940408      0.26951885
O      0.75504333      2.44322610     -0.28338760
C      0.26955626      1.33565859     -0.13896765
N      1.00284194      0.12743660     -0.01145630
C      0.14907338     -0.99578780      0.13303784
C     -1.24124388     -0.45286717      0.08942310
C     -2.46361133     -1.10713358      0.17304858
C     -3.65594911     -0.34170220      0.10004432
C     -3.58114723      1.08037152     -0.01950152
C     -2.31763052      1.71963356     -0.11793811
C     -1.16980575      0.94327706     -0.06556094
C      2.42542717      0.05110360     -0.02234040
H     -2.51224375     -2.19734883      0.26391761
C     -4.95242031     -1.06585597      0.11539699
C     -4.80002120      1.91902255      0.02534668
H     -2.27717907      2.80937825     -0.21016975
C     -6.00976887      3.91676515     -0.17731736
N     -4.78368116      3.15914230     -0.29743688
C     -5.23986482     -2.04004524      1.09328857
C     -6.46242479     -2.71898179      1.04164393
C     -7.36061704     -2.40808467      0.00878270
N     -7.09736521     -1.49774330     -0.94530953
C     -5.92502396     -0.85215411     -0.88932348
C      3.08749200     -0.78553727     -0.93972033
C      4.48025521     -0.87486188     -0.94669607
C      5.27066956     -0.11186403     -0.03526335
N      6.63649017     -0.19296430     -0.03873397
C      7.50483361      0.63811528      0.79926577
C      8.90725107      0.38533853      0.22785037
C      8.81556828     -1.05707485     -0.29282936
C      7.39626248     -1.12674131     -0.87406270
C      4.58105556      0.73834084      0.88075482
C      3.18715591      0.80829362      0.88670618
H     -5.84550294      4.77096966      0.50858958
H     -6.87737033      3.32523894      0.18784154
H     -6.26617051      4.35826022     -1.16024606
H     -5.72620072      1.42375696      0.38343178
H     -4.51800732     -2.24596523      1.89209362
H     -6.72082857     -3.47315591      1.79317483
H     -8.33320542     -2.91866347     -0.05040022
H     -5.71911018     -0.13126229     -1.69470687
H      2.50409670     -1.36941079     -1.65930127
H      4.96332201     -1.52943563     -1.67724009
H      7.43695115      0.33296110      1.86553047
H      7.21055413      1.70272752      0.74239715
H      9.69969660      0.53159620      0.98068951
H      9.09993745      1.07962407     -0.61097996
H      8.91007955     -1.76955718      0.54756959
H      9.58812062     -1.30544049     -1.03955291
H      6.96742723     -2.14480506     -0.82147268
H      7.37511376     -0.81357179     -1.93988142
H      5.14202896      1.33392943      1.60602988
H      2.68023948      1.45473868      1.61072711
