# Supplementary material for: Computational Screening of Electroactive Biobased-Phthalimide Molecules for Redox Flow Batteries
Source: J Org Chem. 2026 Jan 6;91(2):842–58. doi: 10.1021/acs.joc.5c01283 (PMC12814552; doi:10.1021/acs.joc.5c01283)
Supplement: Supplementary file 3 [file jo5c01283_si_003.zip › xyz_structures/neutral/3581_r1r2_CO2CH3_CHO_C6H4-p-N(CH2)4_neutral.xyz]

46
R1 = CO2CH3;, R1' = H;, R2 = CHO;, R2' = H;, R3 = C6H4-p-N(CH2)4;, E0 = -1.15;, Stability Score = 82.24; %BV at O1 = 42.11; Maximum FSD = 0.2
O      0.78383536      1.45653238     -0.03038209
O     -0.09041958     -3.08050230      0.25338018
C      0.53808953     -2.04093614      0.18984903
N     -0.01847295     -0.74125545      0.10983337
C      0.98199359      0.25847813      0.05511422
C      2.28857453     -0.46860828      0.11559607
C      3.58977214      0.02999995      0.09057385
C      4.64661313     -0.92454041      0.13892828
C      4.36567459     -2.30646384      0.21571081
C      3.04628900     -2.79211179      0.24065325
C      2.02348774     -1.84773841      0.18422142
C     -1.41750783     -0.47023574      0.08197374
C      3.83423266      1.52246874      0.08881702
C      6.06639247     -0.49161052      0.09598840
H      5.20719692     -3.00889908      0.25158445
H      2.83022838     -3.86380487      0.29644633
C      4.10715163      3.42355749     -1.28945303
O      3.89933087      2.00001736     -1.15890559
O      3.89747822      2.18375987      1.10559519
O      6.43027105      0.67139687      0.01717910
C     -2.23906998     -1.06852678     -0.89095767
C     -3.60989554     -0.81120006     -0.91998642
C     -4.21276954      0.07179564      0.02631695
N     -5.55474774      0.33224590      0.00003052
C     -6.49765494     -0.33107806     -0.90488830
C     -7.87219209      0.06572209     -0.34822138
C     -7.61429058      1.45182152      0.26154454
C     -6.21337168      1.30823255      0.87288616
C     -3.36050398      0.67258245      1.00160250
C     -1.99273515      0.39896084      1.02707881
H      5.05820377      3.71243650     -0.81111592
H      4.14065664      3.62359894     -2.36977201
H      3.27476457      3.97326320     -0.81851946
H      6.80765043     -1.33163821      0.14113018
H     -1.79732735     -1.73683036     -1.63747697
H     -4.21869450     -1.28399664     -1.69523194
H     -6.34245319     -1.42603124     -0.90613680
H     -6.36069366      0.02410612     -1.94857404
H     -8.65503484      0.06592746     -1.12489815
H     -8.17514810     -0.64603530      0.44194917
H     -8.36894769      1.75114016      1.00782002
H     -7.59779504      2.21928755     -0.53437799
H     -6.25916367      0.93597449      1.91853900
H     -5.65856156      2.26472837      0.88721653
H     -3.77789762      1.34476140      1.75607433
H     -1.36206739      0.85929842      1.79479305
