# Supplementary material for: Computational Screening of Electroactive Biobased-Phthalimide Molecules for Redox Flow Batteries
Source: J Org Chem. 2026 Jan 6;91(2):842–58. doi: 10.1021/acs.joc.5c01283 (PMC12814552; doi:10.1021/acs.joc.5c01283)
Supplement: Supplementary file 3 [file jo5c01283_si_003.zip › xyz_structures/neutral/4842_r1r5_N(CH2)4_HN-CO(CH3)_CH2CH(CH3)2_neutral.xyz]

47
R1 = N(CH2)4;, R1' = HN-CO(CH3);, R2 = H;, R2' = H;, R3 = CH2CH(CH3)2;, E0 = -1.85;, Stability Score = 89.01; %BV at O1 = 45.89; Maximum FSD = 0.14
O     -2.52589065      1.58576779     -0.21594946
O      2.00536334      1.63212936     -1.02399275
C      0.93590288      1.16740565     -0.64934133
N     -0.24914309      1.95290323     -0.57079081
C     -1.36565187      1.17334154     -0.29954309
C     -0.87512976     -0.21854261     -0.16752084
C     -1.64843556     -1.37682379     -0.03134323
C     -0.93186709     -2.60883178     -0.05128851
C      0.45411905     -2.62960351     -0.13672194
C      1.26764040     -1.44183388     -0.19734180
C      0.53845388     -0.22086220     -0.29308210
C     -0.28655870      3.38970807     -0.78994587
N     -3.03654715     -1.25276429      0.07847863
H     -1.48853317     -3.54407820      0.01870319
H      0.94494564     -3.60560641     -0.12294506
N      2.62583763     -1.53874202     -0.12286842
C     -5.41773928     -1.71775439      0.24991813
C     -3.98989182     -2.23894982      0.21949937
O     -3.72814741     -3.44042244      0.28968973
C      3.50614232     -0.46013488      0.36485298
C      4.73340703     -1.20428530      0.90613815
C      4.80218754     -2.44485911      0.00479332
C      3.32725809     -2.83402683     -0.13141839
C     -0.33998069      4.21107540      0.51432907
C     -0.40624388      5.70513652      0.17065219
C      0.83841812      3.89242335      1.44329325
H     -5.86364801     -1.84515411     -0.75439522
H     -6.00506342     -2.32812223      0.95494251
H     -5.48666396     -0.65328569      0.52816657
H     -3.36062802     -0.28204390      0.03781998
H      3.77196207      0.22948149     -0.45345453
H      2.97717048      0.13426294      1.13172930
H      4.56424461     -1.50914331      1.95558702
H      5.64376257     -0.58289431      0.87150244
H      5.41035667     -3.26376968      0.42335781
H      5.21766790     -2.17705231     -0.98431500
H      3.10400072     -3.39539828     -1.05625428
H      3.00761397     -3.45769137      0.72916245
H     -1.16930843      3.61678811     -1.41249036
H      0.61935119      3.64630988     -1.36565251
H     -1.27803713      3.93274827      1.03453800
H     -0.50439803      6.31623860      1.08561070
H     -1.26679094      5.93149467     -0.48530713
H      0.51350070      6.02727984     -0.35411081
H      0.77186910      4.48399323      2.37410872
H      1.80172094      4.13118855      0.95486485
H      0.85620620      2.82450213      1.72539206
