# Supplementary material for: Computational Screening of Electroactive Biobased-Phthalimide Molecules for Redox Flow Batteries
Source: J Org Chem. 2026 Jan 6;91(2):842–58. doi: 10.1021/acs.joc.5c01283 (PMC12814552; doi:10.1021/acs.joc.5c01283)
Supplement: Supplementary file 3 [file jo5c01283_si_003.zip › xyz_structures/neutral/0226_r1r4_3-py_CHO2(CH2)2_C6H5_neutral.xyz]

44
R1 = 3-py;, R1' = H;, R2 = H;, R2' = CHO2(CH2)2;, R3 = C6H5;, E0 = -1.57;, Stability Score = 85.51; %BV at O1 = 42.46; Maximum FSD = 0.13
O      1.90587381      1.67479051      0.13312916
O      1.72183363     -2.92129409     -0.32616542
C      1.34397748     -1.76518114     -0.27591383
N      2.17189649     -0.63581312     -0.07014881
C      1.42230626      0.57300822     -0.04863441
C     -0.00327022      0.17389740     -0.27856589
C     -1.18895250      0.93342608     -0.31117767
C     -2.39843556      0.20555197     -0.44660523
C     -2.43343112     -1.19400274     -0.55719867
C     -1.23411785     -1.93519027     -0.53506096
C     -0.04422353     -1.22855437     -0.39037080
C      3.58433342     -0.69977148      0.10256044
C     -1.23216125      2.41232794     -0.20813645
H     -3.34593694      0.75292539     -0.47392730
C     -3.77809041     -1.91372737     -0.73461154
H     -1.24431874     -3.02668541     -0.60974969
O     -4.83651824     -1.22707020     -0.10150177
C     -4.79776591     -1.64953025      1.27125532
C     -4.06771220     -3.02023273      1.22427416
O     -3.76091260     -3.20674340     -0.16734802
C     -0.40796034      3.24835613     -0.98784740
C     -0.53403621      4.63542728     -0.86039836
C     -1.47937595      5.14643661      0.04304068
N     -2.27344869      4.36653736      0.79680952
C     -2.14894862      3.03796732      0.66680351
C      4.37305227     -1.36391658     -0.85414974
C      5.76195742     -1.43534000     -0.67592997
C      6.36480313     -0.83318478      0.44060999
C      5.57183613     -0.16420137      1.38742382
C      4.18019497     -0.10201223      1.22768636
H     -4.01755470     -2.00786521     -1.81120069
H     -4.24306523     -0.91925575      1.89200536
H     -5.83624650     -1.71861540      1.63541868
H     -3.14262667     -3.00457845      1.83240052
H     -4.70009455     -3.86336867      1.54889108
H      0.30538964      2.81455434     -1.69509336
H      0.08502980      5.31416347     -1.45754067
H     -1.60160489      6.23381817      0.15795550
H     -2.79755238      2.41604683      1.30195958
H      3.89815099     -1.81696772     -1.72964685
H      6.37592397     -1.95690997     -1.41951820
H      7.45184164     -0.88533969      0.57289831
H      6.03667089      0.30526196      2.26231015
H      3.55524637      0.40338724      1.96994232
