# Supplementary material for: Computational Screening of Electroactive Biobased-Phthalimide Molecules for Redox Flow Batteries
Source: J Org Chem. 2026 Jan 6;91(2):842–58. doi: 10.1021/acs.joc.5c01283 (PMC12814552; doi:10.1021/acs.joc.5c01283)
Supplement: Supplementary file 3 [file jo5c01283_si_003.zip › xyz_structures/neutral/2222_r1r4_3-py_NHCH3_C6H4-p-N(CH2)4_neutral.xyz]

52
R1 = 3-py;, R1' = H;, R2 = H;, R2' = NHCH3;, R3 = C6H4-p-N(CH2)4;, E0 = -1.98;, Stability Score = 84.88; %BV at O1 = 42.3; Maximum FSD = 0.14
O     -0.40208157      1.50749641     -0.07038368
O      0.28040291     -3.06298513      0.13539845
C     -0.31062686     -1.99586743      0.07087970
N      0.28735944     -0.72485432      0.02408497
C     -0.69287409      0.32093358     -0.04196308
C     -2.00808869     -0.35395261     -0.05402880
C     -3.33187316      0.13955199     -0.06313820
C     -4.38214512     -0.79458269      0.03714367
C     -4.15392451     -2.19945144      0.13573284
C     -2.80369375     -2.67677649      0.12997907
C     -1.78594605     -1.74735910      0.03978887
C      1.69180151     -0.49553930      0.03450385
C     -3.65932745      1.58387287     -0.17634164
H     -5.40901036     -0.42173578      0.00857041
N     -5.18038888     -3.08505931      0.22785861
H     -2.58947911     -3.74887321      0.20373106
C     -6.58301250     -2.72529443      0.25242641
C     -3.08430877      2.40993133     -1.16286044
C     -3.46724781      3.75352423     -1.23326718
C     -4.41283177      4.23434997     -0.31371390
N     -4.97017593      3.46546525      0.63768395
C     -4.59883831      2.17763796      0.69591655
C      2.51770110     -1.08248751     -0.94173404
C      3.89762621     -0.86995960     -0.93383925
C      4.50734597     -0.03900927      0.05312521
N      5.85897107      0.18074668      0.06184573
C      6.79799760     -0.48174810     -0.84625646
C      8.17345972     -0.13767701     -0.25729355
C      7.94142412      1.23719795      0.38738692
C      6.52786784      1.11186240      0.97354097
C      3.65360441      0.55348771      1.03098112
C      2.27701634      0.32011320      1.02035640
H     -6.81842179     -2.05892379      1.10538399
H     -7.18159755     -3.64328816      0.35196250
H     -6.88974148     -2.20648155     -0.67719182
H     -4.94272744     -4.07039301      0.28429605
H     -2.36061564      1.99671734     -1.87206319
H     -3.04554481      4.42029677     -1.99382533
H     -4.73465135      5.28597300     -0.35084774
H     -5.05429446      1.56741981      1.49017522
H      2.07136149     -1.71089207     -1.71986454
H      4.50802656     -1.33703965     -1.71157079
H      6.68905979     -0.09531910     -1.88252086
H      6.61415297     -1.57197743     -0.88140342
H      8.44451088     -0.87874449      0.51742825
H      8.96892860     -0.13668669     -1.02110957
H      8.69215648      1.49687928      1.15231189
H      7.95540140      2.02592238     -0.38755225
H      5.99798419      2.08210749      1.00924908
H      6.54926505      0.70884231      2.00890349
H      4.07543105      1.18673056      1.81634775
H      1.64502857      0.77275963      1.79152944
