# Supplementary material for: Computational Screening of Electroactive Biobased-Phthalimide Molecules for Redox Flow Batteries
Source: J Org Chem. 2026 Jan 6;91(2):842–58. doi: 10.1021/acs.joc.5c01283 (PMC12814552; doi:10.1021/acs.joc.5c01283)
Supplement: Supplementary file 3 [file jo5c01283_si_003.zip › xyz_structures/neutral/1983_r1r2_CHO_HC=N-CH2CH3_C6H4-p-NO2_neutral.xyz]

36
R1 = CHO;, R1' = H;, R2 = HC=N-CH2CH3;, R2' = H;, R3 = C6H4-p-NO2;, E0 = -1.06;, Stability Score = 81.65; %BV at O1 = 39.89; Maximum FSD = 0.16
O      0.06259947     -1.91272155     -0.19127874
O      0.55763051      2.65675801      0.29471912
C      0.01005152      1.57932540      0.17651948
N      0.66838811      0.32512693      0.04984991
C     -0.25945379     -0.74822326     -0.05644373
C     -1.62674016     -0.11833468      0.01302346
C     -2.91958841     -0.69146765     -0.04340055
C     -4.03585710      0.20847824      0.04891952
C     -3.80972562      1.59919454      0.19025429
C     -2.52393037      2.14543610      0.24332455
C     -1.44415457      1.26512209      0.15040220
C      2.07545583      0.16312561      0.03125632
C     -3.02164384     -2.17666111     -0.18827295
C     -5.44265143     -0.26622761      0.00309730
H     -4.69072609      2.24453599      0.25664407
H     -2.36394879      3.22340668      0.35089943
C     -7.76529125      0.03884145      0.04193184
N     -6.41912370      0.56135781      0.09441422
O     -4.05213683     -2.83019990     -0.26699595
C      2.86271944      1.00806300     -0.77704907
C      4.25147970      0.86186824     -0.78810274
C      4.83535603     -0.14059577     -0.00056308
N      6.30509644     -0.30188284     -0.01663516
O      6.79084317     -1.22038879      0.63974316
O      6.96444945      0.49079681     -0.68556878
C      4.06525860     -0.99408859      0.80240199
C      2.67805218     -0.83502755      0.82349603
H     -8.30937313      0.52122992     -0.79376180
H     -8.30460151      0.33177303      0.96416841
H     -7.82398022     -1.06436439     -0.07658755
H     -5.59239142     -1.35253171     -0.11332605
H     -2.02981672     -2.68345849     -0.22315080
H      2.38760898      1.77005832     -1.39932664
H      4.88032958      1.50482516     -1.40834691
H      4.55360428     -1.75970583      1.40993200
H      2.06376181     -1.47686359      1.45931485
