# Supplementary material for: Computational Screening of Electroactive Biobased-Phthalimide Molecules for Redox Flow Batteries
Source: J Org Chem. 2026 Jan 6;91(2):842–58. doi: 10.1021/acs.joc.5c01283 (PMC12814552; doi:10.1021/acs.joc.5c01283)
Supplement: Supplementary file 3 [file jo5c01283_si_003.zip › xyz_structures/neutral/2401_r1r4_OCH3_CH3_CH3_neutral.xyz]

26
R1 = OCH3;, R1' = H;, R2 = H;, R2' = CH3;, R3 = CH3;, E0 = -1.82;, Stability Score = 77.07; %BV at O1 = 34.53; Maximum FSD = 0.14
O      1.48323330      2.37281799      0.00142113
O      2.53487999     -2.11665982      0.00168620
C      1.84606052     -1.10683026      0.00163802
N      2.33709661      0.20264824      0.00280988
C      1.29635994      1.16617778      0.00132954
C      0.02964621      0.38628183      0.00069415
C     -1.31974174      0.79175401     -0.00095944
C     -2.30742435     -0.22928151     -0.00227332
C     -1.97302553     -1.59684115     -0.00121210
C     -0.60882910     -1.98595986     -0.00008626
C      0.35273369     -0.98424740      0.00109923
C      3.74960933      0.53232410      0.00194800
O     -1.59084244      2.11072892     -0.00195552
H     -3.36595209      0.04411294     -0.00437103
C     -3.05307172     -2.64982185      0.00722225
H     -0.32294794     -3.04349017     -0.00046666
C     -2.95356094      2.54854238     -0.00323037
H     -3.48569263      2.19485016      0.89910651
H     -2.91681083      3.64826249     -0.00319908
H     -3.48402011      2.19486044     -0.90655285
H     -4.05892578     -2.20705960     -0.07525361
H     -3.00928540     -3.24099810      0.94129912
H     -2.91151657     -3.36229060     -0.82600234
H      3.84011775      1.62843995      0.03401273
H      4.23773859      0.14829301     -0.91090486
H      4.24887985      0.09348886      0.88308288
