# Supplementary material for: Computational Screening of Electroactive Biobased-Phthalimide Molecules for Redox Flow Batteries
Source: J Org Chem. 2026 Jan 6;91(2):842–58. doi: 10.1021/acs.joc.5c01283 (PMC12814552; doi:10.1021/acs.joc.5c01283)
Supplement: Supplementary file 3 [file jo5c01283_si_003.zip › xyz_structures/neutral/1065_r1r4_CHO_CO-N(CH3)2_CH3_neutral.xyz]

31
R1 = CHO;, R1' = H;, R2 = H;, R2' = CO-N(CH3)2;, R3 = CH3;, E0 = -1.27;, Stability Score = 74.08; %BV at O1 = 35.39; Maximum FSD = 0.22
O      3.52528122      1.49773759      0.10438154
O      2.33698877     -2.95418512     -0.01148602
C      2.20917322     -1.74282243     -0.00504251
N      3.25956337     -0.80955200      0.06048398
C      2.80079925      0.51729115      0.05197696
C      1.30167418      0.43226033     -0.03063219
C      0.30581606      1.42262767     -0.07721961
C     -1.04202740      0.99291073     -0.13516503
C     -1.38586793     -0.36869887     -0.16036194
C     -0.36917208     -1.35331516     -0.14473318
C      0.95305629     -0.92924501     -0.06283826
C      4.66587120     -1.16504675      0.13521720
C      0.61775229      2.88095563     -0.06170002
H     -1.82078516      1.76175040     -0.16771151
C     -2.81564082     -0.82016534     -0.37019727
H     -0.62168157     -2.41755742     -0.19214733
C     -5.17454319     -0.64369184      0.21402716
N     -3.77106444     -0.34754111      0.47965975
C     -3.50486714      0.35678006      1.72972697
O     -3.05351587     -1.57197637     -1.32535802
O     -0.23986005      3.74998300     -0.10123706
H     -5.76593607      0.28869591      0.26503524
H     -5.57290175     -1.34985550      0.96755495
H     -5.26764496     -1.08984775     -0.78562732
H     -4.07422359     -0.12621770      2.54487978
H     -3.81988072      1.41540001      1.66607210
H     -2.43745741      0.31441393      1.98599908
H      1.70464298      3.13157195     -0.00986496
H      4.73771026     -2.26238520      0.10939480
H      5.21428031     -0.73507766     -0.72001466
H      5.10813941     -0.78496610      1.07194957
