# Supplementary material for: Computational Screening of Electroactive Biobased-Phthalimide Molecules for Redox Flow Batteries
Source: J Org Chem. 2026 Jan 6;91(2):842–58. doi: 10.1021/acs.joc.5c01283 (PMC12814552; doi:10.1021/acs.joc.5c01283)
Supplement: Supplementary file 3 [file jo5c01283_si_003.zip › xyz_structures/neutral/5339_r1r4_CHO_NHCH3_C6H5_neutral.xyz]

33
R1 = CHO;, R1' = H;, R2 = H;, R2' = NHCH3;, R3 = C6H5;, E0 = -1.59;, Stability Score = 82.89; %BV at O1 = 39.56; Maximum FSD = 0.13
O      0.99623202     -2.19561372     -0.18540604
O      0.84542350      2.41767509      0.18614255
C      0.45937201      1.26589586      0.08970554
N      1.28205142      0.12227193      0.00549336
C      0.50657440     -1.08108970     -0.08851697
C     -0.90755663     -0.65144924     -0.05528432
C     -2.12700897     -1.36865112     -0.11157108
C     -3.32892573     -0.64932857     -0.05852665
C     -3.36556060      0.77384814      0.04992182
C     -2.12168893      1.48369541      0.10406253
C     -0.94562324      0.75122764      0.04908756
C      2.70366454      0.15411804      0.01036292
C     -2.16546720     -2.85518068     -0.22243580
H     -4.27002413     -1.20905693     -0.10200536
N     -4.55622093      1.42184403      0.09859885
H     -2.08567006      2.57327619      0.18497003
C     -4.70963420      2.85888938      0.20823487
O     -3.19849829     -3.50647894     -0.27508534
C      3.42042581     -0.65698330      0.90975275
C      4.82212325     -0.62509616      0.90600253
C      5.51025904      0.22378548      0.02367905
C      4.78941557      1.03751093     -0.86556085
C      3.38800066      0.99945726     -0.88271598
H     -4.25067490      3.38512401     -0.65135101
H     -4.24453956      3.24855959      1.13446280
H     -5.78331149      3.09815330      0.23021196
H     -5.39866809      0.85671702      0.05006440
H     -1.16359465     -3.34851053     -0.25554046
H      2.87974822     -1.30395012      1.60672245
H      5.37845257     -1.26089999      1.60479531
H      6.60622151      0.25120388      0.02909786
H      5.32001152      1.70042526     -1.55917815
H      2.82311390      1.61905865     -1.58549349
