# Supplementary material for: Computational Screening of Electroactive Biobased-Phthalimide Molecules for Redox Flow Batteries
Source: J Org Chem. 2026 Jan 6;91(2):842–58. doi: 10.1021/acs.joc.5c01283 (PMC12814552; doi:10.1021/acs.joc.5c01283)
Supplement: Supplementary file 3 [file jo5c01283_si_003.zip › xyz_structures/neutral/2738_r1r4_CN_CH2N(CH3)2_C6H5_neutral.xyz]

38
R1 = CN;, R1' = H;, R2 = H;, R2' = CH2N(CH3)2;, R3 = C6H5;, E0 = -1.37;, Stability Score = 81.88; %BV at O1 = 39.95; Maximum FSD = 0.15
O     -1.54551997      2.20565851      0.02924781
O     -1.11002611     -2.39061425     -0.33309486
C     -0.80152550     -1.21557900     -0.29882233
N     -1.69618192     -0.13132365     -0.10366408
C     -1.02075491      1.11677772     -0.10520443
C      0.41978206      0.79014738     -0.31426811
C      1.54745985      1.62322775     -0.40925895
C      2.80792983      1.00930671     -0.61999668
C      2.94294484     -0.38928514     -0.73201751
C      1.79149791     -1.20740701     -0.63953809
C      0.55565421     -0.59880582     -0.43256245
C     -3.10301658     -0.27551840      0.07261677
C      1.45031011      3.05050342     -0.30235621
H      3.69529098      1.64506689     -0.70469224
C      4.32660765     -1.01650074     -0.81719674
H      1.86833380     -2.29555453     -0.73808336
C      5.21789140     -0.14570107      1.30190740
N      4.90575141     -1.31526546      0.49555593
C      4.21640557     -2.35495636      1.24336337
N      1.41716720      4.21727675     -0.21446835
C     -3.72940513      0.31076478      1.18697022
C     -5.11487556      0.17274309      1.35147224
C     -5.86938582     -0.55931248      0.42005761
C     -5.23506880     -1.14879540     -0.68575050
C     -3.85271910     -1.00282527     -0.86907628
H      5.82548529     -0.45350419      2.17243690
H      5.80313486      0.57768266      0.70637095
H      4.31881944      0.38588636      1.69637390
H      4.83438994     -2.65261092      2.11019321
H      4.06376722     -3.24221002      0.60302785
H      3.21974359     -2.04435847      1.63918400
H      5.01090531     -0.33182961     -1.34956805
H      4.26742831     -1.95844227     -1.39148572
H     -3.13283709      0.86613458      1.91690930
H     -5.60449712      0.63297490      2.21760956
H     -6.95151240     -0.67029034      0.55588433
H     -5.81967245     -1.71894740     -1.41712486
H     -3.35428388     -1.44524007     -1.73678563
