# Supplementary material for: Computational Screening of Electroactive Biobased-Phthalimide Molecules for Redox Flow Batteries
Source: J Org Chem. 2026 Jan 6;91(2):842–58. doi: 10.1021/acs.joc.5c01283 (PMC12814552; doi:10.1021/acs.joc.5c01283)
Supplement: Supplementary file 3 [file jo5c01283_si_003.zip › xyz_structures/neutral/1442_r2r4_CO-N(CH2)4_CO-N(CH2)4_CH2CH(CH3)2_neutral.xyz]

56
R1 = H;, R1' = H;, R2 = CO-N(CH2)4;, R2' = CO-N(CH2)4;, R3 = CH2CH(CH3)2;, E0 = -1.56;, Stability Score = 82.11; %BV at O1 = 38.78; Maximum FSD = 0.13
O      3.54087541     -1.06036203     -2.07394843
O      3.45849979      2.05832177      1.32943830
C      3.04893599      1.24072340      0.52264845
N      3.84821208      0.52381236     -0.38885785
C      3.08889688     -0.33806370     -1.20085838
C      1.66808348     -0.16156149     -0.76406476
C      0.50082603     -0.76624005     -1.22051229
C     -0.71608950     -0.40650168     -0.60130720
C     -0.74218995      0.56529818      0.43025057
C      0.45304395      1.16320084      0.88597979
C      1.64460483      0.78731875      0.27313965
C      5.29924044      0.62923183     -0.46157462
H      0.51940685     -1.50838452     -2.02590499
C     -2.00820103     -1.02258355     -1.09710542
C     -2.05116060      0.92416305      1.10354274
H      0.43469804      1.90647186      1.69036669
C      7.55210278     -0.34515833      0.05035821
C      6.03893245     -0.54731011      0.20719617
C      5.63749023     -0.71979168      1.67747510
O     -2.47803043     -0.69907630     -2.19946130
N     -2.60382225     -1.90309754     -0.26442394
C     -3.92360073     -2.47570352     -0.57776177
C     -4.29331842     -3.22248243      0.70952257
C     -2.92952950     -3.69735285      1.23680989
C     -2.00809380     -2.50149677      0.95243425
O     -2.29708917      0.52904868      2.25422264
N     -2.91255033      1.66254360      0.37123470
C     -4.26296581      1.97466027      0.86830258
C     -4.93870584      2.62490475     -0.34517081
C     -3.77434489      3.34649466     -1.04292922
C     -2.61330639      2.35006656     -0.90612914
H      7.88186907      0.56895612      0.57997367
H      8.10757133     -1.20026584      0.47478299
H      7.83953091     -0.24406035     -1.01218350
H      5.75256595     -1.46536192     -0.34226038
H      4.55599354     -0.91752492      1.78455700
H      5.87648058      0.18834332      2.26189743
H      6.17884033     -1.56960710      2.13048710
H      5.57975857      0.69336590     -1.52701009
H      5.57181324      1.57994911      0.02780885
H     -4.62851982     -1.67199529     -0.85092233
H     -3.84232100     -3.16168599     -1.44385468
H     -5.00383400     -4.04542797      0.52654293
H     -4.75593648     -2.52180750      1.42930417
H     -2.59084890     -4.58164186      0.66598807
H     -2.94110998     -3.96429586      2.30653735
H     -2.02331810     -1.76997214      1.77874199
H     -0.96168439     -2.79451437      0.76502488
H     -4.19792976      2.67137060      1.72710548
H     -4.75824523      1.05323706      1.21920426
H     -5.35094738      1.84139862     -1.00779386
H     -5.76217696      3.29809471     -0.05501159
H     -3.53503052      4.28402926     -0.50780737
H     -3.98127884      3.59692269     -2.09657586
H     -2.60366255      1.62035607     -1.73418013
H     -1.62537329      2.83748907     -0.85888708
