# Supplementary material for: Computational Screening of Electroactive Biobased-Phthalimide Molecules for Redox Flow Batteries
Source: J Org Chem. 2026 Jan 6;91(2):842–58. doi: 10.1021/acs.joc.5c01283 (PMC12814552; doi:10.1021/acs.joc.5c01283)
Supplement: Supplementary file 3 [file jo5c01283_si_003.zip › xyz_structures/neutral/5401_r1r4_CH2N(CH2)4_NHCH3_CH3_neutral.xyz]

39
R1 = CH2N(CH2)4;, R1' = H;, R2 = H;, R2' = NHCH3;, R3 = CH3;, E0 = -2.07;, Stability Score = 77.5; %BV at O1 = 35.92; Maximum FSD = 0.16
O     -1.43792437     -2.78222735      0.44799645
O     -4.45927986      0.62262027     -0.30812121
C     -3.38217165      0.07439631     -0.11479251
N     -3.19900279     -1.29913988      0.05753572
C     -1.82977998     -1.63468247      0.26602974
C     -1.08567755     -0.36110902      0.21317805
C      0.28566971     -0.06530613      0.34224070
C      0.67357957      1.28075757      0.24698052
C     -0.26048730      2.33398392      0.01951854
C     -1.65024146      2.00941834     -0.11197268
C     -2.01574258      0.68097901     -0.01113205
C     -4.27947774     -2.26439590      0.03065287
C      1.31283077     -1.14872094      0.61571246
H      1.73789841      1.50382724      0.35018305
N      0.13936835      3.63134103     -0.07653789
H     -2.39349188      2.79509958     -0.28962808
C      1.51126473      4.07848812      0.04129822
N      2.66534119     -0.77457691      0.25047866
C      2.93208097     -0.76175147     -1.18964623
C      4.46153819     -0.60502977     -1.27586460
C      4.98417850     -1.19205214      0.06870111
C      3.70871596     -1.63247731      0.81282131
H      1.94045014      3.83061464      1.03239965
H      2.15912726      3.61712458     -0.73006607
H      1.54048136      5.17114647     -0.08752506
H     -0.57759543      4.33378839     -0.22790275
H      0.98906956     -2.09129817      0.11674803
H      1.29179085     -1.36753037      1.70205203
H      2.60990137     -1.72490686     -1.65832485
H      2.37494974      0.04965905     -1.69011079
H      4.73687383      0.45986854     -1.36884234
H      4.86967618     -1.12998956     -2.15621174
H      5.67708340     -2.03802083     -0.07689246
H      5.52079459     -0.41953099      0.64616317
H      3.49649684     -2.71150211      0.60863663
H      3.76872573     -1.50966557      1.90973997
H     -3.85281499     -3.25538715      0.24731500
H     -4.76415778     -2.28271919     -0.96173754
H     -5.04048437     -2.01523458      0.79061648
