# Supplementary material for: Computational Screening of Electroactive Biobased-Phthalimide Molecules for Redox Flow Batteries
Source: J Org Chem. 2026 Jan 6;91(2):842–58. doi: 10.1021/acs.joc.5c01283 (PMC12814552; doi:10.1021/acs.joc.5c01283)
Supplement: Supplementary file 3 [file jo5c01283_si_003.zip › xyz_structures/neutral/2428_r2r4_HC=N-CH2CH(CH3)2_HN-CO(CH3)_C6H5_neutral.xyz]

48
R1 = H;, R1' = H;, R2 = HC=N-CH2CH(CH3)2;, R2' = HN-CO(CH3);, R3 = C6H5;, E0 = -1.45;, Stability Score = 79.8; %BV at O1 = 37.61; Maximum FSD = 0.15
O      2.60992297     -2.44920696     -0.50400157
O      2.83307530      2.08422744      0.43495501
C      2.35531516      0.99485566      0.17499351
N      3.08835625     -0.20349013     -0.01327167
C      2.23143749     -1.31105179     -0.29323950
C      0.85394969     -0.76037178     -0.27847154
C     -0.37374510     -1.37808150     -0.48993588
C     -1.55665277     -0.60606862     -0.42650138
C     -1.47874680      0.80823651     -0.13875005
C     -0.21101125      1.41710305      0.07826551
C      0.91910897      0.61693698     -0.00115950
C      4.50695278     -0.29234407      0.05933063
H     -0.43682072     -2.45120360     -0.70420933
C     -2.82842718     -1.30814319     -0.65160110
N     -2.66715076      1.51222110     -0.08546200
H     -0.15251841      2.48331199      0.29653123
C     -4.36594573      3.21353668      0.19800080
C     -2.89071398      2.85078810      0.20031242
O     -2.00229158      3.66294331      0.44634980
N     -3.97395011     -0.72304431     -0.66730616
C     -5.18551705     -1.49177351     -0.85501556
C     -6.16780992     -1.29351834      0.32095034
C     -5.55789006     -1.76837237      1.64569484
C     -7.49484415     -2.00251812      0.01972939
C      5.30174626      0.56989491     -0.71792086
C      6.69881263      0.48423937     -0.63677320
C      7.30279362     -0.46757202      0.20112957
C      6.50348038     -1.33161211      0.96737678
C      5.10550710     -1.24243409      0.90670620
H     -4.86615855      2.74131582      1.06393177
H     -4.86456007      2.84060042     -0.71405169
H     -4.47386890      4.30585322      0.26827734
H     -3.49298921      0.89882693     -0.28912159
H     -2.74252966     -2.40392164     -0.80920496
H     -4.97056741     -2.57563075     -0.98688627
H     -5.67382461     -1.13120738     -1.78209049
H     -6.36116336     -0.20411977      0.39693458
H     -6.26412006     -1.61544877      2.48165159
H     -5.31526707     -2.84767031      1.59949149
H     -4.62723850     -1.22217536      1.88134667
H     -8.22284427     -1.83426438      0.83354859
H     -7.94333567     -1.63746231     -0.92231290
H     -7.34469832     -3.09474155     -0.07680987
H      4.82411068      1.29746208     -1.38095110
H      7.31756655      1.15925943     -1.23961621
H      8.39554986     -0.53602273      0.25679402
H      6.96944964     -2.07487828      1.62497596
H      4.47680259     -1.90157358      1.51274134
