# Supplementary material for: Computational Screening of Electroactive Biobased-Phthalimide Molecules for Redox Flow Batteries
Source: J Org Chem. 2026 Jan 6;91(2):842–58. doi: 10.1021/acs.joc.5c01283 (PMC12814552; doi:10.1021/acs.joc.5c01283)
Supplement: Supplementary file 3 [file jo5c01283_si_003.zip › xyz_structures/neutral/2773_r1r5_3-py_CH2N(CH3)2_C6H5_neutral.xyz]

46
R1 = 3-py;, R1' = CH2N(CH3)2;, R2 = H;, R2' = H;, R3 = C6H5;, E0 = -1.65;, Stability Score = 88.27; %BV at O1 = 45.4; Maximum FSD = 0.14
O      2.16236472     -2.01908492      0.24428109
O      0.60809555      2.31148244     -0.09769591
C      0.56732270      1.10112425      0.02986424
N      1.71017459      0.26253281      0.05835959
C      1.35949613     -1.10285279      0.19197566
C     -0.13450588     -1.13944546      0.23316187
C     -0.99676125     -2.24490662      0.27939040
C     -2.38033863     -1.95100260      0.26373614
C     -2.85830562     -0.63851755      0.21040941
C     -1.98697326      0.48148090      0.17073187
C     -0.61155097      0.18889063      0.17239118
C      3.04977863      0.73713218     -0.03810593
C     -0.50968760     -3.67747380      0.37694077
H     -3.08122576     -2.79178278      0.29261175
H     -3.93983224     -0.46247541      0.22146018
C     -2.55073871      1.85292252      0.13259142
C     -1.19446329     -5.99190391      0.26949555
N     -1.43991553     -4.63735191     -0.20509636
C     -1.44897964     -4.56801131     -1.66139236
C     -2.12351089      2.87157646      1.00806834
C     -2.73378392      4.12793636      0.93794615
C     -3.75335982      4.33066063     -0.00575027
N     -4.17536166      3.37366586     -0.85008126
C     -3.58702193      2.17079990     -0.77395314
C      3.98192266      0.40295159      0.96054929
C      5.30188260      0.86432895      0.85617120
C      5.68715283      1.66913105     -0.22853440
C      4.74864580      2.00617830     -1.21762222
C      3.43067242      1.53548824     -1.13138856
H     -0.18786467     -6.38154570     -0.02161629
H     -1.95256492     -6.67745355     -0.14958797
H     -1.26534739     -6.02758953      1.37139432
H     -0.46706529     -4.85544154     -2.11119845
H     -1.68433296     -3.54197267     -1.99422772
H     -2.22167201     -5.24548437     -2.06612395
H     -0.39255461     -3.91468825      1.45290692
H      0.51016124     -3.75314277     -0.05983347
H     -1.33729057      2.67235106      1.74276373
H     -2.43102953      4.93908953      1.60951337
H     -4.25257571      5.30851248     -0.07809239
H     -3.93686870      1.40389997     -1.48122648
H      3.66975407     -0.21108894      1.81077474
H      6.02994519      0.60023517      1.63210788
H      6.71845996      2.03346929     -0.30302070
H      5.04470544      2.63214909     -2.06758317
H      2.69739782      1.77990270     -1.90581081
