# Supplementary material for: Computational Screening of Electroactive Biobased-Phthalimide Molecules for Redox Flow Batteries
Source: J Org Chem. 2026 Jan 6;91(2):842–58. doi: 10.1021/acs.joc.5c01283 (PMC12814552; doi:10.1021/acs.joc.5c01283)
Supplement: Supplementary file 3 [file jo5c01283_si_003.zip › xyz_structures/neutral/5219_r2r4_NHCH3_CH2N(CH3)2_C6H4-p-NO2_neutral.xyz]

44
R1 = H;, R1' = H;, R2 = NHCH3;, R2' = CH2N(CH3)2;, R3 = C6H4-p-NO2;, E0 = -1.39;, Stability Score = 79.78; %BV at O1 = 37.64; Maximum FSD = 0.15
O      0.75071237      2.34287238     -0.22332547
O      0.65147121     -2.29657433      0.02192682
C      0.23410831     -1.15400549     -0.07006675
N      1.08458365      0.02043872     -0.08791096
C      0.30694329      1.20916666     -0.17614324
C     -1.11264909      0.75706349     -0.22160965
C     -2.26681746      1.52030576     -0.30320494
C     -3.52717925      0.84230857     -0.32669475
C     -3.55669143     -0.60568129     -0.28485422
C     -2.36615156     -1.32938966     -0.18606670
C     -1.13828878     -0.64856065     -0.15846939
C      2.49053452     -0.01429563     -0.03010746
H     -2.20921593      2.61123237     -0.34058526
N     -4.70268966      1.51558296     -0.39297811
C     -4.87635713     -1.33333010     -0.44297757
H     -2.39698568     -2.42470708     -0.14718242
C     -4.81684948      2.95792607     -0.36928388
N     -5.94887297     -0.81800074      0.41796884
C     -5.65639918     -0.98942787      1.83786195
C     -7.24977132     -1.36607347      0.05076063
C      3.19249419      0.94046046      0.74064075
C      4.58650977      0.91178180      0.79037150
C      5.27633026     -0.08285327      0.08035852
N      6.74774269     -0.11780369      0.13723605
O      7.32931952     -1.02401358     -0.45897783
O      7.32374360      0.76103696      0.77817921
C      4.59684239     -1.04400347     -0.68365104
C      3.20352993     -1.00400453     -0.74472297
H     -4.40292996      3.39910599      0.56093147
H     -4.28686596      3.41750509     -1.22454819
H     -5.88210708      3.22871405     -0.43780168
H     -5.52112429      0.93030382     -0.13882922
H     -5.21726354     -1.20607589     -1.49042721
H     -4.71549469     -2.42478552     -0.28823016
H     -5.59234556     -2.06366258      2.13050875
H     -6.44900169     -0.51300649      2.44032947
H     -4.69400335     -0.50995666      2.08648667
H     -7.30205588     -2.47132807      0.19165419
H     -7.46460673     -1.14455094     -1.00935475
H     -8.03665668     -0.90418772      0.67197807
H      2.64358266      1.69838374      1.30312269
H      5.14289277      1.64078100      1.38451128
H      5.16160966     -1.80064025     -1.23369814
H      2.66353197     -1.73421898     -1.35055881
