# Supplementary material for: Computational Screening of Electroactive Biobased-Phthalimide Molecules for Redox Flow Batteries
Source: J Org Chem. 2026 Jan 6;91(2):842–58. doi: 10.1021/acs.joc.5c01283 (PMC12814552; doi:10.1021/acs.joc.5c01283)
Supplement: Supplementary file 3 [file jo5c01283_si_003.zip › xyz_structures/neutral/3700_r2r4_HC=N-CH2CH(CH3)2_CHO_CH3_neutral.xyz]

36
R1 = H;, R1' = H;, R2 = HC=N-CH2CH(CH3)2;, R2' = CHO;, R3 = CH3;, E0 = -1.03;, Stability Score = 76.27; %BV at O1 = 33.37; Maximum FSD = 0.14
O      4.59509491      1.19492601      0.38863073
O      2.41283940     -2.84245886     -0.11120155
C      2.57504834     -1.63758066     -0.03100766
N      3.80579619     -0.98769643      0.17264564
C      3.67527072      0.41308227      0.22136727
C      2.21761870      0.68831309      0.02931466
C      1.51399598      1.88347361     -0.01195250
C      0.10908818      1.84876368     -0.20946046
C     -0.56736864      0.59419777     -0.36346428
C      0.18191754     -0.60975831     -0.31631239
C      1.55340164     -0.54182770     -0.12191947
C      5.07732497     -1.67337876      0.32130599
H      2.02800295      2.84471868      0.10577758
C     -0.54317826      3.19055625     -0.23403873
C     -2.03181121      0.50270380     -0.57070720
H     -0.34009054     -1.56379122     -0.43440051
C     -6.24073811     -1.56508652      0.00127234
C     -4.74790403     -1.39222704      0.31227689
C     -4.52879907     -0.65499446      1.63961672
C     -4.04681395     -0.66310508     -0.85866489
N     -2.61055928     -0.63746405     -0.68509968
O     -1.72811751      3.44344601     -0.38415375
H     -6.39574802     -2.12605640     -0.93842286
H     -6.73688418     -0.58153133     -0.10451849
H     -6.74986854     -2.11229977      0.81499610
H     -4.28503902     -2.39667602      0.38944775
H     -4.94644307      0.36918317      1.59053117
H     -5.02775727     -1.18483246      2.47110123
H     -3.45533951     -0.57074566      1.88484236
H     -4.48147290      0.35656643     -0.96909773
H     -4.26129455     -1.22434362     -1.79016850
H     -2.58510931      1.45594314     -0.61803827
H      0.19577727      4.02408196     -0.09175026
H      4.89207034     -2.75422504      0.23472979
H      5.77933050     -1.35174362     -0.46674562
H      5.51938539     -1.44959829      1.30724719
