# Supplementary material for: Computational Screening of Electroactive Biobased-Phthalimide Molecules for Redox Flow Batteries
Source: J Org Chem. 2026 Jan 6;91(2):842–58. doi: 10.1021/acs.joc.5c01283 (PMC12814552; doi:10.1021/acs.joc.5c01283)
Supplement: Supplementary file 3 [file jo5c01283_si_003.zip › xyz_structures/neutral/0278_r2r4_CH2N(CH2)4_CH2N(CH3)2_C6H4-p-N(CH2)4_neutral.xyz]

64
R1 = H;, R1' = H;, R2 = CH2N(CH2)4;, R2' = CH2N(CH3)2;, R3 = C6H4-p-N(CH2)4;, E0 = -1.76;, Stability Score = 80.68; %BV at O1 = 37.43; Maximum FSD = 0.13
O      0.86881684      1.69802022      1.47489601
O      1.02228300     -2.04647713     -1.24319981
C      0.55640955     -1.14639628     -0.56600627
N      1.31307503     -0.15104999      0.10481298
C      0.47887262      0.74795400      0.81845298
C     -0.91815297      0.28032495      0.57844815
C     -2.13481093      0.79223568      1.02675196
C     -3.33068226      0.15711758      0.62853536
C     -3.28402673     -0.98815289     -0.21730254
C     -2.04077913     -1.48981463     -0.65882768
C     -0.87207003     -0.84521173     -0.25671591
C      2.73388713     -0.05988874      0.05767629
H     -2.16972432      1.67883821      1.67032266
C     -4.66292194      0.72932407      1.07355815
C     -4.56470290     -1.67871097     -0.64629780
H     -2.00088245     -2.37279782     -1.30709985
C     -6.61373440     -2.70372945      0.11376335
N     -5.24632334     -2.34744290      0.46278958
C     -4.49695572     -3.48351807      0.97814564
N     -5.37942912      1.34331096     -0.03415404
C     -6.76295969      1.71033138      0.26321162
C     -7.18998632      2.53725447     -0.96438321
C     -5.85491054      3.11056917     -1.52645249
C     -4.77218558      2.55618639     -0.58029587
C      3.40046659      0.04230632     -1.17720788
C      4.79281942      0.12384973     -1.23278975
C      5.57753352      0.11959149     -0.04069596
N      6.94281321      0.20443507     -0.08834193
C      7.79533786      0.30627416      1.09840307
C      9.17128301      0.67295998      0.52447859
C      9.16336662     -0.00037174     -0.85616354
C      7.71722317      0.19805371     -1.33202082
C      4.88323915      0.02374592      1.20263210
C      3.49102304     -0.07117343      1.24329436
H     -7.17417076     -1.79986402     -0.18539645
H     -6.67184452     -3.43769758     -0.72787836
H     -7.11912710     -3.15344442      0.98713972
H     -4.37403832     -4.30033178      0.22368941
H     -5.01549814     -3.90818941      1.85609690
H     -3.48864073     -3.16566605      1.29574900
H     -5.24590296     -0.90418381     -1.03833107
H     -4.33921427     -2.38860487     -1.47811543
H     -4.49528198      1.45458803      1.90624711
H     -5.28263121     -0.09769697      1.45991629
H     -7.37918078      0.80807761      0.42985987
H     -6.82303332      2.33325203      1.19054368
H     -7.67955985      1.89042885     -1.71287151
H     -7.90925120      3.32676601     -0.68778228
H     -5.84184036      4.21348021     -1.54802900
H     -5.68479958      2.75746122     -2.55818495
H     -3.81699537      2.32900954     -1.08609147
H     -4.55040674      3.29227880      0.23306259
H      2.81931790      0.06300561     -2.10522856
H      5.27749233      0.21001143     -2.20906637
H      7.41302297      1.07249724      1.79857335
H      7.82632972     -0.65826681      1.64933926
H      9.99890772      0.33851033      1.17208260
H      9.24877471      1.77023660      0.41092616
H      9.89862566      0.42718989     -1.55815469
H      9.37783311     -1.08026707     -0.75282056
H      7.38044325     -0.61182248     -2.00598561
H      7.59421327      1.15648555     -1.88050218
H      5.44102028      0.00518695      2.14291592
H      2.98252668     -0.16063761      2.20912605
