# Supplementary material for: Computational Screening of Electroactive Biobased-Phthalimide Molecules for Redox Flow Batteries
Source: J Org Chem. 2026 Jan 6;91(2):842–58. doi: 10.1021/acs.joc.5c01283 (PMC12814552; doi:10.1021/acs.joc.5c01283)
Supplement: Supplementary file 3 [file jo5c01283_si_003.zip › xyz_structures/neutral/5566_r1r4_HC=N-CH2CH3_NHCH3_C6H4-p-NO2_neutral.xyz]

39
R1 = HC=N-CH2CH3;, R1' = H;, R2 = H;, R2' = NHCH3;, R3 = C6H4-p-NO2;, E0 = -1.36;, Stability Score = 82.52; %BV at O1 = 39.98; Maximum FSD = 0.15
O     -0.05377206     -2.02839415      0.13822873
O      0.23130950      2.58976435     -0.17336031
C     -0.26063516      1.47854569     -0.09431651
N      0.45893370      0.25821361     -0.02184620
C     -0.43918326     -0.87343081      0.04857090
C     -1.79743065     -0.31043347      0.01249385
C     -3.07618254     -0.92204267      0.05641687
C     -4.19996658     -0.08500752      0.00294777
C     -4.10356804      1.33601257     -0.08948011
C     -2.80162778      1.93415916     -0.12771739
C     -1.70210497      1.09336362     -0.07421109
C      1.86482304      0.15650980     -0.01441477
C     -3.22552647     -2.39201295      0.15292620
H     -5.19032792     -0.55204195      0.03302666
N     -5.23078869      2.08991348     -0.13731922
H     -2.66597086      3.01665000     -0.19291601
C     -4.42735560     -4.39857268      0.29656850
N     -4.37522145     -2.95612200      0.20200843
C     -5.25566767      3.53620327     -0.23021324
C      2.63300467      1.05795932      0.75517865
C      4.02544461      0.96469222      0.75699248
C      4.64323549     -0.04176493     -0.00057277
N      6.11398230     -0.14658888      0.00595949
O      6.75059709      0.68693607      0.64912265
O      6.63130054     -1.06252303     -0.63207350
C      3.89621169     -0.95052457     -0.76505463
C      2.50465853     -0.84543636     -0.77726811
H     -5.00361627     -4.80132831     -0.55951122
H     -4.99030588     -4.68614558      1.20621431
H     -3.43049505     -4.89019843      0.32103893
H     -2.28002641     -2.96961752      0.18148443
H     -6.12087392      1.60249394     -0.09435217
H     -4.76516384      4.01119082      0.64178557
H     -4.74519465      3.89401823     -1.14519671
H     -6.30400248      3.86865140     -0.26371245
H      2.13726953      1.82413516      1.35507671
H      4.63403543      1.65190922      1.34957966
H      4.40782766     -1.71707387     -1.35212134
H      1.91094196     -1.53344486     -1.38265712
