# Supplementary material for: Computational Screening of Electroactive Biobased-Phthalimide Molecules for Redox Flow Batteries
Source: J Org Chem. 2026 Jan 6;91(2):842–58. doi: 10.1021/acs.joc.5c01283 (PMC12814552; doi:10.1021/acs.joc.5c01283)
Supplement: Supplementary file 3 [file jo5c01283_si_003.zip › xyz_structures/neutral/5232_r1r4_NO2_CH2N(CH2)4_CH3_neutral.xyz]

36
R1 = NO2;, R1' = H;, R2 = H;, R2' = CH2N(CH2)4;, R3 = CH3;, E0 = -1.13;, Stability Score = 77.29; %BV at O1 = 36.35; Maximum FSD = 0.17
O      3.69224651     -1.00664661     -0.52135982
O      1.99576468      3.21404197      0.21074072
C      2.02582024      1.99795347      0.13229843
N      3.12868833      1.23885670     -0.27973907
C      2.87215968     -0.14709223     -0.26064590
C      1.43737613     -0.28020096      0.17509643
C      0.59896621     -1.36969942      0.42549356
C     -0.69158002     -1.16828485      0.94201962
C     -1.18057581      0.13013155      1.18564144
C     -0.34060627      1.23884988      0.92916711
C      0.94365928      1.00931712      0.44302786
C      4.40496027      1.82059797     -0.65674764
N      1.01734903     -2.76032239      0.13966565
H     -1.32125053     -2.03978357      1.14576458
C     -2.63072493      0.33596486      1.59361414
H     -0.68640100      2.25975648      1.12501915
N     -3.53175949      0.46788431      0.45533973
C     -3.69361622     -0.68337505     -0.42964158
C     -4.64906773     -0.15474918     -1.51870477
C     -4.42226975      1.38684778     -1.52099636
C     -3.36467284      1.62367671     -0.42276783
O      0.74557094     -3.60987371      0.98236088
O      1.57762828     -2.97367593     -0.92721154
H      4.31674563      2.35883004     -1.61670821
H      4.73907227      2.52721894      0.12074675
H      5.13504520      1.00428761     -0.75905472
H     -2.96786235     -0.51964200      2.20621524
H     -2.71257573      1.25108486      2.20758836
H     -2.72806184     -0.99773177     -0.89411709
H     -4.08721575     -1.55154839      0.13051604
H     -5.69537096     -0.39083921     -1.25959008
H     -4.43643079     -0.61659248     -2.49759325
H     -4.07473943      1.76247462     -2.49815841
H     -5.35888074      1.91620812     -1.27575879
H     -3.50550660      2.56353944      0.14216331
H     -2.34730789      1.66192429     -0.88137292
