# Supplementary material for: Computational Screening of Electroactive Biobased-Phthalimide Molecules for Redox Flow Batteries
Source: J Org Chem. 2026 Jan 6;91(2):842–58. doi: 10.1021/acs.joc.5c01283 (PMC12814552; doi:10.1021/acs.joc.5c01283)
Supplement: Supplementary file 3 [file jo5c01283_si_003.zip › xyz_structures/neutral/0862_r1r5_OCH3_CH2N(CH3)2_C6H4-p-NO2_neutral.xyz]

43
R1 = OCH3;, R1' = CH2N(CH3)2;, R2 = H;, R2' = H;, R3 = C6H4-p-NO2;, E0 = -1.36;, Stability Score = 84.89; %BV at O1 = 41.72; Maximum FSD = 0.13
O      0.53079054      2.60695442      0.03793315
O     -0.12928540     -1.97071672      0.17713065
C     -0.40391649     -0.78323516      0.15276244
N      0.55541057      0.26387343      0.08668559
C     -0.07500049      1.55225673      0.07142302
C     -1.52949643      1.28028100      0.12644595
C     -2.61247611      2.18303564      0.14084391
C     -3.91377082      1.61684196      0.19633641
C     -4.09586399      0.23109505      0.23073129
C     -3.01818966     -0.68675869      0.21140169
C     -1.73914190     -0.11615778      0.16657752
C      1.95304977      0.06605164      0.05609176
O     -2.35357747      3.50086004      0.09969924
H     -4.79373782      2.26497475      0.21162536
H     -5.11114990     -0.17779561      0.26561495
C     -3.26667233     -2.18140129      0.28611444
C     -3.44423124      4.42945752      0.11211206
N     -4.55589809     -2.57528985     -0.27075178
C     -4.57300054     -2.47737667     -1.72502168
C     -4.96733209     -3.89543303      0.18561515
C      2.74855397      0.81477681     -0.83765309
C      4.13196665      0.63012962     -0.86282841
C      4.70898133     -0.31635115     -0.00327081
N      6.17070113     -0.51858028     -0.03414648
O      6.64810329     -1.39481609      0.68479896
O      6.83768074      0.19951365     -0.77717774
C      3.93271979     -1.07544871      0.88498960
C      2.55143486     -0.87644991      0.91968437
H     -4.04061876      4.32816071      1.03728538
H     -2.98749174      5.42956767      0.07398283
H     -4.09775728      4.28536135     -0.76781132
H     -3.24793246     -2.47378739      1.35470185
H     -2.41788365     -2.72234358     -0.18738192
H     -4.31010268     -1.45354804     -2.04381467
H     -3.85365979     -3.18089228     -2.21197413
H     -5.58431297     -2.70606170     -2.10557046
H     -5.97055452     -4.13164769     -0.21197242
H     -4.27310925     -4.70805845     -0.14258563
H     -5.01644992     -3.91802408      1.28906725
H      2.28078916      1.53337512     -1.51401884
H      4.76335014      1.19902964     -1.54943139
H      4.41368573     -1.79890685      1.54762171
H      1.93569198     -1.44496197      1.62007378
