# Supplementary material for: Computational Screening of Electroactive Biobased-Phthalimide Molecules for Redox Flow Batteries
Source: J Org Chem. 2026 Jan 6;91(2):842–58. doi: 10.1021/acs.joc.5c01283 (PMC12814552; doi:10.1021/acs.joc.5c01283)
Supplement: Supplementary file 3 [file jo5c01283_si_003.zip › xyz_structures/neutral/5564_r1r5_HC=N-CH2CH3_CHO_C6H4-p-N(CH2)4_neutral.xyz]

46
R1 = HC=N-CH2CH3;, R1' = CHO;, R2 = H;, R2' = H;, R3 = C6H4-p-N(CH2)4;, E0 = -1.24;, Stability Score = 83.52; %BV at O1 = 41.97; Maximum FSD = 0.17
O     -0.82362396     -2.02639837      0.18669249
O     -0.52715044      2.55504581     -0.27572760
C     -1.03925727      1.45518453     -0.15960070
N     -0.32693125      0.24131069     -0.04824767
C     -1.19353353     -0.87167391      0.06506779
C     -2.58456776     -0.31682203      0.01189746
C     -3.82889474     -0.97419004      0.07451350
C     -4.99026699     -0.15644342      0.00660191
C     -4.90047456      1.22700109     -0.11749035
C     -3.64408848      1.88626915     -0.17963375
C     -2.49305501      1.08228497     -0.11197932
C      1.09479506      0.14493430     -0.04254450
C     -3.93920526     -2.44185123      0.20239826
H     -5.96567508     -0.65072879      0.05401880
H     -5.80629063      1.84047125     -0.16960112
C     -3.59192844      3.36922088     -0.30867105
C     -5.12031833     -4.45798108      0.38492410
N     -5.08339176     -3.01845177      0.26080700
O     -4.59211983      4.07027916     -0.36898210
C      1.75448816     -0.68802948     -0.96507680
C      3.14496876     -0.79950341     -0.95550578
C      3.93521803     -0.06644177     -0.01917962
N      5.29829539     -0.17311686     -0.00375934
C      6.05356917     -1.10529395     -0.84564921
C      7.46337159     -1.07829331     -0.23876963
C      7.57639055      0.34985772      0.31561279
C      6.16946145      0.62162292      0.86663141
C      3.24733093      0.78092727      0.90137946
C      1.85547985      0.87562176      0.88885219
H     -5.68633897     -4.72942673      1.29754359
H     -4.11961348     -4.93947120      0.42300081
H     -5.69197957     -4.88095108     -0.46440804
H     -2.98514328     -3.00155342      0.24424455
H     -2.56678751      3.80801390     -0.34786094
H      1.17151413     -1.24967497     -1.70229615
H      3.62704501     -1.44864522     -1.69138941
H      6.05688443     -0.76876862     -1.90431849
H      5.60251742     -2.11466249     -0.82191647
H      7.52818148     -1.81118966      0.58671045
H      8.24344623     -1.32662382     -0.97758160
H      8.35702428      0.46150765      1.08645098
H      7.80107877      1.05846186     -0.50304730
H      6.07452021      0.29548518      1.92441758
H      5.89901264      1.69315900      0.82684931
H      3.80790313      1.35417060      1.64458168
H      1.34965214      1.51865999      1.61649727
