# Supplementary material for: Computational Screening of Electroactive Biobased-Phthalimide Molecules for Redox Flow Batteries
Source: J Org Chem. 2026 Jan 6;91(2):842–58. doi: 10.1021/acs.joc.5c01283 (PMC12814552; doi:10.1021/acs.joc.5c01283)
Supplement: Supplementary file 3 [file jo5c01283_si_003.zip › xyz_structures/neutral/5101_r1r2_CO-N(CH2)4_CH2N(CH2)4_C6H5_neutral.xyz]

55
R1 = CO-N(CH2)4;, R1' = H;, R2 = CH2N(CH2)4;, R2' = H;, R3 = C6H5;, E0 = -1.66;, Stability Score = 87.64; %BV at O1 = 44.64; Maximum FSD = 0.14
O     -1.45727604      1.44585408     -0.45014446
O     -3.37279486     -2.70602683      0.26177431
C     -2.51645700     -1.87105776      0.03455565
N     -2.73613969     -0.46952322     -0.03941206
C     -1.53903464      0.23665854     -0.32967457
C     -0.46944157     -0.80342545     -0.44083531
C      0.89585668     -0.67106703     -0.71775273
C      1.65897911     -1.86871963     -0.83156250
C      1.04916392     -3.11773166     -0.61006980
C     -0.32048866     -3.23780902     -0.30485935
C     -1.06390815     -2.06300127     -0.23482848
C     -4.00315308      0.15329172      0.14465496
C      1.52664151      0.67257479     -1.03088737
C      3.12200155     -1.77916902     -1.21729043
H      1.66712694     -4.02054094     -0.68159806
H     -0.78435013     -4.21502746     -0.13352967
O      1.83413402      0.93475371     -2.20455328
N      3.84416039     -0.87758935     -0.34709968
C      4.16551686     -1.39184266      0.98115032
C      5.09656664     -0.31466922      1.57603847
C      5.66693206      0.43596503      0.33629729
C      5.08742605     -0.32264125     -0.87068966
C     -4.49952667      1.03085911     -0.83626020
C     -5.74422841      1.64757523     -0.64647701
C     -6.49981283      1.37859908      0.50653666
C     -6.00206092      0.49456890      1.47776469
C     -4.75046699     -0.11373162      1.30600420
N      1.67922428      1.54089543     -0.00942288
C      1.42680748      1.26078157      1.41356223
C      1.63992852      2.62554693      2.08124939
C      2.72060140      3.27737443      1.20479708
C      2.32747873      2.84513107     -0.21449276
H      3.17229977     -1.37227873     -2.24330452
H      3.56784392     -2.80127695     -1.24532600
H      3.24700154     -1.56218319      1.57102032
H      4.69899197     -2.37222450      0.90970089
H      4.53243356      0.37757450      2.22421067
H      5.88812860     -0.77178726      2.19348020
H      6.76972708      0.45159008      0.31716944
H      5.31814231      1.48267929      0.32675277
H      5.78940497     -1.12860562     -1.19981374
H      4.88285647      0.32141831     -1.74487872
H     -3.91352271      1.22264919     -1.74003854
H     -6.12860725      2.33454180     -1.40954893
H     -7.47581723      1.85745377      0.64786245
H     -6.58644459      0.28266995      2.38084381
H     -4.34996933     -0.79090343      2.06642183
H      2.14990500      0.51142448      1.78355047
H      0.41198271      0.86567001      1.57340502
H      1.92967339      2.52997082      3.14085500
H      0.70439930      3.21306804      2.03165866
H      2.77059156      4.37363962      1.31140345
H      3.71271571      2.86194862      1.45890465
H      1.61138427      3.55156980     -0.67937559
H      3.18555007      2.73733024     -0.89941941
