# Supplementary material for: Computational Screening of Electroactive Biobased-Phthalimide Molecules for Redox Flow Batteries
Source: J Org Chem. 2026 Jan 6;91(2):842–58. doi: 10.1021/acs.joc.5c01283 (PMC12814552; doi:10.1021/acs.joc.5c01283)
Supplement: Supplementary file 3 [file jo5c01283_si_003.zip › xyz_structures/neutral/5002_r1r5_CHO2(CH2)2_HC=N-CH2CH(CH3)2_C6H5_neutral.xyz]

50
R1 = CHO2(CH2)2;, R1' = HC=N-CH2CH(CH3)2;, R2 = H;, R2' = H;, R3 = C6H5;, E0 = -1.53;, Stability Score = 85.64; %BV at O1 = 43.47; Maximum FSD = 0.15
O      0.48007337     -2.50030262      0.16270382
O     -3.17522492      0.32205138      0.15602007
C     -2.00834399     -0.02439917      0.19626633
N     -1.55917959     -1.36559000      0.11774224
C     -0.14803349     -1.45743514      0.21484218
C      0.34199392     -0.05179671      0.37361581
C      1.64994716      0.44474579      0.52505716
C      1.77826852      1.85144852      0.66549817
C      0.66724237      2.69770942      0.65171395
C     -0.64304969      2.19373169      0.48972971
C     -0.77541950      0.80690069      0.35605475
C     -2.42206557     -2.48903607     -0.03654854
C      2.83591536     -0.43607030      0.54162050
H      2.78546629      2.26250180      0.78831786
H      0.80016285      3.77691765      0.77641999
C     -1.84047290      3.12906274      0.42296273
C      5.44339749     -0.70534850     -1.84174147
C      6.11628167     -0.55423241     -0.47144428
C      7.37053715     -1.43123247     -0.35931205
C      5.13488845     -0.88475613      0.67699443
N      4.01731741      0.03558286      0.70334498
O     -2.18482266      3.30953360     -0.94479393
C     -2.62818536      4.66418940     -1.06567757
C     -1.71169496      5.38514493     -0.08056242
O     -1.55508098      4.41376860      0.96455272
C     -2.35808189     -3.54909032      0.88526497
C     -3.20341048     -4.65601523      0.72438523
C     -4.11914508     -4.69888877     -0.33977235
C     -4.18328205     -3.63233216     -1.25144643
C     -3.33043475     -2.52852244     -1.10922059
H      6.14698789     -0.45461435     -2.65616777
H      4.56325050     -0.04507133     -1.93651760
H      5.10297905     -1.74749110     -1.99699686
H      6.41483189      0.50595186     -0.34412491
H      7.11184769     -2.50230130     -0.46279988
H      7.87317137     -1.29686826      0.61604393
H      8.09553985     -1.18254330     -1.15515430
H      5.67961191     -0.77969113      1.63669510
H      4.80922003     -1.94674591      0.58849049
H      2.64311694     -1.51758411      0.40487659
H     -2.69423287      2.69891221      0.98710772
H     -3.69398850      4.76007217     -0.77008959
H     -2.50255125      4.98247148     -2.11327585
H     -2.15190941      6.30163865      0.34744583
H     -0.73142347      5.62435060     -0.54020145
H     -1.65288760     -3.50023534      1.72047533
H     -3.15135919     -5.48453346      1.44039719
H     -4.78307248     -5.56317770     -0.45828244
H     -4.89466551     -3.66198555     -2.08504016
H     -3.36189808     -1.70101472     -1.82446230
