# Supplementary material for: Computational Screening of Electroactive Biobased-Phthalimide Molecules for Redox Flow Batteries
Source: J Org Chem. 2026 Jan 6;91(2):842–58. doi: 10.1021/acs.joc.5c01283 (PMC12814552; doi:10.1021/acs.joc.5c01283)
Supplement: Supplementary file 3 [file jo5c01283_si_003.zip › xyz_structures/neutral/4325_r2r4_CH2OCH3_HC=N-CH2CH(CH3)2_CH2CH(CH3)2_neutral.xyz]

50
R1 = H;, R1' = H;, R2 = CH2OCH3;, R2' = HC=N-CH2CH(CH3)2;, R3 = CH2CH(CH3)2;, E0 = -1.53;, Stability Score = 81.16; %BV at O1 = 38.82; Maximum FSD = 0.15
O      2.69912042      2.40596549     -0.85744914
O      3.22579058     -2.12810362     -0.15829874
C      2.66899982     -1.04519866     -0.24384360
N      3.30636621      0.16975219     -0.55643252
C      2.40282677      1.25139853     -0.59755654
C      1.06540216      0.67060121     -0.27048880
C     -0.18379763      1.26625722     -0.16267845
C     -1.30665850      0.46397247      0.17544335
C     -1.14779197     -0.94596607      0.36379070
C      0.13775518     -1.52122924      0.25141052
C      1.22280995     -0.70856779     -0.05937089
C      4.73974430      0.29385751     -0.78053534
H     -0.30915951      2.34279320     -0.32636774
C     -2.59166945      1.17688516      0.30474799
C     -2.31702895     -1.86441755      0.69048240
H      0.26182688     -2.59702265      0.40521655
C     -2.12812740     -3.66636780     -0.83592327
O     -2.02321307     -3.23774071      0.51430473
N     -3.65177112      0.67556818      0.82223757
C     -4.85464387      1.48062553      0.84940211
C     -5.99272844      0.82378087      0.03399205
C     -5.61954898      0.70098794     -1.44900308
C     -7.29685954      1.60949467      0.22559857
C      5.57466496      0.27419996      0.51602718
C      7.06298686      0.38524842      0.15870461
C      5.14110166      1.37095595      1.49671659
H     -3.15426372     -3.50630896     -1.22974851
H     -1.41640137     -3.13593134     -1.50262633
H     -1.89679303     -4.74458939     -0.85918595
H     -3.20550610     -1.56405930      0.10179696
H     -2.60061134     -1.72263402      1.75028222
H     -2.57651879      2.22380440     -0.07434606
H     -5.18643535      1.55935626      1.90393686
H     -4.68225903      2.51529190      0.47160389
H     -6.13397280     -0.19688306      0.44352842
H     -4.70865962      0.09252056     -1.58963622
H     -5.43028425      1.69976339     -1.88783253
H     -6.43662757      0.22786094     -2.02318906
H     -7.19528877      2.64213039     -0.15956115
H     -8.12905477      1.12866060     -0.31949256
H     -7.57778244      1.67247572      1.29287650
H      4.89454268      1.24432159     -1.31945440
H      5.05083674     -0.53408354     -1.44089417
H      5.40667070     -0.70958652      0.99659354
H      7.69050128      0.31445616      1.06494271
H      7.27858129      1.35623173     -0.32678555
H      7.37353786     -0.41697882     -0.53546211
H      5.26053669      2.37362589      1.04541949
H      5.75322283      1.33470262      2.41573276
H      4.08360577      1.25601431      1.79447762
