# Supplementary material for: Computational Screening of Electroactive Biobased-Phthalimide Molecules for Redox Flow Batteries
Source: J Org Chem. 2026 Jan 6;91(2):842–58. doi: 10.1021/acs.joc.5c01283 (PMC12814552; doi:10.1021/acs.joc.5c01283)
Supplement: Supplementary file 3 [file jo5c01283_si_003.zip › xyz_structures/neutral/3692_r1r5_HN-CO(CH3)_HC=N-CH2CH3_CH3_neutral.xyz]

32
R1 = HN-CO(CH3);, R1' = HC=N-CH2CH3;, R2 = H;, R2' = H;, R3 = CH3;, E0 = -1.54;, Stability Score = 80.45; %BV at O1 = 38.48; Maximum FSD = 0.16
O     -1.84391303      2.45149435      0.00053758
O      2.74771548      2.04664525      0.00109472
C      1.57761655      1.69732627      0.00086393
N      0.49049569      2.59050869      0.00131060
C     -0.73895098      1.91705673      0.00040320
C     -0.41617021      0.46931996     -0.00006758
C     -1.29751765     -0.62870008     -0.00032084
C     -0.69702395     -1.92217644     -0.00070816
C      0.68913429     -2.06144066     -0.00051471
C      1.58253864     -0.95238413      0.00004991
C      0.98151727      0.31721278      0.00020548
C      0.64034836      4.03459142      0.00033676
N     -2.66368736     -0.38367141     -0.00020107
H     -1.34255504     -2.80058538     -0.00111795
H      1.12793544     -3.06460917     -0.00079353
C      3.04436090     -1.13879629      0.00044371
C      5.02206501     -2.39628024      0.00076064
N      3.57851761     -2.30591158      0.00029708
C     -3.71730626     -1.29021309      0.00189930
C     -5.07984601     -0.62169869      0.00823111
O     -3.56179560     -2.50699982      0.00110180
H      5.35463128     -2.97433433     -0.88394377
H      5.35402308     -2.97461538      0.88551288
H      5.54050556     -1.41264194      0.00110582
H      3.64918249     -0.20985185      0.00089415
H     -2.90695536      0.61097184      0.00041770
H     -5.19794515     -0.00120289      0.91519619
H     -5.18864008      0.04544066     -0.86590847
H     -5.86158969     -1.39464247     -0.01473634
H      1.21484632      4.36033601      0.88413618
H      1.16728969      4.36643226     -0.91076822
H     -0.36540423      4.47960837      0.02781963
