# Supplementary material for: Computational Screening of Electroactive Biobased-Phthalimide Molecules for Redox Flow Batteries
Source: J Org Chem. 2026 Jan 6;91(2):842–58. doi: 10.1021/acs.joc.5c01283 (PMC12814552; doi:10.1021/acs.joc.5c01283)
Supplement: Supplementary file 3 [file jo5c01283_si_003.zip › xyz_structures/neutral/0333_r1r4_HC=N-CH2CH(CH3)2_CH2N(CH2)4_C6H5_neutral.xyz]

56
R1 = HC=N-CH2CH(CH3)2;, R1' = H;, R2 = H;, R2' = CH2N(CH2)4;, R3 = C6H5;, E0 = -1.6;, Stability Score = 82.96; %BV at O1 = 40.24; Maximum FSD = 0.14
O     -1.60005249      2.14646938      0.10622617
O     -3.09337603     -2.20521669      0.58773767
C     -2.32441423     -1.26180567      0.55683427
N     -2.68170800      0.08113031      0.27603973
C     -1.55526018      0.94802680      0.32491401
C     -0.38915930      0.08092715      0.67063164
C      0.97276061      0.38470185      0.86041177
C      1.82780095     -0.69681501      1.18366661
C      1.37732408     -2.02457624      1.28023290
C     -0.00104841     -2.29959004      1.10094457
C     -0.85297776     -1.24103817      0.80280404
C     -4.00494957      0.51171659     -0.02593185
C      1.50972771      1.75056263      0.69292088
H      2.88658242     -0.46763975      1.33934375
C      2.37206978     -3.16245050      1.46940047
H     -0.38636379     -3.32187192      1.18517280
C      4.83511885      4.78160914     -0.72787113
C      4.25331999      3.37037456     -0.57127190
C      3.63373510      2.86404706     -1.88030507
C      3.22736027      3.34630194      0.58619477
N      2.75805664      2.00155237      0.84289321
N      3.04681009     -3.62719046      0.25089400
C      2.17724859     -4.08379883     -0.84065842
C      1.96592155     -2.86996221     -1.78608872
C      3.21202075     -1.97687511     -1.54242416
C      3.98128666     -2.69324011     -0.39237569
C     -4.72335921     -0.11487377     -1.06022587
C     -6.02966166      0.30562997     -1.34786745
C     -6.61168826      1.35697375     -0.62082610
C     -5.88545537      1.98368322      0.40513151
C     -4.58496117      1.55912893      0.71230159
H      5.60284033      4.80352363     -1.52220162
H      4.04484955      5.50540087     -1.00442210
H      5.30278281      5.13268475      0.21024430
H      5.07417720      2.68129042     -0.28690911
H      3.27444580      1.82412001     -1.78313877
H      4.37202663      2.89358022     -2.70201613
H      2.77203867      3.49350811     -2.17604270
H      2.39506767      4.05081050      0.35578145
H      3.73279042      3.71230741      1.50233461
H      0.77756481      2.53163031      0.40903954
H      3.15326165     -2.84886213      2.18406835
H      1.84567238     -4.02645228      1.91361961
H      2.70189459     -4.89117585     -1.39091346
H      1.23867776     -4.50964602     -0.44757448
H      1.04221927     -2.32881799     -1.51971585
H      1.87044662     -3.18700687     -2.83933976
H      3.84450534     -1.88756198     -2.44297759
H      2.91542605     -0.95548094     -1.24953641
H      4.81539647     -3.28166057     -0.82492566
H      4.41864268     -2.00163909      0.34673505
H     -4.25683646     -0.92190521     -1.63320336
H     -6.59089644     -0.18556499     -2.15138648
H     -7.63068475      1.68763215     -0.85357775
H     -6.33582675      2.80305134      0.97761256
H     -4.01950196      2.03208356      1.52086206
