# Supplementary material for: Computational Screening of Electroactive Biobased-Phthalimide Molecules for Redox Flow Batteries
Source: J Org Chem. 2026 Jan 6;91(2):842–58. doi: 10.1021/acs.joc.5c01283 (PMC12814552; doi:10.1021/acs.joc.5c01283)
Supplement: Supplementary file 3 [file jo5c01283_si_003.zip › xyz_structures/neutral/3076_r1r2_CH3_CO-N(CH3)2_C6H4-p-N(CH2)4_neutral.xyz]

51
R1 = CH3;, R1' = H;, R2 = CO-N(CH3)2;, R2' = H;, R3 = C6H4-p-N(CH2)4;, E0 = -1.73;, Stability Score = 82.8; %BV at O1 = 39.59; Maximum FSD = 0.14
O     -0.27686579      1.82530269     -0.22687759
O      0.26690424     -2.66537655      0.71866410
C     -0.29580115     -1.60474662      0.50710688
N      0.34829905     -0.37680573      0.22600102
C     -0.58436184      0.67420499      0.03448693
C     -1.94110495      0.06162044      0.21365178
C     -3.21800638      0.63685586      0.13630269
C     -4.31495157     -0.24896967      0.34668911
C     -4.12205542     -1.61346096      0.63109094
C     -2.83060037     -2.16759717      0.70311346
C     -1.75684899     -1.30793247      0.48964706
C      1.76135750     -0.21546493      0.13818862
C     -3.45598917      2.09344894     -0.16641240
C     -5.72323024      0.31001106      0.39269835
H     -4.99852909     -2.25240540      0.78982241
H     -2.67488540     -3.23055240      0.91575896
O     -6.19107316      0.64828702      1.48832533
N     -6.39554754      0.41389904     -0.78725276
C     -7.74501539      0.96370299     -0.80845349
C     -5.85358362      0.01086197     -2.07753376
C      2.42841757      0.70485602      0.96688585
C      3.81194064      0.86959378      0.88123687
C      4.58851012      0.10146827     -0.03780756
N      5.94590428      0.25402170     -0.12263122
C      6.70081401      1.26478306      0.62209628
C      8.08946265      1.23390670     -0.03211925
C      8.22515237     -0.22512371     -0.49371148
C      6.80788953     -0.57307120     -0.97070627
C      3.89438550     -0.83193617     -0.86491512
C      2.50887156     -0.97753474     -0.77792502
H     -2.51639927      2.66215897     -0.16377047
H     -4.15118685      2.53003635      0.57189484
H     -3.92937119      2.20704853     -1.15916954
H     -7.77789629      1.86791903     -1.44493893
H     -8.45315965      0.22102868     -1.22110716
H     -8.04046133      1.22450841      0.21735346
H     -4.83928244     -0.39606349     -1.96152127
H     -6.49626011     -0.76452170     -2.53528678
H     -5.81443563      0.87813917     -2.76308869
H      1.85643165      1.29489969      1.69087608
H      4.29976644      1.58865847      1.54489466
H      6.21894385      2.25729890      0.54413566
H      6.75191300      1.00620177      1.70150176
H      8.10722757      1.91173519     -0.90570412
H      8.88639587      1.55102523      0.66104555
H      8.50082956     -0.86934664      0.36173700
H      8.98041971     -0.36707645     -1.28463619
H      6.57284929     -1.64685043     -0.84817461
H      6.66519303     -0.32399596     -2.04411360
H      4.44304811     -1.43503718     -1.59340250
H      1.99648511     -1.68937439     -1.43386168
