# Supplementary material for: Computational Screening of Electroactive Biobased-Phthalimide Molecules for Redox Flow Batteries
Source: J Org Chem. 2026 Jan 6;91(2):842–58. doi: 10.1021/acs.joc.5c01283 (PMC12814552; doi:10.1021/acs.joc.5c01283)
Supplement: Supplementary file 3 [file jo5c01283_si_003.zip › xyz_structures/neutral/4885_r1r5_CHO2(CH2)2_CN_C6H4-p-NO2_neutral.xyz]

38
R1 = CHO2(CH2)2;, R1' = CN;, R2 = H;, R2' = H;, R3 = C6H4-p-NO2;, E0 = -1.08;, Stability Score = 87.17; %BV at O1 = 43.5; Maximum FSD = 0.12
O      0.67016391     -2.65811700      0.43980709
O     -0.16994927      1.77520241     -0.58968912
C     -0.38762636      0.61053871     -0.32643882
N      0.61504408     -0.36488538     -0.05255265
C      0.05091663     -1.64811901      0.17390106
C     -1.42380651     -1.46429413      0.03076290
C     -2.45818295     -2.40913658      0.13684673
C     -3.78457272     -1.94966754     -0.06666404
C     -4.03981167     -0.60274216     -0.35257153
C     -3.00291275      0.34877468     -0.44038095
C     -1.69315890     -0.11881625     -0.25404075
C      2.00437026     -0.08764784     -0.01968552
C     -2.20693504     -3.79045338      0.42800607
H     -4.61335597     -2.66132733     -0.00011128
H     -5.06976392     -0.27377533     -0.51904516
C     -3.30249249      1.82255650     -0.69778242
N     -2.04961992     -4.92574602      0.66480226
O     -3.07601417      2.52558607      0.52031898
C     -4.16463804      3.44168242      0.68322307
C     -5.31233424      2.69896725      0.00828270
O     -4.64470310      2.04860097     -1.08558240
C      2.90359956     -0.93703416     -0.69514909
C      4.27354609     -0.66802954     -0.65655329
C      4.72529972      0.45736425      0.04726004
N      6.17518042      0.74784298      0.08296644
O      6.54691158      1.74978889      0.68969281
O      6.93237753     -0.02803354     -0.49563214
C      3.84239740      1.31528626      0.71841332
C      2.47450657      1.03584497      0.68951091
H     -2.64480659      2.20547926     -1.50562512
H     -3.95015091      4.40374963      0.17370222
H     -4.31693244      3.61685196      1.76073743
H     -6.09520043      3.35720760     -0.40233418
H     -5.77009694      1.95367448      0.68951359
H      2.53061295     -1.79865802     -1.25408005
H      4.98865372     -1.31116665     -1.17488311
H      4.22921849      2.17923950      1.26393983
H      1.77313746      1.68137227      1.22355001
