# Supplementary material for: Computational Screening of Electroactive Biobased-Phthalimide Molecules for Redox Flow Batteries
Source: J Org Chem. 2026 Jan 6;91(2):842–58. doi: 10.1021/acs.joc.5c01283 (PMC12814552; doi:10.1021/acs.joc.5c01283)
Supplement: Supplementary file 3 [file jo5c01283_si_003.zip › xyz_structures/neutral/4668_r1r2_CH2N(CH2)4_NO2_CH3_neutral.xyz]

36
R1 = CH2N(CH2)4;, R1' = H;, R2 = NO2;, R2' = H;, R3 = CH3;, E0 = -1.1;, Stability Score = 79.63; %BV at O1 = 36.09; Maximum FSD = 0.17
O      1.90726607     -2.45847063      0.60967072
O      4.52160255      1.08407921     -0.75845259
C      3.52567333      0.47602198     -0.40446914
N      3.48545072     -0.89216278     -0.08956455
C      2.19905743     -1.31730832      0.28998517
C      1.32567126     -0.09939776      0.20942368
C     -0.04406110      0.04939671      0.44878885
C     -0.55078300      1.35320289      0.24478145
C      0.23040621      2.43381588     -0.18569208
C      1.60654720      2.25227241     -0.41826331
C      2.12919320      0.97821225     -0.21300873
C      4.64916848     -1.75929196     -0.14547247
C     -0.98630576     -1.06913952      0.84691269
N     -1.98388359      1.63451473      0.51518567
H     -0.24009395      3.41082572     -0.33502992
H      2.23672423      3.08134343     -0.75614415
O     -2.66019401      2.06518184     -0.42130998
O     -2.33295768      1.62998116      1.69927046
N     -2.26685193     -0.86989773      0.22349316
C     -2.41711381     -1.10763902     -1.21391755
C     -3.88262115     -1.55633184     -1.37511137
C     -4.57221035     -0.98710034     -0.12222264
C     -3.49318541     -1.15729258      0.95240513
H      4.33214439     -2.77163897      0.14539922
H      5.42831950     -1.39998880      0.54830935
H      5.06232537     -1.77879384     -1.16836438
H     -1.11740695     -1.04264023      1.94470150
H     -0.52182055     -2.04567093      0.60185908
H     -2.21431352     -0.17334904     -1.77979049
H     -1.69901678     -1.87261023     -1.57267065
H     -4.33236763     -1.20622231     -2.31961257
H     -3.93945166     -2.66037569     -1.36199422
H     -4.78716957      0.08838970     -0.25707596
H     -5.51456994     -1.50130299      0.13090361
H     -3.49910881     -2.18951179      1.37263012
H     -3.60191275     -0.44972655      1.79843987
