# Supplementary material for: Computational Screening of Electroactive Biobased-Phthalimide Molecules for Redox Flow Batteries
Source: J Org Chem. 2026 Jan 6;91(2):842–58. doi: 10.1021/acs.joc.5c01283 (PMC12814552; doi:10.1021/acs.joc.5c01283)
Supplement: Supplementary file 3 [file jo5c01283_si_003.zip › xyz_structures/neutral/4464_r2r4_CN_CN_CH2CH(CH3)2_neutral.xyz]

30
R1 = H;, R1' = H;, R2 = CN;, R2' = CN;, R3 = CH2CH(CH3)2;, E0 = -0.85;, Stability Score = 82.55; %BV at O1 = 38.82; Maximum FSD = 0.12
O      1.52428602      2.31715007     -0.44861403
O      1.50211793     -2.29852859     -0.59979039
C      1.08807240     -1.15907887     -0.49935318
N      1.86530985      0.01043629     -0.56401166
C      1.09763884      1.17780058     -0.42226540
C     -0.31872462      0.71050549     -0.24162700
C     -1.48471744      1.44442269     -0.05604639
C     -2.69349276      0.72327943      0.08586362
C     -2.69965955     -0.70704280      0.03435550
C     -1.49704556     -1.42699449     -0.15767949
C     -0.32452887     -0.69203753     -0.29079879
C      3.31601513      0.01894956     -0.71935442
H     -1.47876348      2.53801772     -0.01919321
C     -3.92256016      1.43446500      0.28260414
C     -3.93534289     -1.41918696      0.17917667
H     -1.50091468     -2.52043220     -0.19808882
C      3.71815136     -0.72054097      1.68887028
C      4.07232402      0.29573548      0.59602465
C      5.57979653      0.32334130      0.30945570
N     -4.92337764      2.01918748      0.44258620
N     -4.94192187     -2.00402876      0.29705180
H      2.64044765     -0.70165588      1.93056978
H      3.97884510     -1.74771285      1.37251069
H      4.27212346     -0.49808970      2.61829583
H      3.76633867      1.30239456      0.94158927
H      5.83120539      1.07363025     -0.46218353
H      6.14656059      0.57040093      1.22456777
H      5.92907961     -0.66345967     -0.04939185
H      3.56681022      0.78773249     -1.46978619
H      3.59685956     -0.96822453     -1.12339286
