# Supplementary material for: Computational Screening of Electroactive Biobased-Phthalimide Molecules for Redox Flow Batteries
Source: J Org Chem. 2026 Jan 6;91(2):842–58. doi: 10.1021/acs.joc.5c01283 (PMC12814552; doi:10.1021/acs.joc.5c01283)
Supplement: Supplementary file 3 [file jo5c01283_si_003.zip › xyz_structures/neutral/5508_r1r4_CH2OCH3_CN_C6H4-p-NO2_neutral.xyz]

36
R1 = CH2OCH3;, R1' = H;, R2 = H;, R2' = CN;, R3 = C6H4-p-NO2;, E0 = -1.07;, Stability Score = 84.16; %BV at O1 = 40.28; Maximum FSD = 0.12
O      0.03223958      2.00175518      0.14609856
O     -0.28256371     -2.61903151      0.02591245
C      0.21560077     -1.51251595      0.05740564
N     -0.49940459     -0.28105447      0.07225445
C      0.38208808      0.83758661      0.13039126
C      1.76223572      0.26710929      0.14906388
C      3.00545640      0.91675161      0.19465886
C      4.14566423      0.08890372      0.20999006
C      4.03863598     -1.32113268      0.16826624
C      2.77461011     -1.96178260      0.11562716
C      1.65871478     -1.13461669      0.10821434
C     -1.91194064     -0.18142157      0.04412005
C      3.14420031      2.42937130      0.27252501
H      5.13400151      0.55552869      0.25312116
C      5.23462261     -2.11574989      0.17987712
H      2.68566983     -3.05158794      0.08084974
C      4.67892587      2.96130860     -1.44996742
O      4.43568710      2.89303394     -0.04976091
N      6.20968156     -2.76346844      0.18672616
C     -2.57008657      0.70058670      0.92544456
C     -3.96257932      0.80048861      0.89597855
C     -4.68286636      0.00446930     -0.00611298
N     -6.15778983      0.10066839     -0.02977595
O     -6.77065304     -0.63085974     -0.80431866
O     -6.69458825      0.90676908      0.72697941
C     -4.04337385     -0.88181291     -0.88452446
C     -2.64979410     -0.96865002     -0.86331170
H      4.59824254      1.96762490     -1.93777042
H      5.70514233      3.34080525     -1.58574229
H      3.96531792      3.65126525     -1.94678042
H      2.93766609      2.73907910      1.31557402
H      2.36741688      2.90374811     -0.35952317
H     -1.99457728      1.29865678      1.63571970
H     -4.49305228      1.47558306      1.57172541
H     -4.63394595     -1.48226942     -1.58048013
H     -2.13338699     -1.64024048     -1.55295198
