# Supplementary material for: Computational Screening of Electroactive Biobased-Phthalimide Molecules for Redox Flow Batteries
Source: J Org Chem. 2026 Jan 6;91(2):842–58. doi: 10.1021/acs.joc.5c01283 (PMC12814552; doi:10.1021/acs.joc.5c01283)
Supplement: Supplementary file 3 [file jo5c01283_si_003.zip › xyz_structures/neutral/3165_r2r4_CH3_CO-N(CH2)4_CH3_neutral.xyz]

36
R1 = H;, R1' = H;, R2 = CH3;, R2' = CO-N(CH2)4;, R3 = CH3;, E0 = -1.73;, Stability Score = 75.98; %BV at O1 = 33.4; Maximum FSD = 0.14
O      2.62813271      2.53414348     -0.76750795
O      4.19297537     -1.48589739      0.87191003
C      3.40537056     -0.66338103      0.43385531
N      3.72782458      0.66037304      0.07462239
C      2.60847497      1.37142377     -0.39724177
C      1.46363683      0.41252574     -0.33655621
C      0.12119165      0.57405574     -0.67081917
C     -0.74173180     -0.52961302     -0.50328810
C     -0.27138837     -1.77084151      0.00455887
C      1.09528157     -1.90229069      0.34276572
C      1.94090363     -0.80966467      0.16365914
C      5.05584163      1.23624732      0.17796100
H     -0.25855444      1.52833202     -1.05285655
C     -2.18708276     -0.40000577     -0.93785915
C     -1.22676225     -2.92217149      0.19104742
H      1.47792707     -2.84831204      0.74245006
O     -2.56931195     -0.89709006     -2.00759141
N     -2.99998321      0.28696971     -0.10459318
C     -2.63652438      0.82220095      1.22264218
C     -4.00138992      1.06160464      1.88252302
C     -4.89880355      1.44243009      0.69342920
C     -4.42308051      0.49988441     -0.42091696
H     -2.07428066     -2.62493777      0.83597946
H     -0.72689893     -3.79185585      0.64610625
H     -1.66009358     -3.22594399     -0.77814734
H     -2.00382434      0.10683771      1.77319081
H     -2.07063023      1.76754321      1.11329454
H     -3.95574391      1.83666295      2.66537998
H     -4.36219989      0.12479851      2.34619030
H     -4.71448280      2.49294489      0.40191263
H     -5.97535236      1.33056344      0.90350676
H     -4.95720904     -0.47032656     -0.39972970
H     -4.53256601      0.91834087     -1.43609909
H      5.73232944      0.45955349      0.56499581
H      5.40739382      1.57385968     -0.81221571
H      5.05033840      2.09863158      0.86684396
