# Supplementary material for: Computational Screening of Electroactive Biobased-Phthalimide Molecules for Redox Flow Batteries
Source: J Org Chem. 2026 Jan 6;91(2):842–58. doi: 10.1021/acs.joc.5c01283 (PMC12814552; doi:10.1021/acs.joc.5c01283)
Supplement: Supplementary file 3 [file jo5c01283_si_003.zip › xyz_structures/neutral/2751_r1r4_CO2CH3_CH2OCH3_C6H4-p-N(CH2)4_neutral.xyz]

51
R1 = CO2CH3;, R1' = H;, R2 = H;, R2' = CH2OCH3;, R3 = C6H4-p-N(CH2)4;, E0 = -1.56;, Stability Score = 83.48; %BV at O1 = 41.99; Maximum FSD = 0.16
O     -0.24048510      1.80717582      0.48818506
O     -0.02459087     -2.62936340     -0.78470344
C     -0.50331199     -1.54417090     -0.50590107
N      0.22752680     -0.38042285     -0.18168026
C     -0.62486175      0.71986248      0.10145616
C     -2.02152856      0.21839879     -0.12426248
C     -3.27445443      0.83637755      0.00964887
C     -4.42386296      0.03129199     -0.14380389
C     -4.34238515     -1.33665876     -0.46251809
C     -3.07551853     -1.94119911     -0.61386383
C     -1.94353956     -1.15043643     -0.43475498
C      1.64941253     -0.32125258     -0.10807615
C     -3.46687819      2.29341178      0.32115351
H     -5.41205403      0.48609399     -0.02095257
C     -5.61190818     -2.14616550     -0.68334898
H     -2.98216300     -3.00759764     -0.84977446
C     -6.68277653     -1.94164850      1.41896376
O     -6.73373627     -1.66503521      0.02590856
O     -4.25186493      2.70675203      1.15612507
O     -2.70751068      3.07085117     -0.46344886
C     -2.76061434      4.49063667     -0.21721736
C      2.35788867     -1.18268273      0.74904914
C      3.75106621     -1.13344530      0.81688365
C      4.49314172     -0.20228621      0.02965603
N      5.85851317     -0.14602717      0.09423261
C      6.66705696      0.85207757     -0.61065841
C      8.06535741      0.68106167     -0.00014248
C      8.10444188     -0.80956950      0.36901553
C      6.67835487     -1.08222212      0.86755522
C      3.75563785      0.66812231     -0.82833692
C      2.36342516      0.59995724     -0.89577655
H     -7.60859073     -1.54352456      1.86661874
H     -5.81273019     -1.45823935      1.90984519
H     -6.62672386     -3.03422003      1.61050733
H     -5.41148492     -3.21350371     -0.44815294
H     -5.87733203     -2.09444969     -1.75746137
H     -2.08985554      4.94815244     -0.95831226
H     -3.79028766      4.86642745     -0.34177392
H     -2.41191543      4.71100020      0.80617208
H      1.81016010     -1.89560100      1.37457135
H      4.27024145     -1.81133736      1.49973022
H      6.67189730      0.65716485     -1.70449692
H      6.26142375      1.86990155     -0.45962580
H      8.86617620      0.98265282     -0.69572762
H      8.15412065      1.30076021      0.91143869
H      8.30768373     -1.41777929     -0.53186356
H      8.86802444     -1.05542069      1.12570572
H      6.36143264     -2.12684549      0.69014721
H      6.58170572     -0.88788931      1.95722369
H      4.27995220      1.39030456     -1.46000491
H      1.82020298      1.26721453     -1.57373845
