# Supplementary material for: Computational Screening of Electroactive Biobased-Phthalimide Molecules for Redox Flow Batteries
Source: J Org Chem. 2026 Jan 6;91(2):842–58. doi: 10.1021/acs.joc.5c01283 (PMC12814552; doi:10.1021/acs.joc.5c01283)
Supplement: Supplementary file 3 [file jo5c01283_si_003.zip › xyz_structures/neutral/2355_r2r4_CN_HN-CO(CH3)_C6H4-p-N(CH2)4_neutral.xyz]

46
R1 = H;, R1' = H;, R2 = CN;, R2' = HN-CO(CH3);, R3 = C6H4-p-N(CH2)4;, E0 = -1.32;, Stability Score = 78.57; %BV at O1 = 37.56; Maximum FSD = 0.18
O     -0.16228225     -2.59203581     -0.42793132
O      0.25817926      1.96919937      0.26467014
C      0.57257087      0.80633600      0.08772220
N     -0.32040461     -0.27764589     -0.07277024
C      0.36749155     -1.50983694     -0.25482192
C      1.81585183     -1.17236151     -0.19229852
C      2.93899333     -1.98171611     -0.29489473
C      4.21033951     -1.36577311     -0.19679721
C      4.34805380      0.05306996      0.00168908
C      3.17545367      0.84970699      0.10134872
C      1.94702445      0.21375835      0.00184940
C     -1.73954152     -0.15371520     -0.05147922
H      2.86006728     -3.06292015     -0.44470088
C      5.38493539     -2.17508596     -0.29554408
N      5.62599347      0.58184722      0.08732865
H      3.25986162      1.92566420      0.25096704
C      7.52968074      2.07730674      0.31466219
C      6.02378703      1.90931788      0.27381463
O      5.23392787      2.83682135      0.39129051
N      6.36564421     -2.81269951     -0.37168986
C     -2.50786030     -0.92796160      0.83756054
C     -3.89836749     -0.81426303      0.86305852
C     -4.57751902      0.09754012     -0.00007691
N     -5.93973865      0.21977894      0.02585709
C     -6.68463209      1.21174359     -0.75412853
C     -8.09790334      1.15289456     -0.15724767
C     -8.22177898     -0.30850321      0.30001119
C     -6.81932108     -0.62443187      0.83880510
C     -3.77995846      0.87743754     -0.89099729
C     -2.39093809      0.74520996     -0.91603587
H      7.96203946      1.47603322      1.13494373
H      7.76908284      3.13946050      0.46663304
H      7.98161306      1.72425359     -0.63005568
H      6.38894251     -0.09030539      0.00619304
H     -2.00875841     -1.62208205      1.52157813
H     -4.46375577     -1.42453888      1.57246067
H     -6.68535572      0.94804737     -1.83339816
H     -6.22732867      2.21436648     -0.66042911
H     -8.87243439      1.45385165     -0.88225012
H     -8.16439653      1.83013689      0.71443836
H     -8.44468479     -0.95881393     -0.56610330
H     -9.00771416     -0.46727307      1.05709879
H     -6.72823867     -0.36964610      1.91641882
H     -6.55542687     -1.69286466      0.72970191
H     -4.25542852      1.57966991     -1.58104794
H     -1.80327192      1.34355345     -1.61996941
