# Supplementary material for: Computational Screening of Electroactive Biobased-Phthalimide Molecules for Redox Flow Batteries
Source: J Org Chem. 2026 Jan 6;91(2):842–58. doi: 10.1021/acs.joc.5c01283 (PMC12814552; doi:10.1021/acs.joc.5c01283)
Supplement: Supplementary file 3 [file jo5c01283_si_003.zip › xyz_structures/neutral/1827_r1r5_CO2CH3_CH2N(CH2)4_CH3_neutral.xyz]

40
R1 = CO2CH3;, R1' = CH2N(CH2)4;, R2 = H;, R2' = H;, R3 = CH3;, E0 = -1.62;, Stability Score = 81.36; %BV at O1 = 40.74; Maximum FSD = 0.18
O     -3.47592788     -1.33660909      0.47779743
O      0.68466532     -3.09726130     -0.38584409
C     -0.17635506     -2.24684787     -0.22031192
N     -1.53296946     -2.51919969      0.02452956
C     -2.29368827     -1.34976851      0.18201590
C     -1.33715772     -0.20920964     -0.03750452
C     -1.53657065      1.17703298      0.00401475
C     -0.38908792      1.99622151     -0.10960092
C      0.88276076      1.44737430     -0.30288085
C      1.09079602      0.04975535     -0.37082357
C     -0.05101990     -0.75401006     -0.22785357
C     -2.08920518     -3.85340882      0.15799894
C     -2.87219474      1.83699906      0.18439147
H     -0.51093857      3.08390081     -0.06215632
H      1.75593387      2.09957758     -0.40523016
C      2.47274251     -0.52530491     -0.60898041
C     -5.13427293      1.84636133     -0.52091758
O     -3.79242008      1.33557646     -0.65220812
O     -3.07306127      2.74920985      0.96722110
N      3.53877267      0.39395271     -0.26896269
C      3.77442205      0.56202568      1.16679350
C      5.08742558      1.36350908      1.22650779
C      5.81397996      1.01085870     -0.10540297
C      4.84812891      0.04898057     -0.82460073
H     -5.15099111      2.93789972     -0.67974264
H     -5.72632484      1.33445849     -1.29294221
H     -5.52988087      1.61666779      0.48322831
H      2.56155972     -1.49793514     -0.07348018
H      2.54946911     -0.77363214     -1.68638468
H      3.89720523     -0.43112161      1.66602283
H      2.92365276      1.07096790      1.65395812
H      4.87653551      2.44558752      1.27900579
H      5.68026528      1.09827946      2.11828287
H      6.79869704      0.54169466      0.05911763
H      5.97600411      1.91939282     -0.71052806
H      5.11763965     -1.01158965     -0.59474589
H      4.84771493      0.15886134     -1.92443369
H     -1.28200966     -4.57654043     -0.03092919
H     -2.49134109     -4.00349040      1.17487180
H     -2.90213514     -4.00370315     -0.57252647
