# Supplementary material for: Computational Screening of Electroactive Biobased-Phthalimide Molecules for Redox Flow Batteries
Source: J Org Chem. 2026 Jan 6;91(2):842–58. doi: 10.1021/acs.joc.5c01283 (PMC12814552; doi:10.1021/acs.joc.5c01283)
Supplement: Supplementary file 3 [file jo5c01283_si_003.zip › xyz_structures/neutral/0273_r1r2_CO-N(CH3)2_NO2_CH2CH(CH3)2_neutral.xyz]

40
R1 = CO-N(CH3)2;, R1' = H;, R2 = NO2;, R2' = H;, R3 = CH2CH(CH3)2;, E0 = -0.87;, Stability Score = 85.51; %BV at O1 = 45.56; Maximum FSD = 0.18
O      1.13891619      1.83450024     -0.17731245
O      2.79669362     -2.43079148     -0.76589245
C      1.99321872     -1.53842431     -0.56094871
N      2.29077287     -0.16799040     -0.50578275
C      1.15074778      0.61916737     -0.26209059
C      0.00694230     -0.34579182     -0.14499118
C     -1.35151551     -0.10186588      0.08533801
C     -2.16544583     -1.25841363      0.14468874
C     -1.66925649     -2.56159896     -0.01745635
C     -0.30237518     -2.77083525     -0.26433211
C      0.51455844     -1.64356144     -0.32316894
C      3.63757327      0.37245160     -0.64695358
C     -1.82785557      1.29075607      0.47423756
N     -3.62597534     -1.11001886      0.34920488
H     -2.36615956     -3.40177816      0.04085677
H      0.10020962     -3.77864588     -0.40633154
C      3.85586803      0.81573676      1.85625039
C      4.50773224      0.19528081      0.61416084
C      5.90030893      0.78294202      0.34780683
O     -4.23502339     -2.05652593      0.83440496
O     -4.14152771     -0.04941415      0.00679323
O     -1.92651044      1.52802881      1.68269782
N     -2.03396815      2.18231607     -0.52170357
C     -2.34272557      3.56867667     -0.20176351
C     -1.95254295      1.84678178     -1.93432995
H      2.87835193      0.35214782      2.07956139
H      4.50086602      0.67677693      2.74224874
H      3.69458091      1.90103267      1.71740149
H      4.61733786     -0.89371900      0.78364725
H      6.56591070      0.61867653      1.21367085
H      5.83752741      1.87342931      0.17021869
H      6.37192300      0.32131406     -0.53889532
H      4.11216786     -0.12928920     -1.50751919
H      3.52457808      1.44314414     -0.88701248
H     -3.32657432      3.84819465     -0.62222329
H     -1.57262819      4.23477140     -0.63387540
H     -2.36272086      3.68923869      0.89051394
H     -2.87216014      2.18004502     -2.44881691
H     -1.85490916      0.75993705     -2.06968888
H     -1.08389004      2.34492776     -2.40455972
