# Supplementary material for: Computational Screening of Electroactive Biobased-Phthalimide Molecules for Redox Flow Batteries
Source: J Org Chem. 2026 Jan 6;91(2):842–58. doi: 10.1021/acs.joc.5c01283 (PMC12814552; doi:10.1021/acs.joc.5c01283)
Supplement: Supplementary file 3 [file jo5c01283_si_003.zip › xyz_structures/neutral/3634_r1r4_NHCH3_CH2N(CH2)4_CH3_neutral.xyz]

39
R1 = NHCH3;, R1' = H;, R2 = H;, R2' = CH2N(CH2)4;, R3 = CH3;, E0 = -1.87;, Stability Score = 78.08; %BV at O1 = 35.11; Maximum FSD = 0.13
O      3.65024658     -1.79701407      0.29642567
O      3.15485709      2.78112009     -0.08201586
C      2.84686277      1.59785524     -0.04831622
N      3.74654035      0.54080702      0.15238206
C      3.08891822     -0.71416075      0.14173381
C      1.66511557     -0.42835931     -0.08495066
C      0.56414642     -1.31793013     -0.17668209
C     -0.71029889     -0.70784093     -0.40251305
C     -0.86593869      0.67954168     -0.51659306
C      0.25476144      1.54874304     -0.41320539
C      1.49658641      0.96363744     -0.20267801
C      5.17222786      0.71834769      0.34626917
N      0.72803239     -2.65962523     -0.05466479
H     -1.60888896     -1.32545210     -0.48077052
C     -2.23975223      1.26493362     -0.79726544
H      0.13844384      2.63516067     -0.49197518
C     -0.34337447     -3.62984314     -0.14085617
N     -3.33038120      0.46870361     -0.27403279
C     -4.65580488      0.83503965     -0.77294178
C     -5.61583896      0.02174433      0.11611583
C     -4.81805652     -0.20784728      1.43410622
C     -3.46183686      0.47937426      1.18417007
H      0.07994323     -4.63576005      0.00247048
H     -0.84735098     -3.60119947     -1.12710734
H     -1.11381789     -3.46207449      0.63730080
H      1.67872306     -2.98765396      0.09806230
H     -2.26966358      2.31655457     -0.41821999
H     -2.36321206      1.33675371     -1.89680764
H     -4.74612104      0.60665675     -1.85073725
H     -4.84640897      1.93001181     -0.64668518
H     -6.56505114      0.55914404      0.28102699
H     -5.85927974     -0.94274711     -0.36218331
H     -4.67820846     -1.28648508      1.62185837
H     -5.32529366      0.21776564      2.31654760
H     -3.47822372      1.52842654      1.57208837
H     -2.60993043     -0.03511062      1.66246706
H      5.62474647      1.21759077     -0.52842237
H      5.37008078      1.32968429      1.24421429
H      5.62228337     -0.27788348      0.47408177
