# Supplementary material for: Computational Screening of Electroactive Biobased-Phthalimide Molecules for Redox Flow Batteries
Source: J Org Chem. 2026 Jan 6;91(2):842–58. doi: 10.1021/acs.joc.5c01283 (PMC12814552; doi:10.1021/acs.joc.5c01283)
Supplement: Supplementary file 3 [file jo5c01283_si_003.zip › xyz_structures/neutral/4335_r1r4_CH2OCH3_OCH3_C6H4-p-N(CH2)4_neutral.xyz]

49
R1 = CH2OCH3;, R1' = H;, R2 = H;, R2' = OCH3;, R3 = C6H4-p-N(CH2)4;, E0 = -1.88;, Stability Score = 82.28; %BV at O1 = 40.02; Maximum FSD = 0.15
O     -0.50923648      1.97185496      0.11263431
O     -0.25212576     -2.64873844      0.07549457
C     -0.74167394     -1.53173442      0.08835421
N     -0.02041111     -0.31801132      0.08380113
C     -0.89013846      0.81112729      0.11371615
C     -2.26926854      0.26539185      0.13849133
C     -3.51654430      0.90728865      0.16786933
C     -4.66737361      0.09276873      0.18352329
C     -4.57658187     -1.31769265      0.16167170
C     -3.30679187     -1.95659908      0.12888501
C     -2.18610429     -1.14238373      0.11882861
C      1.40083352     -0.22846167      0.05693307
C     -3.64788741      2.42156610      0.22735290
H     -5.63961684      0.58949321      0.20867596
O     -5.64458336     -2.14316388      0.17138821
H     -3.23863768     -3.04885706      0.11001595
C     -5.10255261      2.92264063     -1.57297973
O     -4.91811191      2.90200321     -0.16431374
C     -6.96134101     -1.58555597      0.20193705
C      2.09101750      0.46050246      1.07089871
C      3.48332249      0.55855845      1.04791124
C      4.24539345     -0.04869792      0.00514107
N      5.61137222      0.03720905     -0.01953323
C      6.39556572      0.82843407      0.93176703
C      7.80269531      0.84157773      0.31754964
C      7.87058167     -0.50113513     -0.42568497
C      6.45431425     -0.65367777     -0.99827773
C      3.52836854     -0.74908105     -1.01084775
C      2.13475718     -0.82725488     -0.98326633
H     -6.11009871      3.32715067     -1.76708056
H     -4.34896799      3.57143812     -2.06760452
H     -5.03358443      1.90882330     -2.01948481
H     -3.49628295      2.74338522      1.27620359
H     -2.83640043      2.88608714     -0.36753309
H     -7.11693535     -0.98322630      1.11637353
H     -7.65363911     -2.44081949      0.20035516
H     -7.14711321     -0.95515450     -0.68760131
H      1.52862495      0.92120535      1.88991211
H      3.98813500      1.09516183      1.85582050
H      6.39371214      0.35651461      1.93774927
H      5.97414162      1.84486824      1.04471183
H      8.59130436      0.96266550      1.07886664
H      7.88998714      1.67783980     -0.40072795
H      8.64593478     -0.53122051     -1.20931890
H      8.07484547     -1.31985006      0.28904412
H      6.15326949     -1.71268146     -1.10388982
H      6.36643633     -0.18345756     -2.00125750
H      4.06770245     -1.22028951     -1.83701904
H      1.60543294     -1.35677208     -1.78258238
