# Supplementary material for: Computational Screening of Electroactive Biobased-Phthalimide Molecules for Redox Flow Batteries
Source: J Org Chem. 2026 Jan 6;91(2):842–58. doi: 10.1021/acs.joc.5c01283 (PMC12814552; doi:10.1021/acs.joc.5c01283)
Supplement: Supplementary file 3 [file jo5c01283_si_003.zip › xyz_structures/neutral/0090_r1r4_CN_NHC6H4-OCH3_C6H5_neutral.xyz]

43
R1 = CN;, R1' = H;, R2 = H;, R2' = NHC6H4-OCH3;, R3 = C6H5;, E0 = -1.59;, Stability Score = 82.91; %BV at O1 = 39.74; Maximum FSD = 0.13
O      3.04554299      2.16783858     -0.02677112
O      2.94117912     -2.46747027      0.04082799
C      2.54844128     -1.31497169      0.03878037
N      3.36264669     -0.16139694     -0.01021093
C      2.58381853      1.04034589      0.01587768
C      1.17893800      0.59775667      0.08977312
C     -0.03084435      1.31834310      0.15144687
C     -1.24849975      0.61252586      0.20748196
C     -1.27889753     -0.81220587      0.19734624
C     -0.04048764     -1.52837354      0.15285284
C      1.13907437     -0.80819143      0.09993033
C      4.78376649     -0.18515673     -0.08133262
C     -0.04927192      2.75417030      0.17188791
H     -2.17992546      1.17673395      0.28063333
N     -2.44584997     -1.52567437      0.25546322
H     -0.03500130     -2.62414945      0.15516797
C     -8.22766735      1.13939663     -0.94692912
O     -7.78211389      0.15120360     -0.02079605
C     -6.46904705     -0.19899042     -0.01781499
C     -6.08784296     -1.18753506      0.91806426
C     -4.75922243     -1.60094866      1.00965968
C     -3.77372394     -1.05098977      0.15942432
N     -0.09829004      3.92349654      0.18818915
C      5.54266768      0.56235726      0.83787304
C      6.94234109      0.54157553      0.75793216
C      7.58530451     -0.23310523     -0.22148478
C      6.82188537     -0.98344699     -1.13082842
C      5.42142624     -0.95571361     -1.07094369
C     -4.16072429     -0.08853401     -0.79247395
C     -5.49122523      0.34666010     -0.87587826
H     -9.30671586      1.26532873     -0.76796244
H     -7.71324706      2.10620348     -0.78432600
H     -8.06460698      0.81519004     -1.99286187
H     -6.85330296     -1.61291823      1.57637816
H     -4.47142665     -2.35787488      1.74853247
H     -2.34609849     -2.51805878      0.46181417
H      5.03631004      1.15073080      1.60870527
H      7.53280232      1.12735208      1.47218254
H      8.68008587     -0.25200923     -0.27611449
H      7.31786320     -1.58745913     -1.89970015
H      4.82135588     -1.52430266     -1.78757879
H     -3.42574395      0.31665283     -1.49518932
H     -5.75373560      1.09749280     -1.62577788
