# Supplementary material for: Computational Screening of Electroactive Biobased-Phthalimide Molecules for Redox Flow Batteries
Source: J Org Chem. 2026 Jan 6;91(2):842–58. doi: 10.1021/acs.joc.5c01283 (PMC12814552; doi:10.1021/acs.joc.5c01283)
Supplement: Supplementary file 3 [file jo5c01283_si_003.zip › xyz_structures/neutral/4776_r1r2_HC=N-CH2CH3_NHCH3_C6H4-p-NO2_neutral.xyz]

39
R1 = HC=N-CH2CH3;, R1' = H;, R2 = NHCH3;, R2' = H;, R3 = C6H4-p-NO2;, E0 = -1.32;, Stability Score = 84.16; %BV at O1 = 40.24; Maximum FSD = 0.12
O     -0.18032351      1.73124465     -0.17187593
O      0.60793841     -2.81372696      0.25819844
C     -0.02324111     -1.77608427      0.15035761
N      0.57428606     -0.46904161      0.03778204
C     -0.41968336      0.54160712     -0.05146280
C     -1.73817699     -0.17202052      0.00975819
C     -3.04474331      0.34451970     -0.03768165
C     -4.13518074     -0.62280351      0.04590866
C     -3.83046978     -2.01909758      0.17154557
C     -2.51984312     -2.48061950      0.21384866
C     -1.47209376     -1.54844606      0.12862453
C      1.96310011     -0.22646691      0.02248181
C     -3.27715131      1.78415427     -0.16123740
N     -5.40656574     -0.18203636      0.00463905
H     -4.65307757     -2.73603949      0.23453839
H     -2.30615054     -3.55101484      0.30902705
C     -4.57797504      3.74458340     -0.33417066
N     -4.45642459      2.30856117     -0.21032343
C     -6.58380535     -1.02079247      0.07957828
C      2.81570471     -1.06803718     -0.72569841
C      4.19222368     -0.83769275     -0.73488448
C      4.70860223      0.24413994     -0.00591588
N      6.16183059      0.49386765     -0.02146205
O      6.87531614     -0.28092459     -0.65730699
O      6.58862267      1.46460307      0.60246665
C      3.87609192      1.09444781      0.73743114
C      2.50173321      0.85331770      0.75660209
H     -3.60085417      4.27028077     -0.37636805
H     -5.15612418      3.98891597     -1.24644634
H     -5.16156765      4.14086173      0.51941052
H     -2.36896631      2.41316393     -0.21236467
H     -5.49007484      0.84913473     -0.08748914
H     -6.62114381     -1.75104682     -0.75210343
H     -6.62463802     -1.58757417      1.03011638
H     -7.47551479     -0.37810452      0.01885370
H      2.39710103     -1.89544873     -1.30229438
H      4.86545912     -1.47660514     -1.31145818
H      4.30905165      1.92344821      1.30234311
H      1.84384297      1.49608141      1.34517506
