# Supplementary material for: Computational Screening of Electroactive Biobased-Phthalimide Molecules for Redox Flow Batteries
Source: J Org Chem. 2026 Jan 6;91(2):842–58. doi: 10.1021/acs.joc.5c01283 (PMC12814552; doi:10.1021/acs.joc.5c01283)
Supplement: Supplementary file 3 [file jo5c01283_si_003.zip › xyz_structures/neutral/3420_r1r5_OCH3_CHO2(CH2)2_C6H4-p-NO2_neutral.xyz]

41
R1 = OCH3;, R1' = CHO2(CH2)2;, R2 = H;, R2' = H;, R3 = C6H4-p-NO2;, E0 = -1.3;, Stability Score = 85.62; %BV at O1 = 41.47; Maximum FSD = 0.12
O      0.81281660      2.68262762     -0.14228300
O     -0.02480188     -1.85900951      0.10584114
C     -0.25164461     -0.66440922      0.03185008
N      0.74465506      0.34392425     -0.01001126
C      0.16594132      1.65538145     -0.07810263
C     -1.29933776      1.44017401     -0.07471479
C     -2.34685038      2.38434907     -0.12971647
C     -3.67442573      1.87546075     -0.11113385
C     -3.91365681      0.50134345     -0.04292718
C     -2.86735247     -0.44902968      0.00698900
C     -1.56438432      0.05573594     -0.00997263
C      2.13514998      0.09233644      0.00536920
O     -2.03194448      3.68553253     -0.19250038
H     -4.52540422      2.55988052     -0.14889861
H     -4.94858173      0.14306997     -0.03080817
C     -3.21080449     -1.92003878      0.07899004
C     -3.07934393      4.66343094     -0.25146973
O     -4.01144525     -2.18259656      1.23954981
C     -5.07471478     -3.06662323      0.85475314
C     -4.73945287     -3.42195042     -0.60123906
O     -4.00238702     -2.27822406     -1.03745967
C      2.67343664     -0.93350643     -0.80009652
C      4.04618609     -1.18657111     -0.78050376
C      4.87271591     -0.39851398      0.03386577
N      6.32590278     -0.65993958      0.04989377
O      6.75054174     -1.60173883     -0.61708879
O      7.03769221      0.07724453      0.72957172
C      4.35529781      0.63065492      0.83405416
C      2.97994309      0.87036249      0.82503015
H     -2.57440386      5.63942955     -0.29904666
H     -3.71491221      4.61603299      0.65136695
H     -3.70152914      4.52090950     -1.15355489
H     -2.29624455     -2.54499933      0.12217838
H     -6.04378191     -2.53661831      0.93674362
H     -5.09104991     -3.95320446      1.51525588
H     -4.11136623     -4.33556983     -0.65760140
H     -5.62254764     -3.54190284     -1.24901820
H      2.01788013     -1.52473792     -1.44325445
H      4.48156193     -1.97535648     -1.39852860
H      5.02535005      1.22101822      1.46352507
H      2.55779100      1.65464451      1.45709178
