# Supplementary material for: Computational Screening of Electroactive Biobased-Phthalimide Molecules for Redox Flow Batteries
Source: J Org Chem. 2026 Jan 6;91(2):842–58. doi: 10.1021/acs.joc.5c01283 (PMC12814552; doi:10.1021/acs.joc.5c01283)
Supplement: Supplementary file 3 [file jo5c01283_si_003.zip › xyz_structures/neutral/1975_r1r2_CO2CH3_CH3_C6H4-p-N(CH2)4_neutral.xyz]

47
R1 = CO2CH3;, R1' = H;, R2 = CH3;, R2' = H;, R3 = C6H4-p-N(CH2)4;, E0 = -1.68;, Stability Score = 85.16; %BV at O1 = 42.34; Maximum FSD = 0.14
O      0.99579877     -1.43343102     -0.42964639
O      0.21772122      3.00788754      0.61094969
C      0.83149583      1.98452488      0.36806367
N      0.24418120      0.71852524      0.10685253
C      1.22408702     -0.27277666     -0.13560310
C      2.54451558      0.41537750      0.01264117
C      3.84069156     -0.08756450     -0.11828464
C      4.93436602      0.81434805      0.01668272
C      4.66788183      2.17253014      0.29493673
C      3.35897224      2.67200463      0.43433394
C      2.30604415      1.77209882      0.28364425
C     -1.15958251      0.47653633      0.07467992
C      4.07416563     -1.54256731     -0.43199713
C      6.35029833      0.31802529     -0.12701143
H      5.51691538      2.85668480      0.40757815
H      3.17507675      3.73005103      0.64962405
C      3.90760765     -3.74410843      0.42983467
O      3.79717891     -2.31732948      0.62654371
O      4.47734971     -1.94917332     -1.50548473
C     -1.72876794     -0.51786868      0.89106606
C     -3.10157187     -0.76695199      0.85922159
C     -3.96592499     -0.01297303      0.00948919
N     -5.31346375     -0.24865166     -0.02221562
C     -5.96893454     -1.33437079      0.71145546
C     -7.38560611     -1.36578059      0.12082533
C     -7.63302006      0.09973192     -0.26763479
C     -6.26453040      0.55684582     -0.79245272
C     -3.37037654      0.99587628     -0.80595008
C     -1.99417098      1.22623911     -0.77416567
H      3.69512602     -4.19851350      1.40793626
H      4.92219346     -4.00993666      0.08924290
H      3.16848727     -4.07566372     -0.31915125
H      7.07844758      1.11896778      0.07585394
H      6.52428567     -0.06832480     -1.14710782
H      6.54535623     -0.51899003      0.56850683
H     -1.08761962     -1.09921416      1.56204791
H     -3.51274181     -1.54207858      1.51146805
H     -5.43016410     -2.28993426      0.57048188
H     -5.98567884     -1.12225256      1.80199571
H     -7.40147404     -2.00575287     -0.78088737
H     -8.12798845     -1.76265054      0.83321342
H     -8.43306788      0.22714704     -1.01582727
H     -7.90550698      0.68812757      0.62810581
H     -6.09022313      1.63729167     -0.63263885
H     -6.15856882      0.36239916     -1.88125662
H     -3.98949413      1.59063324     -1.48289362
H     -1.55812064      1.99453451     -1.42112954
