# Supplementary material for: Computational Screening of Electroactive Biobased-Phthalimide Molecules for Redox Flow Batteries
Source: J Org Chem. 2026 Jan 6;91(2):842–58. doi: 10.1021/acs.joc.5c01283 (PMC12814552; doi:10.1021/acs.joc.5c01283)
Supplement: Supplementary file 3 [file jo5c01283_si_003.zip › xyz_structures/neutral/0623_r1r5_CH3_CH3_CH3_neutral.xyz]

25
R1 = CH3;, R1' = CH3;, R2 = H;, R2' = H;, R3 = CH3;, E0 = -1.83;, Stability Score = 81.14; %BV at O1 = 38.44; Maximum FSD = 0.14
O      1.58119432      2.29761703      0.16740026
O      1.57916327     -2.30611737      0.00206526
C      1.13282549     -1.16826388      0.02135609
N      1.91675131     -0.00154372      0.10016558
C      1.13022802      1.16281013      0.10534020
C     -0.29046339      0.70327461      0.02253423
C     -1.47443179      1.45626772     -0.00396339
C     -2.66920930      0.70091741     -0.08606709
C     -2.66740074     -0.70098722     -0.13743370
C     -1.47083998     -1.45764204     -0.11048750
C     -0.28859491     -0.70550184     -0.02886143
C      3.36582198      0.00989755      0.16961722
C     -1.48694818      2.96116635      0.05050594
H     -3.62793051      1.23325532     -0.11018199
H     -3.62474842     -1.23254556     -0.20071383
C     -1.48097663     -2.96244012     -0.16696021
H     -2.51815977      3.34963281      0.02599404
H     -0.92559667      3.39133260     -0.79827740
H     -0.99055064      3.32722402      0.96695057
H     -0.91686952     -3.32834230     -1.04360361
H     -2.51153927     -3.34938898     -0.22293169
H     -0.98660535     -3.39453655      0.72141949
H      3.78936649      0.56257289     -0.68676429
H      3.70438035      0.48969841      1.10424484
H      3.71326735     -1.03375293      0.14355222
