# Supplementary material for: Computational Screening of Electroactive Biobased-Phthalimide Molecules for Redox Flow Batteries
Source: J Org Chem. 2026 Jan 6;91(2):842–58. doi: 10.1021/acs.joc.5c01283 (PMC12814552; doi:10.1021/acs.joc.5c01283)
Supplement: Supplementary file 3 [file jo5c01283_si_003.zip › xyz_structures/neutral/4729_r1r5_NHCH3_CH2N(CH2)4_CH2CH(CH3)2_neutral.xyz]

48
R1 = NHCH3;, R1' = CH2N(CH2)4;, R2 = H;, R2' = H;, R3 = CH2CH(CH3)2;, E0 = -1.93;, Stability Score = 86.14; %BV at O1 = 43.43; Maximum FSD = 0.14
O     -3.18284558      1.38169277     -0.79226206
O     -0.55915297     -2.35296669     -0.10504262
C     -0.85995318     -1.16647441     -0.16338792
N     -2.12922623     -0.69362561     -0.53135938
C     -2.18688856      0.71695932     -0.50739465
C     -0.85351174      1.17613442     -0.09605530
C     -0.39120549      2.50506771      0.06720476
C      0.98136023      2.62990170      0.46331456
C      1.78114628      1.50679111      0.66403842
C      1.31282192      0.17311417      0.49663527
C     -0.02578646      0.05087646      0.11501034
C     -3.25605753     -1.55638103     -0.84971906
N     -1.20602094      3.56948699     -0.14384241
H      1.41351715      3.62435869      0.60926060
H      2.83018121      1.64028791      0.95171442
C      2.22966613     -1.00512356      0.75577379
C     -0.80982926      4.95502244     -0.00266242
N      3.60008819     -0.73994780      0.35234462
C      3.80674077     -0.64872656     -1.09381254
C      5.33964855     -0.63658628     -1.24155441
C      5.85341197     -1.37641636      0.02923524
C      4.57079544     -1.73604325      0.80474454
C     -3.92755255     -2.18723621      0.38731517
C     -4.40340071     -1.12539558      1.38670581
C     -5.07762264     -3.09571782     -0.06785333
H     -1.67546591      5.59394546     -0.23508552
H     -0.47524831      5.18494196      1.02805538
H      0.01422525      5.22137280     -0.69374003
H     -2.15919120      3.35521874     -0.42905921
H      1.81438515     -1.91312101      0.26370066
H      2.23175461     -1.21963176      1.84399268
H      3.37147471     -1.53865402     -1.61396572
H      3.31398948      0.24815448     -1.50935944
H      5.71719120      0.40032594     -1.26683677
H      5.65752779     -1.12696684     -2.17733837
H      6.49690733     -0.71210035      0.63154126
H      6.44219240     -2.27752078     -0.21253914
H      4.68899815     -1.69864439      1.90331961
H      4.23834069     -2.77127700      0.54092705
H     -3.98329911     -0.93540026     -1.40088944
H     -2.89651803     -2.35119815     -1.52631928
H     -3.16397454     -2.81689867      0.88472978
H     -3.56465760     -0.50595356      1.75124249
H     -5.14592414     -0.45093521      0.92081988
H     -4.87618977     -1.60059341      2.26497615
H     -5.54259121     -3.60475257      0.79518908
H     -4.72614718     -3.87086810     -0.77324734
H     -5.86447265     -2.50642685     -0.57644351
