# Supplementary material for: Computational Screening of Electroactive Biobased-Phthalimide Molecules for Redox Flow Batteries
Source: J Org Chem. 2026 Jan 6;91(2):842–58. doi: 10.1021/acs.joc.5c01283 (PMC12814552; doi:10.1021/acs.joc.5c01283)
Supplement: Supplementary file 3 [file jo5c01283_si_003.zip › xyz_structures/neutral/5183_r1r4_OCH3_CHO_C6H5_neutral.xyz]

32
R1 = OCH3;, R1' = H;, R2 = H;, R2' = CHO;, R3 = C6H5;, E0 = -1.16;, Stability Score = 81.17; %BV at O1 = 38.79; Maximum FSD = 0.15
O      0.90849440     -2.12099603     -0.20743306
O      1.05742616      2.48153805      0.24970476
C      0.59806904      1.36020395      0.13350092
N      1.34703807      0.16686440      0.02226583
C      0.50638777     -0.97957699     -0.08869488
C     -0.88959040     -0.45679582     -0.03979731
C     -2.12849622     -1.13636279     -0.10493120
C     -3.29836557     -0.34294845     -0.03277097
C     -3.22328540      1.05862541      0.09799699
C     -1.98066880      1.72950259      0.16288556
C     -0.83712926      0.94103806      0.09056558
C      2.77020807      0.11097667      0.01564437
O     -2.11596156     -2.47154780     -0.22770299
H     -4.29332256     -0.79358926     -0.07642186
C     -4.48147197      1.85300743      0.16917147
H     -1.92488068      2.81880181      0.26416855
C     -3.36129589     -3.18028530     -0.28676545
O     -5.60343258      1.37533985      0.12304300
C      3.44059790     -0.73661681      0.91597061
C      4.84134982     -0.79463345      0.89842596
C      5.57259472      0.00054511      0.00092881
C      4.89697647      0.85162471     -0.88885957
C      3.49583308      0.90386842     -0.89170019
H     -3.94859436     -3.02140247      0.63589800
H     -3.09685754     -4.24367638     -0.38132204
H     -3.95421681     -2.86307283     -1.16398725
H     -4.32220270      2.95923118      0.27182118
H      2.86642216     -1.34130667      1.62428642
H      5.36317418     -1.45875804      1.59738982
H      6.66800958     -0.04297373     -0.00501852
H      5.46214274      1.47301603     -1.59336211
H      2.96316215      1.55248177     -1.59364902
