# Supplementary material for: Computational Screening of Electroactive Biobased-Phthalimide Molecules for Redox Flow Batteries
Source: J Org Chem. 2026 Jan 6;91(2):842–58. doi: 10.1021/acs.joc.5c01283 (PMC12814552; doi:10.1021/acs.joc.5c01283)
Supplement: Supplementary file 3 [file jo5c01283_si_003.zip › xyz_structures/neutral/5531_r1r4_CH2N(CH3)2_NHCH3_C6H5_neutral.xyz]

42
R1 = CH2N(CH3)2;, R1' = H;, R2 = H;, R2' = NHCH3;, R3 = C6H5;, E0 = -2.01;, Stability Score = 81.64; %BV at O1 = 40.18; Maximum FSD = 0.17
O      1.02531494     -1.93974659      0.15892159
O      1.83791590      2.61869549     -0.01393612
C      1.21738273      1.56844921      0.03207369
N      1.78530464      0.27749424      0.06674376
C      0.77157437     -0.74352797      0.12893347
C     -0.51715099     -0.03390032      0.13155428
C     -1.84626929     -0.50376258      0.17316453
C     -2.87428425      0.45090225      0.16727947
C     -2.61984988      1.85374138      0.11291973
C     -1.26184145      2.30871857      0.06642898
C     -0.26118631      1.35609459      0.07728837
C      3.18054013      0.01256782      0.04221904
C     -2.16715082     -1.98450435      0.27224331
H     -3.90118871      0.07959215      0.19911433
N     -3.63241279      2.76104187      0.10243684
H     -1.03081117      3.37885730      0.01947071
C     -5.04031347      2.42471158      0.13957007
N     -3.49844248     -2.33257749     -0.20923118
C     -3.58365405     -2.27202982     -1.66309990
C     -3.94740338     -3.61926797      0.30328691
C      3.98763172      0.59278139     -0.95472181
C      5.36608118      0.33655913     -0.96945823
C      5.94051057     -0.51055563     -0.00754332
C      5.12980910     -1.09428983      0.97982206
C      3.75344619     -0.82876535      1.01475735
H     -5.33407456      1.79919576     -0.72627523
H     -5.62712953      3.35533975      0.11176345
H     -5.30585983      1.87070254      1.06158751
H     -3.38031842      3.74378710      0.07022528
H     -1.36636782     -2.56576498     -0.23827911
H     -2.09887386     -2.26694579      1.34131827
H     -3.28781631     -1.27090421     -2.02149600
H     -2.92374149     -3.02305434     -2.16316203
H     -4.62239418     -2.46052093     -1.98815849
H     -4.97909014     -3.81791152     -0.03839811
H     -3.94282446     -3.61123801      1.40804185
H     -3.30892840     -4.47254838     -0.03520067
H      3.53298014      1.23811241     -1.71229344
H      5.99227376      0.79420107     -1.74454041
H      7.01746932     -0.71494216     -0.02700674
H      5.57191308     -1.75395643      1.73592546
H      3.12132398     -1.26705696      1.79251945
