# Supplementary material for: Computational Screening of Electroactive Biobased-Phthalimide Molecules for Redox Flow Batteries
Source: J Org Chem. 2026 Jan 6;91(2):842–58. doi: 10.1021/acs.joc.5c01283 (PMC12814552; doi:10.1021/acs.joc.5c01283)
Supplement: Supplementary file 3 [file jo5c01283_si_003.zip › xyz_structures/neutral/4289_r1r5_CH2OCH3_CHO_C6H5_neutral.xyz]

35
R1 = CH2OCH3;, R1' = CHO;, R2 = H;, R2' = H;, R3 = C6H5;, E0 = -1.33;, Stability Score = 82.87; %BV at O1 = 42.28; Maximum FSD = 0.18
O      0.64556729     -2.20802386     -0.16124685
O      1.27109210      2.36472937      0.01522068
C      0.68266956      1.30004971     -0.03958012
N      1.30932445      0.03176723     -0.05492770
C      0.36567843     -1.02315999     -0.13568505
C     -0.97593576     -0.36729062     -0.16993055
C     -2.25173154     -0.95057295     -0.23870437
C     -3.35336452     -0.06257426     -0.26294885
C     -3.17753150      1.32247527     -0.21107415
C     -1.88855304      1.90576217     -0.13440533
C     -0.79167827      1.02574493     -0.11495727
C      2.72082096     -0.16068563     -0.00115127
C     -2.45729526     -2.45280126     -0.33150311
H     -4.36103941     -0.48561589     -0.32263027
H     -4.04465041      1.99155872     -0.23077478
C     -1.74273768      3.38672817     -0.07917180
C     -4.03444782     -2.92988182      1.36700969
O     -3.77138107     -2.86605145     -0.02892745
O     -2.69343193      4.15535375     -0.09292753
C      3.46206871      0.40988974      1.04866802
C      4.85125954      0.22547046      1.09198672
C      5.49548793     -0.53715163      0.10398035
C      4.74680636     -1.11094413     -0.93665901
C      3.35926623     -0.91876378     -0.99859390
H     -3.92595789     -1.94111386      1.85952601
H     -5.07474360     -3.27442268      1.48942209
H     -3.35148304     -3.64536797      1.87130874
H     -1.70918951     -2.96974542      0.30196471
H     -2.25200168     -2.76190784     -1.37552406
H     -0.69166143      3.75806230     -0.02417612
H      2.95026074      0.98916842      1.82313173
H      5.43061840      0.67353868      1.90768201
H      6.58107302     -0.68419539      0.14498958
H      5.24540674     -1.70472045     -1.71162602
H      2.77111934     -1.34858192     -1.81508936
