# Supplementary material for: Computational Screening of Electroactive Biobased-Phthalimide Molecules for Redox Flow Batteries
Source: J Org Chem. 2026 Jan 6;91(2):842–58. doi: 10.1021/acs.joc.5c01283 (PMC12814552; doi:10.1021/acs.joc.5c01283)
Supplement: Supplementary file 3 [file jo5c01283_si_003.zip › xyz_structures/neutral/3862_r1r4_CO2CH3_CO-N(CH2)4_CH3_neutral.xyz]

39
R1 = CO2CH3;, R1' = H;, R2 = H;, R2' = CO-N(CH2)4;, R3 = CH3;, E0 = -1.46;, Stability Score = 77.53; %BV at O1 = 38.14; Maximum FSD = 0.2
O     -3.93862976     -0.28858855     -0.59387494
O     -0.89648472     -3.61965776      0.33490559
C     -1.34159226     -2.49557350      0.17678504
N     -2.67474973     -2.17688641     -0.12372210
C     -2.87999556     -0.79147596     -0.26408986
C     -1.54735677     -0.15119360      0.02578632
C     -1.12428532      1.18717067      0.03611084
C      0.25006767      1.43711164      0.23550489
C      1.17666167      0.39687108      0.43889879
C      0.73374807     -0.94422878      0.45906651
C     -0.62054729     -1.18501093      0.24609740
C     -3.72648094     -3.15701405     -0.32816702
C     -2.03323840      2.36605010     -0.17108979
H      0.60386007      2.47284623      0.24631832
C      2.60912544      0.77941562      0.73783261
H      1.42321381     -1.77381264      0.64147093
C     -4.12612164      3.31511128      0.40669648
O     -3.14612233      2.26879412      0.56698534
O     -1.75815157      3.30713487     -0.89411304
O      2.84476714      1.68191480      1.55508499
N      3.59209912      0.10521508      0.09075113
C      5.00355475      0.46212702      0.33509367
C      5.78172591     -0.42756546     -0.64429727
C      4.79085576     -0.62590642     -1.80198096
C      3.45212576     -0.79505725     -1.07230971
H     -4.48647902      3.33997293     -0.63578300
H     -4.94766482      3.06233514      1.09187240
H     -3.69045934      4.29450018      0.66724262
H      5.14872968      1.53931284      0.12502372
H      5.26760970      0.29377295      1.39372919
H      6.73425699      0.03227262     -0.95539444
H      6.01099576     -1.40105766     -0.17287448
H      4.75970997      0.27752366     -2.43899845
H      5.02824869     -1.49163596     -2.44235661
H      3.32133704     -1.84251068     -0.73936708
H      2.57832132     -0.51584994     -1.68260552
H     -4.13795285     -3.07012930     -1.34829798
H     -4.54122564     -3.00264457      0.39976113
H     -3.28909090     -4.15659446     -0.18803121
