# Supplementary material for: Computational Screening of Electroactive Biobased-Phthalimide Molecules for Redox Flow Batteries
Source: J Org Chem. 2026 Jan 6;91(2):842–58. doi: 10.1021/acs.joc.5c01283 (PMC12814552; doi:10.1021/acs.joc.5c01283)
Supplement: Supplementary file 3 [file jo5c01283_si_003.zip › xyz_structures/neutral/4830_r1r4_HC=N-CH2CH3_CH2N(CH2)4_C6H4-p-N(CH2)4_neutral.xyz]

59
R1 = HC=N-CH2CH3;, R1' = H;, R2 = H;, R2' = CH2N(CH2)4;, R3 = C6H4-p-N(CH2)4;, E0 = -1.68;, Stability Score = 82.6; %BV at O1 = 40.33; Maximum FSD = 0.15
O     -0.29839979     -2.26253784     -0.05303239
O     -0.23771240      2.29808777     -0.80839233
C      0.17451054      1.15943623     -0.67089450
N     -0.62340756      0.02534841     -0.39160370
C      0.15779995     -1.15408497     -0.28200302
C      1.57457072     -0.73074895     -0.50606424
C      2.77619760     -1.46393963     -0.52509053
C      3.96466775     -0.73199589     -0.77454138
C      3.97754606      0.65766575     -0.98293476
C      2.74973524      1.36574876     -0.98379249
C      1.57845748      0.65674601     -0.74321697
C     -2.03930462      0.06043657     -0.23453071
C      2.81099998     -2.92284508     -0.29235088
H      4.90585909     -1.29131401     -0.79166782
C      5.29941078      1.40190156     -1.12438807
H      2.72134832      2.44565490     -1.16568582
C      3.86094423     -5.00643069     -0.06806617
N      3.91173727     -3.58070248     -0.30504523
N      5.88866502      1.91474736      0.11898128
C      6.20778278      0.91917566      1.15046093
C      4.99370438      0.86054425      2.11935881
C      4.28563122      2.22928712      1.92739487
C      5.12781127      2.94808913      0.83381580
C     -2.63443317     -0.36353393      0.96746575
C     -4.02067333     -0.33452039      1.12631934
C     -4.87050183      0.13610845      0.08039764
N     -6.22976775      0.17341228      0.23218683
C     -7.14613612      0.74447867     -0.75814325
C     -8.47856238      0.84346871     -0.00237853
C     -8.40745437     -0.33173574      0.98428849
C     -6.93280658     -0.33925317      1.41088001
C     -4.24774698      0.56614955     -1.12982524
C     -2.86087351      0.52092357     -1.27940361
H      4.30738118     -5.53734164     -0.93172456
H      4.49606928     -5.25557086      0.80465845
H      2.83755098     -5.40352971      0.10750780
H      1.83158130     -3.40650562     -0.10581979
H      5.15792371      2.26136499     -1.80365504
H      6.03964921      0.72878049     -1.59293392
H      7.10266888      1.26767747      1.70481971
H      6.46065910     -0.05344817      0.69644153
H      4.31896752      0.03155343      1.84740107
H      5.31831733      0.69456327      3.16149870
H      3.24422193      2.08721991      1.59295987
H      4.25312678      2.82104109      2.85894726
H      5.84900511      3.63432979      1.32189452
H      4.52500889      3.54907517      0.13267861
H     -2.00162179     -0.71470901      1.78964475
H     -4.45046089     -0.66424557      2.07604849
H     -6.78620581      1.72892119     -1.11069756
H     -7.22921008      0.08485478     -1.64840877
H     -9.34885384      0.79840836     -0.67820361
H     -8.52493027      1.80025853      0.55013142
H     -8.65263301     -1.27773204      0.46669476
H     -9.09169583     -0.22666296      1.84270410
H     -6.75885989      0.31517493      2.29181124
H     -6.57518801     -1.35138342      1.67747924
H     -4.85771151      0.92137325     -1.96478696
H     -2.40634732      0.84289872     -2.22255640
