# Supplementary material for: Computational Screening of Electroactive Biobased-Phthalimide Molecules for Redox Flow Batteries
Source: J Org Chem. 2026 Jan 6;91(2):842–58. doi: 10.1021/acs.joc.5c01283 (PMC12814552; doi:10.1021/acs.joc.5c01283)
Supplement: Supplementary file 3 [file jo5c01283_si_003.zip › xyz_structures/neutral/3636_r1r2_HN-CO(CH3)_NO2_C6H4-p-N(CH2)4_neutral.xyz]

47
R1 = HN-CO(CH3);, R1' = H;, R2 = NO2;, R2' = H;, R3 = C6H4-p-N(CH2)4;, E0 = -1.02;, Stability Score = 82.38; %BV at O1 = 40.44; Maximum FSD = 0.16
O     -0.38551749      1.47947909      0.44235016
O      0.41831879     -2.94511076     -0.66196000
C     -0.19166625     -1.92820606     -0.39269619
N      0.39033628     -0.66572589     -0.11065519
C     -0.59545785      0.31127465      0.14797802
C     -1.90658672     -0.37854077      0.01308189
C     -3.19878751      0.15814454      0.15110731
C     -4.25684991     -0.78832422      0.00690416
C     -4.02332884     -2.12816470     -0.34449763
C     -2.71804126     -2.62295430     -0.50854409
C     -1.67364094     -1.72478389     -0.29705226
C      1.79335079     -0.41727841     -0.07398397
N     -3.34847239      1.51909217      0.37411491
N     -5.64544990     -0.45005373      0.38056885
H     -4.88801730     -2.78914440     -0.45412350
H     -2.53583136     -3.66938343     -0.77101368
C     -4.18320209      3.79557094      0.14856647
C     -4.33808172      2.32883956     -0.18523439
O     -5.24528728      1.87082166     -0.86766564
O     -6.55234309     -0.92430795     -0.29263545
O     -5.80012195      0.22921636      1.39024538
C      2.63356648     -1.19584668      0.74304321
C      4.00789000     -0.95853375      0.78050371
C      4.59547625      0.08586894      0.00430372
N      5.94061645      0.32859464      0.04377717
C      6.89777168     -0.49939167      0.78292309
C      8.26294959     -0.01038406      0.27866492
C      8.00367216      1.46751527     -0.05037951
C      6.58879974      1.44780233     -0.64553217
C      3.72469147      0.86709957     -0.81416174
C      2.35362429      0.61189629     -0.85281802
H     -4.84378595      4.38809002     -0.50101821
H     -3.13687914      4.12837806      0.03404496
H     -4.47213651      3.95622930      1.20386146
H     -2.49039337      1.98695238      0.67777778
H      2.20408436     -1.99153618      1.36043260
H      4.63209196     -1.57595685      1.43189426
H      6.78828401     -0.34848006      1.87809674
H      6.73218230     -1.57385539      0.58008075
H      9.06320369     -0.16150428      1.02218543
H      8.54102306     -0.56019817     -0.63957506
H      8.74421545      1.90001120     -0.74363319
H      8.01089629      2.06947686      0.87717669
H      6.04157184      2.39235527     -0.46857834
H      6.60934364      1.27789145     -1.74322963
H      4.12956160      1.66921076     -1.43696243
H      1.70796411      1.21506272     -1.49949514
