# Supplementary material for: Computational Screening of Electroactive Biobased-Phthalimide Molecules for Redox Flow Batteries
Source: J Org Chem. 2026 Jan 6;91(2):842–58. doi: 10.1021/acs.joc.5c01283 (PMC12814552; doi:10.1021/acs.joc.5c01283)
Supplement: Supplementary file 3 [file jo5c01283_si_003.zip › xyz_structures/neutral/3155_r1r2_3-py_HC=N-CH2CH3_C6H5_neutral.xyz]

41
R1 = 3-py;, R1' = H;, R2 = HC=N-CH2CH3;, R2' = H;, R3 = C6H5;, E0 = -1.37;, Stability Score = 85.13; %BV at O1 = 42.95; Maximum FSD = 0.15
O      1.07318804      1.57979258     -0.08831011
O      2.50266349     -2.81048433      0.16449022
C      1.74417697     -1.86138185      0.08883004
N      2.13067432     -0.49973630      0.03325832
C      1.00576713      0.36647437     -0.03804418
C     -0.19760171     -0.52851018     -0.03819267
C     -1.56632282     -0.21129634     -0.06057108
C     -2.48293117     -1.30835596      0.00291883
C     -2.00291848     -2.63665149      0.10120204
C     -0.63408842     -2.93085906      0.12839521
C      0.25281233     -1.85601851      0.05337275
C      3.48199514     -0.04940072      0.04916885
C     -2.03553688      1.19907162     -0.11674528
C     -3.94218145     -1.07061606     -0.07774246
H     -2.74602757     -3.43955601      0.14418353
H     -0.27089771     -3.96128791      0.20317794
C     -6.20339324     -1.68099169      0.01810108
N     -4.79825338     -1.99615761      0.15093304
C     -1.75691535      2.03102651     -1.21714289
C     -2.23142733      3.34698309     -1.20843869
C     -2.96216559      3.79129761     -0.09509165
N     -3.22851566      3.01447120      0.96910939
C     -2.77476179      1.75297461      0.95079930
C      3.88902753      0.90814737      0.99575289
C      5.21860058      1.35321098      1.00038361
C      6.14271023      0.83510736      0.07831415
C      5.73127880     -0.12757719     -0.85802688
C      4.39995576     -0.56680901     -0.88239620
H     -6.66027648     -2.35787877     -0.73029200
H     -6.71815950     -1.89180595      0.97591675
H     -6.40914676     -0.62883187     -0.27617329
H     -4.25590746     -0.04602073     -0.36502500
H     -1.18547829      1.64313213     -2.06734937
H     -2.04124004      4.02092360     -2.05108701
H     -3.34986438      4.82046159     -0.06473845
H     -2.99543991      1.13141649      1.83171561
H      3.16782614      1.29590962      1.72138827
H      5.53474551      2.10255538      1.73552987
H      7.18289610      1.18116647      0.08959260
H      6.44768302     -0.53381955     -1.58164050
H      4.06854296     -1.30456699     -1.61934819
