# Supplementary material for: Computational Screening of Electroactive Biobased-Phthalimide Molecules for Redox Flow Batteries
Source: J Org Chem. 2026 Jan 6;91(2):842–58. doi: 10.1021/acs.joc.5c01283 (PMC12814552; doi:10.1021/acs.joc.5c01283)
Supplement: Supplementary file 3 [file jo5c01283_si_003.zip › xyz_structures/neutral/0580_r1r2_N(CH2)4_H_C6H5_neutral.xyz]

38
R1 = N(CH2)4;, R1' = H;, R2 = H;, R2' = H;, R3 = C6H5;, E0 = -1.88;, Stability Score = 85.05; %BV at O1 = 42.05; Maximum FSD = 0.14
O      0.20666515     -1.48549533     -0.66162299
O      2.09624952      2.52485000      0.61805337
C      1.23679945      1.69936022      0.34896049
N      1.45861749      0.33914690      0.06895602
C      0.22972004     -0.34313823     -0.23008843
C     -0.85499714      0.64282019     -0.00745709
C     -2.27802915      0.55864519     -0.13566417
C     -2.96847454      1.82233591     -0.15974599
C     -2.31931330      3.03572915      0.05408084
C     -0.92691333      3.09728671      0.29379014
C     -0.23743646      1.89439451      0.24053072
C      2.73680020     -0.27820047      0.00599485
N     -2.98487351     -0.60328495     -0.19334043
H     -4.04942202      1.83330460     -0.31618143
H     -2.91240790      3.95801351      0.04754362
H     -0.40760301      4.04345629      0.47536871
C     -2.50366802     -1.90013493      0.32095273
C     -3.79135551     -2.65600046      0.67069344
C     -4.78971101     -2.11925989     -0.36413359
C     -4.44228408     -0.62870837     -0.41391231
C      3.77444584      0.31829319     -0.73470939
C      5.03586202     -0.29274500     -0.77897714
C      5.26206663     -1.50407640     -0.10513207
C      4.22031186     -2.10077337      0.62407258
C      2.96120417     -1.48798497      0.68988887
H     -1.91393942     -2.42984376     -0.44529272
H     -1.84063330     -1.73452793      1.18852632
H     -4.12556435     -2.39151305      1.69110560
H     -3.65483039     -3.74932824      0.62633783
H     -4.60752205     -2.58617090     -1.34974651
H     -5.84451768     -2.28978413     -0.09236131
H     -4.70136488     -0.14747043     -1.37363642
H     -4.96616477     -0.07826391      0.39451046
H      3.59045119      1.25316435     -1.27197291
H      5.84338366      0.17711812     -1.35289548
H      6.24771445     -1.98217482     -0.14826272
H      4.38990386     -3.04513796      1.15475438
H      2.15112565     -1.94044477      1.26982553
