# Supplementary material for: Computational Screening of Electroactive Biobased-Phthalimide Molecules for Redox Flow Batteries
Source: J Org Chem. 2026 Jan 6;91(2):842–58. doi: 10.1021/acs.joc.5c01283 (PMC12814552; doi:10.1021/acs.joc.5c01283)
Supplement: Supplementary file 3 [file jo5c01283_si_003.zip › xyz_structures/neutral/1905_r1r2_CH2N(CH2)4_CH2N(CH3)2_C6H5_neutral.xyz]

52
R1 = CH2N(CH2)4;, R1' = H;, R2 = CH2N(CH3)2;, R2' = H;, R3 = C6H5;, E0 = -1.73;, Stability Score = 85.66; %BV at O1 = 42.65; Maximum FSD = 0.13
O      1.24872492      1.34767145     -1.00431125
O      2.92028395     -2.36458772      1.18453194
C      2.10423799     -1.59496419      0.70920660
N      2.41235397     -0.38996272      0.02832512
C      1.23944128      0.28190898     -0.41290568
C      0.08712967     -0.57472716      0.01875044
C     -1.29460694     -0.39726615     -0.14068540
C     -2.14277593     -1.40128474      0.41894781
C     -1.58903382     -2.50961594      1.08784155
C     -0.19973987     -2.67539530      1.23953456
C      0.61942201     -1.69265865      0.69415752
C      3.73433844      0.09379203     -0.18342994
C     -1.88956017      0.81674782     -0.82702990
C     -3.65033227     -1.28817452      0.28830723
H     -2.26959848     -3.26439880      1.49970217
H      0.22118755     -3.53985859      1.76408333
C     -5.49557655     -1.04585777     -1.24963212
N     -4.11438946     -1.47591653     -1.08688793
C     -3.90241871     -2.83278411     -1.56912691
N     -2.52332375      1.70083182      0.14296287
C     -3.36312922      2.74436897     -0.44210263
C     -3.69284886      3.66243129      0.75284010
C     -2.54512145      3.39842110      1.77295490
C     -1.61777285      2.40481642      1.05032554
C      4.15493737      0.43655624     -1.48134697
C      5.45624982      0.91810330     -1.68261263
C      6.34173022      1.04199883     -0.59935278
C      5.91846104      0.68939574      0.69258893
C      4.61348252      0.22352655      0.90711615
H     -6.21356167     -1.64392656     -0.63550004
H     -5.79660880     -1.14334125     -2.30808462
H     -5.59864780      0.01377874     -0.95483630
H     -2.83456621     -3.10260184     -1.49760003
H     -4.20515547     -2.90601439     -2.62878255
H     -4.48506510     -3.59302693     -0.99146780
H     -3.93981486     -0.27185655      0.60556199
H     -4.13361527     -2.01236699      0.98747894
H     -2.67022510      0.45891934     -1.51923557
H     -1.11169941      1.34181564     -1.41939707
H     -4.25430718      2.30278410     -0.92427634
H     -2.80686389      3.31485841     -1.22712751
H     -3.74621000      4.71947606      0.44124733
H     -4.67101974      3.39680011      1.18934954
H     -2.94564932      2.94653454      2.69695714
H     -2.00803604      4.31871404      2.05886642
H     -0.82483438      2.95169646      0.48375895
H     -1.10871937      1.69887417      1.73060674
H      3.46610220      0.32155927     -2.32352062
H      5.78176241      1.18858070     -2.69397978
H      7.36063982      1.41255539     -0.76188631
H      6.60417896      0.78589383      1.54257571
H      4.27274581     -0.03755840      1.91347595
