# Supplementary material for: Computational Screening of Electroactive Biobased-Phthalimide Molecules for Redox Flow Batteries
Source: J Org Chem. 2026 Jan 6;91(2):842–58. doi: 10.1021/acs.joc.5c01283 (PMC12814552; doi:10.1021/acs.joc.5c01283)
Supplement: Supplementary file 3 [file jo5c01283_si_003.zip › xyz_structures/neutral/3717_r1r4_N(CH2)4_methylN(CH2)4_phenylN(CH2)4_neutral.xyz]

65
R1 = N(CH2)4;, R1' = H;, R2 = H;, R2' = CH2N(CH2)4;, R3 = C6H4-p-N(CH2)4;, E0 = -1.94;, Stability Score = 85.03; %BV at O1 = 41.91; Maximum FSD = 0.13
O      0.75728108     -1.72659959      0.66816415
O      0.83539474      2.49900614     -1.17684553
C      0.39138909      1.42658493     -0.78944250
N      1.15007946      0.34194637     -0.32695967
C      0.31265141     -0.74760784      0.08573353
C     -1.07637207     -0.35679624     -0.25774183
C     -2.34182569     -1.00412021     -0.09774548
C     -3.49410913     -0.16367691     -0.26843094
C     -3.42105328      1.17311839     -0.66056325
C     -2.15841482      1.77180543     -0.90631296
C     -1.03327266      0.99252493     -0.69085447
C      2.56665023      0.34396816     -0.19314963
N     -2.51237400     -2.33138784      0.16385254
H     -4.49389188     -0.57557169     -0.11719724
C     -4.69094237      1.97591635     -0.88456350
H     -2.07161921      2.81836562     -1.21820459
N     -5.83133636      1.48424506     -0.14197106
C     -7.12768965      2.00418384     -0.57611448
C     -8.09913158      1.50683282      0.51138564
C     -7.20441669      1.33008455      1.77421668
C     -5.79323852      1.72827199      1.30087700
C     -1.51738140     -3.37829059     -0.13587241
C     -2.36323125     -4.64331717     -0.32843950
C     -3.54784052     -4.40528209      0.61807355
C     -3.84198100     -2.91731035      0.40743658
C      3.21792852      1.35362768      0.53921810
C      4.60885622      1.36559942      0.66209068
C      5.40831080      0.34680766      0.06316140
N      6.77252021      0.34929450      0.18456148
C      7.63689694     -0.72392271     -0.31162767
C      8.99897317     -0.41453341      0.32620666
C      8.98607366      1.11668294      0.44863712
C      7.53088282      1.42267535      0.83060093
C      4.73091992     -0.67459653     -0.66765624
C      3.34057227     -0.66527759     -0.79527404
H     -4.47970467      3.05255742     -0.66752930
H     -4.93666506      1.93188524     -1.96467212
H     -7.37391673      1.64476636     -1.59192096
H     -7.12407802      3.12225046     -0.60874273
H     -8.92606314      2.21950702      0.67053317
H     -8.54513453      0.54158542      0.21543111
H     -7.53492069      1.95646683      2.62016338
H     -7.21647950      0.28058052      2.11597163
H     -5.60043731      2.80924505      1.51415835
H     -4.98546082      1.14871357      1.78114611
H     -0.80174146     -3.48801773      0.69578688
H     -0.93588990     -3.09810859     -1.03201456
H     -2.72188040     -4.70809190     -1.37256990
H     -1.79474532     -5.56102906     -0.10293473
H     -4.42463330     -5.03694825      0.39900519
H     -3.24381971     -4.58849158      1.66536533
H     -4.50015330     -2.76893822     -0.47351482
H     -4.32950649     -2.43753642      1.27491553
H      2.62556788      2.13866641      1.02081397
H      5.08057319      2.16259753      1.24345275
H      7.24825478     -1.71621992     -0.01505112
H      7.69201007     -0.70957412     -1.42146326
H      9.84080176     -0.80087698     -0.27240750
H      9.05413118     -0.87481817      1.33016463
H      9.22057055      1.57710550     -0.52909845
H      9.70534993      1.50478166      1.18909335
H      7.20004991      2.41511047      0.47111576
H      7.38524834      1.40551468      1.93222911
H      5.30091894     -1.47100393     -1.15405803
H      2.84517426     -1.45177598     -1.37493942
