# Supplementary material for: Computational Screening of Electroactive Biobased-Phthalimide Molecules for Redox Flow Batteries
Source: J Org Chem. 2026 Jan 6;91(2):842–58. doi: 10.1021/acs.joc.5c01283 (PMC12814552; doi:10.1021/acs.joc.5c01283)
Supplement: Supplementary file 3 [file jo5c01283_si_003.zip › xyz_structures/neutral/2175_r1r2_CO2CH3_NO2_C6H4-p-N(CH2)4_neutral.xyz]

46
R1 = CO2CH3;, R1' = H;, R2 = NO2;, R2' = H;, R3 = C6H4-p-N(CH2)4;, E0 = -0.8;, Stability Score = 83.47; %BV at O1 = 42.55; Maximum FSD = 0.18
O      0.49943172      1.51548499      0.02395619
O     -0.28680358     -3.03981450     -0.21889436
C      0.31876905     -1.98720500     -0.16035223
N     -0.26193751     -0.69826046     -0.08902003
C      0.71870436      0.32063366     -0.03969238
C      2.04012193     -0.38431711     -0.08460585
C      3.33230856      0.14633423     -0.05818433
C      4.37939665     -0.80261029     -0.12749328
C      4.15236419     -2.18590259     -0.21204925
C      2.84169451     -2.69020270     -0.22287870
C      1.80080195     -1.76515512     -0.15577952
C     -1.66581300     -0.45394961     -0.06998705
C      3.52907996      1.64837505     -0.05695802
N      5.78725123     -0.33867650     -0.08733061
H      5.01438437     -2.85594740     -0.25970865
H      2.64916753     -3.76605884     -0.27845356
C      3.50693738      3.57758850      1.30775042
O      3.42791738      2.14003555      1.17918812
O      3.67486812      2.29283492     -1.07484003
O      6.66864361     -1.14548286     -0.35737092
O      5.98891638      0.83439671      0.21922942
C     -2.25114752      0.40833103     -1.01553697
C     -3.62416245      0.65320055     -0.99922258
C     -4.47119251      0.03026781     -0.03301686
N     -5.81799605      0.26275894     -0.01562427
C     -6.49083673      1.22959731     -0.88833558
C     -7.89744604      1.34349036     -0.28409012
C     -8.13228647     -0.05039656      0.31702832
C     -6.75378231     -0.42365979      0.87990889
C     -3.85749400     -0.84483149      0.91394774
C     -2.48189761     -1.07419434      0.89400038
H      2.67985069      4.05001351      0.75164073
H      3.41881780      3.78585055      2.38327450
H      4.47209077      3.94289790      0.91867737
H     -1.62472723      0.88472271     -1.77671502
H     -4.04980682      1.31959055     -1.75415104
H     -6.52379948      0.86017595     -1.93537184
H     -5.95402744      2.19626563     -0.89586778
H     -8.65342870      1.63250381     -1.03303103
H     -7.89953346      2.10677800      0.51597215
H     -8.41717486     -0.76381732     -0.47834707
H     -8.91923587     -0.06912889      1.08926812
H     -6.57670230     -1.51519198      0.87654516
H     -6.62980113     -0.07095844      1.92596526
H     -4.46223871     -1.33330344      1.68253516
H     -2.03222565     -1.73683931      1.64067931
