# Supplementary material for: Computational Screening of Electroactive Biobased-Phthalimide Molecules for Redox Flow Batteries
Source: J Org Chem. 2026 Jan 6;91(2):842–58. doi: 10.1021/acs.joc.5c01283 (PMC12814552; doi:10.1021/acs.joc.5c01283)
Supplement: Supplementary file 3 [file jo5c01283_si_003.zip › xyz_structures/neutral/0838_r1r4_N(CH2)4_NO2_C6H5_neutral.xyz]

40
R1 = N(CH2)4;, R1' = H;, R2 = H;, R2' = NO2;, R3 = C6H5;, E0 = -1.05;, Stability Score = 84.04; %BV at O1 = 42.06; Maximum FSD = 0.16
O      1.31596044     -1.76120823     -0.65122315
O      1.74474622      2.65576482      0.60740634
C      1.21920438      1.58780828      0.34292345
N      1.88293504      0.38143323      0.06486151
C      0.96078693     -0.67473069     -0.22802277
C     -0.39911812     -0.11069268     -0.00660031
C     -1.71051686     -0.67657056     -0.12733971
C     -2.78566054      0.27719217     -0.15623827
C     -2.55894536      1.63169688      0.05368380
C     -1.28323040      2.18247917      0.29108177
C     -0.23840395      1.27350778      0.23701173
C      3.29664770      0.23037097     -0.00068568
N     -1.99238823     -2.00184760     -0.17795255
H     -3.81356513     -0.05047756     -0.30875763
N     -3.73451908      2.54515085      0.03944431
H     -1.13047997      3.24925029      0.46181999
O     -3.53201793      3.73072224      0.28357646
O     -4.83717535      2.07032739     -0.21456770
C     -3.36106059     -2.50940621     -0.39740301
C     -3.19448983     -4.03091763     -0.35047959
C     -2.06077336     -4.21073816      0.66844814
C     -1.09926847     -3.07177353      0.30953019
C      4.06558208      1.12279970     -0.76958465
C      5.45885871      0.97162184     -0.81744197
C      6.08323699     -0.07406953     -0.11809317
C      5.30865266     -0.96776022      0.63977452
C      3.91690783     -0.81476337      0.70817813
H     -4.03247156     -2.16191011      0.41360714
H     -3.76438235     -2.13885050     -1.35605953
H     -4.13022117     -4.53894266     -0.06519304
H     -2.88388354     -4.41083434     -1.34110555
H     -1.57081763     -5.19680653      0.61296060
H     -2.44827141     -4.07429388      1.69494560
H     -0.51113021     -2.70274310      1.16757809
H     -0.38693382     -3.36973318     -0.47700892
H      3.57273627      1.92552297     -1.32589263
H      6.05756373      1.67029005     -1.41355521
H      7.17213604     -0.19271529     -0.16382873
H      5.79031171     -1.78492329      1.18950367
H      3.30925709     -1.49809994      1.30925187
