# Supplementary material for: Computational Screening of Electroactive Biobased-Phthalimide Molecules for Redox Flow Batteries
Source: J Org Chem. 2026 Jan 6;91(2):842–58. doi: 10.1021/acs.joc.5c01283 (PMC12814552; doi:10.1021/acs.joc.5c01283)
Supplement: Supplementary file 3 [file jo5c01283_si_003.zip › xyz_structures/neutral/0246_r1r2_HC=N-CH2CH(CH3)2_HC=N-CH2CH3_C6H5_neutral.xyz]

47
R1 = HC=N-CH2CH(CH3)2;, R1' = H;, R2 = HC=N-CH2CH3;, R2' = H;, R3 = C6H5;, E0 = -1.42;, Stability Score = 82.72; %BV at O1 = 40.17; Maximum FSD = 0.15
O     -1.23186148     -1.67896262      0.03037367
O     -3.27709342      2.46705503      0.00184890
C     -2.38869679      1.63545894      0.00625713
N     -2.57516968      0.23033900      0.01370268
C     -1.33830637     -0.46561795      0.03134020
C     -0.27342528      0.59094082      0.02925547
C      1.13052030      0.47555028      0.06225822
C      1.87957987      1.69793336      0.02962543
C      1.20865308      2.94213201      0.03237124
C     -0.19086356      3.03514228      0.03665972
C     -0.91214440      1.84171997      0.01896063
C     -3.84835897     -0.40854668     -0.00328140
C      1.76338382     -0.85363924      0.17698028
C      3.35809548      1.70115551     -0.08199970
H      1.82335227      3.84790157      0.01001136
H     -0.70014550      4.00463770      0.03652424
C      5.49371419      2.62853909      0.14775074
N      4.06296987      2.67223779      0.36787853
N      2.93258988     -1.00742305      0.68004484
C      3.49698391     -2.33961440      0.72972681
C      4.75768296     -2.44987062     -0.16089358
C      4.41568392     -2.25899247     -1.64405896
C      5.45737272     -3.79338530      0.08631982
C     -4.16365093     -1.36471656      0.97882780
C     -5.41569111     -1.99519601      0.95189259
C     -6.35531268     -1.66266460     -0.03775104
C     -6.03675585     -0.70018352     -1.00974907
C     -4.78119962     -0.07618750     -1.00206689
H      6.01856702      2.66873454      1.12233867
H      5.80695703      3.53428497     -0.40776921
H      5.84171842      1.73019359     -0.40783923
H      3.81091281      0.83920251     -0.60733791
H      1.14844433     -1.71165234     -0.15817829
H      3.79563827     -2.54042914      1.77746478
H      2.76519004     -3.12361452      0.42790747
H      5.44211300     -1.63425329      0.14846065
H      3.70853554     -3.03951040     -1.98487351
H      5.32458219     -2.32997460     -2.26847638
H      3.95051428     -1.27583656     -1.83494096
H      4.79685305     -4.63759564     -0.18895381
H      5.73722764     -3.91420372      1.14874982
H      6.37625661     -3.87395965     -0.52184110
H     -3.43245675     -1.60635088      1.75603828
H     -5.66036239     -2.74362736      1.71466188
H     -7.33553547     -2.15336913     -0.05142339
H     -6.76550620     -0.43856053     -1.78583575
H     -4.51949563      0.66252326     -1.76559559
