# Supplementary material for: Computational Screening of Electroactive Biobased-Phthalimide Molecules for Redox Flow Batteries
Source: J Org Chem. 2026 Jan 6;91(2):842–58. doi: 10.1021/acs.joc.5c01283 (PMC12814552; doi:10.1021/acs.joc.5c01283)
Supplement: Supplementary file 3 [file jo5c01283_si_003.zip › xyz_structures/neutral/2497_r2r4_CO-N(CH2)4_NHCH3_C6H4-p-NO2_neutral.xyz]

47
R1 = H;, R1' = H;, R2 = CO-N(CH2)4;, R2' = NHCH3;, R3 = C6H4-p-NO2;, E0 = -1.35;, Stability Score = 81.36; %BV at O1 = 37.94; Maximum FSD = 0.13
O      0.85682397     -1.78404153      0.83406344
O      1.60671300      2.52331997     -0.73891780
C      1.00985464      1.53945720     -0.34080817
N      1.60617917      0.30518294      0.03585081
C      0.60409421     -0.65663910      0.44599154
C     -0.68266519      0.03361693      0.30471159
C     -1.98684825     -0.41027129      0.54423861
C     -3.06648141      0.45812747      0.32860309
C     -2.82934367      1.83184551     -0.08068931
C     -1.48602877      2.24787953     -0.36237248
C     -0.45900841      1.34464340     -0.15953374
C      2.99202956      0.04961204      0.02135951
H     -2.15949869     -1.42751670      0.90629008
C     -4.47843936      0.01040426      0.58196123
N     -3.86210753      2.69559064     -0.19918343
H     -1.27072595      3.26428866     -0.70098820
C     -3.74018551      4.08333759     -0.59591020
O     -5.30241721      0.77901509      1.12453928
N     -4.84479388     -1.24181392      0.20475469
C     -6.23366351     -1.68454463      0.44852950
C     -6.31249551     -3.05320369     -0.24105904
C     -5.29114457     -2.92795109     -1.38146422
C     -4.14249815     -2.16113385     -0.71474544
C      3.89752779      1.03556970      0.47279653
C      5.27011001      0.78492879      0.45336022
C      5.73127742     -0.45869160     -0.00438904
N      7.18061097     -0.72782121     -0.01627088
O      7.55993228     -1.83877051     -0.38473360
O      7.93897534      0.17170342      0.34360578
C      4.84651856     -1.45220402     -0.45010600
C      3.47509916     -1.19379044     -0.44372750
H     -3.12224749      4.66725743      0.11523042
H     -4.74679073      4.52714027     -0.62927014
H     -3.28468322      4.17661518     -1.59923917
H     -4.74179969      2.36568983      0.20710062
H     -6.44368744     -1.71959581      1.53173910
H     -6.93178044     -0.95180668      0.00067753
H     -6.00052238     -3.85049497      0.45852171
H     -7.33344271     -3.28431414     -0.58716753
H     -4.96181721     -3.89818968     -1.78901733
H     -5.71241907     -2.32835102     -2.20964122
H     -3.49247732     -2.85687449     -0.15075714
H     -3.51288749     -1.59882466     -1.42207188
H      3.52349235      1.99223247      0.84352415
H      5.98374057      1.53530064      0.80207318
H      5.23689325     -2.40726959     -0.80986235
H      2.77562365     -1.95068174     -0.80419462
