# Supplementary material for: Computational Screening of Electroactive Biobased-Phthalimide Molecules for Redox Flow Batteries
Source: J Org Chem. 2026 Jan 6;91(2):842–58. doi: 10.1021/acs.joc.5c01283 (PMC12814552; doi:10.1021/acs.joc.5c01283)
Supplement: Supplementary file 3 [file jo5c01283_si_003.zip › xyz_structures/neutral/2841_r2r4_OCH3_CO-N(CH3)2_CH3_neutral.xyz]

33
R1 = H;, R1' = H;, R2 = OCH3;, R2' = CO-N(CH3)2;, R3 = CH3;, E0 = -1.75;, Stability Score = 75.16; %BV at O1 = 33.39; Maximum FSD = 0.16
O      3.52886843     -1.97709252      0.16835156
O      2.83422295      2.58065283     -0.05187260
C      2.56925683      1.38932323     -0.02865764
N      3.52344016      0.35101558      0.08248726
C      2.92649016     -0.91853401      0.08388250
C      1.45267425     -0.67443962     -0.03572900
C      0.40297254     -1.58649532     -0.08272858
C     -0.90995015     -1.06472719     -0.19727198
C     -1.13019643      0.34329358     -0.25114812
C     -0.04360485      1.23410752     -0.22580872
C      1.24520704      0.71249394     -0.10399493
C      4.95529785      0.56351132      0.17974673
H      0.59887789     -2.66041083     -0.03358371
O     -2.01920758     -1.83070955     -0.25805520
C     -2.52128031      0.89633603     -0.48823416
H     -0.21589349      2.31401609     -0.29010868
C     -1.89836589     -3.25410528     -0.17224854
O     -2.77342591      1.41815779     -1.58252531
N     -3.41911473      0.80428251      0.53299840
C     -3.12106536      0.23690077      1.84016721
C     -4.79097327      1.25377948      0.33449567
H     -1.43207051     -3.55323419      0.78433279
H     -1.30335754     -3.65200227     -1.01462068
H     -2.92422208     -3.64779220     -0.22417574
H     -3.48068917      0.92268640      2.62898520
H     -3.62246016     -0.74053440      1.97180396
H     -2.03744110      0.10249076      1.96663797
H     -5.04220206      2.04951118      1.06052120
H     -4.89620909      1.64251814     -0.68787935
H     -5.49299664      0.41171509      0.48528821
H      5.35285796      0.08601874      1.09159732
H      5.13434415      1.64838058      0.22186771
H      5.47235772      0.13902451     -0.69871973
