# Supplementary material for: Computational Screening of Electroactive Biobased-Phthalimide Molecules for Redox Flow Batteries
Source: J Org Chem. 2026 Jan 6;91(2):842–58. doi: 10.1021/acs.joc.5c01283 (PMC12814552; doi:10.1021/acs.joc.5c01283)
Supplement: Supplementary file 3 [file jo5c01283_si_003.zip › xyz_structures/neutral/2402_r1r5_HN-CO(CH3)_NHCH3_C6H4-p-N(CH2)4_neutral.xyz]

50
R1 = HN-CO(CH3);, R1' = NHCH3;, R2 = H;, R2' = H;, R3 = C6H4-p-N(CH2)4;, E0 = -1.78;, Stability Score = 84.88; %BV at O1 = 41.88; Maximum FSD = 0.14
O      0.20560440      2.68285608      0.20596522
O      0.71505841     -1.91531560     -0.16018544
C      1.00504621     -0.72473055     -0.06293568
N      0.08451136      0.33962238      0.01869168
C      0.76200568      1.59232210      0.11560816
C      2.19856133      1.28494356      0.08958628
C      3.30520162      2.16449798      0.15802755
C      4.59023145      1.52578036      0.11227400
C      4.73740295      0.14401342      0.00684142
C      3.61020234     -0.73005439     -0.06076531
C      2.35384020     -0.11100997     -0.01317043
C     -1.33113621      0.18767158      0.01573304
N      3.14459808      3.50841825      0.25838252
H      5.49491899      2.13893897      0.16083133
H      5.73609544     -0.29334100     -0.02462403
N      3.67568649     -2.12288390     -0.16715333
C      4.22735347      4.46590371      0.34685236
C      4.78581439     -2.93993490     -0.23789564
C      4.44886063     -4.41222860     -0.41302032
O      5.94364277     -2.52386947     -0.19167055
C     -1.96433733     -0.62318167      0.97547075
C     -3.35132089     -0.78278102      0.97359510
C     -4.16644177     -0.11690531      0.00984279
N     -5.52759791     -0.26517729      0.00544383
C     -6.25089973     -1.18238941      0.88941194
C     -7.66424735     -1.22039526      0.29108694
C     -7.82059968      0.17966368     -0.32135739
C     -6.42436222      0.46805974     -0.89117660
C     -3.50755506      0.70934834     -0.94927930
C     -2.11821506      0.84782615     -0.94551080
H      4.86026396      4.29144284      1.23932326
H      4.88231107      4.43101044     -0.54590237
H      3.79772952      5.47658556      0.42002241
H      2.18516240      3.84523117      0.28995170
H      2.75748418     -2.57203263     -0.21247124
H      5.33007460     -5.01647107     -0.14970357
H      4.19090337     -4.60633083     -1.47109092
H      3.58546339     -4.71533821      0.20426718
H     -1.36148812     -1.13176679      1.73537861
H     -3.81077711     -1.41550683      1.73793634
H     -5.77214389     -2.17938313      0.90438135
H     -6.25918037     -0.80422154      1.93425215
H     -7.71260517     -1.98851649     -0.50291433
H     -8.43329334     -1.45949370      1.04445922
H     -8.06182317      0.91501892      0.46856469
H     -8.60793867      0.23697424     -1.09143289
H     -6.32627901      0.10352142     -1.93638803
H     -6.18493827      1.54797598     -0.89641657
H     -4.08795629      1.23162012     -1.71469625
H     -1.63389407      1.47458957     -1.70183683
