# Supplementary material for: Computational Screening of Electroactive Biobased-Phthalimide Molecules for Redox Flow Batteries
Source: J Org Chem. 2026 Jan 6;91(2):842–58. doi: 10.1021/acs.joc.5c01283 (PMC12814552; doi:10.1021/acs.joc.5c01283)
Supplement: Supplementary file 3 [file jo5c01283_si_003.zip › xyz_structures/neutral/4626_r2r4_CN_HN-CO(CH3)_C6H4-p-NO2_neutral.xyz]

36
R1 = H;, R1' = H;, R2 = CN;, R2' = HN-CO(CH3);, R3 = C6H4-p-NO2;, E0 = -1.08;, Stability Score = 81.78; %BV at O1 = 37.74; Maximum FSD = 0.12
O     -0.82552299     -2.56044594      0.28472521
O     -0.31213031      2.02678767     -0.18605045
C     -0.02176993      0.85431508     -0.06003704
N     -0.94439112     -0.22412481      0.04152625
C     -0.27411529     -1.48480720      0.16581215
C      1.17414847     -1.16459063      0.13453668
C      2.28168619     -1.99996739      0.21142261
C      3.56314213     -1.40584450      0.14661902
C      3.73128922      0.01838002      0.01120882
C      2.57504348      0.84136377     -0.06284779
C      1.33421281      0.22541249      0.00078854
C     -2.35119206     -0.07379002      0.01894459
H      2.18004551     -3.08456969      0.31429781
C      4.72044850     -2.24383774      0.21186017
N      5.01782413      0.52519161     -0.04130831
H      2.68082411      1.92088629     -0.16593958
C      6.94794739      1.99333011     -0.22610672
C      5.43998223      1.85042043     -0.20211808
O      4.66560479      2.79101728     -0.31151457
N      5.68628360     -2.90562112      0.26146092
C     -3.13577070     -0.94670795     -0.76308316
C     -4.52465334     -0.80526659     -0.78134856
C     -5.11410137      0.22013612     -0.02795718
N     -6.58347362      0.37609467     -0.05228930
O     -7.23870845     -0.43450095     -0.70399887
O     -7.07466934      1.30833301      0.58068987
C     -4.34766642      1.10142400      0.74813268
C     -2.96013379      0.94767199      0.77702902
H      7.37909488      1.38954276     -1.04512263
H      7.38351275      1.62720631      0.72135299
H      7.20650237      3.05228908     -0.36854336
H      5.76905914     -0.16099839      0.03318893
H     -2.65812002     -1.72740996     -1.35926584
H     -5.14982597     -1.47008806     -1.38199650
H     -4.83942647      1.88512488      1.32931039
H     -2.34968895      1.61314965      1.39166832
