# Supplementary material for: Computational Screening of Electroactive Biobased-Phthalimide Molecules for Redox Flow Batteries
Source: J Org Chem. 2026 Jan 6;91(2):842–58. doi: 10.1021/acs.joc.5c01283 (PMC12814552; doi:10.1021/acs.joc.5c01283)
Supplement: Supplementary file 3 [file jo5c01283_si_003.zip › xyz_structures/neutral/0513_r2r4_HN-CO(CH3)_NHC6H4-OCH3_CH3_neutral.xyz]

42
R1 = H;, R1' = H;, R2 = HN-CO(CH3);, R2' = NHC6H4-OCH3;, R3 = CH3;, E0 = -1.86;, Stability Score = 76.27; %BV at O1 = 33.52; Maximum FSD = 0.14
O     -5.37533580      0.48061262     -0.36131069
O     -1.98463516      3.45248208      0.64410518
C     -2.52664077      2.39212476      0.36867791
N     -3.90367112      2.22389118      0.15962240
C     -4.24022179      0.87968922     -0.14365218
C     -2.95919839      0.13515187     -0.12547110
C     -2.67857662     -1.21389814     -0.32880871
C     -1.34546235     -1.66325641     -0.24323660
C     -0.27585234     -0.74094498      0.04339509
C     -0.60210133      0.62944987      0.27251059
C     -1.92158537      1.03665467      0.18006858
C     -4.86624135      3.30383292      0.25645458
H     -3.47551208     -1.92850808     -0.56381584
N     -1.11966515     -3.03183512     -0.54878936
N      1.02352890     -1.19429794      0.08691808
H      0.18544964      1.34494882      0.52259226
C      6.04575442      2.80089977     -0.78319233
O      5.84414736      1.65924096      0.04354850
C      4.63861947      1.02525826     -0.00133315
C      3.55465258      1.41770715     -0.81372572
C      2.35397571      0.69311173     -0.78614918
C      2.19533770     -0.42082924      0.06359166
C     -0.32787608     -3.95007427      0.09126008
C     -0.41098159     -5.36317117     -0.44921999
O      0.42959068     -3.65571864      1.02781621
C      3.29144719     -0.81238150      0.86848464
C      4.49437443     -0.10655622      0.83166684
H      5.33072150      3.61060059     -0.53844832
H      7.07156162      3.14931964     -0.58527079
H      5.94653486      2.54718415     -1.85671781
H      3.63513419      2.27683135     -1.48528408
H      1.53774458      0.99402292     -1.45091542
H      1.10646802     -2.15042197      0.46943706
H     -1.78049391     -3.42045572     -1.21961687
H      0.48466517     -5.55511163     -1.06847091
H     -1.30883898     -5.54693920     -1.06088981
H     -0.38463905     -6.06613628      0.39931032
H     -4.86662650      3.73436937      1.27322854
H     -4.62619399      4.10290031     -0.46642036
H     -5.86131416      2.89100412      0.03216358
H      3.18836830     -1.68199319      1.52824875
H      5.34147354     -0.41260365      1.45583936
