# Supplementary material for: Computational Screening of Electroactive Biobased-Phthalimide Molecules for Redox Flow Batteries
Source: J Org Chem. 2026 Jan 6;91(2):842–58. doi: 10.1021/acs.joc.5c01283 (PMC12814552; doi:10.1021/acs.joc.5c01283)
Supplement: Supplementary file 3 [file jo5c01283_si_003.zip › xyz_structures/neutral/5504_r1r2_CH2N(CH2)4_CHO2(CH2)2_CH2CH(CH3)2_neutral.xyz]

52
R1 = CH2N(CH2)4;, R1' = H;, R2 = CHO2(CH2)2;, R2' = H;, R3 = CH2CH(CH3)2;, E0 = -1.75;, Stability Score = 86.52; %BV at O1 = 43.64; Maximum FSD = 0.14
O      1.84475038     -1.76796439      0.71470810
O      3.34536516      1.87510355     -1.67102889
C      2.56503763      1.14225893     -1.08424418
N      2.90526617     -0.06505366     -0.44998924
C      1.78947149     -0.69643409      0.12910138
C      0.61331833      0.19907517     -0.14731222
C     -0.74095056      0.07095218      0.18748609
C     -1.61345921      1.10577733     -0.26660161
C     -1.12067216      2.18898452     -1.01378799
C      0.24636904      2.30802201     -1.33143196
C      1.09397629      1.30035394     -0.88648520
C      4.25833364     -0.59831884     -0.37530486
C     -1.27426356     -1.12085382      0.96077457
C     -3.10434542      1.03464642      0.09077483
H     -1.82942623      2.94710246     -1.35991937
H      0.62645808      3.15554210     -1.91197582
C      6.33319590     -1.01599933      0.96846003
C      4.93633223     -0.38086626      0.99272755
C      4.99121706      1.10222770      1.37953071
O     -3.86353432      2.02998607     -0.57674827
C     -4.19735849      3.06044346      0.37103149
C     -3.41268258      2.66312028      1.62775407
O     -3.30484413      1.24327414      1.48425856
N     -2.11554047     -1.95947926      0.11459423
C     -1.41583057     -2.65876291     -0.96498043
C     -2.47469413     -3.63946681     -1.50123821
C     -3.41797663     -3.89050042     -0.28706530
C     -2.84123522     -3.00551629      0.83566584
H      6.82490030     -0.92147156      1.95297641
H      6.28421808     -2.09008797      0.71204868
H      6.97743257     -0.51733385      0.21928469
H      4.32558230     -0.91589122      1.74602805
H      3.98100741      1.54471916      1.44154604
H      5.47290072      1.22967554      2.36560462
H      5.57165058      1.68220639      0.63785199
H      4.83715825     -0.10068863     -1.17230388
H      4.20894942     -1.67718465     -0.60231916
H     -3.48747767      0.02849373     -0.15486707
H     -3.89873674      4.04809179     -0.02421442
H     -5.29062371      3.05318463      0.54600146
H     -2.41019983      3.13740970      1.64660121
H     -3.93894299      2.88114338      2.57058479
H     -1.89407424     -0.74967044      1.79401666
H     -0.42977127     -1.69308495      1.39726752
H     -0.53047863     -3.21456941     -0.57144717
H     -1.04748288     -1.94702709     -1.72480848
H     -2.00991596     -4.56635200     -1.87774620
H     -3.03260985     -3.18419412     -2.33765283
H     -3.44664048     -4.95120887      0.01487433
H     -4.45130398     -3.58707709     -0.52816313
H     -3.61020455     -2.56246526      1.49456891
H     -2.14820530     -3.60004506      1.48096409
