# Supplementary material for: Computational Screening of Electroactive Biobased-Phthalimide Molecules for Redox Flow Batteries
Source: J Org Chem. 2026 Jan 6;91(2):842–58. doi: 10.1021/acs.joc.5c01283 (PMC12814552; doi:10.1021/acs.joc.5c01283)
Supplement: Supplementary file 3 [file jo5c01283_si_003.zip › xyz_structures/neutral/3322_r1r4_NHCH3_CO2CH3_C6H4-p-N(CH2)4_neutral.xyz]

49
R1 = NHCH3;, R1' = H;, R2 = H;, R2' = CO2CH3;, R3 = C6H4-p-N(CH2)4;, E0 = -1.53;, Stability Score = 81.73; %BV at O1 = 39.21; Maximum FSD = 0.15
O     -0.00236632     -2.38542956     -0.29029225
O     -0.27039093      2.20913012      0.25066638
C     -0.62511537      1.05067749      0.11116244
N      0.23812308     -0.06239777     -0.02057959
C     -0.49749868     -1.27172248     -0.15474631
C     -1.92065194     -0.89592952     -0.10294303
C     -3.07095817     -1.72291737     -0.19019278
C     -4.32478607     -1.03859716     -0.10977065
C     -4.40057284      0.35384721      0.04365239
C     -3.23320568      1.16135634      0.12701748
C     -2.01610812      0.49764962      0.04933531
C      1.66009306      0.01673125     -0.01500239
N     -2.97049564     -3.06551751     -0.33818317
H     -5.26130153     -1.59834639     -0.16734653
C     -5.77543763      0.95354528      0.11617044
H     -3.29453678      2.24519303      0.24554187
C     -4.09797815     -3.97062673     -0.43366943
O     -6.81197282      0.31249905      0.05166336
O     -5.73877664      2.29236650      0.26098813
C     -7.00834166      2.96745892      0.34171483
C      2.33241842      0.84518846     -0.93217846
C      3.72523766      0.93887875     -0.92262369
C      4.50627298      0.18674529      0.00534401
N      5.87248389      0.27172725      0.01833591
C      6.63990432      1.19945523     -0.81618942
C      8.05145204      1.14177311     -0.21513716
C      8.14135162     -0.29377994      0.32423819
C      6.73182043     -0.54577998      0.87805151
C      3.80746995     -0.65672959      0.92018837
C      2.41337519     -0.72930521      0.91001545
H     -4.72688127     -3.94075689      0.47754072
H     -3.71641598     -4.99524952     -0.55835293
H     -4.74305458     -3.73016797     -1.30100659
H     -2.02757639     -3.44562796     -0.38434645
H     -7.58193442      2.60576043      1.21240696
H     -6.77383849      4.03598423      0.45214339
H     -7.59598287      2.79364503     -0.57602675
H      1.75632301      1.42113421     -1.66410838
H      4.21551398      1.58853326     -1.65285523
H      6.20691909      2.21662503     -0.78002397
H      6.63404414      0.87587463     -1.87919175
H      8.83337896      1.38418844     -0.95405853
H      8.13204979      1.86477201      0.61771125
H      8.34953549     -0.99760560     -0.50291960
H      8.92340421     -0.42756333      1.09019476
H      6.64721496     -0.22922906      1.93994684
H      6.44310565     -1.61243647      0.82955063
H      4.36087058     -1.24516576      1.65709442
H      1.89904092     -1.37068769      1.63347192
