# Supplementary material for: Computational Screening of Electroactive Biobased-Phthalimide Molecules for Redox Flow Batteries
Source: J Org Chem. 2026 Jan 6;91(2):842–58. doi: 10.1021/acs.joc.5c01283 (PMC12814552; doi:10.1021/acs.joc.5c01283)
Supplement: Supplementary file 3 [file jo5c01283_si_003.zip › xyz_structures/neutral/3316_r1r2_CHO2(CH2)2_CO-N(CH2)4_C6H5_neutral.xyz]

49
R1 = CHO2(CH2)2;, R1' = H;, R2 = CO-N(CH2)4;, R2' = H;, R3 = C6H5;, E0 = -1.58;, Stability Score = 83.82; %BV at O1 = 41.05; Maximum FSD = 0.14
O     -1.90913881     -1.58051681     -0.83702255
O     -3.13854050      2.39034268      1.18788492
C     -2.42433842      1.49529910      0.77563873
N     -2.87060606      0.32676191      0.10839830
C     -1.79106580     -0.52764788     -0.23676237
C     -0.55215477      0.15481908      0.26212053
C      0.79374587     -0.24135868      0.19090137
C      1.74936119      0.65336825      0.73845088
C      1.34280037      1.87066723      1.33045084
C     -0.00780125      2.24492844      1.40426456
C     -0.94092154      1.36602086      0.85780204
C     -4.23524405      0.04718538     -0.19003107
C      1.13751320     -1.59867182     -0.42848402
C      3.23686376      0.35611618      0.80647025
H      2.11218603      2.53819129      1.73533741
H     -0.31621934      3.19009946      1.86319640
O      3.70084073     -0.24353922      1.78818245
O      2.51572274     -1.69169040     -0.74351911
C      3.07554762     -2.80242971     -0.02278711
C      2.06556524     -3.01475440      1.10157484
O      0.83022853     -2.66065605      0.46359857
C     -5.00279747      0.99325645     -0.89269157
C     -6.34881339      0.71937727     -1.17417864
C     -6.92280081     -0.49812592     -0.77310097
C     -6.14772540     -1.44189574     -0.07924635
C     -4.80569572     -1.17036183      0.22253978
N      3.99581374      0.88391540     -0.17776468
C      3.47414766      1.48526888     -1.42025427
C      4.74726296      1.89871274     -2.17181588
C      5.77101391      0.83957280     -1.73189498
C      5.44647006      0.63926897     -0.24568512
H      0.52088312     -1.74759279     -1.33397493
H      4.07754409     -2.51985668      0.33821864
H      3.14685400     -3.68585285     -0.68806526
H      2.28048226     -2.34279673      1.95428390
H      1.98976565     -4.05859295      1.44629203
H     -4.54428363      1.93270812     -1.21597849
H     -6.94847187      1.45861609     -1.71805492
H     -7.97368112     -0.71142218     -1.00110779
H     -6.59134669     -2.39270947      0.23861636
H     -4.20063288     -1.89353927      0.77785210
H      2.89797133      0.72930247     -1.98639041
H      2.80577714      2.33466558     -1.20120916
H      4.59141665      1.93413769     -3.26276894
H      5.07242598      2.90200466     -1.83955279
H      5.59819839     -0.10420643     -2.28167900
H      6.81748176      1.14571630     -1.89642880
H      5.67795621     -0.37068965      0.13087247
H      5.98310661      1.36850861      0.39304512
