# Supplementary material for: Computational Screening of Electroactive Biobased-Phthalimide Molecules for Redox Flow Batteries
Source: J Org Chem. 2026 Jan 6;91(2):842–58. doi: 10.1021/acs.joc.5c01283 (PMC12814552; doi:10.1021/acs.joc.5c01283)
Supplement: Supplementary file 3 [file jo5c01283_si_003.zip › xyz_structures/neutral/3003_r2r4_N(CH2)4_HC=N-CH2CH3_CH2CH(CH3)2_neutral.xyz]

46
R1 = H;, R1' = H;, R2 = N(CH2)4;, R2' = HC=N-CH2CH3;, R3 = CH2CH(CH3)2;, E0 = -1.82;, Stability Score = 80.33; %BV at O1 = 38.75; Maximum FSD = 0.16
O      2.34325305     -1.99385828     -1.21458471
O      2.75805067      2.38916967      0.19191538
C      2.20710855      1.33508795     -0.09448098
N      2.89073097      0.17010221     -0.53862939
C      2.01341737     -0.88813410     -0.80840967
C      0.64367605     -0.36496844     -0.50134504
C     -0.57727176     -1.00671223     -0.56211836
C     -1.76297171     -0.29677940     -0.16005826
C     -1.64863951      1.12952859      0.10426660
C     -0.36506650      1.71813323      0.21073066
C      0.77438120      0.97444464     -0.07716913
C      4.33636183      0.07167503     -0.65995700
H     -0.62219062     -2.05490622     -0.86511754
N     -2.92005345     -0.99280465      0.00738913
C     -2.76161954      2.09376627      0.10370138
H     -0.28671143      2.78404765      0.45726466
C     -4.81775508      3.04063655     -0.49574130
N     -3.87095195      1.94537510     -0.52690995
C     -4.04241670     -0.57667005      0.86439982
C     -4.71744514     -1.89476725      1.25759956
C     -4.47781453     -2.77444556      0.02332324
C     -3.03964412     -2.41674164     -0.36093189
C      5.00612629     -0.69903098      0.49669799
C      4.67566066     -0.08637183      1.86337079
C      6.51968936     -0.76498157      0.25294700
H     -5.06011079      3.35243013     -1.53080609
H     -4.46230489      3.93118352      0.06907242
H     -5.76993108      2.69655987     -0.04568070
H     -2.52710315      3.05066621      0.62482751
H     -4.71925818      0.08740885      0.29655453
H     -3.66280564      0.00718091      1.72206791
H     -4.21843713     -2.33534923      2.14076907
H     -5.78424109     -1.75521536      1.49914683
H     -5.17134234     -2.49079127     -0.78957263
H     -4.59740922     -3.85307390      0.21713881
H     -2.31564243     -3.02324814      0.21998804
H     -2.81906111     -2.56067473     -1.43309042
H      4.72180023      1.10509038     -0.70193008
H      4.56557812     -0.42296080     -1.62020230
H      4.60623978     -1.73172901      0.47188587
H      3.58808577     -0.08727987      2.05642943
H      5.16091101     -0.65859485      2.67445878
H      5.03003013      0.95974331      1.92342891
H      7.01918893     -1.35828215      1.03954865
H      6.75285922     -1.22752460     -0.72367737
H      6.96371491      0.24894672      0.26176775
