# Supplementary material for: Computational Screening of Electroactive Biobased-Phthalimide Molecules for Redox Flow Batteries
Source: J Org Chem. 2026 Jan 6;91(2):842–58. doi: 10.1021/acs.joc.5c01283 (PMC12814552; doi:10.1021/acs.joc.5c01283)
Supplement: Supplementary file 3 [file jo5c01283_si_003.zip › xyz_structures/neutral/3120_r1r2_3-py_N(CH2)4_C6H4-p-NO2_neutral.xyz]

49
R1 = 3-py;, R1' = H;, R2 = N(CH2)4;, R2' = H;, R3 = C6H4-p-NO2;, E0 = -1.39;, Stability Score = 85.94; %BV at O1 = 43.45; Maximum FSD = 0.14
O      0.67206651     -1.38352876     -0.15706276
O      1.69081379      3.11212139      0.32662878
C      1.00724680      2.11000919      0.19646571
N      1.53687509      0.77799536      0.05264512
C      0.49243745     -0.18528747     -0.03920365
C     -0.78696984      0.59521451      0.02164303
C     -2.10649552      0.13148423      0.00781072
C     -3.15917507      1.12578977      0.12195543
C     -2.78277416      2.49317660      0.34969591
C     -1.45456433      2.91087980      0.37405955
C     -0.45071636      1.95530077      0.18326097
C      2.91159198      0.46985790      0.01600036
C     -2.37793619     -1.33312942      0.01114446
N     -4.48561307      0.81143996      0.02713838
H     -3.56363695      3.24396150      0.48191293
H     -1.20564569      3.96609338      0.53163901
C     -5.05737103     -0.37775428     -0.64132984
C     -6.47252600      0.06653912     -1.03009344
C     -6.84339764      1.03326845      0.10076954
C     -5.53860030      1.80471434      0.31187610
C     -2.10691591     -2.15953906     -1.09392662
C     -2.38450755     -3.52718950     -1.00363725
C     -2.91385895     -4.02784302      0.19684838
N     -3.16246744     -3.25718656      1.26954286
C     -2.89644100     -1.94538200      1.17066954
C      3.40817809     -0.64618845      0.72534291
C      4.76908289     -0.95202932      0.68240252
C      5.63132172     -0.13044710     -0.05943179
N      7.07016118     -0.44879508     -0.10013332
O      7.81150986      0.30277194     -0.73215140
O      7.45857557     -1.45024543      0.50011947
C      5.15734235      0.98689929     -0.76347678
C      3.79382205      1.28221519     -0.73065459
H     -4.44178902     -0.66810787     -1.50679524
H     -5.09896786     -1.23959743      0.04894771
H     -6.45192688      0.60197291     -1.99729538
H     -7.16007922     -0.79019020     -1.12524107
H     -7.68375822      1.70278598     -0.14576654
H     -7.10718012      0.47070256      1.01535800
H     -5.42537339      2.20832367      1.33380086
H     -5.46782784      2.65446771     -0.39754150
H     -1.69966080     -1.72584661     -2.01367944
H     -2.19637890     -4.19897438     -1.84862359
H     -3.14602943     -5.09902628      0.29344123
H     -3.10899791     -1.32629097      2.05510989
H      2.72852685     -1.26600069      1.31356874
H      5.16958052     -1.80972393      1.22808044
H      5.85237349      1.60263394     -1.33942049
H      3.40721617      2.13813759     -1.28774178
