# Supplementary material for: Computational Screening of Electroactive Biobased-Phthalimide Molecules for Redox Flow Batteries
Source: J Org Chem. 2026 Jan 6;91(2):842–58. doi: 10.1021/acs.joc.5c01283 (PMC12814552; doi:10.1021/acs.joc.5c01283)
Supplement: Supplementary file 3 [file jo5c01283_si_003.zip › xyz_structures/neutral/3804_r1r2_CH2N(CH2)4_CH2N(CH2)4_C6H5_neutral.xyz]

56
R1 = CH2N(CH2)4;, R1' = H;, R2 = CH2N(CH2)4;, R2' = H;, R3 = C6H5;, E0 = -1.75;, Stability Score = 85.77; %BV at O1 = 42.7; Maximum FSD = 0.13
O      1.62635290     -1.20693140     -1.15459257
O      3.20090493      2.23491398      1.49832359
C      2.40595786      1.48200520      0.96394015
N      2.74242914      0.43585401      0.06775095
C      1.58925737     -0.25782335     -0.39078502
C      0.41890183      0.40971686      0.26629375
C     -0.95395819      0.13865852      0.18096610
C     -1.82300250      0.95798501      0.96417484
C     -1.29913950      1.98977628      1.76599007
C      0.08175032      2.25234709      1.83963929
C      0.92252622      1.44681371      1.07870704
C      4.07258268      0.11282686     -0.32350479
C     -1.51395979     -0.98781128     -0.66542432
C     -3.32393686      0.74043023      0.91692347
H     -1.99663409      2.60516415      2.34662202
H      0.48025990      3.05599213      2.46813725
N     -3.88891172      1.13652913     -0.36371719
C     -3.86962287      2.57152761     -0.64312100
C     -4.74165773      2.70562134     -1.90585612
C     -5.69265454      1.47283704     -1.85149049
C     -5.27685463      0.72480245     -0.56991149
N     -1.98786414     -2.08351427      0.17101517
C     -2.78273123     -3.08454628     -0.53936545
C     -2.93098520     -4.22818608      0.48431982
C     -1.72046738     -4.04521252      1.44805473
C     -0.95025850     -2.84563275      0.86666304
C      5.05133347     -0.12409554      0.65860669
C      6.36258327     -0.43214377      0.26892374
C      6.69471762     -0.52111874     -1.09285565
C      5.71063644     -0.29187518     -2.06845201
C      4.40072577      0.03382327     -1.68920354
H     -3.80298439      1.28820444      1.76406813
H     -3.52077472     -0.33609555      1.05772601
H     -2.83593159      2.93630699     -0.77782650
H     -4.31804325      3.14838879      0.20469792
H     -4.11379974      2.67078390     -2.81290301
H     -5.28754888      3.66416320     -1.91760365
H     -5.54798411      0.83173807     -2.73811769
H     -6.75753371      1.75963623     -1.82106832
H     -5.34825026     -0.37538087     -0.65110040
H     -5.92057389      1.03922117      0.28914044
H     -0.75464605     -1.32697177     -1.40034229
H     -2.37922860     -0.58761868     -1.21990840
H     -3.74558532     -2.65360429     -0.87017210
H     -2.24727908     -3.44709830     -1.45186714
H     -3.88324271     -4.13559158      1.03440205
H     -2.93087367     -5.21293343     -0.01315643
H     -2.07064349     -3.81852232      2.46999485
H     -1.08280084     -4.94354065      1.50742958
H     -0.45044932     -2.22668530      1.63292595
H     -0.16246487     -3.19429532      0.15526865
H      4.78217751     -0.06913256      1.71772088
H      7.12571503     -0.61240226      1.03516499
H      7.71947936     -0.76884427     -1.39352329
H      5.96441044     -0.35703853     -3.13305047
H      3.63361191      0.23000810     -2.44426281
