# Supplementary material for: Computational Screening of Electroactive Biobased-Phthalimide Molecules for Redox Flow Batteries
Source: J Org Chem. 2026 Jan 6;91(2):842–58. doi: 10.1021/acs.joc.5c01283 (PMC12814552; doi:10.1021/acs.joc.5c01283)
Supplement: Supplementary file 3 [file jo5c01283_si_003.zip › xyz_structures/neutral/1528_r1r4_HN-CO(CH3)_CH2N(CH2)4_C6H5_neutral.xyz]

48
R1 = HN-CO(CH3);, R1' = H;, R2 = H;, R2' = CH2N(CH2)4;, R3 = C6H5;, E0 = -1.63;, Stability Score = 83.43; %BV at O1 = 40.52; Maximum FSD = 0.14
O      1.90572079      1.94863549     -0.23119196
O      1.96242239     -2.56594967      0.81758755
C      1.53005623     -1.44360379      0.63174593
N      2.30606369     -0.32063641      0.22969824
C      1.49961919      0.83818421      0.08941310
C      0.12158454      0.42132615      0.41910437
C     -1.06647183      1.17878648      0.44487905
C     -2.25110111      0.49123631      0.81506138
C     -2.24827081     -0.88495615      1.11108378
C     -1.03650075     -1.62132779      1.09411607
C      0.12655794     -0.94366071      0.74855749
C      3.70894404     -0.35622882     -0.00881616
N     -1.00004913      2.52893744      0.11070912
H     -3.18463272      1.05217301      0.85142248
C     -3.56884239     -1.60091879      1.36858596
H     -1.02042642     -2.68824514      1.34076460
C     -1.56037448      4.83706051     -0.40373896
C     -2.03396044      3.43838657     -0.04961699
O     -3.21838518      3.15128774      0.10364196
N     -4.30874460     -2.03523649      0.17697668
C     -3.59033747     -2.91919303     -0.74976060
C     -2.95762951     -2.01060998     -1.83910061
C     -3.85321736     -0.74228690     -1.84310527
C     -4.86490446     -0.98183685     -0.68337583
C      4.22291525      0.12569886     -1.22660900
C      5.60602067      0.09511220     -1.45420773
C      6.47292375     -0.42967957     -0.48172083
C      5.95231207     -0.91768908      0.72799960
C      4.57244745     -0.87495980      0.97322777
H     -2.40478836      5.40957607     -0.81562753
H     -0.72502932      4.82035006     -1.12485423
H     -1.20381315      5.34222282      0.51356360
H     -0.05335851      2.86256621     -0.08511526
H     -3.37255491     -2.49565548      1.98675769
H     -4.23500034     -0.93862923      1.94910638
H     -4.32562469     -3.60187410     -1.22211038
H     -2.85710132     -3.54393339     -0.21270724
H     -1.91965717     -1.75238947     -1.56971043
H     -2.92915760     -2.51350341     -2.82163330
H     -4.37929891     -0.60431295     -2.80399569
H     -3.25333971      0.16545993     -1.66334537
H     -5.82168299     -1.34979346     -1.10564321
H     -5.09240338     -0.07438360     -0.09993200
H      3.54068506      0.51747292     -1.98706643
H      6.00597635      0.47516462     -2.40159436
H      7.55315220     -0.45833984     -0.66646508
H      6.62426341     -1.32598671      1.49202109
H      4.16263600     -1.23799499      1.92050857
