# Supplementary material for: Computational Screening of Electroactive Biobased-Phthalimide Molecules for Redox Flow Batteries
Source: J Org Chem. 2026 Jan 6;91(2):842–58. doi: 10.1021/acs.joc.5c01283 (PMC12814552; doi:10.1021/acs.joc.5c01283)
Supplement: Supplementary file 3 [file jo5c01283_si_003.zip › xyz_structures/neutral/4674_r1r2_HN-CO(CH3)_CO-N(CH3)2_C6H4-p-N(CH2)4_neutral.xyz]

55
R1 = HN-CO(CH3);, R1' = H;, R2 = CO-N(CH3)2;, R2' = H;, R3 = C6H4-p-N(CH2)4;, E0 = -1.58;, Stability Score = 83.57; %BV at O1 = 40.41; Maximum FSD = 0.14
O      0.12453432     -1.54525036     -0.41629460
O      0.88321643      2.94355393      0.42825828
C      0.27682901      1.90841433      0.22015960
N      0.87239405      0.63484613      0.01921822
C     -0.10459203     -0.36412161     -0.18731673
C     -1.42073373      0.31819821     -0.09572554
C     -2.71138188     -0.22549195     -0.21345388
C     -3.80593242      0.68954100     -0.12698685
C     -3.55513134      2.05586811      0.11684808
C     -2.25576821      2.58135010      0.25709004
C     -1.19841486      1.68546969      0.12928650
C      2.27757759      0.39735145      0.01538487
N     -2.83318294     -1.59885095     -0.42367991
C     -5.20031968      0.29018251     -0.55923645
H     -4.41479754      2.73302493      0.17265819
H     -2.08781820      3.64722856      0.44161541
C     -3.65657009     -3.88664385     -0.34426068
C     -3.83665232     -2.43378770      0.04738273
O     -4.79000401     -2.02498251      0.70206666
O     -5.35018087     -0.14935191     -1.70685556
N     -6.23321418      0.56849527      0.28560345
C     -7.59433597      0.30923369     -0.16299136
C     -6.07297638      0.76870479      1.71898036
C      2.84463153     -0.53200618      0.90620811
C      4.21971802     -0.77086569      0.90703296
C      5.08780559     -0.07047896      0.01612989
N      6.43763494     -0.29436176      0.01750639
C      7.39111746      0.46443857     -0.79601807
C      8.75714090      0.05530520     -0.22707135
C      8.51629521     -1.38227264      0.25800466
C      7.09285051     -1.32260976      0.83014157
C      4.49365341      0.87226511     -0.87601783
C      3.11538216      1.09219426     -0.87573128
H     -3.99156496     -4.01743423     -1.39030454
H     -2.60059025     -4.20225861     -0.28717806
H     -4.27781790     -4.51803188      0.30826882
H     -1.96464844     -2.05204840     -0.71756058
H     -7.93617101     -0.69114935      0.17067443
H     -8.27229395      1.07036897      0.26106798
H     -7.63298494      0.34724125     -1.26099772
H     -6.55415759      1.71223791      2.03636623
H     -6.54423088     -0.06890276      2.26780508
H     -5.00936242      0.79665534      1.98993540
H      2.20001349     -1.06895437      1.61025020
H      4.62959943     -1.49376074      1.61750021
H      7.20699828      1.55179388     -0.71206188
H      7.29863552      0.19529375     -1.87006896
H      9.56407394      0.13750217     -0.97419873
H      9.01613696      0.70582741      0.62883192
H      9.25391979     -1.72382311      1.00323856
H      8.54660117     -2.08174750     -0.59796276
H      7.09562527     -1.03740829      1.90395640
H      6.56313565     -2.28999310      0.74769486
H      5.11595313      1.42258652     -1.58676417
H      2.68028222      1.80898245     -1.58018583
