# Supplementary material for: Computational Screening of Electroactive Biobased-Phthalimide Molecules for Redox Flow Batteries
Source: J Org Chem. 2026 Jan 6;91(2):842–58. doi: 10.1021/acs.joc.5c01283 (PMC12814552; doi:10.1021/acs.joc.5c01283)
Supplement: Supplementary file 3 [file jo5c01283_si_003.zip › xyz_structures/neutral/4460_r1r2_CO-N(CH2)4_CH2N(CH2)4_C6H4-p-N(CH2)4_neutral.xyz]

67
R1 = CO-N(CH2)4;, R1' = H;, R2 = CH2N(CH2)4;, R2' = H;, R3 = C6H4-p-N(CH2)4;, E0 = -1.71;, Stability Score = 87.45; %BV at O1 = 44.59; Maximum FSD = 0.14
O      0.28704831      1.01541623      0.60631580
O      1.56435943     -3.38028486     -0.05352403
C      0.83799241     -2.42101314      0.14009017
N      1.26800227     -1.07397221      0.23647014
C      0.18489680     -0.19232636      0.47464549
C     -1.04069316     -1.05170754      0.52553432
C     -2.38097340     -0.70926138      0.73453734
C     -3.32798238     -1.77258883      0.79136612
C     -2.90942041     -3.10031652      0.58589115
C     -1.56071514     -3.43157801      0.34928865
C     -0.64032837     -2.38768912      0.33246251
C      2.62510139     -0.65599610      0.11793538
C     -2.80870691      0.71609849      1.02781057
C     -4.77873363     -1.45637186      1.09737996
H     -3.66337016     -3.89595269      0.61335080
H     -1.24756158     -4.46873251      0.18819967
O     -3.13054581      1.02559446      2.18606841
N     -5.29871297     -0.44219744      0.20691325
C     -6.46890260      0.29519936      0.67065287
C     -6.85286228      1.14802019     -0.55174724
C     -6.32761700      0.33503382     -1.77218483
C     -5.61928771     -0.88458071     -1.14722639
C      3.24682291      0.05546630      1.16010253
C      4.57442224      0.47128273      1.04708163
C      5.34075955      0.17474198     -0.12010855
N      6.64539523      0.57217423     -0.23337288
C      7.51597532      0.20355021     -1.35253069
C      8.91581505      0.60899396     -0.86949985
C      8.63341852      1.80888261      0.04721507
C      7.33245823      1.40615156      0.75592691
C      4.69386918     -0.55242350     -1.16415932
C      3.36141141     -0.95060071     -1.04379274
N     -2.77229886      1.59701403      0.00615397
C     -2.47935846      1.28473622     -1.40190820
C     -2.41488480      2.66890055     -2.05985456
C     -3.42844892      3.48835354     -1.24597772
C     -3.21322672      2.98776465      0.18899752
H     -5.38087240     -2.39527445      1.07930552
H     -4.82550705     -1.05909377      2.12729802
H     -7.30588138     -0.39439201      0.94370866
H     -6.21851114      0.89065953      1.56710356
H     -7.93994543      1.32980853     -0.59650228
H     -6.35274467      2.13013697     -0.50002653
H     -7.13835924      0.01930482     -2.45026195
H     -5.61894037      0.93871480     -2.36454336
H     -4.70655281     -1.19510634     -1.68688406
H     -6.30687146     -1.76659492     -1.12573027
H      2.68386829      0.28046666      2.07216639
H      5.02901264      1.01606443      1.87899383
H      7.44244386     -0.87777167     -1.57314860
H      7.22786106      0.74951951     -2.27642667
H      9.59664481      0.84382617     -1.70462747
H      9.36284858     -0.21669156     -0.28539056
H      9.44977472      2.02138219      0.75757005
H      8.46313974      2.71784268     -0.55916087
H      6.71541283      2.28045548      1.03553741
H      7.53417932      0.83315875      1.68636300
H      5.23487545     -0.79149057     -2.08373390
H      2.88165742     -1.49404443     -1.86481187
H     -3.29304075      0.67103574     -1.82947349
H     -1.53881148      0.72249151     -1.50230788
H     -1.39970648      3.09081567     -1.93966772
H     -2.64454334      2.62878328     -3.13758470
H     -3.28622135      4.57799022     -1.33631727
H     -4.45609848      3.24827254     -1.57450161
H     -4.12490479      3.01931518      0.80972406
H     -2.42731656      3.56460820      0.71591850
