# Supplementary material for: Computational Screening of Electroactive Biobased-Phthalimide Molecules for Redox Flow Batteries
Source: J Org Chem. 2026 Jan 6;91(2):842–58. doi: 10.1021/acs.joc.5c01283 (PMC12814552; doi:10.1021/acs.joc.5c01283)
Supplement: Supplementary file 3 [file jo5c01283_si_003.zip › xyz_structures/neutral/4274_r2r4_NO2_CHO_C6H5_neutral.xyz]

30
R1 = H;, R1' = H;, R2 = NO2;, R2' = CHO;, R3 = C6H5;, E0 = -0.58;, Stability Score = 81.25; %BV at O1 = 37.53; Maximum FSD = 0.12
O      1.34693605      2.25225445     -0.35418413
O      1.45410414     -2.31668079      0.40513328
C      1.00757884     -1.20229158      0.22460263
N      1.77151449     -0.02564018      0.01345435
C      0.95519583      1.12111092     -0.15118208
C     -0.45379258      0.62543781     -0.03139319
C     -1.65403699      1.32434211     -0.11190584
C     -2.83078285      0.56832910      0.01591054
C     -2.83325039     -0.82837312      0.25446663
C     -1.59110748     -1.49955473      0.33692032
C     -0.42358035     -0.76076015      0.18599443
C      3.19750547      0.00074577     -0.02595619
H     -1.69262054      2.40288860     -0.28673409
N     -4.10907155      1.30525375     -0.15430541
C     -4.07481351     -1.64157068      0.50190965
H     -1.57789169     -2.57685674      0.53014368
O     -4.05777516     -2.85898057      0.51015503
O     -5.00966106      0.73808540     -0.76513950
O     -4.16820119      2.43829784      0.30423280
C      3.88402763     -0.84345141     -0.91621150
C      5.28550254     -0.81863236     -0.94590424
C      5.99638666      0.05277550     -0.10459756
C      5.30192922      0.89783514      0.77640513
C      3.90103962      0.87040431      0.82559385
H     -5.00801487     -1.07196391      0.71547852
H      3.32263868     -1.50808263     -1.57993659
H      5.82295290     -1.47822249     -1.63704318
H      7.09198867      0.07332749     -0.13554910
H      5.85249318      1.57757429      1.43701276
H      3.35345416      1.51424271      1.52060428
