# Supplementary material for: Computational Screening of Electroactive Biobased-Phthalimide Molecules for Redox Flow Batteries
Source: J Org Chem. 2026 Jan 6;91(2):842–58. doi: 10.1021/acs.joc.5c01283 (PMC12814552; doi:10.1021/acs.joc.5c01283)
Supplement: Supplementary file 3 [file jo5c01283_si_003.zip › xyz_structures/neutral/3115_r1r2_N(CH2)4_CHO2(CH2)2_C6H4-p-NO2_neutral.xyz]

49
R1 = N(CH2)4;, R1' = H;, R2 = CHO2(CH2)2;, R2' = H;, R3 = C6H4-p-NO2;, E0 = -1.39;, Stability Score = 84.44; %BV at O1 = 42.21; Maximum FSD = 0.15
O      0.57499301     -1.34343295      0.79737952
O      1.37438430      2.58159747     -1.51316187
C      0.76731012      1.63353659     -1.04229682
N      1.34764868      0.51480739     -0.39853140
C      0.32616200     -0.41051659      0.04991764
C     -0.95260805      0.11018228     -0.46390195
C     -2.29333264     -0.39563817     -0.35014332
C     -3.32913236      0.62957328     -0.43790514
C     -3.01907081      1.88290186     -0.97483202
C     -1.71238507      2.27697337     -1.33775813
C     -0.69915229      1.39245529     -1.00814315
C      2.72223432      0.34844201     -0.14241889
N     -2.52621005     -1.73062683     -0.25090583
C     -4.74174351      0.45287274      0.15724345
H     -3.84503126      2.59249851     -1.08037391
H     -1.50345100      3.26246229     -1.76499045
O     -4.64603925      0.05314256      1.51850133
C     -4.42878232      1.27028010      2.24175679
C     -5.24935782      2.30317363      1.44184842
O     -5.46745983      1.66625859      0.16826359
C     -1.51020155     -2.73767656     -0.63450289
C     -2.32776767     -3.95059683     -1.08147132
C     -3.55764962     -3.87056333     -0.17203880
C     -3.85744022     -2.37009533     -0.14766755
C      3.51832453      1.45597409      0.22591946
C      4.88200558      1.28686053      0.46963885
C      5.44330347      0.00590882      0.35775893
N      6.88153039     -0.17503271      0.62442943
O      7.54759512      0.82026300      0.90699791
O      7.34505353     -1.31259331      0.55194949
C      4.66750799     -1.10711422     -0.00079136
C      3.30727540     -0.93289726     -0.25724998
H     -5.34720354     -0.29262090     -0.37989684
H     -3.35242883      1.53233867      2.25644344
H     -4.78473001      1.12616817      3.27420592
H     -4.70372451      3.25605749      1.31281516
H     -6.23517897      2.50831699      1.89715044
H     -0.85941207     -2.97632036      0.22267793
H     -0.86545811     -2.32231730     -1.42971635
H     -1.75985228     -4.88986542     -0.97712363
H     -2.62808229     -3.84318676     -2.14025696
H     -3.30639989     -4.22487733      0.84470610
H     -4.41972097     -4.45365915     -0.53574247
H     -4.37233531     -2.05058568      0.76882354
H     -4.47127243     -2.08544603     -1.02335748
H      3.06613532      2.44467966      0.32497081
H      5.50990434      2.13285072      0.75949003
H      5.13492159     -2.09078038     -0.08926509
H      2.69564109     -1.78745491     -0.55461957
