# Supplementary material for: Computational Screening of Electroactive Biobased-Phthalimide Molecules for Redox Flow Batteries
Source: J Org Chem. 2026 Jan 6;91(2):842–58. doi: 10.1021/acs.joc.5c01283 (PMC12814552; doi:10.1021/acs.joc.5c01283)
Supplement: Supplementary file 3 [file jo5c01283_si_003.zip › xyz_structures/neutral/3680_r1r2_CHO_CO-N(CH2)4_C6H4-p-N(CH2)4_neutral.xyz]

54
R1 = CHO;, R1' = H;, R2 = CO-N(CH2)4;, R2' = H;, R3 = C6H4-p-N(CH2)4;, E0 = -1.32;, Stability Score = 78.71; %BV at O1 = 39.6; Maximum FSD = 0.21
O     -0.31935650      1.47441768      0.89006322
O     -1.00399566     -2.76331758     -0.82002216
C     -0.41449645     -1.79347620     -0.38122025
N     -1.01560023     -0.57811335      0.02593709
C     -0.05706280      0.35784042      0.47839997
C      1.27955294     -0.32204917      0.34266994
C      2.58367097      0.12625601      0.63384467
C      3.65576001     -0.78489956      0.39936894
C      3.40238092     -2.07367514     -0.10633541
C      2.09582635     -2.50376483     -0.39817869
C      1.05086749     -1.61069470     -0.16235030
C     -2.41794893     -0.32718877     -0.01515395
C      2.82233726      1.50013402      1.15230273
C      5.09048633     -0.46124588      0.77802472
H      4.24697938     -2.75049816     -0.27790783
H      1.90252510     -3.50559322     -0.79628436
O      3.92985052      1.95217529      1.40714300
O      5.51305387     -0.81132312      1.88771452
N      5.84873732      0.11633038     -0.17658409
C      5.35973470      0.60931717     -1.47732280
C      6.64877104      1.04016953     -2.19020311
C      7.53735936      1.52590976     -1.03343297
C      7.24127244      0.51674601      0.08529346
C     -2.92400658      0.78507651     -0.71265343
C     -4.29557951      1.03747777     -0.75110464
C     -5.22181565      0.17066459     -0.09608081
N     -6.56756333      0.41056153     -0.13361984
C     -7.16703467      1.60530128     -0.73429494
C     -8.62559193      1.55639240     -0.25724870
C     -8.89814376      0.05061149     -0.12308593
C     -7.57353041     -0.49453250      0.42881548
C     -4.68887469     -0.95644025      0.59928914
C     -3.31416939     -1.19147288      0.64031037
H      1.89956002      2.10998493      1.29603349
H      4.67966537      1.46973009     -1.32632676
H      4.80588710     -0.17755207     -2.01592791
H      6.46183714      1.81157966     -2.95546141
H      7.11251020      0.16835264     -2.68776812
H      7.22367346      2.53761044     -0.71623635
H      8.60896051      1.56501913     -1.29004600
H      7.32965217      0.93823410      1.10106413
H      7.90486181     -0.36845720      0.02859048
H     -2.23556998      1.45633522     -1.23648218
H     -4.65634881      1.90551311     -1.30935690
H     -6.64414923      2.52116858     -0.40136743
H     -7.09712071      1.56874008     -1.84244771
H     -8.71202218      2.04669009      0.73010967
H     -9.31193183      2.06742422     -0.95284091
H     -9.09779885     -0.38897655     -1.11795800
H     -9.75391113     -0.18470963      0.53139837
H     -7.38377068     -1.53910760      0.11926627
H     -7.55180127     -0.46941193      1.53934492
H     -5.35723552     -1.64256655      1.12645645
H     -2.92876430     -2.05395194      1.19392612
