# Supplementary material for: Computational Screening of Electroactive Biobased-Phthalimide Molecules for Redox Flow Batteries
Source: J Org Chem. 2026 Jan 6;91(2):842–58. doi: 10.1021/acs.joc.5c01283 (PMC12814552; doi:10.1021/acs.joc.5c01283)
Supplement: Supplementary file 3 [file jo5c01283_si_003.zip › xyz_structures/neutral/4819_r1r4_CN_HC=N-CH2CH3_C6H4-p-N(CH2)4_neutral.xyz]

45
R1 = CN;, R1' = H;, R2 = H;, R2' = HC=N-CH2CH3;, R3 = C6H4-p-N(CH2)4;, E0 = -1.17;, Stability Score = 80.24; %BV at O1 = 39.71; Maximum FSD = 0.18
O      0.39978090      2.21759295      0.41802215
O      0.48067528     -2.33386069     -0.42360607
C      0.87949792     -1.20572349     -0.20732487
N      0.06549776     -0.06547564     -0.00014946
C      0.83820824      1.10139066      0.20983504
C      2.26416233      0.66034736      0.12821168
C      3.46230520      1.38775310      0.26021663
C      4.68159834      0.68200796      0.14597286
C      4.70372382     -0.70930849     -0.09453858
C      3.48809587     -1.42466326     -0.22534742
C      2.29344293     -0.71877134     -0.10943872
C     -1.35969180     -0.08934968     -0.00543080
C      3.46969466      2.80279545      0.50079655
H      5.63424415      1.21091144      0.24324874
C      5.98828666     -1.43436135     -0.20989408
H      3.49029094     -2.50452507     -0.41138894
C      8.32701657     -1.62462099     -0.22037450
N      7.11716936     -0.84281893     -0.09752492
N      3.51923408      3.95574531      0.69542053
C     -2.05940801     -0.95337186      0.85680527
C     -3.45410723     -0.98874338      0.85047067
C     -4.20742392     -0.14283736     -0.01859411
N     -5.57446141     -0.16932310     -0.02546106
C     -6.37602915     -1.11529832      0.75594073
C     -7.79136265     -0.94542343      0.18600375
C     -7.81633682      0.52747600     -0.24964685
C     -6.40466230      0.74793949     -0.81121548
C     -3.47839734      0.73144990     -0.88026059
C     -2.08331871      0.74868996     -0.87352480
H      8.15413647     -2.70642805     -0.40644594
H      8.92895200     -1.50958878      0.70207956
H      8.94460724     -1.21207135     -1.04191871
H      5.90236293     -2.52694148     -0.39906439
H     -1.50463182     -1.60048788      1.54429662
H     -3.96750381     -1.66564262      1.53863389
H     -6.33802687     -0.86689940      1.83813971
H     -5.99497008     -2.14709191      0.64107878
H     -7.92134723     -1.60324152     -0.69329738
H     -8.57303368     -1.20014532      0.92096602
H     -7.97464051      1.17989773      0.62899486
H     -8.60237738      0.75426150     -0.98908180
H     -6.35143434      0.50177590     -1.89326734
H     -6.06143895      1.79259858     -0.69360162
H     -4.01022369      1.38893987     -1.57324441
H     -1.54673210      1.41646292     -1.55566360
