# Supplementary material for: Computational Screening of Electroactive Biobased-Phthalimide Molecules for Redox Flow Batteries
Source: J Org Chem. 2026 Jan 6;91(2):842–58. doi: 10.1021/acs.joc.5c01283 (PMC12814552; doi:10.1021/acs.joc.5c01283)
Supplement: Supplementary file 3 [file jo5c01283_si_003.zip › xyz_structures/neutral/1092_r1r4_NHCH3_CH2OCH3_C6H4-p-NO2_neutral.xyz]

40
R1 = NHCH3;, R1' = H;, R2 = H;, R2' = CH2OCH3;, R3 = C6H4-p-NO2;, E0 = -1.37;, Stability Score = 82.37; %BV at O1 = 39.4; Maximum FSD = 0.14
O      0.23207767     -2.14837932     -0.27153731
O      0.30339644      2.43647845      0.48346791
C     -0.13317391      1.31269157      0.31123007
N      0.65638001      0.14525124      0.09305248
C     -0.18218738     -1.01582526     -0.05541610
C     -1.55705233     -0.54191907      0.08167983
C     -2.77229184     -1.27524224      0.00935218
C     -3.96877381     -0.51059939      0.19314648
C     -3.94449105      0.87117687      0.41096752
C     -2.71588974      1.58440474      0.46609023
C     -1.55043496      0.84843260      0.30267143
C      2.06469219      0.12631045      0.04065080
N     -2.77814793     -2.61032755     -0.21442953
H     -4.94183148     -1.00728234      0.15682376
C     -5.24927489      1.62291511      0.63802310
H     -2.69314535      2.66779693      0.62492926
C     -3.97097547     -3.42952932     -0.29564213
O     -6.38952711      1.00189586      0.08170131
C     -6.47717170      1.14082667     -1.32951488
C      2.78011462     -0.92541440      0.65570745
C      4.17436669     -0.94768276      0.60071779
C      4.84913325      0.09171045     -0.05709590
N      6.32241663      0.07459768     -0.10662890
O      6.89386744      1.01411349     -0.65850163
O      6.90770404     -0.87835189      0.40640111
C      4.15582974      1.14780866     -0.66743608
C      2.76104518      1.16010004     -0.62437538
H     -4.54648060     -3.41129545      0.65031984
H     -3.66998485     -4.46816883     -0.49963687
H     -4.64234867     -3.09386750     -1.10960403
H     -1.87019528     -3.05589683     -0.32670018
H     -5.13909397      2.66498394      0.26745508
H     -5.43080779      1.68627786      1.72905655
H     -5.61853375      0.66868009     -1.85017976
H     -6.51855324      2.21037291     -1.62667763
H     -7.40610870      0.64124879     -1.65192610
H      2.24211608     -1.71805174      1.17957959
H      4.74274994     -1.75169614      1.07452506
H      4.70954402      1.93811249     -1.18006102
H      2.20772466      1.96667410     -1.10958014
