# Supplementary material for: Computational Screening of Electroactive Biobased-Phthalimide Molecules for Redox Flow Batteries
Source: J Org Chem. 2026 Jan 6;91(2):842–58. doi: 10.1021/acs.joc.5c01283 (PMC12814552; doi:10.1021/acs.joc.5c01283)
Supplement: Supplementary file 3 [file jo5c01283_si_003.zip › xyz_structures/neutral/3290_r1r2_HC=N-CH2CH3_H_C6H5_neutral.xyz]

32
R1 = HC=N-CH2CH3;, R1' = H;, R2 = H;, R2' = H;, R3 = C6H5;, E0 = -1.55;, Stability Score = 82.45; %BV at O1 = 39.93; Maximum FSD = 0.14
O      0.02260427      1.78760392      0.15257862
O     -1.51097773     -2.55923871     -0.22062412
C     -0.72791615     -1.63164449     -0.13394686
N     -1.08247267     -0.26286662     -0.02995826
C      0.06224771      0.57441419      0.04608860
C      1.24441668     -0.34192882     -0.01886794
C      2.62613956     -0.07191146      0.01146845
C      3.49430015     -1.19287055     -0.07268742
C      3.00647748     -2.50082441     -0.17912394
C      1.61908421     -2.75729337     -0.20670822
C      0.76390437     -1.66070092     -0.12465698
C     -2.42371781      0.21618242     -0.00334438
C      3.15831218      1.30271363      0.12326253
H      4.57243564     -1.00367502     -0.05255189
H      3.71356089     -3.33583107     -0.24129018
H      1.22489685     -3.77582861     -0.28836190
C      4.86212809      2.90600371      0.26093728
N      4.41912870      1.53378533      0.15019057
C     -2.82862642      1.21259409     -0.90988923
C     -4.14841386      1.68441354     -0.87414922
C     -5.06568615      1.15510330      0.04833286
C     -4.65671260      0.15416294      0.94466745
C     -3.33469042     -0.31267730      0.92861872
H      4.03718306      3.64905423      0.31487614
H      5.50978126      3.15147740     -0.60355429
H      5.50022758      3.01245772      1.16008306
H      2.40376020      2.11179124      0.18216394
H     -2.11367128      1.60971158     -1.63673944
H     -4.46252484      2.46377259     -1.57829972
H     -6.09847060      1.52225577      0.06858707
H     -5.36748218     -0.26114928      1.66870417
H     -3.00561965     -1.08091093      1.63481726
