# Supplementary material for: Computational Screening of Electroactive Biobased-Phthalimide Molecules for Redox Flow Batteries
Source: J Org Chem. 2026 Jan 6;91(2):842–58. doi: 10.1021/acs.joc.5c01283 (PMC12814552; doi:10.1021/acs.joc.5c01283)
Supplement: Supplementary file 3 [file jo5c01283_si_003.zip › xyz_structures/neutral/2680_r2r4_CH3_CN_CH3_neutral.xyz]

23
R1 = H;, R1' = H;, R2 = CH3;, R2' = CN;, R3 = CH3;, E0 = -1.36;, Stability Score = 74.4; %BV at O1 = 33.4; Maximum FSD = 0.17
O      1.96817040      2.43941375     -0.06555705
O      2.47977455     -2.14564842      0.07954589
C      1.92101238     -1.06315902      0.04110207
N      2.56987181      0.18193251      0.00773673
C      1.66311483      1.26034383     -0.03254909
C      0.30183930      0.63897301     -0.02598353
C     -0.95704491      1.22432857     -0.05692425
C     -2.07974075      0.35727273     -0.04181637
C     -1.94423510     -1.06451021      0.00335138
C     -0.64350759     -1.61448818      0.03386737
C      0.45249293     -0.75679471      0.01854702
C      4.01446766      0.32900315      0.01734732
H     -1.08709964      2.31048806     -0.09199245
C     -3.39382061      0.93106777     -0.07364726
C     -3.16071887     -1.94925908      0.01718447
H     -0.50667592     -2.70075112      0.06854053
N     -4.47037853      1.39153254     -0.09965304
H     -3.79811174     -1.72568882      0.89232433
H     -3.78122439     -1.77621676     -0.88114859
H     -2.87823634     -3.01271792      0.05035315
H      4.24632126      1.40353926     -0.02529746
H      4.45651851     -0.18165633     -0.85509515
H      4.43795501     -0.10588663      0.93886305
