# Supplementary material for: Computational Screening of Electroactive Biobased-Phthalimide Molecules for Redox Flow Batteries
Source: J Org Chem. 2026 Jan 6;91(2):842–58. doi: 10.1021/acs.joc.5c01283 (PMC12814552; doi:10.1021/acs.joc.5c01283)
Supplement: Supplementary file 3 [file jo5c01283_si_003.zip › xyz_structures/neutral/4203_r2r4_HN-CO(CH3)_CH2N(CH3)2_CH2CH(CH3)2_neutral.xyz]

46
R1 = H;, R1' = H;, R2 = HN-CO(CH3);, R2' = CH2N(CH3)2;, R3 = CH2CH(CH3)2;, E0 = -1.79;, Stability Score = 82.02; %BV at O1 = 38.81; Maximum FSD = 0.13
O      2.40665079     -2.15311756     -0.75530438
O      2.67125472      2.42958800     -0.25414504
C      2.17095671      1.31597978     -0.29756067
N      2.88304926      0.12094320     -0.55274083
C      2.04243043     -1.00436826     -0.55500140
C      0.66694033     -0.48450666     -0.27188352
C     -0.53832570     -1.16779894     -0.17241467
C     -1.70863537     -0.41080881      0.10472907
C     -1.62811312      1.00925668      0.29353363
C     -0.38901652      1.66130996      0.16497347
C      0.75197093      0.90857423     -0.11521574
C      4.32337261      0.05455282     -0.74920676
H     -0.60629555     -2.24868254     -0.29759714
N     -2.97682495     -0.98250113      0.18888106
C     -2.84800930      1.80757778      0.71906978
H     -0.32678830      2.74774576      0.29720069
C     -4.83937683     -2.53415551      0.30384033
C     -3.33795123     -2.31270094      0.20578429
O     -2.53947498     -3.25014990      0.18129210
N     -4.05896635      1.50079036     -0.05315466
C     -3.94245883      1.89689621     -1.45521213
C     -5.26203340      2.03684685      0.57744671
C      5.09635425     -0.44462055      0.48896160
C      6.59495327     -0.49618742      0.16276835
C      4.81206573      0.41217437      1.72883286
H     -5.11180758     -3.41857164     -0.29468263
H     -5.09708949     -2.75040728      1.35755805
H     -5.42689167     -1.66090167     -0.02431035
H     -3.72904957     -0.25409160      0.14327652
H     -2.60563240      2.89306442      0.68786005
H     -3.06653537      1.56078514      1.77693937
H     -3.05348233      1.42589020     -1.90868383
H     -3.84807759      3.00067717     -1.57292862
H     -4.83544927      1.56127234     -2.00963668
H     -6.14966207      1.72939127     -0.00161432
H     -5.35613547      1.63842318      1.60266366
H     -5.25095098      3.14956795      0.63395298
H      4.65308914      1.07246316     -1.01978184
H      4.51899650     -0.61249037     -1.60685760
H      4.75028468     -1.47702370      0.69218428
H      6.98421107      0.51697659     -0.05410104
H      6.79545368     -1.13182745     -0.71911904
H      7.16880377     -0.90302837      1.01441310
H      5.11502846      1.46266372      1.56113363
H      5.37144058      0.03061481      2.60187329
H      3.73881733      0.40572135      1.98999504
