# Supplementary material for: Computational Screening of Electroactive Biobased-Phthalimide Molecules for Redox Flow Batteries
Source: J Org Chem. 2026 Jan 6;91(2):842–58. doi: 10.1021/acs.joc.5c01283 (PMC12814552; doi:10.1021/acs.joc.5c01283)
Supplement: Supplementary file 3 [file jo5c01283_si_003.zip › xyz_structures/neutral/3714_r1r2_CH2N(CH3)2_N(CH2)4_CH2CH(CH3)2_neutral.xyz]

51
R1 = CH2N(CH3)2;, R1' = H;, R2 = N(CH2)4;, R2' = H;, R3 = CH2CH(CH3)2;, E0 = -2.07;, Stability Score = 86.65; %BV at O1 = 44.95; Maximum FSD = 0.16
O      1.79326325      1.88390784      0.11915875
O      3.01044734     -2.41305941     -1.00379330
C      2.27089165     -1.49062066     -0.68084013
N      2.70382630     -0.15783563     -0.46715882
C      1.64839290      0.68943805     -0.11462992
C      0.40313504     -0.17160453     -0.10352385
C     -0.92485994      0.16757602      0.18312274
C     -1.90771694     -0.90859161      0.11986509
C     -1.44198519     -2.23017749     -0.20693961
C     -0.10959524     -2.51780041     -0.49118810
C      0.82066752     -1.47883618     -0.44006748
C      4.08939983      0.27390608     -0.55224901
C     -1.24459033      1.60161000      0.56430583
N     -3.24374591     -0.75987691      0.38389159
H     -2.15871570     -3.05090578     -0.24765061
H      0.19567766     -3.53874564     -0.74774572
C      4.71603672     -0.84217616      1.65484064
C      4.77720335      0.44203897      0.81862329
C      6.22169973      0.91419573      0.60519459
C     -4.01540490      0.49477641      0.49637428
C     -5.44887710      0.07197491      0.16833420
C     -5.52203538     -1.33399456      0.77432963
C     -4.15369087     -1.92329659      0.41738180
N     -1.82520677      2.39888858     -0.52870285
C     -2.24884750      3.70521130     -0.04608441
C     -0.98270134      2.50164762     -1.71280082
H      3.67349746     -1.14884139      1.85215024
H      5.21298819     -0.69529929      2.63072116
H      5.22238368     -1.67660688      1.13466860
H      4.22941555      1.23731686      1.36119139
H      6.80722728      0.14971555      0.05939536
H      6.72359694      1.09676770      1.57217215
H      6.25862142      1.85061756      0.01880001
H      4.61980596     -0.48686972     -1.15071038
H      4.11732591      1.23045829     -1.10274639
H     -3.96657344      0.88790172      1.53114167
H     -3.60218097      1.25330082     -0.18785252
H     -6.19322044      0.77265752      0.58242468
H     -5.59031516      0.02494210     -0.92796920
H     -5.63474763     -1.26829270      1.87225352
H     -6.34919091     -1.94828554      0.38138546
H     -4.18339671     -2.41427071     -0.57660100
H     -3.80450912     -2.67465265      1.14900098
H     -0.31653521      2.07132455      0.94393243
H     -1.96187741      1.61257051      1.39925101
H     -2.73349018      4.26816445     -0.86350406
H     -1.40039472      4.32257146      0.33852093
H     -2.97903365      3.58636767      0.77525926
H     -1.54183907      3.01801564     -2.51367246
H     -0.03799063      3.06412166     -1.53183541
H     -0.71242201      1.49648256     -2.07814171
