# Supplementary material for: Computational Screening of Electroactive Biobased-Phthalimide Molecules for Redox Flow Batteries
Source: J Org Chem. 2026 Jan 6;91(2):842–58. doi: 10.1021/acs.joc.5c01283 (PMC12814552; doi:10.1021/acs.joc.5c01283)
Supplement: Supplementary file 3 [file jo5c01283_si_003.zip › xyz_structures/neutral/3313_r1r2_CH3_CO2CH3_C6H5_neutral.xyz]

35
R1 = CH3;, R1' = H;, R2 = CO2CH3;, R2' = H;, R3 = C6H5;, E0 = -1.44;, Stability Score = 81.26; %BV at O1 = 39.83; Maximum FSD = 0.17
O      1.15368524      2.04199458     -0.34571865
O      1.76672676     -2.47085898      0.43319274
C      1.19100972     -1.41355331      0.25257123
N      1.81180662     -0.16227248      0.03522931
C      0.85862091      0.88006461     -0.13202595
C     -0.48853697      0.23185751     -0.00240564
C     -1.77699119      0.79084381     -0.07741739
C     -2.86065487     -0.13221831      0.08033726
C     -2.62837109     -1.50935435      0.29277114
C     -1.32993515     -2.03608140      0.37575669
C     -0.27635568     -1.14153821      0.22157085
C      3.22214365      0.03402644     -0.01271219
C     -1.98057968      2.26277301     -0.32030580
C     -4.28257817      0.35358380      0.05454824
H     -3.48927592     -2.17435278      0.40359172
H     -1.15324449     -3.10249734      0.54898698
C     -6.53379749     -0.28069745     -0.34937353
O     -5.13243781     -0.61536028     -0.34365346
O     -4.64724152      1.47562469      0.36270166
C      3.82233073      0.99836085      0.81659672
C      5.21022892      1.18955594      0.76063351
C      5.99830756      0.41268429     -0.10435855
C      5.39283179     -0.55441908     -0.92336474
C      4.00373625     -0.74194484     -0.88731842
H     -7.05543521     -1.18177744     -0.70263029
H     -6.72404163      0.56746579     -1.02903920
H     -6.87024803     -0.01266641      0.66693738
H     -2.35544980      2.75027070      0.59663768
H     -1.03892231      2.74263911     -0.61695905
H     -2.74678312      2.43411816     -1.09422446
H      3.20413713      1.58843532      1.49975519
H      5.67814659      1.94384094      1.40406438
H      7.08393547      0.56092110     -0.14013653
H      6.00288204     -1.16186534     -1.60206738
H      3.52248918     -1.48207424     -1.53364290
