# Supplementary material for: Computational Screening of Electroactive Biobased-Phthalimide Molecules for Redox Flow Batteries
Source: J Org Chem. 2026 Jan 6;91(2):842–58. doi: 10.1021/acs.joc.5c01283 (PMC12814552; doi:10.1021/acs.joc.5c01283)
Supplement: Supplementary file 3 [file jo5c01283_si_003.zip › xyz_structures/neutral/1045_r1r5_CN_HC=N-CH2CH3_C6H4-p-N(CH2)4_neutral.xyz]

45
R1 = CN;, R1' = HC=N-CH2CH3;, R2 = H;, R2' = H;, R3 = C6H4-p-N(CH2)4;, E0 = -1.32;, Stability Score = 83.2; %BV at O1 = 42.18; Maximum FSD = 0.18
O     -0.94551756     -2.00316991     -0.17885459
O     -0.56534896      2.57816175      0.29097389
C     -1.07930852      1.48127062      0.17402613
N     -0.39283360      0.25351572      0.05844591
C     -1.28549321     -0.84049041     -0.05497993
C     -2.66731569     -0.25530298      0.00126418
C     -3.93163753     -0.87215612     -0.06318577
C     -5.06349680     -0.01565735      0.00775206
C     -4.93886338      1.36653202      0.13610155
C     -3.65437837      1.97648424      0.19854683
C     -2.53343953      1.13552303      0.12786930
C      1.02678519      0.12857494      0.04608192
C     -4.08979215     -2.33508464     -0.19683094
H     -6.05564657     -0.47476591     -0.04046272
H     -5.83250855      1.99637725      0.18911562
C     -3.53601394      3.39897296      0.32581248
C     -5.33732798     -4.30935494     -0.39374902
N     -5.25205546     -2.87221808     -0.26402707
N     -3.49338785      4.56479450      0.42528664
C      1.79619209      0.85553886     -0.88104901
C      3.18622880      0.73918264     -0.89799538
C      3.86298050     -0.12647583      0.01379814
N      5.22426887     -0.25211425     -0.00427048
C      6.10544869      0.53841252     -0.86852760
C      7.50912337      0.24258925     -0.32147961
C      7.37720527     -1.18855951      0.22106947
C      5.96747567     -1.20187174      0.82871897
C      3.06339532     -0.85650685      0.94475100
C      1.67482443     -0.72363407      0.95915587
H     -5.93002212     -4.71490305      0.44954537
H     -4.35345047     -4.82444890     -0.42574562
H     -5.90512958     -4.55766309     -1.31175760
H     -3.15374067     -2.92490683     -0.23542833
H      1.29861347      1.51308929     -1.60136269
H      3.75373080      1.31029567     -1.63751249
H      5.84970953      1.61310621     -0.81860062
H      6.00507582      0.22304167     -1.92902406
H      7.74475648      0.94112374      0.50270240
H      8.29010648      0.34970169     -1.09259778
H      8.15412677     -1.45308244      0.95756416
H      7.43216209     -1.91541360     -0.61042941
H      5.50278250     -2.20475939      0.79644646
H      5.97628055     -0.87446450      1.89017719
H      3.53712440     -1.51976338      1.67339159
H      1.08491012     -1.28235266      1.69302554
