# Supplementary material for: Computational Screening of Electroactive Biobased-Phthalimide Molecules for Redox Flow Batteries
Source: J Org Chem. 2026 Jan 6;91(2):842–58. doi: 10.1021/acs.joc.5c01283 (PMC12814552; doi:10.1021/acs.joc.5c01283)
Supplement: Supplementary file 3 [file jo5c01283_si_003.zip › xyz_structures/neutral/0593_r1r2_CH2OCH3_HN-CO(CH3)_C6H4-p-NO2_neutral.xyz]

42
R1 = CH2OCH3;, R1' = H;, R2 = HN-CO(CH3);, R2' = H;, R3 = C6H4-p-NO2;, E0 = -1.31;, Stability Score = 84.79; %BV at O1 = 41.07; Maximum FSD = 0.12
O      0.45336437     -1.81709930     -0.26122047
O      1.06291973      2.75578418      0.13473746
C      0.47948712      1.69196203      0.04089444
N      1.11863183      0.41392896     -0.05973220
C      0.16526736     -0.63670871     -0.17770616
C     -1.17860471      0.02545735     -0.14597719
C     -2.45833549     -0.53121133     -0.22305720
C     -3.56516483      0.38148368     -0.13853919
C     -3.34313891      1.77768196     -0.02198128
C     -2.04534447      2.30080721      0.03772198
C     -0.97084843      1.41334203     -0.01573246
C      2.51819048      0.22164516     -0.04503242
C     -2.68196418     -2.01709367     -0.46012675
N     -4.84473370     -0.17132190     -0.16745273
H     -4.21043832      2.43668921      0.01873273
H     -1.88153989      3.37945647      0.13422904
C     -3.30361477     -2.64923751      1.75605057
O     -3.68216598     -2.59125243      0.38260329
C     -6.07694758      0.45540759     -0.28186396
C     -7.24326648     -0.51678233     -0.22795650
O     -6.21997791      1.66751110     -0.41698111
C      3.31124309      0.92408358      0.88727119
C      4.69587730      0.74691957      0.89774250
C      5.27576910     -0.14509378     -0.01630108
N      6.73910725     -0.33873345     -0.00194907
O      7.22071557     -1.16012955     -0.78024910
O      7.40260557      0.33154548      0.78724783
C      4.50142288     -0.85692938     -0.94449688
C      3.11869624     -0.66598835     -0.96315059
H     -2.38062253     -3.24990686      1.88447661
H     -3.12829258     -1.63851928      2.17745145
H     -4.13300633     -3.12863823      2.30065694
H     -1.72742167     -2.55976471     -0.35525031
H     -3.05061855     -2.16056058     -1.49334454
H     -4.85336878     -1.18931773     -0.02334782
H     -7.14601668     -1.28507767     -1.01601869
H     -8.18335500      0.03755380     -0.36311040
H     -7.25944138     -1.04039216      0.74546370
H      2.84118775      1.60114401      1.60390490
H      5.32589672      1.27997429      1.61376604
H      4.98463776     -1.53793622     -1.64911472
H      2.50428782     -1.19739795     -1.69325737
