# Supplementary material for: Computational Screening of Electroactive Biobased-Phthalimide Molecules for Redox Flow Batteries
Source: J Org Chem. 2026 Jan 6;91(2):842–58. doi: 10.1021/acs.joc.5c01283 (PMC12814552; doi:10.1021/acs.joc.5c01283)
Supplement: Supplementary file 3 [file jo5c01283_si_003.zip › xyz_structures/neutral/3629_r2r4_CHO2(CH2)2_3-py_C6H4-p-NO2_neutral.xyz]

46
R1 = H;, R1' = H;, R2 = CHO2(CH2)2;, R2' = 3-py;, R3 = C6H4-p-NO2;, E0 = -1.4;, Stability Score = 81.63; %BV at O1 = 37.63; Maximum FSD = 0.12
O      1.52374586      2.36033684      0.05152706
O      1.60031022     -2.27809055      0.01570993
C      1.15556708     -1.14755078      0.03778138
N      1.94069736      0.04778356      0.02849897
C      1.11884091      1.21483988      0.04364942
C     -0.28431001      0.71202928      0.06795181
C     -1.48255656      1.41512498      0.08423034
C     -2.70219630      0.68798469      0.08966178
C     -2.66792260     -0.73503745      0.10607208
C     -1.44013181     -1.42899465      0.07860912
C     -0.26092830     -0.69180899      0.06074108
C      3.35449913      0.07044463      0.00641670
H     -1.48997742      2.50971273      0.06626070
C     -3.97303458      1.45905735      0.08716751
C     -3.94056281     -1.55825643      0.14302365
H     -1.43128433     -2.52263629      0.09272146
C     -5.02033341      1.20251245     -0.82228352
C     -6.17004893      1.99921952     -0.77744164
C     -6.23845147      3.03261974      0.16921434
N     -5.25166335      3.29321883      1.04494329
C     -4.15442065      2.52628063      0.99794629
O     -4.30882497     -1.93847998     -1.18827390
C     -4.90600672     -3.24374336     -1.11419053
C     -4.78247407     -3.62276736      0.37642035
O     -3.74371078     -2.76064699      0.84724167
C      4.08347767     -0.79706209      0.84671165
C      5.47937430     -0.78092425      0.82073151
C      6.13432708      0.11438543     -0.03742611
N      7.61092371      0.13783298     -0.06132129
O      8.21248323     -0.65000553      0.66609329
O      8.16290518      0.94477735     -0.80686442
C      5.42456593      0.98826821     -0.87380349
C      4.02881414      0.96045277     -0.85573198
H     -4.92901862      0.39499106     -1.55587014
H     -6.99913887      1.82815494     -1.47299453
H     -7.12721941      3.67895821      0.21978766
H     -3.36592594      2.74631948      1.73317232
H     -4.77383548     -0.98415924      0.60607259
H     -5.95998088     -3.20900371     -1.44774456
H     -4.34048309     -3.92888572     -1.77235431
H     -4.47644224     -4.66692100      0.54797403
H     -5.72740053     -3.42050716      0.92075461
H      3.55757288     -1.47522521      1.52242282
H      6.06155328     -1.44304584      1.46603212
H      5.96564812      1.66785971     -1.53656158
H      3.46122967      1.62189935     -1.51412702
