# Supplementary material for: Computational Screening of Electroactive Biobased-Phthalimide Molecules for Redox Flow Batteries
Source: J Org Chem. 2026 Jan 6;91(2):842–58. doi: 10.1021/acs.joc.5c01283 (PMC12814552; doi:10.1021/acs.joc.5c01283)
Supplement: Supplementary file 3 [file jo5c01283_si_003.zip › xyz_structures/neutral/3344_r1r5_CHO2(CH2)2_NHC6H4-OCH3_C6H4-p-NO2_neutral.xyz]

53
R1 = CHO2(CH2)2;, R1' = NHC6H4-OCH3;, R2 = H;, R2' = H;, R3 = C6H4-p-NO2;, E0 = -1.34;, Stability Score = 86.64; %BV at O1 = 42.44; Maximum FSD = 0.12
O     -2.65128857     -2.10798754      0.15749941
O     -0.56628690      2.01995418     -0.17303031
C     -0.69279809      0.80402984     -0.08751757
N     -1.94571580      0.11826883      0.00822876
C     -1.75195851     -1.29220720      0.06002125
C     -0.27061593     -1.50346067     -0.01020504
C      0.48167929     -2.67714269     -0.00700737
C      1.89121086     -2.51944726     -0.11414974
C      2.50925659     -1.27581817     -0.18935715
C      1.74481557     -0.06502683     -0.16746567
C      0.33911042     -0.23322500     -0.09006654
C     -3.20459027      0.75649876      0.04088703
C     -0.10472620     -4.06556374      0.07108930
H      2.51350873     -3.42043463     -0.14535284
H      3.59632767     -1.22447121     -0.28740507
N      2.27799288      1.18827432     -0.24698196
C      8.57999893      2.37656688      0.67764565
O      7.59722815      2.94265497     -0.18554734
C      6.32738497      2.45777520     -0.13764028
C      5.39456729      3.05993930     -1.01236792
C      4.07180462      2.61950863     -1.04917401
C      3.63598129      1.57449205     -0.20351010
O      0.45597438     -4.76125526      1.16888780
C      0.33265348     -6.14121578      0.82103052
C      0.63990271     -6.13328078     -0.68344441
O      0.24476902     -4.81894422     -1.10063977
C     -4.27852423      0.23939538     -0.71539955
C     -5.52385134      0.86873896     -0.67807849
C     -5.68228699      2.02214642      0.10446774
N     -6.99611525      2.69338170      0.13712941
O     -7.10026439      3.72810063      0.79379989
O     -7.92064743      2.18419341     -0.49427248
C     -4.62390689      2.55418834      0.85571439
C     -3.38393046      1.91373317      0.82915115
C      4.55883222      0.99787244      0.68908879
C      5.89600958      1.42171523      0.71649364
H      9.52041923      2.90856425      0.46554365
H      8.31172689      2.51685116      1.74269892
H      8.71682663      1.29575108      0.47993058
H      5.73334417      3.87032764     -1.66729551
H      3.35872318      3.08292580     -1.74102953
H      1.59312951      1.93580618     -0.37549087
H     -1.20970379     -4.02938273      0.15817351
H      1.04818069     -6.72433442      1.42264921
H     -0.69841290     -6.50278133      1.01818060
H      0.06569417     -6.89811654     -1.23840876
H      1.72001018     -6.27726906     -0.88315648
H     -4.13395445     -0.64811243     -1.33519077
H     -6.36606555      0.48500707     -1.25887166
H     -4.78190611      3.44969294      1.46149497
H     -2.55450122      2.30435465      1.42266370
H      4.23436109      0.22382943      1.39147950
H      6.58393388      0.94826763      1.42209379
