# Supplementary material for: Computational Screening of Electroactive Biobased-Phthalimide Molecules for Redox Flow Batteries
Source: J Org Chem. 2026 Jan 6;91(2):842–58. doi: 10.1021/acs.joc.5c01283 (PMC12814552; doi:10.1021/acs.joc.5c01283)
Supplement: Supplementary file 3 [file jo5c01283_si_003.zip › xyz_structures/neutral/2911_r1r2_CO-N(CH2)4_CH2N(CH2)4_CH2CH(CH3)2_neutral.xyz]

57
R1 = CO-N(CH2)4;, R1' = H;, R2 = CH2N(CH2)4;, R2' = H;, R3 = CH2CH(CH3)2;, E0 = -1.7;, Stability Score = 87.94; %BV at O1 = 45.91; Maximum FSD = 0.14
O      1.68959904      1.65020080      0.03974854
O      3.77600519     -2.34667924      1.00913399
C      2.89867974     -1.57795122      0.65004132
N      3.01505439     -0.17523063      0.60942586
C      1.83392736      0.44361945      0.16447792
C      0.86158082     -0.66706553     -0.10389875
C     -0.45868196     -0.63311222     -0.56390162
C     -1.10898329     -1.88226226     -0.78310291
C     -0.44379870     -3.08536732     -0.48352329
C      0.87748259     -3.10747342      0.00568516
C      1.51501998     -1.88280882      0.17832346
C      4.22663732      0.55710333      0.95024256
C     -1.13943404      0.66520969     -0.95344842
C     -2.51062361     -1.89419249     -1.36048572
H     -0.97744446     -4.03034067     -0.63992552
H      1.38466059     -4.05022033      0.23749109
C      6.24669641      1.83943930      0.19930617
C      5.02173133      1.04714039     -0.27691370
C      5.41709968     -0.10712383     -1.20640515
N     -3.40088257     -1.04435566     -0.60127599
C     -3.86315172     -1.57899350      0.67624853
C     -4.91878861     -0.55415970      1.13896856
C     -5.38175548      0.14635095     -0.17317472
C     -4.59656231     -0.56891675     -1.28811751
O     -1.30708630      0.92307642     -2.15618422
N     -1.48620883      1.50831006      0.04164834
C     -1.39610673      1.23668168      1.48496632
C     -1.74898349      2.58951178      2.11592206
C     -2.75139796      3.18827275      1.11676672
C     -2.18134466      2.77151916     -0.24616927
H      5.95456526      2.68415099      0.84965288
H      6.80782119      2.24778889     -0.65999764
H      6.93421371      1.19020855      0.77444199
H      4.36048391      1.73587176     -0.83804048
H      4.53112811     -0.64427666     -1.58942014
H      5.98081655      0.27195991     -2.07767911
H      6.05645245     -0.83852757     -0.67759121
H      4.84564093     -0.12308782      1.56021877
H      3.93591158      1.41775872      1.57719643
H     -2.87814328     -2.94449363     -1.43781578
H     -2.45314070     -1.49211672     -2.38806515
H     -4.32967191     -2.58664651      0.54108748
H     -3.02092355     -1.70100101      1.38081279
H     -5.74875516     -1.04877717      1.67107405
H     -4.47218285      0.17914726      1.83198780
H     -6.47082145      0.07413404     -0.33294857
H     -5.11851971      1.21763385     -0.15096886
H     -4.32015124      0.09061852     -2.13037223
H     -5.19531637     -1.41715003     -1.70358182
H     -0.39222166      0.88564560      1.76734611
H     -2.12490407      0.45571037      1.76865388
H     -0.84264057      3.22089224      2.17090482
H     -2.15435515      2.48111622      3.13563123
H     -2.86208276      4.28151047      1.20802222
H     -3.74705435      2.73057197      1.26204521
H     -1.45971561      3.51498244     -0.63899305
H     -2.95345206      2.61421413     -1.01852720
