# Supplementary material for: Computational Screening of Electroactive Biobased-Phthalimide Molecules for Redox Flow Batteries
Source: J Org Chem. 2026 Jan 6;91(2):842–58. doi: 10.1021/acs.joc.5c01283 (PMC12814552; doi:10.1021/acs.joc.5c01283)
Supplement: Supplementary file 3 [file jo5c01283_si_003.zip › xyz_structures/neutral/0046_r1r2_HC=N-CH2CH3_CH3_C6H4-p-NO2_neutral.xyz]

37
R1 = HC=N-CH2CH3;, R1' = H;, R2 = CH3;, R2' = H;, R3 = C6H4-p-NO2;, E0 = -1.27;, Stability Score = 84.98; %BV at O1 = 40.41; Maximum FSD = 0.11
O     -0.53125372      1.65440186      0.17997011
O      0.37113911     -2.85816681     -0.27326345
C     -0.27361177     -1.83293318     -0.16327582
N      0.27404200     -0.52356431     -0.04462013
C     -0.75137911      0.46409584      0.05154369
C     -2.05109534     -0.28147507     -0.01791634
C     -3.38564359      0.18681401      0.02677589
C     -4.42489249     -0.80301586     -0.06489733
C     -4.07576192     -2.16595229     -0.19241344
C     -2.74611892     -2.61278858     -0.23487010
C     -1.74662025     -1.64763033     -0.14376536
C      1.65837126     -0.23526374     -0.02574088
C     -3.61906146      1.63933940      0.15857189
C     -5.88604312     -0.44719883     -0.03120372
H     -4.88591889     -2.90103765     -0.26017410
H     -2.50156333     -3.67562760     -0.33345806
C     -4.83436510      3.62757155      0.33883190
N     -4.77878328      2.18807084      0.20890266
C      2.16409385      0.83876302     -0.78790361
C      3.52999788      1.12638549     -0.76434198
C      4.38114768      0.32583102      0.01126983
N      5.82760420      0.62585608      0.03307320
O      6.55940758     -0.10926353      0.69301253
O      6.22552572      1.59550904     -0.60964931
C      3.89634069     -0.75121552      0.76733363
C      2.52763627     -1.02711182      0.75356436
H     -3.83869806      4.12083077      0.38543249
H     -5.40742616      3.89054482      1.24951447
H     -5.40354924      4.04961916     -0.51256779
H     -2.69595128      2.24881783      0.21368315
H     -6.14135746      0.08850506      0.89913958
H     -6.50775354     -1.35356009     -0.11578819
H     -6.14180654      0.25207555     -0.84557855
H      1.48939852      1.44073751     -1.40047859
H      3.94080153      1.95287232     -1.34898130
H      4.58537164     -1.35087039      1.36681472
H      2.13020456     -1.85079805      1.35079676
