# Supplementary material for: Computational Screening of Electroactive Biobased-Phthalimide Molecules for Redox Flow Batteries
Source: J Org Chem. 2026 Jan 6;91(2):842–58. doi: 10.1021/acs.joc.5c01283 (PMC12814552; doi:10.1021/acs.joc.5c01283)
Supplement: Supplementary file 3 [file jo5c01283_si_003.zip › xyz_structures/neutral/0842_r1r4_CO-N(CH3)2_CH2N(CH2)4_CH3_neutral.xyz]

44
R1 = CO-N(CH3)2;, R1' = H;, R2 = H;, R2' = CH2N(CH2)4;, R3 = CH3;, E0 = -1.69;, Stability Score = 82.94; %BV at O1 = 40.08; Maximum FSD = 0.13
O     -3.31570656      0.35937916     -0.97879428
O     -0.72531278      3.89927008      0.44701282
C     -1.05143585      2.74417489      0.22688643
N     -2.26330255      2.35011878     -0.36555591
C     -2.36519411      0.94989526     -0.49004036
C     -1.09896038      0.39785750      0.08165628
C     -0.65310267     -0.92147485      0.22445902
C      0.62772466     -1.11034221      0.78888109
C      1.43437719     -0.03428683      1.21167888
C      0.95501292      1.29017293      1.06833572
C     -0.30284835      1.47815943      0.50468655
C     -3.28507747      3.28549749     -0.79873454
C     -1.40372850     -2.11399952     -0.32909283
H      1.00285752     -2.13344778      0.90761025
C      2.85845469     -0.28919293      1.67935454
H      1.56018993      2.14418392      1.39273285
C     -3.06453874     -1.87027127      1.51138115
N     -2.53107195     -2.51414493      0.31940464
C     -3.34164623     -3.58843451     -0.23855379
O     -0.94510214     -2.67171943     -1.33546078
N      3.82684069     -0.32466812      0.58643723
C      3.69401971     -1.39001412     -0.40479248
C      4.80079801     -1.06118077     -1.42874855
C      5.04096925      0.46940878     -1.26439028
C      4.03122374      0.90137869     -0.18213682
H     -2.31665701     -1.20124858      1.95971322
H     -3.97018643     -1.28304374      1.26902411
H     -3.33433750     -2.64131568      2.25549267
H     -3.50302980     -4.37688945      0.51917042
H     -2.82465672     -4.01340018     -1.11025413
H     -4.32849355     -3.19650395     -0.55156763
H      3.16562594      0.50514389      2.38385994
H      2.90795251     -1.25648182      2.21209533
H      3.80451910     -2.38109006      0.07316460
H      2.69726025     -1.37688098     -0.90833820
H      5.72142877     -1.62480101     -1.19953747
H      4.49158499     -1.33351669     -2.45208860
H      4.88802464      1.02756069     -2.20360488
H      6.07330841      0.66429590     -0.92622073
H      4.39560127      1.71518667      0.47183398
H      3.09043412      1.25938504     -0.66535353
H     -4.12603285      2.70379607     -1.20478932
H     -2.88806167      3.95680934     -1.57976191
H     -3.63230837      3.89554569      0.05271928
