# Supplementary material for: Computational Screening of Electroactive Biobased-Phthalimide Molecules for Redox Flow Batteries
Source: J Org Chem. 2026 Jan 6;91(2):842–58. doi: 10.1021/acs.joc.5c01283 (PMC12814552; doi:10.1021/acs.joc.5c01283)
Supplement: Supplementary file 3 [file jo5c01283_si_003.zip › xyz_structures/neutral/3829_r1r4_CO2CH3_CO2CH3_C6H4-p-N(CH2)4_neutral.xyz]

50
R1 = CO2CH3;, R1' = H;, R2 = H;, R2' = CO2CH3;, R3 = C6H4-p-N(CH2)4;, E0 = -1.25;, Stability Score = 80.95; %BV at O1 = 42.08; Maximum FSD = 0.21
O      0.09962412     -2.05174148     -0.45992352
O     -0.05381194      2.48120421      0.42917981
C     -0.43934592      1.34513556      0.22345684
N      0.38574444      0.21416404      0.03118493
C     -0.37097571     -0.96521185     -0.18493116
C     -1.81212977     -0.55084222     -0.05984813
C     -3.00599705     -1.27892724     -0.17677248
C     -4.21559842     -0.55428867     -0.14991089
C     -4.24072153      0.84032127      0.04062429
C     -3.03327988      1.56072608      0.19038189
C     -1.84393245      0.84217253      0.12494965
C      1.81015014      0.25554950      0.02075302
C     -3.07513469     -2.77102192     -0.34957065
H     -5.16495038     -1.08660148     -0.26259803
C     -5.58208811      1.51448213      0.07386169
H     -3.03223665      2.64353582      0.33987971
C     -6.70352679      3.59375815      0.28499340
O     -5.47335320      2.84316971      0.24451073
O     -6.64376036      0.92625099     -0.04261759
O     -3.79334144     -3.31941040     -1.16581758
O     -2.29106836     -3.40503980      0.53104632
C     -2.22486264     -4.84235717      0.42434710
C      2.49336900      1.13120749     -0.84285614
C      3.88769522      1.18435505     -0.84537729
C      4.65754344      0.34530486      0.01556103
N      6.02433671      0.39070388      0.01514429
C      6.80844800      1.35644265     -0.75968733
C      8.22700314      1.20797429     -0.19153519
C      8.27814694     -0.26672549      0.23541580
C      6.87102560     -0.51483927      0.79660050
C      3.94554503     -0.54286776      0.87711930
C      2.55081219     -0.57743730      0.87933758
H     -7.26153871      3.46524817     -0.65805041
H     -6.40895579      4.64424784      0.41960536
H     -7.33096831      3.25640717      1.12764131
H     -3.22743123     -5.28483562      0.54988409
H     -1.55278739     -5.17079039      1.22973181
H     -1.81778654     -5.12969791     -0.55995937
H      1.92652330      1.77434350     -1.52407584
H      4.38810637      1.87051993     -1.53393445
H      6.77461642      1.11535253     -1.84366505
H      6.40883350      2.38035339     -0.63733594
H      8.34622628      1.86280588      0.69152935
H      9.00356642      1.48072878     -0.92543237
H      9.06852424     -0.48404670      0.97305941
H      8.44717609     -0.91111034     -0.64714157
H      6.81432727     -0.27420342      1.87979661
H      6.54620710     -1.56492817      0.67496103
H      4.49007163     -1.19696851      1.56341542
H      2.02699270     -1.25495184      1.56198040
