# Supplementary material for: Computational Screening of Electroactive Biobased-Phthalimide Molecules for Redox Flow Batteries
Source: J Org Chem. 2026 Jan 6;91(2):842–58. doi: 10.1021/acs.joc.5c01283 (PMC12814552; doi:10.1021/acs.joc.5c01283)
Supplement: Supplementary file 3 [file jo5c01283_si_003.zip › xyz_structures/neutral/0710_r1r2_CO-N(CH2)4_CH2N(CH3)2_C6H5_neutral.xyz]

51
R1 = CO-N(CH2)4;, R1' = H;, R2 = CH2N(CH3)2;, R2' = H;, R3 = C6H5;, E0 = -1.65;, Stability Score = 87.2; %BV at O1 = 44.27; Maximum FSD = 0.14
O      1.13087512      1.40813768     -0.61284914
O      2.97696646     -2.71164724      0.40625225
C      2.13199784     -1.87791089      0.13583476
N      2.38041454     -0.49501466     -0.07251127
C      1.18876579      0.21386571     -0.38228047
C      0.09223790     -0.80314798     -0.35506804
C     -1.28026261     -0.66116839     -0.58410555
C     -2.07971934     -1.83892137     -0.53193364
C     -1.48876262     -3.07927757     -0.22805002
C     -0.10704720     -3.21020593      0.01347192
C      0.66557374     -2.05482477     -0.05901146
C      3.66691835      0.10869672      0.01496532
C     -1.89579127      0.66369814     -0.98948014
C     -3.56848804     -1.73122241     -0.79406530
H     -2.13263779     -3.96506180     -0.17407644
H      0.34190731     -4.18009737      0.25266175
C     -5.44179078     -0.22814802     -0.41489927
N     -4.19372792     -0.76599475      0.09994880
C     -4.30650444     -1.25442699      1.46488340
O     -2.26757708      0.82859330     -2.16216671
N     -1.97933393      1.61998460     -0.04310777
C     -1.68696512      1.45158416      1.38828654
C     -2.56936368      2.52048019      2.04481080
C     -2.54760197      3.65749503      1.00999050
C     -2.61605163      2.91374266     -0.33260839
C      4.14916908      0.88752874     -1.05263639
C      5.41289531      1.48708892     -0.95550880
C      6.20106288      1.29807503      0.19157949
C      5.71730061      0.51154718      1.24994825
C      4.44763303     -0.07788677      1.17024865
H     -5.26955727      0.23208284     -1.40382593
H     -5.81815757      0.55367025      0.26895726
H     -6.24338675     -0.99931454     -0.52400890
H     -3.32289133     -1.60115383      1.82713127
H     -5.02282774     -2.10709827      1.56238291
H     -4.64959697     -0.44102344      2.12849185
H     -4.03596498     -2.74200269     -0.73403273
H     -3.70573421     -1.37271419     -1.82914486
H     -0.61455071      1.64544198      1.58397859
H     -1.92107875      0.42777239      1.71732580
H     -3.59769559      2.13119106      2.16368401
H     -2.19683354      2.82133394      3.03812351
H     -3.37386510      4.37773917      1.12978609
H     -1.59564683      4.21480056      1.08447695
H     -3.66031313      2.74320213     -0.66054789
H     -2.08998018      3.43248589     -1.15327519
H      3.53745214      1.01687023     -1.95042627
H      5.78632416      2.09747301     -1.78614753
H      7.19142254      1.76316133      0.26051449
H      6.32692399      0.36221897      2.14885358
H      4.05803170     -0.67810017      1.99793495
