# Supplementary material for: Computational Screening of Electroactive Biobased-Phthalimide Molecules for Redox Flow Batteries
Source: J Org Chem. 2026 Jan 6;91(2):842–58. doi: 10.1021/acs.joc.5c01283 (PMC12814552; doi:10.1021/acs.joc.5c01283)
Supplement: Supplementary file 3 [file jo5c01283_si_003.zip › xyz_structures/neutral/3533_r1r4_OCH3_CH2N(CH3)2_C6H4-p-N(CH2)4_neutral.xyz]

53
R1 = OCH3;, R1' = H;, R2 = H;, R2' = CH2N(CH3)2;, R3 = C6H4-p-N(CH2)4;, E0 = -1.77;, Stability Score = 81.7; %BV at O1 = 38.63; Maximum FSD = 0.13
O     -0.00104212     -2.23744680      0.34020034
O      0.06506268      2.37141709     -0.05004045
C      0.47427592      1.22720062      0.06433380
N     -0.32785884      0.06994866      0.13149002
C      0.46158381     -1.11294077      0.25476664
C      1.87486854     -0.65331863      0.25843013
C      3.08891424     -1.36864801      0.33568218
C      4.29011555     -0.61722155      0.30797560
C      4.28747754      0.78549667      0.20169548
C      3.06495803      1.49064552      0.11767792
C      1.88872720      0.74872577      0.15237373
C     -1.75101822      0.07601079      0.07891541
O      3.03431790     -2.71078287      0.42910102
H      5.26333570     -1.11245021      0.35136028
C      5.60382946      1.54226918      0.22434193
H      3.04427244      2.58173834      0.02287940
C      4.25494837     -3.45581768      0.48775508
N      6.70196713      0.82413964     -0.40740067
C      6.54162202      0.73780053     -1.85348291
C      8.00095005      1.36645199     -0.03518973
C     -2.43196102     -0.65493533     -0.91172603
C     -3.82676345     -0.65104607     -0.97118326
C     -4.59978373      0.10666161     -0.04110005
N     -5.96731798      0.12671935     -0.10332440
C     -6.80977629      0.97568773      0.74251434
C     -8.18973794      0.89455025      0.07454917
C     -8.19431730     -0.51092455     -0.54557069
C     -6.75162535     -0.67617227     -1.04438658
C     -3.89184415      0.84341102      0.95530788
C     -2.49704320      0.81816801      1.01262050
H      4.86440245     -3.29174444     -0.42002337
H      4.84596540     -3.18287256      1.38158124
H      3.95993162     -4.51409251      0.54901785
H      5.87429620      1.71461988      1.28497662
H      5.44708609      2.55575678     -0.21923936
H      7.34785161      0.11826334     -2.28474346
H      6.57250544      1.73867391     -2.35007198
H      5.57495749      0.26663344     -2.10290664
H      8.15123611      2.41893693     -0.38087812
H      8.11731266      1.35126808      1.06324869
H      8.80371344      0.75074535     -0.47887482
H     -1.86008755     -1.22908484     -1.64839934
H     -4.32298375     -1.22561983     -1.75806676
H     -6.41940971      2.00988548      0.78000687
H     -6.83713149      0.59510483      1.78610284
H     -9.01302299      1.06294975      0.78871651
H     -8.26481197      1.65932928     -0.72061802
H     -8.93408169     -0.63183188     -1.35449838
H     -8.41117694     -1.26796368      0.23083570
H     -6.42110047     -1.73175314     -1.03811636
H     -6.63214936     -0.29939074     -2.08300891
H     -4.44054956      1.42641746      1.70010061
H     -1.97661513      1.38115836      1.79475996
