# Supplementary material for: Computational Screening of Electroactive Biobased-Phthalimide Molecules for Redox Flow Batteries
Source: J Org Chem. 2026 Jan 6;91(2):842–58. doi: 10.1021/acs.joc.5c01283 (PMC12814552; doi:10.1021/acs.joc.5c01283)
Supplement: Supplementary file 4 [file jo5c01283_si_004.zip]

Archive with 278 entries (249 files):
- fid-RMN/
- fid-RMN/RMN-phthalimide _8'/
- fid-RMN/RMN-phthalimide _8'/1H/
- fid-RMN/RMN-phthalimide _8'/1H/format.temp
- fid-RMN/RMN-phthalimide _8'/1H/fq1list
- fid-RMN/RMN-phthalimide _8'/1H/audita.txt
- fid-RMN/RMN-phthalimide _8'/1H/prosol_History
- fid-RMN/RMN-phthalimide _8'/1H/acqu
- fid-RMN/RMN-phthalimide _8'/1H/acqus
- fid-RMN/RMN-phthalimide _8'/1H/uxnmr.par
- fid-RMN/RMN-phthalimide _8'/1H/uxnmr.info
- fid-RMN/RMN-phthalimide _8'/1H/specpar
- fid-RMN/RMN-phthalimide _8'/1H/precom.output
- fid-RMN/RMN-phthalimide _8'/1H/stanprogram9172
- fid-RMN/RMN-phthalimide _8'/1H/pulseprogram
- fid-RMN/RMN-phthalimide _8'/1H/scon2
- fid-RMN/RMN-phthalimide _8'/1H/fid
- fid-RMN/RMN-phthalimide _8'/1H/shimvalues
- fid-RMN/RMN-phthalimide _8'/1H/pdata/
- fid-RMN/RMN-phthalimide _8'/1H/pdata/1/
- fid-RMN/RMN-phthalimide _8'/1H/pdata/1/peakrng
- fid-RMN/RMN-phthalimide _8'/1H/pdata/1/parm.txt
- fid-RMN/RMN-phthalimide _8'/1H/pdata/1/auditp.txt
- fid-RMN/RMN-phthalimide _8'/1H/pdata/1/1i
- fid-RMN/RMN-phthalimide _8'/1H/pdata/1/intrng
- fid-RMN/RMN-phthalimide _8'/1H/pdata/1/outd
- fid-RMN/RMN-phthalimide _8'/1H/pdata/1/1r
- fid-RMN/RMN-phthalimide _8'/1H/pdata/1/proc
- fid-RMN/RMN-phthalimide _8'/1H/pdata/1/procs
- fid-RMN/RMN-phthalimide _8'/1H/pdata/1/peaks
- fid-RMN/RMN-phthalimide _8'/1H/pdata/1/title
- fid-RMN/RMN-phthalimide _8'/1H/pdata/1/peaklist.xml
- fid-RMN/RMN-phthalimide _8'/1H/pdata/1/desktop.ini
- fid-RMN/RMN-phthalimide _8'/1H/pdata/desktop.ini
- fid-RMN/RMN-phthalimide _8'/1H/desktop.ini
- fid-RMN/RMN-phthalimide _8'/13C/
- fid-RMN/RMN-phthalimide _8'/13C/audita.txt
- fid-RMN/RMN-phthalimide _8'/13C/fq1list
- fid-RMN/RMN-phthalimide _8'/13C/acqus
- fid-RMN/RMN-phthalimide _8'/13C/acqu
- fid-RMN/RMN-phthalimide _8'/13C/pulseprogram
- fid-RMN/RMN-phthalimide _8'/13C/fid
- fid-RMN/RMN-phthalimide _8'/13C/cpdprg2
- fid-RMN/RMN-phthalimide _8'/13C/pdata/
- fid-RMN/RMN-phthalimide _8'/13C/pdata/1/
- fid-RMN/RMN-phthalimide _8'/13C/pdata/1/peaks
- fid-RMN/RMN-phthalimide _8'/13C/pdata/1/1r
- fid-RMN/RMN-phthalimide _8'/13C/pdata/1/outd
- fid-RMN/RMN-phthalimide _8'/13C/pdata/1/proc
- fid-RMN/RMN-phthalimide _8'/13C/pdata/1/peakrng
- fid-RMN/RMN-phthalimide _8'/13C/pdata/1/title
- fid-RMN/RMN-phthalimide _8'/13C/pdata/1/auditp.txt
- fid-RMN/RMN-phthalimide _8'/13C/pdata/1/parm.txt
- fid-RMN/RMN-phthalimide _8'/13C/pdata/1/peaklist.xml
- fid-RMN/RMN-phthalimide _8'/13C/pdata/1/1i
- fid-RMN/RMN-phthalimide _8'/13C/pdata/1/procs
- fid-RMN/RMN-phthalimide _8'/13C/pdata/1/intrng
- fid-RMN/RMN-phthalimide _8'/13C/pdata/1/desktop.ini
- fid-RMN/RMN-phthalimide _8'/13C/pdata/desktop.ini
- fid-RMN/RMN-phthalimide _8'/13C/shimvalues
- fid-RMN/RMN-phthalimide _8'/13C/stanprogram9172
- fid-RMN/RMN-phthalimide _8'/13C/format.temp
- fid-RMN/RMN-phthalimide _8'/13C/precom.output
- fid-RMN/RMN-phthalimide _8'/13C/uxnmr.info
- fid-RMN/RMN-phthalimide _8'/13C/scon2
- fid-RMN/RMN-phthalimide _8'/13C/specpar
- fid-RMN/RMN-phthalimide _8'/13C/prosol_History
- fid-RMN/RMN-phthalimide _8'/13C/uxnmr.par
- fid-RMN/RMN-phthalimide _8'/13C/desktop.ini
- fid-RMN/RMN-phthalimide _8'/desktop.ini
- fid-RMN/RMN-phthalimide _3'/
- fid-RMN/RMN-phthalimide _3'/13C/
- fid-RMN/RMN-phthalimide _3'/13C/prosol_History
- fid-RMN/RMN-phthalimide _3'/13C/shimvalues
- fid-RMN/RMN-phthalimide _3'/13C/audita.txt
- fid-RMN/RMN-phthalimide _3'/13C/cpdprg2
- fid-RMN/RMN-phthalimide _3'/13C/uxnmr.par
- fid-RMN/RMN-phthalimide _3'/13C/uxnmr.info
- fid-RMN/RMN-phthalimide _3'/13C/precom.output
- fid-RMN/RMN-phthalimide _3'/13C/stanprogram724
- fid-RMN/RMN-phthalimide _3'/13C/fq1list
- fid-RMN/RMN-phthalimide _3'/13C/format.temp
- fid-RMN/RMN-phthalimide _3'/13C/scon2
- fid-RMN/RMN-phthalimide _3'/13C/pulseprogram
- fid-RMN/RMN-phthalimide _3'/13C/fid
- fid-RMN/RMN-phthalimide _3'/13C/acqus
- fid-RMN/RMN-phthalimide _3'/13C/specpar
- fid-RMN/RMN-phthalimide _3'/13C/acqu
- fid-RMN/RMN-phthalimide _3'/13C/pdata/
- fid-RMN/RMN-phthalimide _3'/13C/pdata/1/
- fid-RMN/RMN-phthalimide _3'/13C/pdata/1/parm.txt
- fid-RMN/RMN-phthalimide _3'/13C/pdata/1/title
- fid-RMN/RMN-phthalimide _3'/13C/pdata/1/1r
- fid-RMN/RMN-phthalimide _3'/13C/pdata/1/auditp.txt
- fid-RMN/RMN-phthalimide _3'/13C/pdata/1/intrng
- fid-RMN/RMN-phthalimide _3'/13C/pdata/1/peaklist.xml
- fid-RMN/RMN-phthalimide _3'/13C/pdata/1/peaks
- fid-RMN/RMN-phthalimide _3'/13C/pdata/1/1i
- fid-RMN/RMN-phthalimide _3'/13C/pdata/1/proc
- fid-RMN/RMN-phthalimide _3'/13C/pdata/1/procs
- fid-RMN/RMN-phthalimide _3'/13C/pdata/1/outd
- fid-RMN/RMN-phthalimide _3'/13C/pdata/1/peakrng
- fid-RMN/RMN-phthalimide _3'/13C/pdata/1/desktop.ini
- fid-RMN/RMN-phthalimide _3'/13C/pdata/desktop.ini
- fid-RMN/RMN-phthalimide _3'/13C/desktop.ini
- fid-RMN/RMN-phthalimide _3'/1H/
- fid-RMN/RMN-phthalimide _3'/1H/stanprogram724
- fid-RMN/RMN-phthalimide _3'/1H/specpar
- fid-RMN/RMN-phthalimide _3'/1H/pulseprogram
- fid-RMN/RMN-phthalimide _3'/1H/pdata/
- fid-RMN/RMN-phthalimide _3'/1H/pdata/1/
- fid-RMN/RMN-phthalimide _3'/1H/pdata/1/intrng
- fid-RMN/RMN-phthalimide _3'/1H/pdata/1/peaklist.xml
- fid-RMN/RMN-phthalimide _3'/1H/pdata/1/outd
- fid-RMN/RMN-phthalimide _3'/1H/pdata/1/title
- fid-RMN/RMN-phthalimide _3'/1H/pdata/1/peakrng
- fid-RMN/RMN-phthalimide _3'/1H/pdata/1/parm.txt
- fid-RMN/RMN-phthalimide _3'/1H/pdata/1/proc
- fid-RMN/RMN-phthalimide _3'/1H/pdata/1/auditp.txt
- fid-RMN/RMN-phthalimide _3'/1H/pdata/1/procs
- fid-RMN/RMN-phthalimide _3'/1H/pdata/1/1r
- fid-RMN/RMN-phthalimide _3'/1H/pdata/1/1i
- fid-RMN/RMN-phthalimide _3'/1H/pdata/1/peaks
- fid-RMN/RMN-phthalimide _3'/1H/pdata/1/desktop.ini
- fid-RMN/RMN-phthalimide _3'/1H/pdata/desktop.ini
- fid-RMN/RMN-phthalimide _3'/1H/format.temp
- fid-RMN/RMN-phthalimide _3'/1H/shimvalues
- fid-RMN/RMN-phthalimide _3'/1H/uxnmr.info
- fid-RMN/RMN-phthalimide _3'/1H/uxnmr.par
- fid-RMN/RMN-phthalimide _3'/1H/acqu
- fid-RMN/RMN-phthalimide _3'/1H/acqus
- fid-RMN/RMN-phthalimide _3'/1H/precom.output
- fid-RMN/RMN-phthalimide _3'/1H/scon2
- fid-RMN/RMN-phthalimide _3'/1H/prosol_History
- fid-RMN/RMN-phthalimide _3'/1H/fq1list
- fid-RMN/RMN-phthalimide _3'/1H/audita.txt
- fid-RMN/RMN-phthalimide _3'/1H/fid
- fid-RMN/RMN-phthalimide _3'/1H/desktop.ini
- fid-RMN/RMN-phthalimide _3'/desktop.ini
- fid-RMN/RMN-phthalimide _5/
- fid-RMN/RMN-phthalimide _5/1H/
- fid-RMN/RMN-phthalimide _5/1H/stanprogram5164
- fid-RMN/RMN-phthalimide _5/1H/fq1list
- fid-RMN/RMN-phthalimide _5/1H/precom.output
- fid-RMN/RMN-phthalimide _5/1H/audita.txt
- fid-RMN/RMN-phthalimide _5/1H/specpar
- fid-RMN/RMN-phthalimide _5/1H/pulseprogram
- fid-RMN/RMN-phthalimide _5/1H/prosol_History
- fid-RMN/RMN-phthalimide _5/1H/uxnmr.info
- fid-RMN/RMN-phthalimide _5/1H/scon2
- fid-RMN/RMN-phthalimide _5/1H/shimvalues
- fid-RMN/RMN-phthalimide _5/1H/format.temp
- fid-RMN/RMN-phthalimide _5/1H/uxnmr.par
- fid-RMN/RMN-phthalimide _5/1H/acqus
- fid-RMN/RMN-phthalimide _5/1H/fid
- fid-RMN/RMN-phthalimide _5/1H/acqu
- fid-RMN/RMN-phthalimide _5/1H/pdata/
- fid-RMN/RMN-phthalimide _5/1H/pdata/1/
- fid-RMN/RMN-phthalimide _5/1H/pdata/1/peaks
- fid-RMN/RMN-phthalimide _5/1H/pdata/1/procs
- fid-RMN/RMN-phthalimide _5/1H/pdata/1/intrng
- fid-RMN/RMN-phthalimide _5/1H/pdata/1/proc
- fid-RMN/RMN-phthalimide _5/1H/pdata/1/parm.txt
- fid-RMN/RMN-phthalimide _5/1H/pdata/1/peakrng
- fid-RMN/RMN-phthalimide _5/1H/pdata/1/peaklist.xml
- fid-RMN/RMN-phthalimide _5/1H/pdata/1/1i
- fid-RMN/RMN-phthalimide _5/1H/pdata/1/title
- fid-RMN/RMN-phthalimide _5/1H/pdata/1/auditp.txt
- fid-RMN/RMN-phthalimide _5/1H/pdata/1/outd
- fid-RMN/RMN-phthalimide _5/1H/pdata/1/1r
- fid-RMN/RMN-phthalimide _5/1H/pdata/1/desktop.ini
- fid-RMN/RMN-phthalimide _5/1H/pdata/desktop.ini
- fid-RMN/RMN-phthalimide _5/1H/desktop.ini
- fid-RMN/RMN-phthalimide _5/13C/
- fid-RMN/RMN-phthalimide _5/13C/uxnmr.par
- fid-RMN/RMN-phthalimide _5/13C/precom.output
- fid-RMN/RMN-phthalimide _5/13C/fq1list
- fid-RMN/RMN-phthalimide _5/13C/stanprogram5164
- fid-RMN/RMN-phthalimide _5/13C/acqus
- fid-RMN/RMN-phthalimide _5/13C/audita.txt
- fid-RMN/RMN-phthalimide _5/13C/pulseprogram
- fid-RMN/RMN-phthalimide _5/13C/prosol_History
- fid-RMN/RMN-phthalimide _5/13C/acqu
- fid-RMN/RMN-phthalimide _5/13C/cpdprg2
- fid-RMN/RMN-phthalimide _5/13C/pdata/
- fid-RMN/RMN-phthalimide _5/13C/pdata/1/
- fid-RMN/RMN-phthalimide _5/13C/pdata/1/intrng
- fid-RMN/RMN-phthalimide _5/13C/pdata/1/1r
- fid-RMN/RMN-phthalimide _5/13C/pdata/1/parm.txt
- fid-RMN/RMN-phthalimide _5/13C/pdata/1/procs
- fid-RMN/RMN-phthalimide _5/13C/pdata/1/auditp.txt
- fid-RMN/RMN-phthalimide _5/13C/pdata/1/1i
- fid-RMN/RMN-phthalimide _5/13C/pdata/1/outd
- fid-RMN/RMN-phthalimide _5/13C/pdata/1/title
- fid-RMN/RMN-phthalimide _5/13C/pdata/1/peaklist.xml
- fid-RMN/RMN-phthalimide _5/13C/pdata/1/peaks
- fid-RMN/RMN-phthalimide _5/13C/pdata/1/peakrng
- fid-RMN/RMN-phthalimide _5/13C/pdata/1/proc
- fid-RMN/RMN-phthalimide _5/13C/pdata/1/desktop.ini
- fid-RMN/RMN-phthalimide _5/13C/pdata/desktop.ini
- fid-RMN/RMN-phthalimide _5/13C/fid
- fid-RMN/RMN-phthalimide _5/13C/specpar
- fid-RMN/RMN-phthalimide _5/13C/shimvalues
- fid-RMN/RMN-phthalimide _5/13C/format.temp
- fid-RMN/RMN-phthalimide _5/13C/scon2
- fid-RMN/RMN-phthalimide _5/13C/uxnmr.info
- fid-RMN/RMN-phthalimide _5/13C/desktop.ini
- fid-RMN/RMN-phthalimide _5/desktop.ini
- fid-RMN/RMN-phthalimide _6/
- fid-RMN/RMN-phthalimide _6/1H/
- fid-RMN/RMN-phthalimide _6/1H/audita.txt
- fid-RMN/RMN-phthalimide _6/1H/shimvalues
- fid-RMN/RMN-phthalimide _6/1H/uxnmr.par
- fid-RMN/RMN-phthalimide _6/1H/precom.output
- fid-RMN/RMN-phthalimide _6/1H/prosol_History
- fid-RMN/RMN-phthalimide _6/1H/pulseprogram
- fid-RMN/RMN-phthalimide _6/1H/specpar
- fid-RMN/RMN-phthalimide _6/1H/stanprogram724
- fid-RMN/RMN-phthalimide _6/1H/pdata/
- fid-RMN/RMN-phthalimide _6/1H/pdata/1/
- fid-RMN/RMN-phthalimide _6/1H/pdata/1/peakrng
- fid-RMN/RMN-phthalimide _6/1H/pdata/1/peaks
- fid-RMN/RMN-phthalimide _6/1H/pdata/1/title
- fid-RMN/RMN-phthalimide _6/1H/pdata/1/parm.txt
- fid-RMN/RMN-phthalimide _6/1H/pdata/1/proc
- fid-RMN/RMN-phthalimide _6/1H/pdata/1/outd
- fid-RMN/RMN-phthalimide _6/1H/pdata/1/1r
- fid-RMN/RMN-phthalimide _6/1H/pdata/1/intrng
- fid-RMN/RMN-phthalimide _6/1H/pdata/1/1i
- fid-RMN/RMN-phthalimide _6/1H/pdata/1/peaklist.xml
- fid-RMN/RMN-phthalimide _6/1H/pdata/1/procs
- fid-RMN/RMN-phthalimide _6/1H/pdata/1/auditp.txt
- fid-RMN/RMN-phthalimide _6/1H/pdata/1/desktop.ini
- fid-RMN/RMN-phthalimide _6/1H/pdata/desktop.ini
- fid-RMN/RMN-phthalimide _6/1H/fq1list
- fid-RMN/RMN-phthalimide _6/1H/acqus
- fid-RMN/RMN-phthalimide _6/1H/fid
- fid-RMN/RMN-phthalimide _6/1H/uxnmr.info
- fid-RMN/RMN-phthalimide _6/1H/acqu
- fid-RMN/RMN-phthalimide _6/1H/format.temp
- fid-RMN/RMN-phthalimide _6/1H/scon2
- fid-RMN/RMN-phthalimide _6/1H/desktop.ini
- fid-RMN/RMN-phthalimide _6/13C/
- fid-RMN/RMN-phthalimide _6/13C/uxnmr.info
- fid-RMN/RMN-phthalimide _6/13C/fid
- fid-RMN/RMN-phthalimide _6/13C/fq1list
- fid-RMN/RMN-phthalimide _6/13C/pulseprogram
- fid-RMN/RMN-phthalimide _6/13C/cpdprg2
- fid-RMN/RMN-phthalimide _6/13C/acqus
- fid-RMN/RMN-phthalimide _6/13C/pdata/
- fid-RMN/RMN-phthalimide _6/13C/pdata/1/
- fid-RMN/RMN-phthalimide _6/13C/pdata/1/1i
- fid-RMN/RMN-phthalimide _6/13C/pdata/1/proc
- fid-RMN/RMN-phthalimide _6/13C/pdata/1/title
- fid-RMN/RMN-phthalimide _6/13C/pdata/1/parm.txt
- fid-RMN/RMN-phthalimide _6/13C/pdata/1/intrng
- fid-RMN/RMN-phthalimide _6/13C/pdata/1/peakrng
- fid-RMN/RMN-phthalimide _6/13C/pdata/1/peaks
- fid-RMN/RMN-phthalimide _6/13C/pdata/1/outd
- fid-RMN/RMN-phthalimide _6/13C/pdata/1/peaklist.xml
- fid-RMN/RMN-phthalimide _6/13C/pdata/1/auditp.txt
- fid-RMN/RMN-phthalimide _6/13C/pdata/1/procs
- fid-RMN/RMN-phthalimide _6/13C/pdata/1/1r
- fid-RMN/RMN-phthalimide _6/13C/pdata/1/desktop.ini
- fid-RMN/RMN-phthalimide _6/13C/pdata/desktop.ini
- fid-RMN/RMN-phthalimide _6/13C/stanprogram724
- fid-RMN/RMN-phthalimide _6/13C/shimvalues
- fid-RMN/RMN-phthalimide _6/13C/specpar
- fid-RMN/RMN-phthalimide _6/13C/uxnmr.par
- fid-RMN/RMN-phthalimide _6/13C/acqu
- fid-RMN/RMN-phthalimide _6/13C/precom.output
- fid-RMN/RMN-phthalimide _6/13C/scon2
- fid-RMN/RMN-phthalimide _6/13C/format.temp
- fid-RMN/RMN-phthalimide _6/13C/audita.txt
- fid-RMN/RMN-phthalimide _6/13C/prosol_History
- fid-RMN/RMN-phthalimide _6/13C/desktop.ini
- fid-RMN/RMN-phthalimide _6/desktop.ini
- fid-RMN/desktop.ini
