# Supplementary material for: Computational Screening of Electroactive Biobased-Phthalimide Molecules for Redox Flow Batteries
Source: J Org Chem. 2026 Jan 6;91(2):842–58. doi: 10.1021/acs.joc.5c01283 (PMC12814552; doi:10.1021/acs.joc.5c01283)
Supplement: Supplementary file 4 [file jo5c01283_si_004.zip › fid-RMN/RMN-phthalimide _8'/1H/audita.txt]

##TITLE= Audit trail, TopSpin 3.6.2
##JCAMPDX= 5.01
##ORIGIN= Bruker BioSpin GmbH
##OWNER= nmrsu
$$ C:/NMRData/data/marco/data/marco/nmr/RAF-18/1/audita.txt
##AUDIT TRAIL=  $$ (NUMBER, WHEN, WHO, WHERE, PROCESS, VERSION, WHAT)
(   1,<2025-01-30 16:27:06.198 -0300>,<nmrsu>,<nanorotina>,<go4>,<TopSpin 3.6.2>,
      <created by zg
	started at 2025-01-30 16:25:19.945 -0300,
	POWCHK disabled, PULCHK disabled,
       configuration hash MD5:
       91 73 8B 35 A5 B5 AA 69 65 32 DA AA C6 B1 D8 6D
       data hash MD5: 64K
       2E DD B4 AB 7F 41 84 57 BE 05 CF 7E 6A 83 83 C1>)
(   2,<2025-01-30 16:27:06.291 -0300>,<nmrsu>,<nanorotina>,<audit>,<TopSpin 3.6.2>,
      <user comment:
       ICON-NMR User ID: marco
       data hash MD5: 64K
       2E DD B4 AB 7F 41 84 57 BE 05 CF 7E 6A 83 83 C1>)
##END=

$$ hash MD5
$$ 9D 6D A2 8B C3 82 F0 02 37 DC 8B 19 BB 2D 69 13
