# Supplementary material for: Computational Screening of Electroactive Biobased-Phthalimide Molecules for Redox Flow Batteries
Source: J Org Chem. 2026 Jan 6;91(2):842–58. doi: 10.1021/acs.joc.5c01283 (PMC12814552; doi:10.1021/acs.joc.5c01283)
Supplement: Supplementary file 4 [file jo5c01283_si_004.zip › fid-RMN/RMN-phthalimide _8'/1H/pdata/1/peaklist.xml]

<?xml version="1.0" encoding="UTF-8"?>
<PeakList>
  <PeakList1D>
    <PeakList1DHeader creator="nmrsu" date="2025-01-30T16:27:09.302-03:00" expNo="1" name="RAF-18" owner="" procNo="1" source="C:/NMRData/data/marco/data/marco/nmr">
      <PeakPickDetails>F1=12.487130ppm, F2=-2.513997ppm, MI=0.10cm, MAXI=10000.00cm, PC=1.000
      </PeakPickDetails>
    </PeakList1DHeader>
    <Peak1D F1="7.294096" intensity="4.389290e+000" type="0"/>
    <Peak1D F1="7.270442" intensity="1.888148e-001" type="0"/>
    <Peak1D F1="3.670110" intensity="1.193148e+000" type="0"/>
    <Peak1D F1="3.651353" intensity="1.497658e+000" type="0"/>
    <Peak1D F1="3.632922" intensity="1.191545e+000" type="0"/>
    <Peak1D F1="2.641463" intensity="1.500000e+001" type="0"/>
    <Peak1D F1="2.047046" intensity="1.103878e-001" type="0"/>
    <Peak1D F1="1.656178" intensity="1.880054e-001" type="0"/>
    <Peak1D F1="1.645272" intensity="4.893906e-001" type="0"/>
    <Peak1D F1="1.640516" intensity="4.068709e-001" type="0"/>
    <Peak1D F1="1.623157" intensity="4.444390e-001" type="0"/>
    <Peak1D F1="1.606542" intensity="4.190755e-001" type="0"/>
    <Peak1D F1="1.590566" intensity="2.862927e-001" type="0"/>
    <Peak1D F1="1.571089" intensity="7.292707e-001" type="0"/>
    <Peak1D F1="1.552573" intensity="1.097554e+000" type="0"/>
    <Peak1D F1="1.533916" intensity="1.090136e+000" type="0"/>
    <Peak1D F1="1.517187" intensity="4.174445e-001" type="0"/>
    <Peak1D F1="0.975134" intensity="7.737175e+000" type="0"/>
    <Peak1D F1="0.959078" intensity="7.341707e+000" type="0"/>
    <Peak1D F1="-0.000109" intensity="3.386694e-001" type="0"/>
  </PeakList1D>
</PeakList>
