# Supplementary material for: Computational Screening of Electroactive Biobased-Phthalimide Molecules for Redox Flow Batteries
Source: J Org Chem. 2026 Jan 6;91(2):842–58. doi: 10.1021/acs.joc.5c01283 (PMC12814552; doi:10.1021/acs.joc.5c01283)
Supplement: Supplementary file 4 [file jo5c01283_si_004.zip › fid-RMN/RMN-phthalimide _8'/13C/fq1list]

O 400.131601
-20000000
-19929688
-19859375
-19789063
-19718750
-19648438
-19578125
-19507813
-19437500
-19367188
-19296875
-19226563
-19156250
-19085938
-19015625
-18945313
-18875000
-18804688
-18734375
-18664063
-18593750
-18523438
-18453125
-18382813
-18312500
-18242188
-18171875
-18101563
-18031250
-17960938
-17890625
-17820313
-17750000
-17679688
-17609375
-17539063
-17468750
-17398438
-17328125
-17257813
-17187500
-17117188
-17046875
-16976563
-16906250
-16835938
-16765625
-16695313
-16625000
-16554688
-16484375
-16414063
-16343750
-16273438
-16203125
-16132813
-16062500
-15992188
-15921875
-15851563
-15781250
-15710938
-15640625
-15570313
-15500000
-15429688
-15359375
-15289063
-15218750
-15148438
-15078125
-15007813
-14937500
-14867188
-14796875
-14726563
-14656250
-14585938
-14515625
-14445313
-14375000
-14304688
-14234375
-14164063
-14093750
-14023438
-13953125
-13882813
-13812500
-13742188
-13671875
-13601563
-13531250
-13460938
-13390625
-13320313
-13250000
-13179688
-13109375
-13039063
-12968750
-12898438
-12828125
-12757813
-12687500
-12617188
-12546875
-12476563
-12406250
-12335938
-12265625
-12195313
-12125000
-12054688
-11984375
-11914063
-11843750
-11773438
-11703125
-11632813
-11562500
-11492188
-11421875
-11351563
-11281250
-11210938
-11140625
-11070313
-11000000
-10929688
-10859375
-10789063
-10718750
-10648438
-10578125
-10507813
-10437500
-10367188
-10296875
-10226563
-10156250
-10085938
-10015625
-9945313
-9875000
-9804688
-9734375
-9664063
-9593750
-9523438
-9453125
-9382813
-9312500
-9242188
-9171875
-9101563
-9031250
-8960938
-8890625
-8820313
-8750000
-8679688
-8609375
-8539063
-8468750
-8398438
-8328125
-8257813
-8187500
-8117188
-8046875
-7976563
-7906250
-7835938
-7765625
-7695313
-7625000
-7554688
-7484375
-7414063
-7343750
-7273438
-7203125
-7132813
-7062500
-6992188
-6921875
-6851563
-6781250
-6710938
-6640625
-6570313
-6500000
-6429688
-6359375
-6289063
-6218750
-6148438
-6078125
-6007813
-5937500
-5867188
-5796875
-5726563
-5656250
-5585938
-5515625
-5445313
-5375000
-5304688
-5234375
-5164063
-5093750
-5023438
-4953125
-4882813
-4812500
-4742188
-4671875
-4601563
-4531250
-4460938
-4390625
-4320313
-4250000
-4179688
-4109375
-4039063
-3968750
-3898438
-3828125
-3757813
-3687500
-3617188
-3546875
-3476563
-3406250
-3335938
-3265625
-3195313
-3125000
-3054688
-2984375
-2914063
-2843750
-2773438
-2703125
-2632813
-2562500
-2492188
-2421875
-2351563
-2281250
-2210938
-2140625
-2070313
-2000000
-1992172
-1984344
-1976517
-1968689
-1960861
-1953033
-1945205
-1937378
-1929550
-1921722
-1913894
-1906067
-1898239
-1890411
-1882583
-1874755
-1866928
-1859100
-1851272
-1843444
-1835616
-1827789
-1819961
-1812133
-1804305
-1796477
-1788650
-1780822
-1772994
-1765166
-1757339
-1749511
-1741683
-1733855
-1726027
-1718200
-1710372
-1702544
-1694716
-1686888
-1679061
-1671233
-1663405
-1655577
-1647750
-1639922
-1632094
-1624266
-1616438
-1608611
-1600783
-1592955
-1585127
-1577299
-1569472
-1561644
-1553816
-1545988
-1538160
-1530333
-1522505
-1514677
-1506849
-1499022
-1491194
-1483366
-1475538
-1467710
-1459883
-1452055
-1444227
-1436399
-1428571
-1420744
-1412916
-1405088
-1397260
-1389432
-1381605
-1373777
-1365949
-1358121
-1350294
-1342466
-1334638
-1326810
-1318982
-1311155
-1303327
-1295499
-1287671
-1279843
-1272016
-1264188
-1256360
-1248532
-1240705
-1232877
-1225049
-1217221
-1209393
-1201566
-1193738
-1185910
-1178082
-1170254
-1162427
-1154599
-1146771
-1138943
-1131115
-1123288
-1115460
-1107632
-1099804
-1091977
-1084149
-1076321
-1068493
-1060665
-1052838
-1045010
-1037182
-1029354
-1021526
-1013699
-1005871
 -998043
 -990215
 -982387
 -974560
 -966732
 -958904
 -951076
 -943249
 -935421
 -927593
 -919765
 -911937
 -904110
 -896282
 -888454
 -880626
 -872798
 -864971
 -857143
 -849315
 -841487
 -833659
 -825832
 -818004
 -810176
 -802348
 -794521
 -786693
 -778865
 -771037
 -763209
 -755382
 -747554
 -739726
 -731898
 -724070
 -716243
 -708415
 -700587
 -692759
 -684932
 -677104
 -669276
 -661448
 -653620
 -645793
 -637965
 -630137
 -622309
 -614481
 -606654
 -598826
 -590998
 -583170
 -575342
 -567515
 -559687
 -551859
 -544031
 -536204
 -528376
 -520548
 -512720
 -504892
 -497065
 -489237
 -481409
 -473581
 -465753
 -457926
 -450098
 -442270
 -434442
 -426614
 -418787
 -410959
 -403131
 -395303
 -387476
 -379648
 -371820
 -363992
 -356164
 -348337
 -340509
 -332681
 -324853
 -317025
 -309198
 -301370
 -293542
 -285714
 -277886
 -270059
 -262231
 -254403
 -246575
 -238748
 -230920
 -223092
 -215264
 -207436
 -199609
 -191781
 -183953
 -176125
 -168297
 -160470
 -152642
 -144814
 -136986
 -129159
 -121331
 -113503
 -105675
  -97847
  -90020
  -82192
  -74364
  -66536
  -58708
  -50881
  -43053
  -35225
  -27397
  -19569
  -11742
   -3914
    3914
   11742
   19569
   27397
   35225
   43053
   50881
   58708
   66536
   74364
   82192
   90020
   97847
  105675
  113503
  121331
  129159
  136986
  144814
  152642
  160470
  168297
  176125
  183953
  191781
  199609
  207436
  215264
  223092
  230920
  238748
  246575
  254403
  262231
  270059
  277886
  285714
  293542
  301370
  309198
  317025
  324853
  332681
  340509
  348337
  356164
  363992
  371820
  379648
  387476
  395303
  403131
  410959
  418787
  426614
  434442
  442270
  450098
  457926
  465753
  473581
  481409
  489237
  497065
  504892
  512720
  520548
  528376
  536204
  544031
  551859
  559687
  567515
  575342
  583170
  590998
  598826
  606654
  614481
  622309
  630137
  637965
  645793
  653620
  661448
  669276
  677104
  684932
  692759
  700587
  708415
  716243
  724070
  731898
  739726
  747554
  755382
  763209
  771037
  778865
  786693
  794521
  802348
  810176
  818004
  825832
  833659
  841487
  849315
  857143
  864971
  872798
  880626
  888454
  896282
  904110
  911937
  919765
  927593
  935421
  943249
  951076
  958904
  966732
  974560
  982387
  990215
  998043
 1005871
 1013699
 1021526
 1029354
 1037182
 1045010
 1052838
 1060665
 1068493
 1076321
 1084149
 1091977
 1099804
 1107632
 1115460
 1123288
 1131115
 1138943
 1146771
 1154599
 1162427
 1170254
 1178082
 1185910
 1193738
 1201566
 1209393
 1217221
 1225049
 1232877
 1240705
 1248532
 1256360
 1264188
 1272016
 1279843
 1287671
 1295499
 1303327
 1311155
 1318982
 1326810
 1334638
 1342466
 1350294
 1358121
 1365949
 1373777
 1381605
 1389432
 1397260
 1405088
 1412916
 1420744
 1428571
 1436399
 1444227
 1452055
 1459883
 1467710
 1475538
 1483366
 1491194
 1499022
 1506849
 1514677
 1522505
 1530333
 1538160
 1545988
 1553816
 1561644
 1569472
 1577299
 1585127
 1592955
 1600783
 1608611
 1616438
 1624266
 1632094
 1639922
 1647750
 1655577
 1663405
 1671233
 1679061
 1686888
 1694716
 1702544
 1710372
 1718200
 1726027
 1733855
 1741683
 1749511
 1757339
 1765166
 1772994
 1780822
 1788650
 1796477
 1804305
 1812133
 1819961
 1827789
 1835616
 1843444
 1851272
 1859100
 1866928
 1874755
 1882583
 1890411
 1898239
 1906067
 1913894
 1921722
 1929550
 1937378
 1945205
 1953033
 1960861
 1968689
 1976517
 1984344
 1992172
 2000000
 2070312
 2140625
 2210937
 2281250
 2351562
 2421875
 2492187
 2562500
 2632812
 2703125
 2773437
 2843750
 2914062
 2984375
 3054687
 3125000
 3195312
 3265625
 3335937
 3406250
 3476562
 3546875
 3617187
 3687500
 3757812
 3828125
 3898437
 3968750
 4039062
 4109375
 4179687
 4250000
 4320312
 4390625
 4460937
 4531250
 4601562
 4671875
 4742187
 4812500
 4882812
 4953125
 5023437
 5093750
 5164062
 5234375
 5304687
 5375000
 5445312
 5515625
 5585937
 5656250
 5726562
 5796875
 5867187
 5937500
 6007812
 6078125
 6148437
 6218750
 6289062
 6359375
 6429687
 6500000
 6570312
 6640625
 6710937
 6781250
 6851562
 6921875
 6992187
 7062500
 7132812
 7203125
 7273437
 7343750
 7414062
 7484375
 7554687
 7625000
 7695312
 7765625
 7835937
 7906250
 7976562
 8046875
 8117187
 8187500
 8257812
 8328125
 8398437
 8468750
 8539062
 8609375
 8679687
 8750000
 8820312
 8890625
 8960937
 9031250
 9101562
 9171875
 9242187
 9312500
 9382812
 9453125
 9523437
 9593750
 9664062
 9734375
 9804687
 9875000
 9945312
10015625
10085937
10156250
10226562
10296875
10367187
10437500
10507812
10578125
10648437
10718750
10789062
10859375
10929687
11000000
11070312
11140625
11210937
11281250
11351562
11421875
11492187
11562500
11632812
11703125
11773437
11843750
11914062
11984375
12054687
12125000
12195312
12265625
12335937
12406250
12476562
12546875
12617187
12687500
12757812
12828125
12898437
12968750
13039062
13109375
13179687
13250000
13320312
13390625
13460937
13531250
13601562
13671875
13742187
13812500
13882812
13953125
14023437
14093750
14164062
14234375
14304687
14375000
14445312
14515625
14585937
14656250
14726562
14796875
14867187
14937500
15007812
15078125
15148437
15218750
15289062
15359375
15429687
15500000
15570312
15640625
15710937
15781250
15851562
15921875
15992187
16062500
16132812
16203125
16273437
16343750
16414062
16484375
16554687
16625000
16695312
16765625
16835937
16906250
16976562
17046875
17117187
17187500
17257812
17328125
17398437
17468750
17539062
17609375
17679687
17750000
17820312
17890625
17960937
18031250
18101562
18171875
18242187
18312500
18382812
18453125
18523437
18593750
18664062
18734375
18804687
18875000
18945312
19015625
19085937
19156250
19226562
19296875
19367187
19437500
19507812
19578125
19648437
19718750
19789062
19859375
19929687
20000000
