# Supplementary material for: Computational Screening of Electroactive Biobased-Phthalimide Molecules for Redox Flow Batteries
Source: J Org Chem. 2026 Jan 6;91(2):842–58. doi: 10.1021/acs.joc.5c01283 (PMC12814552; doi:10.1021/acs.joc.5c01283)
Supplement: Supplementary file 4 [file jo5c01283_si_004.zip › fid-RMN/RMN-phthalimide _8'/13C/pdata/1/auditp.txt]

##TITLE= Audit trail, TopSpin 3.6.2
##JCAMPDX= 5.01
##ORIGIN= Bruker BioSpin GmbH
##OWNER= nmrsu
$$ C:/NMRData/data/marco/data/marco/nmr/RAF-18/2/pdata/1/auditp.txt
##AUDIT TRAIL=  $$ (NUMBER, WHEN, WHO, WHERE, PROCESS, VERSION, WHAT)
(   1,<2025-01-30 16:41:39.363 -0300>,<nmrsu>,<nanorotina>,<go4>,<TopSpin 3.6.2>,
      <created by zg
	started at 2025-01-30 16:28:06.150 -0300,
	POWCHK disabled, PULCHK disabled,
       configuration hash MD5:
       91 73 8B 35 A5 B5 AA 69 65 32 DA AA C6 B1 D8 6D
       data hash MD5: 32K
       92 1B CA F5 54 B5 C5 CB 26 D1 51 CE 9E 82 49 B5>)
(   2,<2025-01-30 16:41:39.925 -0300>,<nmrsu>,<nanorotina>,<audit>,<TopSpin 3.6.2>,
      <user comment:
       ICON-NMR User ID: marco
       data hash MD5: 32K
       92 1B CA F5 54 B5 C5 CB 26 D1 51 CE 9E 82 49 B5>)
(   3,<2025-01-30 16:41:41.968 -0300>,<nmrsu>,<nanorotina>,<proc1d>,<TopSpin 3.6.2>,
      <Start of raw data processing
       ef LB = 1 FT_mod = 6 PKNL = 1 SI = 32K 
       data hash MD5: 32K
       94 DD CB D6 EA 96 50 94 A1 01 C4 31 3A 52 34 90>)
(   4,<2025-01-30 16:41:42.608 -0300>,<nmrsu>,<nanorotina>,<proc1d>,<TopSpin 3.6.2>,
      <apk 
       data hash MD5: 32K
       31 B8 EF 17 D2 54 2A B2 C5 99 D1 27 D6 96 69 CB>)
(   5,<2025-01-30 16:41:43.731 -0300>,<nmrsu>,<nanorotina>,<proc1d>,<TopSpin 3.6.2>,
      <abs ABSG = 5 
       data hash MD5: 32K
       F9 D5 86 09 B2 0E 2B 56 65 E2 D8 CA BF D9 14 6C>)
##END=

$$ hash MD5
$$ 2F D7 F9 C2 5A 27 6E 52 68 93 7A 03 D9 57 F0 48
