# Supplementary material for: Computational Screening of Electroactive Biobased-Phthalimide Molecules for Redox Flow Batteries
Source: J Org Chem. 2026 Jan 6;91(2):842–58. doi: 10.1021/acs.joc.5c01283 (PMC12814552; doi:10.1021/acs.joc.5c01283)
Supplement: Supplementary file 4 [file jo5c01283_si_004.zip › fid-RMN/RMN-phthalimide _8'/13C/pdata/1/parm.txt]

Current Data Parameters
NAME             RAF-18              
EXPNO                 2              
PROCNO                1              

F2 - Acquisition Parameters
Date_          20250130              
Time              16.41 h            
INSTRUM           spect              
PROBHD   Z104450_0370 (              
PULPROG          zgpg30              
TD                32768              
SOLVENT           CDCl3              
NS                 1024              
DS                    0              
SWH           26041.666 Hz           
FIDRES         1.589457 Hz           
AQ            0.6291456 sec          
RG                  724              
DW               19.200 usec         
DE                 6.50 usec         
TE                298.0 K            
D1           0.10000000 sec          
D11          0.03000000 sec          
TD0                   1              
SFO1        100.6228298 MHz          
NUC1                13C              
P0                 3.33 usec         
P1                10.00 usec         
PLW1        32.00000000 W            
SFO2        400.1316005 MHz          
NUC2                 1H              
CPDPRG[2        waltz65              
PCPD2             90.00 usec         
PLW2         8.00000000 W            
PLW12        0.22222000 W            
PLW13        0.11178000 W            

F2 - Processing parameters
SI                32768              
SF          100.6127685 MHz          
WDW                  EM              
SSB                   0              
LB                 1.00 Hz           
GB                    0              
PC                 1.40              
