# Supplementary material for: Computational Screening of Electroactive Biobased-Phthalimide Molecules for Redox Flow Batteries
Source: J Org Chem. 2026 Jan 6;91(2):842–58. doi: 10.1021/acs.joc.5c01283 (PMC12814552; doi:10.1021/acs.joc.5c01283)
Supplement: Supplementary file 4 [file jo5c01283_si_004.zip › fid-RMN/RMN-phthalimide _8'/13C/pdata/1/peaklist.xml]

<?xml version="1.0" encoding="UTF-8"?>
<PeakList>
  <PeakList1D>
    <PeakList1DHeader creator="nmrsu" date="2025-01-30T16:41:44.371-03:00" expNo="2" name="RAF-18" owner="" procNo="1" source="C:/NMRData/data/marco/data/marco/nmr">
      <PeakPickDetails>F1=229.415298ppm, F2=-29.415335ppm, MI=0.00cm, MAXI=10000.00cm, PC=1.400
      </PeakPickDetails>
    </PeakList1DHeader>
    <Peak1D F1="169.245987" intensity="5.563033e+000" type="0"/>
    <Peak1D F1="135.887955" intensity="1.356712e+001" type="0"/>
    <Peak1D F1="135.170441" intensity="7.769270e+000" type="0"/>
    <Peak1D F1="128.975662" intensity="4.982396e+000" type="0"/>
    <Peak1D F1="77.349518" intensity="2.642274e+001" type="0"/>
    <Peak1D F1="77.032143" intensity="2.650801e+001" type="0"/>
    <Peak1D F1="76.714104" intensity="2.548668e+001" type="0"/>
    <Peak1D F1="37.422169" intensity="7.047487e+000" type="0"/>
    <Peak1D F1="36.028107" intensity="6.002388e+000" type="0"/>
    <Peak1D F1="25.945969" intensity="7.149491e+000" type="0"/>
    <Peak1D F1="22.397518" intensity="1.500000e+001" type="0"/>
    <Peak1D F1="17.310406" intensity="1.315850e+001" type="0"/>
  </PeakList1D>
</PeakList>
