# Supplementary material for: Computational Screening of Electroactive Biobased-Phthalimide Molecules for Redox Flow Batteries
Source: J Org Chem. 2026 Jan 6;91(2):842–58. doi: 10.1021/acs.joc.5c01283 (PMC12814552; doi:10.1021/acs.joc.5c01283)
Supplement: Supplementary file 4 [file jo5c01283_si_004.zip › fid-RMN/RMN-phthalimide _8'/13C/pdata/1/intrng]

P 0
169.399577   169.099420
136.097882   135.734533
135.323791   135.039431
129.123167   128.838807
77.598746   76.895745
76.887847   76.311228
37.906854   36.690425
36.169099   35.861043
26.082224   25.718875
22.567221   22.164378
17.796295   16.966912
