# Supplementary material for: Computational Screening of Electroactive Biobased-Phthalimide Molecules for Redox Flow Batteries
Source: J Org Chem. 2026 Jan 6;91(2):842–58. doi: 10.1021/acs.joc.5c01283 (PMC12814552; doi:10.1021/acs.joc.5c01283)
Supplement: Supplementary file 4 [file jo5c01283_si_004.zip › fid-RMN/RMN-phthalimide _3'/13C/shimvalues]

# Thu Sep 25 14:33:05 2025
#$$PROBEIDENTIFIER=Z104450_0370
#$$PROBENAME=PA BBO 400S1 BBF-H-D-05 Z
#$$SHIMID=313232
#
# Active Shim Gradients
#
Z           		-541            
Z2          		-573            
Z3          		-1761           
Z4          		-13172          
Z5          		2811            
Z6          		12689           
X           		-528            
XZ          		-1973           
XZ2         		5188            
XZ3         		-2620           
Y           		376             
YZ          		-884            
YZ2         		3440            
YZ3         		707             
XY          		-13291          
XYZ         		3918            
(X2-Y2)     		-2238           
(X2-Y2)Z    		-3005           
X3          		-576            
Y3          		-3996           
#
# Lock Parameter
#
FIELD		6774.233
LOCKPHASE		57.887  
LOCKPOWER		-30.000 
LOCKGAIN		130.785 
LOCKDC		-75.000 
LOCKSHIFT		7.240   
LOOPGAIN		-12.000 
LOOPTIME		0.400   
LOOPFILTER		100.000 
#
IEEE64_VERSION_CODE 1
#
# Shim currents 
#
SHIM_SETTING [1 ]  -262.62498880   
SHIM_SETTING [2 ]  -283.60483262   
SHIM_SETTING [3 ]  -926.16421788   
SHIM_SETTING [4 ]  -6928.50404250  
SHIM_SETTING [5 ]  1478.83300000   
SHIM_SETTING [6 ]  -277.59300000   
SHIM_SETTING [7 ]  -1037.60000000  
SHIM_SETTING [8 ]  2729.06900000   
SHIM_SETTING [9 ]  -1177.11500000  
SHIM_SETTING [10]  -6990.88100000  
SHIM_SETTING [11]  197.97200000    
SHIM_SETTING [12]  -465.00900000   
SHIM_SETTING [13]  1809.59300000   
SHIM_SETTING [14]  371.68300000    
SHIM_SETTING [15]  6674.36500000   
SHIM_SETTING [16]  -1580.42800000  
SHIM_SETTING [17]  -1377.94900000  
SHIM_SETTING [18]  2061.11000000   
SHIM_SETTING [19]  -303.11300000   
SHIM_SETTING [20]  -2102.08300000  
