# Supplementary material for: Computational Screening of Electroactive Biobased-Phthalimide Molecules for Redox Flow Batteries
Source: J Org Chem. 2026 Jan 6;91(2):842–58. doi: 10.1021/acs.joc.5c01283 (PMC12814552; doi:10.1021/acs.joc.5c01283)
Supplement: Supplementary file 4 [file jo5c01283_si_004.zip › fid-RMN/RMN-phthalimide _3'/13C/pdata/1/auditp.txt]

##TITLE= Audit trail, TopSpin 3.6.2
##JCAMPDX= 5.01
##ORIGIN= Bruker BioSpin GmbH
##OWNER= nmrsu
$$ C:/NMRData/data/marco/RAF-42-COL/2/pdata/1/auditp.txt
##AUDIT TRAIL=  $$ (NUMBER, WHEN, WHO, WHERE, PROCESS, VERSION, WHAT)
(   1,<2025-09-25 14:33:05.469 -0300>,<nmrsu>,<nanorotina>,<go4>,<TopSpin 3.6.2>,
      <created by zg
	started at 2025-09-25 14:19:32.274 -0300,
	POWCHK disabled, PULCHK disabled,
       configuration hash MD5:
       68 77 08 F4 30 F2 C5 17 5E D7 84 E8 F2 18 C6 31
       data hash MD5: 32K
       D5 E5 11 16 7A CB E4 9D FD 64 17 B0 C1 FE 0D 78>)
(   2,<2025-09-25 14:33:05.532 -0300>,<nmrsu>,<nanorotina>,<audit>,<TopSpin 3.6.2>,
      <user comment:
       ICON-NMR User ID: marco
       data hash MD5: 32K
       D5 E5 11 16 7A CB E4 9D FD 64 17 B0 C1 FE 0D 78>)
(   3,<2025-09-25 14:33:06.046 -0300>,<nmrsu>,<nanorotina>,<proc1d>,<TopSpin 3.6.2>,
      <Start of raw data processing
       ef LB = 1 FT_mod = 6 PKNL = 1 SI = 32K 
       data hash MD5: 32K
       E1 01 C2 EB 81 D4 62 62 00 AF 9E AF 4A 6D 51 09>)
(   4,<2025-09-25 14:33:06.249 -0300>,<nmrsu>,<nanorotina>,<proc1d>,<TopSpin 3.6.2>,
      <apk 
       data hash MD5: 32K
       D5 2C EF DE ED 29 37 BE 3B FA 0E F0 C3 F9 BD 9C>)
(   5,<2025-09-25 14:33:06.374 -0300>,<nmrsu>,<nanorotina>,<proc1d>,<TopSpin 3.6.2>,
      <abs ABSG = 5 
       data hash MD5: 32K
       E3 10 2F 1F 9D B6 AD BD 9E 1B 61 4B DC 81 7E 7E>)
##END=

$$ hash MD5
$$ 55 1B EA 04 43 04 D0 E4 62 DD E4 AC E3 51 CD FC
