# Supplementary material for: Computational Screening of Electroactive Biobased-Phthalimide Molecules for Redox Flow Batteries
Source: J Org Chem. 2026 Jan 6;91(2):842–58. doi: 10.1021/acs.joc.5c01283 (PMC12814552; doi:10.1021/acs.joc.5c01283)
Supplement: Supplementary file 4 [file jo5c01283_si_004.zip › fid-RMN/RMN-phthalimide _3'/13C/pdata/1/intrng]

P 0
168.570194   168.270037
134.454914   133.412261
132.353811   132.045754
123.262195   121.769306
77.630342   76.485004
37.875258   37.156460
36.690425   36.342875
26.066426   25.726774
22.535625   22.188074
