# Supplementary material for: Computational Screening of Electroactive Biobased-Phthalimide Molecules for Redox Flow Batteries
Source: J Org Chem. 2026 Jan 6;91(2):842–58. doi: 10.1021/acs.joc.5c01283 (PMC12814552; doi:10.1021/acs.joc.5c01283)
Supplement: Supplementary file 4 [file jo5c01283_si_004.zip › fid-RMN/RMN-phthalimide _3'/13C/pdata/1/peaklist.xml]

<?xml version="1.0" encoding="UTF-8"?>
<PeakList>
  <PeakList1D>
    <PeakList1DHeader creator="nmrsu" date="2025-09-25T14:33:06.405-03:00" expNo="2" name="RAF-42-COL" owner="" procNo="1" source="C:/NMRData/data/marco">
      <PeakPickDetails>F1=229.415298ppm, F2=-29.415335ppm, MI=0.00cm, MAXI=10000.00cm, PC=1.400
      </PeakPickDetails>
    </PeakList1DHeader>
    <Peak1D F1="168.440506" intensity="2.078552e+000" type="0"/>
    <Peak1D F1="133.873413" intensity="5.568986e-001" type="0"/>
    <Peak1D F1="133.821365" intensity="1.485320e+001" type="0"/>
    <Peak1D F1="132.217758" intensity="2.781150e+000" type="0"/>
    <Peak1D F1="123.178902" intensity="2.826863e-001" type="0"/>
    <Peak1D F1="123.126381" intensity="1.354071e+001" type="0"/>
    <Peak1D F1="77.354065" intensity="8.527418e+000" type="0"/>
    <Peak1D F1="77.035904" intensity="8.835937e+000" type="0"/>
    <Peak1D F1="76.718437" intensity="8.847246e+000" type="0"/>
    <Peak1D F1="37.325546" intensity="7.711893e+000" type="0"/>
    <Peak1D F1="36.496887" intensity="6.899007e+000" type="0"/>
    <Peak1D F1="25.911102" intensity="6.656838e+000" type="0"/>
    <Peak1D F1="22.371662" intensity="1.500000e+001" type="0"/>
  </PeakList1D>
</PeakList>
