# Supplementary material for: Computational Screening of Electroactive Biobased-Phthalimide Molecules for Redox Flow Batteries
Source: J Org Chem. 2026 Jan 6;91(2):842–58. doi: 10.1021/acs.joc.5c01283 (PMC12814552; doi:10.1021/acs.joc.5c01283)
Supplement: Supplementary file 4 [file jo5c01283_si_004.zip › fid-RMN/RMN-phthalimide _3'/13C/pdata/1/peakrng]

P    #regions in PPM
# 2025-09-25 14:33:06 -0300  nmrsu@nanorotina
# low field   high field   mi   maxi
  229.415298461914  -29.415335543919  0.000  10000.000  # for region 1
