# Supplementary material for: Computational Screening of Electroactive Biobased-Phthalimide Molecules for Redox Flow Batteries
Source: J Org Chem. 2026 Jan 6;91(2):842–58. doi: 10.1021/acs.joc.5c01283 (PMC12814552; doi:10.1021/acs.joc.5c01283)
Supplement: Supplementary file 4 [file jo5c01283_si_004.zip › fid-RMN/RMN-phthalimide _3'/1H/pdata/1/peaklist.xml]

<?xml version="1.0" encoding="UTF-8"?>
<PeakList>
  <PeakList1D>
    <PeakList1DHeader creator="nmrsu" date="2025-09-25T14:18:32.119-03:00" expNo="1" name="RAF-42-COL" owner="" procNo="1" source="C:/NMRData/data/marco">
      <PeakPickDetails>F1=12.487560ppm, F2=-2.513566ppm, MI=0.10cm, MAXI=10000.00cm, PC=1.000
      </PeakPickDetails>
    </PeakList1DHeader>
    <Peak1D F1="7.847748" intensity="2.020942e+000" type="0"/>
    <Peak1D F1="7.839879" intensity="2.213698e+000" type="0"/>
    <Peak1D F1="7.834513" intensity="2.295475e+000" type="0"/>
    <Peak1D F1="7.826822" intensity="2.745307e+000" type="0"/>
    <Peak1D F1="7.816539" intensity="4.298640e-001" type="0"/>
    <Peak1D F1="7.725230" intensity="4.398542e-001" type="0"/>
    <Peak1D F1="7.715592" intensity="2.981066e+000" type="0"/>
    <Peak1D F1="7.707991" intensity="2.592841e+000" type="0"/>
    <Peak1D F1="7.702198" intensity="2.432948e+000" type="0"/>
    <Peak1D F1="7.694574" intensity="2.227250e+000" type="0"/>
    <Peak1D F1="7.271912" intensity="4.147701e-001" type="0"/>
    <Peak1D F1="3.720908" intensity="2.467591e+000" type="0"/>
    <Peak1D F1="3.702716" intensity="3.491110e+000" type="0"/>
    <Peak1D F1="3.684577" intensity="2.338987e+000" type="0"/>
    <Peak1D F1="2.046721" intensity="1.472832e-001" type="0"/>
    <Peak1D F1="1.672034" intensity="1.227741e+000" type="0"/>
    <Peak1D F1="1.651901" intensity="3.495838e-001" type="0"/>
    <Peak1D F1="1.635360" intensity="6.660898e-001" type="0"/>
    <Peak1D F1="1.618596" intensity="9.047303e-001" type="0"/>
    <Peak1D F1="1.602607" intensity="9.667193e-001" type="0"/>
    <Peak1D F1="1.589761" intensity="2.002612e+000" type="0"/>
    <Peak1D F1="1.572345" intensity="2.699064e+000" type="0"/>
    <Peak1D F1="1.553981" intensity="2.258988e+000" type="0"/>
    <Peak1D F1="1.537619" intensity="7.857030e-001" type="0"/>
    <Peak1D F1="1.259508" intensity="1.793186e-001" type="0"/>
    <Peak1D F1="1.255156" intensity="1.894962e-001" type="0"/>
    <Peak1D F1="0.975190" intensity="1.500000e+001" type="0"/>
    <Peak1D F1="0.959687" intensity="1.419997e+001" type="0"/>
    <Peak1D F1="-0.000116" intensity="3.974317e-001" type="0"/>
  </PeakList1D>
</PeakList>
