# Supplementary material for: Computational Screening of Electroactive Biobased-Phthalimide Molecules for Redox Flow Batteries
Source: J Org Chem. 2026 Jan 6;91(2):842–58. doi: 10.1021/acs.joc.5c01283 (PMC12814552; doi:10.1021/acs.joc.5c01283)
Supplement: Supplementary file 4 [file jo5c01283_si_004.zip › fid-RMN/RMN-phthalimide _3'/1H/pdata/1/parm.txt]

Current Data Parameters
NAME         RAF-42-COL              
EXPNO                 1              
PROCNO                1              

F2 - Acquisition Parameters
Date_          20250925              
Time              14.18 h            
INSTRUM           spect              
PROBHD   Z104450_0370 (              
PULPROG              zg              
TD                65536              
SOLVENT           CDCl3              
NS                   16              
DS                    0              
SWH            6002.401 Hz           
FIDRES         0.183179 Hz           
AQ            5.4591489 sec          
RG                 45.2              
DW               83.300 usec         
DE                16.70 usec         
TE                298.0 K            
D1           1.00000000 sec          
TD0                   1              
SFO1        400.1320007 MHz          
NUC1                 1H              
P1                15.00 usec         
PLW1         8.00000000 W            

F2 - Processing parameters
SI                65536              
SF          400.1300052 MHz          
WDW                  EM              
SSB                   0              
LB                 0.30 Hz           
GB                    0              
PC                 1.00              
