# Supplementary material for: Computational Screening of Electroactive Biobased-Phthalimide Molecules for Redox Flow Batteries
Source: J Org Chem. 2026 Jan 6;91(2):842–58. doi: 10.1021/acs.joc.5c01283 (PMC12814552; doi:10.1021/acs.joc.5c01283)
Supplement: Supplementary file 4 [file jo5c01283_si_004.zip › fid-RMN/RMN-phthalimide _3'/1H/pdata/1/auditp.txt]

##TITLE= Audit trail, TopSpin 3.6.2
##JCAMPDX= 5.01
##ORIGIN= Bruker BioSpin GmbH
##OWNER= nmrsu
$$ C:/NMRData/data/marco/RAF-42-COL/1/pdata/1/auditp.txt
##AUDIT TRAIL=  $$ (NUMBER, WHEN, WHO, WHERE, PROCESS, VERSION, WHAT)
(   1,<2025-09-25 14:18:29.046 -0300>,<nmrsu>,<nanorotina>,<go4>,<TopSpin 3.6.2>,
      <created by zg
	started at 2025-09-25 14:16:42.761 -0300,
	POWCHK disabled, PULCHK disabled,
       configuration hash MD5:
       68 77 08 F4 30 F2 C5 17 5E D7 84 E8 F2 18 C6 31
       data hash MD5: 64K
       FA BD 34 CD DD 12 DD 37 28 4A 08 EA 8E CA AA 6F>)
(   2,<2025-09-25 14:18:29.108 -0300>,<nmrsu>,<nanorotina>,<audit>,<TopSpin 3.6.2>,
      <user comment:
       ICON-NMR User ID: marco
       data hash MD5: 64K
       FA BD 34 CD DD 12 DD 37 28 4A 08 EA 8E CA AA 6F>)
(   3,<2025-09-25 14:18:29.904 -0300>,<nmrsu>,<nanorotina>,<proc1d>,<TopSpin 3.6.2>,
      <Start of raw data processing
       ef LB = 0.3 FT_mod = 6 PKNL = 1 SI = 64K 
       data hash MD5: 64K
       F1 93 27 57 44 BE 66 A1 CF 37 10 39 03 78 9A 02>)
(   4,<2025-09-25 14:18:31.854 -0300>,<nmrsu>,<nanorotina>,<proc1d>,<TopSpin 3.6.2>,
      <apk0 
       data hash MD5: 64K
       C8 D4 41 67 8E 0C 7B 90 BE E7 F2 D7 46 45 90 3A>)
(   5,<2025-09-25 14:18:32.041 -0300>,<nmrsu>,<nanorotina>,<proc1d>,<TopSpin 3.6.2>,
      <abs ABSG = 5 
       data hash MD5: 64K
       96 B2 E5 82 42 61 3E F3 09 F6 AE EB F9 49 B0 9B>)
##END=

$$ hash MD5
$$ 18 BD 3B 11 80 89 BE 0D C3 F3 57 48 47 C2 75 B8
