# Supplementary material for: Computational Screening of Electroactive Biobased-Phthalimide Molecules for Redox Flow Batteries
Source: J Org Chem. 2026 Jan 6;91(2):842–58. doi: 10.1021/acs.joc.5c01283 (PMC12814552; doi:10.1021/acs.joc.5c01283)
Supplement: Supplementary file 4 [file jo5c01283_si_004.zip › fid-RMN/RMN-phthalimide _5/1H/pdata/1/intrng]

P 0
11.170062   10.889889
8.396034   8.166220
8.165991   7.961813
7.961584   7.594888
7.395974   7.165473
3.602202   3.372387
3.372158   3.133875
3.133646   2.807693
2.294044   0.702967
0.181993   -0.113058
