# Supplementary material for: Computational Screening of Electroactive Biobased-Phthalimide Molecules for Redox Flow Batteries
Source: J Org Chem. 2026 Jan 6;91(2):842–58. doi: 10.1021/acs.joc.5c01283 (PMC12814552; doi:10.1021/acs.joc.5c01283)
Supplement: Supplementary file 4 [file jo5c01283_si_004.zip › fid-RMN/RMN-phthalimide _5/1H/pdata/1/peaklist.xml]

<?xml version="1.0" encoding="UTF-8"?>
<PeakList>
  <PeakList1D>
    <PeakList1DHeader creator="nmrsu" date="2025-09-02T10:10:31.742-03:00" expNo="1" name="RAF-36-COL" owner="" procNo="1" source="C:/NMRData/data/marco">
      <PeakPickDetails>F1=12.494700ppm, F2=-2.506427ppm, MI=0.10cm, MAXI=10000.00cm, PC=1.000
      </PeakPickDetails>
    </PeakList1DHeader>
    <Peak1D F1="11.033448" intensity="3.228180e+000" type="0"/>
    <Peak1D F1="8.256009" intensity="1.663855e+000" type="0"/>
    <Peak1D F1="8.236392" intensity="1.842907e+000" type="0"/>
    <Peak1D F1="8.103148" intensity="1.644181e+000" type="0"/>
    <Peak1D F1="8.084712" intensity="1.924583e+000" type="0"/>
    <Peak1D F1="7.869581" intensity="1.240747e+000" type="0"/>
    <Peak1D F1="7.850494" intensity="2.092542e+000" type="0"/>
    <Peak1D F1="7.831410" intensity="9.707177e-001" type="0"/>
    <Peak1D F1="7.278361" intensity="3.607970e-001" type="0"/>
    <Peak1D F1="3.241865" intensity="1.500000e+001" type="0"/>
    <Peak1D F1="3.209997" intensity="2.369851e-001" type="0"/>
    <Peak1D F1="1.253582" intensity="4.815404e-001" type="0"/>
    <Peak1D F1="-0.000114" intensity="4.742611e-001" type="0"/>
  </PeakList1D>
</PeakList>
