# Supplementary material for: Computational Screening of Electroactive Biobased-Phthalimide Molecules for Redox Flow Batteries
Source: J Org Chem. 2026 Jan 6;91(2):842–58. doi: 10.1021/acs.joc.5c01283 (PMC12814552; doi:10.1021/acs.joc.5c01283)
Supplement: Supplementary file 4 [file jo5c01283_si_004.zip › fid-RMN/RMN-phthalimide _5/1H/pdata/1/auditp.txt]

##TITLE= Audit trail, TopSpin 3.6.2
##JCAMPDX= 5.01
##ORIGIN= Bruker BioSpin GmbH
##OWNER= nmrsu
$$ C:/NMRData/data/marco/RAF-36-COL/1/pdata/1/auditp.txt
##AUDIT TRAIL=  $$ (NUMBER, WHEN, WHO, WHERE, PROCESS, VERSION, WHAT)
(   1,<2025-09-02 10:10:26.828 -0300>,<nmrsu>,<nanorotina>,<go4>,<TopSpin 3.6.2>,
      <created by zg
	started at 2025-09-02 10:08:40.589 -0300,
	POWCHK disabled, PULCHK disabled,
       configuration hash MD5:
       68 77 08 F4 30 F2 C5 17 5E D7 84 E8 F2 18 C6 31
       data hash MD5: 64K
       AE C8 85 CD 3C 10 1B B1 11 E4 D1 E8 60 74 62 72>)
(   2,<2025-09-02 10:10:27.046 -0300>,<nmrsu>,<nanorotina>,<audit>,<TopSpin 3.6.2>,
      <user comment:
       ICON-NMR User ID: marco
       data hash MD5: 64K
       AE C8 85 CD 3C 10 1B B1 11 E4 D1 E8 60 74 62 72>)
(   3,<2025-09-02 10:10:28.918 -0300>,<nmrsu>,<nanorotina>,<proc1d>,<TopSpin 3.6.2>,
      <Start of raw data processing
       ef LB = 0.3 FT_mod = 6 PKNL = 1 SI = 64K 
       data hash MD5: 64K
       5D E4 B1 E9 11 29 08 C4 7B 45 48 0A B4 1A 21 CB>)
(   4,<2025-09-02 10:10:30.884 -0300>,<nmrsu>,<nanorotina>,<proc1d>,<TopSpin 3.6.2>,
      <apk0 
       data hash MD5: 64K
       97 ED 88 15 14 D6 4D 99 74 83 3E 76 20 B5 1D C4>)
(   5,<2025-09-02 10:10:31.336 -0300>,<nmrsu>,<nanorotina>,<proc1d>,<TopSpin 3.6.2>,
      <abs ABSG = 5 
       data hash MD5: 64K
       1D 48 DD 83 FD AA 1D 9B 0F AC 9F A8 3D F9 52 66>)
##END=

$$ hash MD5
$$ 8E F0 1E 35 D1 A2 55 12 CE 0D 1F 06 A6 88 3B 9D
