# Supplementary material for: Computational Screening of Electroactive Biobased-Phthalimide Molecules for Redox Flow Batteries
Source: J Org Chem. 2026 Jan 6;91(2):842–58. doi: 10.1021/acs.joc.5c01283 (PMC12814552; doi:10.1021/acs.joc.5c01283)
Supplement: Supplementary file 4 [file jo5c01283_si_004.zip › fid-RMN/RMN-phthalimide _5/13C/pdata/1/intrng]

P 0
188.870326   188.396393
168.285834   167.211586
134.336431   133.870396
133.641329   133.317475
133.088407   132.804047
132.401204   131.990462
131.453338   130.900416
128.120009   127.725065
77.654038   76.895745
76.887847   76.516599
24.376065   24.028514
