# Supplementary material for: Computational Screening of Electroactive Biobased-Phthalimide Molecules for Redox Flow Batteries
Source: J Org Chem. 2026 Jan 6;91(2):842–58. doi: 10.1021/acs.joc.5c01283 (PMC12814552; doi:10.1021/acs.joc.5c01283)
Supplement: Supplementary file 4 [file jo5c01283_si_004.zip › fid-RMN/RMN-phthalimide _5/13C/pdata/1/auditp.txt]

##TITLE= Audit trail, TopSpin 3.6.2
##JCAMPDX= 5.01
##ORIGIN= Bruker BioSpin GmbH
##OWNER= nmrsu
$$ C:/NMRData/data/marco/RAF-36-COL/2/pdata/1/auditp.txt
##AUDIT TRAIL=  $$ (NUMBER, WHEN, WHO, WHERE, PROCESS, VERSION, WHAT)
(   1,<2025-09-02 10:25:08.484 -0300>,<nmrsu>,<nanorotina>,<go4>,<TopSpin 3.6.2>,
      <created by zg
	started at 2025-09-02 10:11:35.265 -0300,
	POWCHK disabled, PULCHK disabled,
       configuration hash MD5:
       68 77 08 F4 30 F2 C5 17 5E D7 84 E8 F2 18 C6 31
       data hash MD5: 32K
       1C AB 2B 93 37 CA 86 B8 E1 21 BF A4 71 17 41 3A>)
(   2,<2025-09-02 10:25:08.780 -0300>,<nmrsu>,<nanorotina>,<audit>,<TopSpin 3.6.2>,
      <user comment:
       ICON-NMR User ID: marco
       data hash MD5: 32K
       1C AB 2B 93 37 CA 86 B8 E1 21 BF A4 71 17 41 3A>)
(   3,<2025-09-02 10:25:11.588 -0300>,<nmrsu>,<nanorotina>,<proc1d>,<TopSpin 3.6.2>,
      <Start of raw data processing
       ef LB = 1 FT_mod = 6 PKNL = 1 SI = 32K 
       data hash MD5: 32K
       B7 86 D1 86 14 4B 35 01 E2 80 63 CB AF 50 52 C3>)
(   4,<2025-09-02 10:25:12.072 -0300>,<nmrsu>,<nanorotina>,<proc1d>,<TopSpin 3.6.2>,
      <apk 
       data hash MD5: 32K
       99 47 A9 26 E1 4E 53 05 65 54 E8 A7 75 4B EC 20>)
(   5,<2025-09-02 10:25:12.899 -0300>,<nmrsu>,<nanorotina>,<proc1d>,<TopSpin 3.6.2>,
      <abs ABSG = 5 
       data hash MD5: 32K
       4D B5 43 AA 1B E3 B1 C2 3D 8D 9F D8 37 5C 9B 94>)
##END=

$$ hash MD5
$$ 9F 75 E8 AF E5 47 3D EF 48 2B B3 E6 23 ED 31 53
