# Supplementary material for: Computational Screening of Electroactive Biobased-Phthalimide Molecules for Redox Flow Batteries
Source: J Org Chem. 2026 Jan 6;91(2):842–58. doi: 10.1021/acs.joc.5c01283 (PMC12814552; doi:10.1021/acs.joc.5c01283)
Supplement: Supplementary file 4 [file jo5c01283_si_004.zip › fid-RMN/RMN-phthalimide _5/13C/pdata/1/peaklist.xml]

<?xml version="1.0" encoding="UTF-8"?>
<PeakList>
  <PeakList1D>
    <PeakList1DHeader creator="nmrsu" date="2025-09-02T10:25:13.398-03:00" expNo="2" name="RAF-36-COL" owner="" procNo="1" source="C:/NMRData/data/marco">
      <PeakPickDetails>F1=229.415298ppm, F2=-29.415335ppm, MI=0.00cm, MAXI=10000.00cm, PC=1.400
      </PeakPickDetails>
    </PeakList1DHeader>
    <Peak1D F1="188.657013" intensity="1.270190e+001" type="0"/>
    <Peak1D F1="167.753922" intensity="1.821019e+000" type="0"/>
    <Peak1D F1="167.345108" intensity="1.650871e+000" type="0"/>
    <Peak1D F1="134.169449" intensity="1.418473e+001" type="0"/>
    <Peak1D F1="133.481979" intensity="2.996413e+000" type="0"/>
    <Peak1D F1="132.956528" intensity="2.736998e+000" type="0"/>
    <Peak1D F1="132.112747" intensity="2.175589e+000" type="0"/>
    <Peak1D F1="131.269073" intensity="1.500000e+001" type="0"/>
    <Peak1D F1="127.889656" intensity="1.385871e+001" type="0"/>
    <Peak1D F1="77.362015" intensity="1.617442e+001" type="0"/>
    <Peak1D F1="77.043831" intensity="1.680804e+001" type="0"/>
    <Peak1D F1="76.726273" intensity="1.692007e+001" type="0"/>
    <Peak1D F1="29.696875" intensity="6.635754e-001" type="0"/>
    <Peak1D F1="24.207428" intensity="8.611609e+000" type="0"/>
  </PeakList1D>
</PeakList>
