# Supplementary material for: Computational Screening of Electroactive Biobased-Phthalimide Molecules for Redox Flow Batteries
Source: J Org Chem. 2026 Jan 6;91(2):842–58. doi: 10.1021/acs.joc.5c01283 (PMC12814552; doi:10.1021/acs.joc.5c01283)
Supplement: Supplementary file 4 [file jo5c01283_si_004.zip › fid-RMN/RMN-phthalimide _6/1H/pdata/1/intrng]

P 0
8.846651   8.455692
8.238238   7.945247
7.945018   7.782728
7.782500   7.592513
7.395202   7.158292
3.628898   3.209555
3.209326   3.060770
1.805717   1.453441
1.423684   1.130236
0.180305   -0.114746
