# Supplementary material for: Computational Screening of Electroactive Biobased-Phthalimide Molecules for Redox Flow Batteries
Source: J Org Chem. 2026 Jan 6;91(2):842–58. doi: 10.1021/acs.joc.5c01283 (PMC12814552; doi:10.1021/acs.joc.5c01283)
Supplement: Supplementary file 4 [file jo5c01283_si_004.zip › fid-RMN/RMN-phthalimide _6/1H/pdata/1/peaklist.xml]

<?xml version="1.0" encoding="UTF-8"?>
<PeakList>
  <PeakList1D>
    <PeakList1DHeader creator="nmrsu" date="2025-09-25T13:59:03.969-03:00" expNo="1" name="RAF-41-REA2-RECRIS" owner="" procNo="1" source="C:/NMRData/data/marco">
      <PeakPickDetails>F1=12.489350ppm, F2=-2.511776ppm, MI=0.10cm, MAXI=10000.00cm, PC=1.000
      </PeakPickDetails>
    </PeakList1DHeader>
    <Peak1D F1="8.667391" intensity="2.072361e+000" type="0"/>
    <Peak1D F1="8.622738" intensity="1.354245e+000" type="0"/>
    <Peak1D F1="8.619486" intensity="1.130905e+000" type="0"/>
    <Peak1D F1="8.602451" intensity="1.427914e+000" type="0"/>
    <Peak1D F1="8.599204" intensity="1.212626e+000" type="0"/>
    <Peak1D F1="8.069551" intensity="2.131585e+000" type="0"/>
    <Peak1D F1="8.049314" intensity="1.968773e+000" type="0"/>
    <Peak1D F1="7.273856" intensity="4.315154e-001" type="0"/>
    <Peak1D F1="3.494038" intensity="1.079064e-001" type="0"/>
    <Peak1D F1="3.258804" intensity="1.500000e+001" type="0"/>
    <Peak1D F1="3.186872" intensity="3.706460e-001" type="0"/>
    <Peak1D F1="1.616922" intensity="4.764766e-001" type="0"/>
    <Peak1D F1="1.252321" intensity="2.219630e-001" type="0"/>
    <Peak1D F1="-0.000112" intensity="4.218640e-001" type="0"/>
  </PeakList1D>
</PeakList>
