# Supplementary material for: Computational Screening of Electroactive Biobased-Phthalimide Molecules for Redox Flow Batteries
Source: J Org Chem. 2026 Jan 6;91(2):842–58. doi: 10.1021/acs.joc.5c01283 (PMC12814552; doi:10.1021/acs.joc.5c01283)
Supplement: Supplementary file 4 [file jo5c01283_si_004.zip › fid-RMN/RMN-phthalimide _6/1H/pdata/1/auditp.txt]

##TITLE= Audit trail, TopSpin 3.6.2
##JCAMPDX= 5.01
##ORIGIN= Bruker BioSpin GmbH
##OWNER= nmrsu
$$ C:/NMRData/data/marco/RAF-41-REA2-RECRIS/1/pdata/1/auditp.txt
##AUDIT TRAIL=  $$ (NUMBER, WHEN, WHO, WHERE, PROCESS, VERSION, WHAT)
(   1,<2025-09-25 13:59:01.286 -0300>,<nmrsu>,<nanorotina>,<go4>,<TopSpin 3.6.2>,
      <created by zg
	started at 2025-09-25 13:57:15.079 -0300,
	POWCHK disabled, PULCHK disabled,
       configuration hash MD5:
       68 77 08 F4 30 F2 C5 17 5E D7 84 E8 F2 18 C6 31
       data hash MD5: 64K
       E1 89 D5 7A 55 4D 3F A7 66 CE 66 EE BF 6F AC 63>)
(   2,<2025-09-25 13:59:01.348 -0300>,<nmrsu>,<nanorotina>,<audit>,<TopSpin 3.6.2>,
      <user comment:
       ICON-NMR User ID: marco
       data hash MD5: 64K
       E1 89 D5 7A 55 4D 3F A7 66 CE 66 EE BF 6F AC 63>)
(   3,<2025-09-25 13:59:02.222 -0300>,<nmrsu>,<nanorotina>,<proc1d>,<TopSpin 3.6.2>,
      <Start of raw data processing
       ef LB = 0.3 FT_mod = 6 PKNL = 1 SI = 64K 
       data hash MD5: 64K
       DB F7 75 91 32 49 2F 42 FC 0E 85 C2 28 58 09 87>)
(   4,<2025-09-25 13:59:03.829 -0300>,<nmrsu>,<nanorotina>,<proc1d>,<TopSpin 3.6.2>,
      <apk0 
       data hash MD5: 64K
       FF 07 16 5C 10 75 B5 F0 7C 9E 14 08 DF 3D 8C C5>)
(   5,<2025-09-25 13:59:03.938 -0300>,<nmrsu>,<nanorotina>,<proc1d>,<TopSpin 3.6.2>,
      <abs ABSG = 5 
       data hash MD5: 64K
       BB 6B 69 87 CF A3 EC B3 36 32 ED 12 D0 3D 29 6D>)
##END=

$$ hash MD5
$$ 35 AC 77 EE D0 74 D6 AB 2A 1D C7 35 10 A1 47 D8
