# Supplementary material for: Computational Screening of Electroactive Biobased-Phthalimide Molecules for Redox Flow Batteries
Source: J Org Chem. 2026 Jan 6;91(2):842–58. doi: 10.1021/acs.joc.5c01283 (PMC12814552; doi:10.1021/acs.joc.5c01283)
Supplement: Supplementary file 4 [file jo5c01283_si_004.zip › fid-RMN/RMN-phthalimide _6/13C/pdata/1/intrng]

P 0
166.405900   165.837180
152.006234   151.587593
136.840377   136.516523
134.004677   133.483351
129.431224   129.083673
124.620803   124.233758
119.059989   118.443876
77.646139   77.172206
77.164308   76.887847
76.879948   76.508700
24.771009   24.399762
-24.028297   -24.944567
-27.440615   -27.898750
-28.862414   -29.328448
