# Supplementary material for: Computational Screening of Electroactive Biobased-Phthalimide Molecules for Redox Flow Batteries
Source: J Org Chem. 2026 Jan 6;91(2):842–58. doi: 10.1021/acs.joc.5c01283 (PMC12814552; doi:10.1021/acs.joc.5c01283)
Supplement: Supplementary file 4 [file jo5c01283_si_004.zip › fid-RMN/RMN-phthalimide _6/13C/pdata/1/peaklist.xml]

<?xml version="1.0" encoding="UTF-8"?>
<PeakList>
  <PeakList1D>
    <PeakList1DHeader creator="nmrsu" date="2025-09-25T14:13:38.740-03:00" expNo="2" name="RAF-41-REA2-RECRIS" owner="" procNo="1" source="C:/NMRData/data/marco">
      <PeakPickDetails>F1=229.415298ppm, F2=-29.415335ppm, MI=0.00cm, MAXI=10000.00cm, PC=1.400
      </PeakPickDetails>
    </PeakList1DHeader>
    <Peak1D F1="166.268555" intensity="1.773008e+000" type="0"/>
    <Peak1D F1="165.984695" intensity="1.962348e+000" type="0"/>
    <Peak1D F1="151.736237" intensity="1.178720e+000" type="0"/>
    <Peak1D F1="136.641129" intensity="2.784458e+000" type="0"/>
    <Peak1D F1="133.890854" intensity="7.400757e-001" type="0"/>
    <Peak1D F1="133.611328" intensity="2.493124e+000" type="0"/>
    <Peak1D F1="129.236847" intensity="1.500000e+001" type="0"/>
    <Peak1D F1="124.410828" intensity="1.418521e+001" type="0"/>
    <Peak1D F1="123.182655" intensity="7.543293e-001" type="0"/>
    <Peak1D F1="118.637085" intensity="1.454716e+001" type="0"/>
    <Peak1D F1="77.357353" intensity="1.968407e+001" type="0"/>
    <Peak1D F1="77.039886" intensity="1.982020e+001" type="0"/>
    <Peak1D F1="76.721939" intensity="1.934923e+001" type="0"/>
    <Peak1D F1="24.585693" intensity="9.438379e+000" type="0"/>
  </PeakList1D>
</PeakList>
