# Supplementary material for: Computational Screening of Electroactive Biobased-Phthalimide Molecules for Redox Flow Batteries
Source: J Org Chem. 2026 Jan 6;91(2):842–58. doi: 10.1021/acs.joc.5c01283 (PMC12814552; doi:10.1021/acs.joc.5c01283)
Supplement: Supplementary file 4 [file jo5c01283_si_004.zip › fid-RMN/RMN-phthalimide _6/13C/pdata/1/auditp.txt]

##TITLE= Audit trail, TopSpin 3.6.2
##JCAMPDX= 5.01
##ORIGIN= Bruker BioSpin GmbH
##OWNER= nmrsu
$$ C:/NMRData/data/marco/RAF-41-REA2-RECRIS/2/pdata/1/auditp.txt
##AUDIT TRAIL=  $$ (NUMBER, WHEN, WHO, WHERE, PROCESS, VERSION, WHAT)
(   1,<2025-09-25 14:13:37.788 -0300>,<nmrsu>,<nanorotina>,<go4>,<TopSpin 3.6.2>,
      <created by zg
	started at 2025-09-25 14:00:04.592 -0300,
	POWCHK disabled, PULCHK disabled,
       configuration hash MD5:
       68 77 08 F4 30 F2 C5 17 5E D7 84 E8 F2 18 C6 31
       data hash MD5: 32K
       CB F7 FA 3D CA 8F 28 36 B9 5F B7 97 C0 01 35 47>)
(   2,<2025-09-25 14:13:37.851 -0300>,<nmrsu>,<nanorotina>,<audit>,<TopSpin 3.6.2>,
      <user comment:
       ICON-NMR User ID: marco
       data hash MD5: 32K
       CB F7 FA 3D CA 8F 28 36 B9 5F B7 97 C0 01 35 47>)
(   3,<2025-09-25 14:13:38.381 -0300>,<nmrsu>,<nanorotina>,<proc1d>,<TopSpin 3.6.2>,
      <Start of raw data processing
       ef LB = 1 FT_mod = 6 PKNL = 1 SI = 32K 
       data hash MD5: 32K
       D5 CF FA 8D 37 7A 1D 69 78 06 E5 EB 21 25 CD 4D>)
(   4,<2025-09-25 14:13:38.568 -0300>,<nmrsu>,<nanorotina>,<proc1d>,<TopSpin 3.6.2>,
      <apk 
       data hash MD5: 32K
       DC DA 7E B3 0D 26 1A A8 46 C8 D5 5D BB 5B 77 99>)
(   5,<2025-09-25 14:13:38.709 -0300>,<nmrsu>,<nanorotina>,<proc1d>,<TopSpin 3.6.2>,
      <abs ABSG = 5 
       data hash MD5: 32K
       F0 B5 BC 77 25 49 F5 BA B2 86 A2 30 83 0D D7 3F>)
##END=

$$ hash MD5
$$ 59 73 EA 9C CD 48 48 02 59 3D B0 4E DA 9C 14 1B
